# Supplementary material for: LAMP-coupled CRISPR-Cas12a assays: A promising new tool for molecular diagnosis of leishmaniasis
Source: PLoS Negl Trop Dis. 2026 Feb 13;20(2):e0013456. doi: 10.1371/journal.pntd.0013456 (PMC12923138; doi:10.1371/journal.pntd.0013456)
Supplement: S2 Table — Per-reaction cost estimates (USD) for LAMP-CRISPR and qPCR assays were calculated based on four categories: assay reagents, sample preparation, disposable materials, and instrument costs. Prices from local distributors included import-related costs applicable in Peru. Instrument costs were estimated using straight-line depreciation (10-year useful life; 10% salvage value), assuming 10,000 reactions per year, following Gutierrez Guarnizo et al. [56]. Recombinant LbCas12a production costs were estimated using the reagent information reported by Mendoza-Rojas et al. [67] and the measured enzyme concentration obtained per liter of E. coli culture (2.2 µM). LAMP-CRISPR runs included 10 clinical samples plus controls. qPCR runs included 12 samples analyzed in triplicate, along with a standard curve and controls. Per-reaction costs were converted to per-sample costs by prorating controls and accounting for technical replicates. (XLSX) [file pntd.0013456.s009.xlsx]

## Sheet: Cost comparison (per reaction)
Items	LAMP-CRISPR (LFA)					LAMP-CRISPR (Fluorescence)					qPCR
	Description		Manufacturer	Price (USD)	Cost per reaction (USD)	Description		Manufacturer	Price (USD)	Cost per reaction (USD)	Description		Manufacturer	Price (USD)	Cost per reaction (USD)
Assay reagents	LAMP	Primers synthesis	Macrogen	229.5	0.39	LAMP	Primers synthesis	Macrogen	229.5	0.39	qPCR	Primers synthesis	Macrogen	69.5	0.0579
		WarmStart LAMP Kit (DNA & RNA) (500 reactions)	New England Biolabs	1595	3.19		WarmStart LAMP Kit (DNA & RNA) (500 reactions)	New England Biolabs	1595	3.19		iQ SYBR Green Supermix (1000 reactions)	Bio-Rad	513.55	0.26
		Water, nuclease-free for molecular biology	Sigma-Aldrich	171.03	0.001		Water, nuclease-free for molecular biology	Sigma-Aldrich	171.03	0.001
		Immersion oil	Biopack	10.41	0.002		Immersion oil	Biopack	10.41	0.002		Water, nuclease-free for molecular biology	Sigma-Aldrich	171.03	0.001
	CRISPR	Reaction buffer (based on NEBuffer 2.1 formulation)	In-house	N/A	0.0106	CRISPR	Reaction buffer (based on NEBuffer 2.1 formulation)	In-house	N/A	0.0106		Hard-shell 96-well PCR plates, low profile, thin wall, skirted, white/clear (50 units)^	Bio-Rad	210	0.0583333
		crRNA preparation	N/A	676.8	0.314		crRNA	N/A	676.8	0.314
		Cas12 enzyme*	In-house	38	0.001		Cas12 enzyme*	In-house	38	0.001		PCR microseal B sealing films, optical (100 units)^	Bio-Rad	173.47	0.0240278
		ssDNA reporter probe 5'/Bio/TTATTATT/6-FAM/3'	Biomers.net	609.68	0.032		ssDNA reporter probe /56-FAM/TTATT/3IABkFQ/	Macrogen	192.5	0.0098
Sample preparation	High Pure PCR Template Preparation Kit (100 reactions)		Roche	193.89	1.94	High Pure PCR Template Preparation Kit (100 reactions)		Roche	193.89	1.94	High Pure PCR Template Preparation Kit (100 reactions)		Roche	193.89	1.94
Consumables	Tips all ranges, microcentrifuge tubes, PCR tubes, centrifuge tubes		Axygen Scientific	N/A	0.684	Tips all ranges, microcentrifuge tubes, PCR tubes, centrifuge tubes		Axygen Scientific	N/A	0.684	Tips all ranges, microcentrifuge tubes, PCR tubes, centrifuge tubes		Axygen Scientific	N/A	0.44
Instrument costs ¥	HybriDetect - Universal Lateral flow assay Kit (200 tests)		Milenia	542.62	2.7131	Synergy H1 hybrid multimode reader		Agilent BioTek	80497	0.724	CFX Duet Real-Time PCR System		Bio-Rad	25000	0.225
						Nunc F96 MicroWell black plates (50 units)^		Thermo Scientific	288	0.411429	Vortexer		WiseMix	N/A	0.05
	Vortexer		WiseMix	N/A	0.29	Vortexer		WiseMix	N/A	0.29
	Centrifuge 5910 Ri		Eppendorf			Centrifuge 5910 Ri		Eppendorf
	Dry bath		myBlock			Dry bath		myBlock			MiniSpin plus		Eppendorf
	AkTA Start (FPLC)		Cytiva			AkTA Start (FPLC)		Cytiva
	MiniSpin plus		Eppendorf			MiniSpin plus		Eppendorf
				TOTAL	9.5677				TOTAL	7.96783				TOTAL	3.05626
The cost calculation of commercial reagents, disposable lab materials, and instruments were estimated based on distributor list prices, including import fees, taxes, and customs duties applicable in Peru.
(^) Plate and optical sealing film costs per reaction were estimated by dividing the run cost by the number of assay wells used in clinical sample evaluation.
(*) The Cas12a enzyme production costs were estimated based on reagent information reported in Mendoza-Rojas et al. (2021).
(¥) Instrument costs were estimated by straight-line depreciation (10-year useful life; 10% salvage value), assuming 10,000 reactions/year.
N/A: Not applicable

## Sheet: Cost comparison (per sample)
Assay		Cost per reaction (USD)	n samples (per run) (*)	n controls (&)		Technical replicates	Cost per sample (USD)
LAMP-CRISPR LFA		9.568	10	4		1	13.3952
LAMP-CRISPR Fluorescence		7.968	10	4		1	11.1552
(*) Number of clinical samples processed per LAMP-CRISPR run.
(&) Four controls are included in each run/assay: one positive control, two no-template controls (NTC), and a human gDNA control.
Assay		Cost per reaction (USD)	n samples (per run) (**)	n standard curve (#)	n controls (&)	Technical replicates	Cost per sample (USD)
qPCR	kDNA	3.056	12	8	4	3	18.336
	ERV-3 (~)	3.056	12	5	2	3	14.516
						Total cost per sample	32.852
(**) Number of clinical samples processed per qPCR run.
(&) Controls included in each run, following Jara et al. (2013): (a) kDNA assay: one positive control, two NTCs, and a human gDNA control; (b) ERV-3 assay: two NTCs.
(~) ERV-3 is a human gene used to verify the efficiency of DNA extraction from clinical samples and to estimate Leishmania parasite load per human cell equivalents.
(#) The number of standard curve points used for qPCR analysis of the Leishmania parasite load in clinical samples is based on Jara et al. (2013).

## Sheet: LAMP-CRISPR (Reagents)
Cost of LAMP-CRISPR assay
Item	Reagent description			Source	Catalog number		Stock presentation	Concentration used in the reaction		Stock volume (mL)	Price (USD)	Price per uL	uL per reaction	Price per reaction (USD)
Sample preparation	High Pure PCR Template Preparation Kit			Roche	11796828001		100 reactions	N/A		N/A	193.89	N/A	N/A	1.94
LAMP components	Water, nuclease-free for molecular biology			Sigma-Aldrich	W4502		1L	N/A		1000	171.03	0.00017103	8	0.00136824
	WarmStart LAMP Kit (DNA & RNA) (500 reactions)			New England Biolabs	E1700L		2X	1X		6.25	1595	0.2552	12.5	3.19
	Primer 1 FIP (F1c-F2)			Macrogen	N/A		100 µM	1.6 µM		0.25	45	0.18	0.9	0.162
	Primer 2 BIP (B1c-B2)			Macrogen	N/A		100 µM	1.6 µM		0.26	45	0.173077	0.9	0.155769
	Primer 3 F3			Macrogen	N/A		100 µM	0.2 µM		0.32	34	0.10625	0.114	0.0121125
	Primer 4 B3			Macrogen	N/A		100 µM	0.2 µM		0.32	34	0.10625	0.114	0.0121125
	Primer 5 LF			Macrogen	N/A		100 µM	0.4 µM		0.3	37	0.123333	0.227	0.0279967
	Primer 6 LB			Macrogen	N/A		100 µM	0.4 µM		0.3	34.5	0.115	0.227	0.026105
	Immersion oil			Biopack	N/A		100 ml	N/A		100	10.41	0.0001041	20	0.002082
CRISPR components	Water, nuclease-free for molecular biology			Sigma-Aldrich	W4502		1L	N/A		1000	171.03	<0.0001	106	<0.0106
	Reaction Buffer preparation (Based on NEBuffer 2.1 formulation)	Tris-HCl		Sigma-Aldrich	T3253		500 g	10 mM		15	223.93
		NaCl		Sigma-Aldrich	S9888		500 g	50 mM		15	110
		MgCl₂		Sigma-Aldrich	M8266		1 kg	15 mM		15	85.84
		Bovine Serum Albumin, lyophilized powder		Sigma-Aldrich	01A9418		100 g	100 ug/mL		15	1090
	crRNA production and purification	dsDNA template synthesis		Macrogen	N/A		70 µM	150 nM		0.29	55	0.189655	1	0.19
		TranscriptAid T7 High Yield Transcription Kit		Thermo Fisher Scientific	K0441		50 reactions	N/A		N/A	404.8	N/A		0.124
		Direct-zol RNA miniprep kit		Zymo Research	R2051		50 reactions	N/A		N/A	217	N/A
	L.bCas12a (Lachnospiraceae bacterium)	In-house production		N/A	N/A		2.2 µM	100 nM		6	38	0.00667	0.17	0.0011339
	Fluorescence readout	ssDNA probe /56-FAM/TTATT/3IABkFQ/		Macrogen	N/A		100 µM	2 µM		3.92	192.5	0.0491071	0.2	0.00982143
		Nunc F96 MicroWell black plates		Thermo Scientific	237105		50 units	N/A		N/A	288	N/A	N/A	0.411429
	Lateral Flow Assay readout	ssDNA probe 5'/Bio/TTATTATT/6-FAM/3'		Biomers.net	N/A		100 µM	1000 nM		3.273	609.68	0.186276	0.17	0.0316668
		LFA kit (Milenia GenLine HybriDetect)		Milenia	38229000		200 test	N/A		N/A	542.62	N/A	N/A	2.7131
LbCas12a production
Item	Reagent	Source	Catalog number	Stock quantity	Unit	Quantity used	Unit cost (USD)	Total cost (USD)
Culture and induction reagents	LB broth medium	N/A	N/A	N/A	g	25	0.04	1
	Ampicillin antibiotic	Calbiochem	171254-5GM	25 g	mg	100	0.001	0.1
	IPTG	Invitrogen	AM9464	5 g	mg	47.6	0.0536	2.55136
Cell lysis reagents	Lysozyme	PanReac Applichem	A3711	10g	mg	5	0.04	0.2
	Protease inhibitor cocktail	Roche	11697498001	20 tabs	mg	2	3.3	6.6
	HEPES	Merck Millipore	391338	1 kg	g	N/A	N/A	0.3
Purification	HisTrap FF Crude 1mL	Cytiva	11000458	N/A	units	1	5.5	5.5
	Chromatography buffers (imidazole, salts)	N/A			mL	N/A	N/A	2.5
Dialysis	D-Tube Dialyzer 12–14 kDa	Merck	71510	N/A	units	2	8	16
Consumables	50 mL conical tubes, microtubes, 0.45 µm filters, pipette tips	N/A						3
					Total cost per 1L of Cas12a recombinant culture			37.7514

## Sheet: qPCR assay (Reagents)
Cost of qPCR assay
Item	Description	Manufacturer	Catalog number	Stock presentation	Stock volume (mL)	Price (USD)	Price per uL	uL per reaction	Price per reaction (USD)
qPCR components	WATERNUCLEASE-FREE for molecular Biology	Sigma-Aldrich	W4502	1L	1000	171.03	0.00017103	7	0.00119721
	SYBR Green Supermix	Bio-Rad	1708884	1000 reactions	25	513.54	0.0205416	12.5	0.25677
	MP1L primer	Macrogen	N/A	100 µM	0.3	35	0.116667	0.25	0.0291667
	MP3H primer	Macrogen	N/A	100 µM	0.3	34.5	0.115	0.25	0.02875
	PHP10-F primer	Macrogen	N/A	100 µM	0.3	36.5	0.121667	0.25	0.0304167
	PHP10-R primer	Macrogen	N/A	100 µM	0.3	36	0.12	0.25	0.03
	Hard-shell 96-well PCR plates, low profile, thin wall, skirted, white/clear	Bio-Rad	HSP9601	50 units	N/A	210	N/A	N/A	0.0583333
	PCR microseal B sealing films, optical	Bio-Rad	MSB1001	100 units	N/A	173.47	N/A	N/A	0.0240931
Sample preparation	High Pure PCR Template preparation kit	Roche	11796828001	100 reactions	N/A	193.89	N/A	N/A	1.94

## Sheet: Consumables
Cost of disposable materials in LAMP-CRISPR assay
Disposable material	Source	Reference	Price per package (USD)	Amount	Price per individual item	Items for 50 reactions	Price for 50 reactions
10 uL tips	AXYGEN SCIENTIFIC	E00102-A	23.8	1000	0.0238	250	5.95
20 uL tips	AXYGEN SCIENTIFIC	E00494-A	84.5	1000	0.0845	100	8.45
200 uL tips	AXYGEN SCIENTIFIC	E00450-A	100	1000	0.1	150	15
1000 uL tips	AXYGEN SCIENTIFIC	E00302-A	56.8	1000	0.0568	1	0.0568
1.5 mL tubes	AXYGEN SCIENTIFIC	E00239-A	18.8	500	0.0376	51	1.9176
0.5 mL tubes	AXYGEN SCIENTIFIC	E00215-A	56.51	1000	0.05651	50	2.8255
						Total	34.1999
						Cost per reaction	0.683998
Cost of disposable materials in qPCR assay
Disposable material	Source	Reference	Price per package (USD)	Amount	Price per individual item	Items for 50 reactions	Price for 50 reactions
10 uL tips	AXYGEN SCIENTIFIC	E00102-A	23.8	1000	0.0238	250	5.95
20 uL tips	AXYGEN SCIENTIFIC	E00494-A	84.5	1000	0.0845	50	4.225
200 uL tips	AXYGEN SCIENTIFIC	E00450-A	100	1000	0.1	100	10
1000 uL tips	AXYGEN SCIENTIFIC	E00302-A	56.8	1000	0.0568	1	0.0568
1.5 mL tubes	AXYGEN SCIENTIFIC	E00239-A	18.8	500	0.0376	50	1.88
						Total	22.1118
						Cost per reaction	0.442236

## Sheet: Permanent equipment
Cost for permanent equipment in LAMP-CRISPR assay
Equipment	Price per unit (USD)	Units	Total price (USD)	Useful life (In years)	Salvage value	Reactions per year	Annual depreciation	Depreciation per reaction
WiseMix Vortexer VM-10	506.6	2	1013.2	10	101.32	10000	91.188	0.0091188
Eppendorf centrifuge 5910 Ri	13000	1	13000	10	1300	10000	1170	0.117
myBlock II dual chamber dry bath, with 2 x BSWCMB	1100	1	1100	10	110	10000	99	0.0099
Synergy H1 hybrid multimode reader; Agilent BioTek	80497	1	80497	10	8049.7	10000	7244.73	0.724473
AkTA Start; Cytiva	12300	1	12300	10	1230	10000	1107	0.1107
MiniSpin plus Eppendorf	2330	2	4660	10	466	10000	419.4	0.04194
							Total	1.01313
Cost for permanent equipment in qPCR assay
Equipment	Price per unit (USD)	Units	Total price (USD)	Useful life (In years)	Salvage value	Reactions per year	Annual depreciation	Depreciation per reaction
WiseMix Vortexer	506.6	2	1013.2	10	101.32	10000	91.188	0.0091188
MiniSpin plus Eppendorf	2330	2	4660	10	466	10000	419.4	0.04194
CFX Duet Real-Time PCR System; Bio-Rad	25000	1	25000	10	2500	10000	2250	0.225
							Total	0.276059
