# Supplementary material for: LAMP-coupled CRISPR-Cas12a assays: A promising new tool for molecular diagnosis of leishmaniasis
Source: PLoS Negl Trop Dis. 2026 Feb 13;20(2):e0013456. doi: 10.1371/journal.pntd.0013456 (PMC12923138; doi:10.1371/journal.pntd.0013456)
Supplement: S1 File — This file contains sequence alignments and visualizations used to assess the in silico specificity of the designed LAMP primers and Cas12a crRNA within conserved regions of Leishmania kDNA minicircles. A total of 1,060 aligned sequences from strains/isolates belonging to the L. (Viannia) subgenus and 965 aligned sequences from strains/isolates of the L. (Leishmania) subgenus were included. Primer and crRNA binding regions were manually annotated using Jalview v2.11.4.1 to enhance visualization and facilitate identification of conserved target sites. Additionally, a subset of representative sequences, 24 L. (Viannia) and 35 L. (Leishmania), is provided in separate alignment project files to illustrate kDNA minicircle sequence conservation and divergence across the two subgenera (see also S1 Fig). (ZIP) [file pntd.0013456.s010.zip]

Archive with 9 entries (8 files):
- S1 File/
- S1 File/S1.1_kDNA_Viannia_Subgenus_1060seq.fasta
- S1 File/S1.2_kDNA_Viannia_Subgenus_1060seq.jvp
- S1 File/S1.3_kDNA_Leishmania_Subgenus_965seq.fasta
- S1 File/S1.4_kDNA_Leishmania_Subgenus_965seq.jvp
- S1 File/S1.5_kDNA_Viannia_Subgenus_24_Representative_Sequences.fasta
- S1 File/S1.6_kDNA_Viannia_Subgenus_24_Representative_Sequences.jvp
- S1 File/S1.7_kDNA_Leishmania_Subgenus_35_Representative_Sequences.fasta
- S1 File/S1.8_kDNA_Leishmania_Subgenus_35_Representative_Sequences.jvp
