# Supplementary material for: LAMP-coupled CRISPR-Cas12a assays: A promising new tool for molecular diagnosis of leishmaniasis
Source: PLoS Negl Trop Dis. 2026 Feb 13;20(2):e0013456. doi: 10.1371/journal.pntd.0013456 (PMC12923138; doi:10.1371/journal.pntd.0013456)
Supplement: S1 File — This file contains sequence alignments and visualizations used to assess the in silico specificity of the designed LAMP primers and Cas12a crRNA within conserved regions of Leishmania kDNA minicircles. A total of 1,060 aligned sequences from strains/isolates belonging to the L. (Viannia) subgenus and 965 aligned sequences from strains/isolates of the L. (Leishmania) subgenus were included. Primer and crRNA binding regions were manually annotated using Jalview v2.11.4.1 to enhance visualization and facilitate identification of conserved target sites. Additionally, a subset of representative sequences, 24 L. (Viannia) and 35 L. (Leishmania), is provided in separate alignment project files to illustrate kDNA minicircle sequence conservation and divergence across the two subgenera (see also S1 Fig). (ZIP) [file pntd.0013456.s010.zip › S1 File/S1.1_kDNA_Viannia_Subgenus_1060seq.fasta]

>U19803.1_Leishmania_braziliensis_kinetoplast_minicircle,_partial_sequence,_fragment_MCLB01/1-722
GGGGAGGCGACATCCGGGCCCTGCAGCCCCACTTACCGTGGCGCGGGAATGTTAAAGGGCCCAGGCCAAAAA
TTATCCCTCCGGGCCGGGATAATGGGAAGGGGTAAATAAATAGGTAATTAAAATTATTAAATTAGCCATCTG
CCAGTAAAATTAGGTAATTGTAAAAAATTTAGGGAGGAATACCATTATCGATACGCTAAGGTAGTACCTATG
GGAAATGCATTAGGGGGGTATAGGTCCAATAAGGTGGATAATATAAGGGGAATAATAACGTGTACCTAATAT
CCGGGGGAATTACCTATGTTAACCCTATAATACTCTAACTATACAACGCTAATTATACTATATTACTATGCT
ACTAATGTTAGAACCTATTTAGTAACAATATTAGATTCAATACATAGCTTTATTAATAAACTAATTTATATA
CATTTTTATATTTATAAATCGTGTTACTACTATTGATACAACATTAAAATATTTTTATTAACGTAATAATCT
TTTGCGCAGAGTTATTATGTTGTCAATGAATAATTTAATTTAAATATCATAAAATTTGATGAAAATGTACTC
CCCGACATGCCTCTGGGTAGGGGNGTTCTGCGAAAACCGAAAAATGGCATACAGAAACCCCGTTCAAAAAAT
GCCCGAAAATCGCTATTTTTGGCCTCCCCGTGCACAATTAGGGGTTGGTGTAATATAGTGGGCCGCGCACCC
CG----------------------------------------------------------------------
------------------------------------------------------------------
>U19805.1_Leishmania_braziliensis_kinetoplast_minicircle,_partial_sequence,_fragment_MCLB06/1-774
GAAAACCCCCGGACACCAGCCGGTNCCCAAACCNGANCCGCGGGCGNCGGAGTAGANGAAAAAGGGGCCCAN
GCCCTCCNNNTAAAAAANGGNNGGAAGGGNGGCAGAGAAAANAGNAACACANCCCAANCCGCCNACGGGCCC
CCAAACNAGACCGGAACANGNACANCCAGGAAAGAGGCGGCACANNAANAGGGAGNCNAAAANACTANNCAN
GTTANACAACNNCGANACCTAGGAAACTAAGGATATNGCCCATNNAGCTCCNAGNGCTAGATNNCCATAACA
GCGCNAGNTTATTACAAGGNTGNAACCATTATATTANACNAGATACTANTACTAGNCTANTANTTAATNTAA
TAATGNTACTTACTCGATACAGCNNTANTATATAACTATGAATAATTGAACTAGTTTGATTACTAGTATTAC
ATTGATTATAATGAGNTTAANTATATATAANTTTATTTATACTTTACTCAATTATTACACGAGTANTTTTAT
TATATAGGCTCTCTAATGCACAGTTTAATAATATTGTTAGTAAATAATTTTTAGAAATAATAATTTAATAAA
ATTTAGTTTTTACTGCGTTATGGTCTAGAAAATTACGATAAAATCGTACTTCCCCGACATGCCTCTGGGTAG
GGGCGTTCTGCGAAATTCGATTTTTGGCATACAGAAACCCCGTTCAAAAAATGCCCAATTTTCACGATTTTT
GGCCTCCCCGTGCACAATTAGGGGTTGGTGTAATATAGTGGGCCGCGCACCCCG------------------
------------------------------------------------------------------
>U19806.1_Leishmania_braziliensis_kinetoplast_minicircle,_partial_sequence,_fragment_MCLB10/1-574
GGCTATAACAAATGGGGAAAATTTTTAATCCGGGTAGAATAAATTTGCCAATAACCTATCCACCCCCGGTAT
ATTAGGTGCCAGAATTTCCGATTTTAGATACCTTATAACTGCCTTATTAGTATATTTTAGGGTTATAATGAG
TGATATAAGTATACATAGGTTTATAATGATAATAGAATATTATATTTAATTATGTATAAACTAGTTTTGAAT
ATGGTTAATGATAATTATAATATTAGAATACACTTATCTTTTATTTATAACTATATATATATAATACGCTAT
ATAACATTACTATGCTAGTTCTAATATTGAGTTTATCTTAGTGCTAAATTAAATTTAATAATTAATAAAAAT
AAAATTAACTTTAATGTTTTAATGTGTTAGATCTCTTACGTCAGCTAAAAACAGCTCCAAAATTTACTCCCC
GACATGCCTCTGGGTAGGGGGTTCTCGAAATCGCAAAAATGGCATACATAAACCCCGTTCAAAAATCCCCCA
AAATTHCGCTATTTTTGGCCTCCCCGTGCACAATTAGGGGTTGGTGTAATATAGTGGGCCGCGCACTCCG--
------------------------------------------------------------------------
------------------------------------------------------------------------
------------------------------------------------------------------------
------------------------------------------------------------------
>U19807.1_Leishmania_braziliensis_kinetoplast_minicircle,_partial_sequence,_fragment_MCLB12/1-749
GAAANANCCNNGGACCCCCAGCCGGNTCCCCAACTGCACCCGNGGCGGCAAGGNAGACCCAGGGANGGGCCC
CAAGGGCNNAANAGGGANCAAAATAANNGGCCTANGACATNAAGGNGNCCCANTATNAANACNATTGGGAAC
CCNCNAAAAGGNCCNGGGNAAACCAGGNNAGGCCCGGAANACCCCGNGTTAGGGTAANAGGAATANNGNAAA
GGGNGACAANAAANGGGGNGNCAAATAGAATTANACCCTACNCCACCTANGACANGTACCTATTATGNCCAA
TGGATAACCCCTAAACCTAGCCCCCATAACTGCCTTGGTAACCTAATATAATAATATGNAATTTTACTAGTA
TTATACGTAATGAATATAATAATTATTGAACGTTACATTGAAATTAATAATTACTCTAGTTATAAAATAATA
CTATTACTTGATTATATCTCATACATAGCTGTTAGTATACTATTACGTTACTAATGTAGCACTAATGAGAAC
ATAATTAGTAAAAATTAAATTTAAATTATTGTCTAACATTAACGCTATTACGTCATTATAAATTTTAAAAAT
TAATAAAATTGGTCAAAATTCGTACTCCCCGACATGCCTCTGGGTAGGGGCGTTCTGCGAAATTCGATTTTT
GGCATACAGAAACCCCGTTCAAAAATAGGCCATTTTTCGCGGTTTTTGGCCTCCCCGTGCACAATTAGGGGT
TGGTGTAATATAGTGGGCCGCGCTCCCCG-------------------------------------------
------------------------------------------------------------------
>AF231100.1_Leishmania_braziliensis_minicircle_molecular_probe_B18,_complete_probe_sequence/1-528
ATGATAAATAATAATATTGATTTTACTAAATATAATCTATTACTACACTGTCTTAGCTATGATTAGAACTAA
ATTTGACTAACATTAGTTATTAATTTGTATCATTATAGTTTGATTTAAAAATAAAAATTAATTTATACTTTT
GTGTTATGACGCATGAGACACAACGTTATAGTTCCAAAAAATGCTATAAAATCGTACCACCCGACATGCCTC
TGGGTAGGGGCGTTCTGCAAAATCGCAAAAATGGCATACAGAAACCCCGTTCAAAAATAGGCCGAAAATCAC
GTTTTTTGCCCTCCCCGTGCACAATTAGGGGTTGGTGTAATATAGTGGGGCGCGCACTCCGGCTAGAGCTAG
GATTGGAGAAATATGGCCTCTAAGAGGCTTGTTACGCGTGTTTCTAACTAAACTCGCATTAAAGTTGAATTA
TTATTATTTTTTGATTAATATTTTATTTATTTAATTAATTTTGATTATTAATATGCTAGCTTTGTTATTATA
TCTTGTTACTAATCTGCGCTGATC------------------------------------------------
------------------------------------------------------------------------
------------------------------------------------------------------------
------------------------------------------------------------------------
------------------------------------------------------------------
>KY698418.1_Leishmania_braziliensis_strain_MHOM/GF/2006/2006_9_clone_2006_9_1_minicircle_kinetoplast,_complete_sequence/1-739
AAATAAATTTAATATTTAAGTGTTATGATGCAGCAATGATAAATAATTAATTTTATAAAATGTTAAAAATAG
CCATAAAATCGTACTCCCCGACATGCCTCTGGGTAGGGGCGTTCTGCGAAAATCGATTTTTGGCATACAGAA
ACCCCGTTCAAAAAATGCCCAATTTTCACGATTTTTGGCCTCCCCGTGCACAATTAGGGGTTGGTGTAATAT
AGTGGGCCGCGCACCCCGACTCGAGCTAGCTCATCAAAAAGATGGCCTCTTAGAGGCTTGGTTTTGATGTTT
CTAGAATTCAAACTAATATTTGACTTTTAAATTAAATAATTTTCTATTATGCTAGTTTATGTGAGTAATGAA
TTAGTAGAGTTAGAATATTTAATTAATTATTAAACTATTACTTATTATTATACTTGATTATAACTATTCATT
AAACTATTATGATGATACACTAACTATACTATTGTCTCTAACGGTTAGTAATATAGTAGTAATAGGGTTAGT
TCCCTTTAATATAAACTTATATTGTAATATGTTAGTAACACTGTAGTAATACTATAGAGTACACGGTATTAC
ACCGTTCATAGTTATAATAGTTTGAATTGAATTATAATTGTATCTTATCATGTATAATACTTTATAAATCTT
TATTACTAATCTTTGCTGTTTATTATACTCATTACGCGCTATGATTACACTATATTATTGTTCTAATGATTA
CTAGTTTAGCTATTAGTAA-----------------------------------------------------
------------------------------------------------------------------
>KY698419.1_Leishmania_braziliensis_strain_MHOM/GF/2006/2006_9_clone_2006_9_2_minicircle_kinetoplast,_complete_sequence/1-752
TTTAAATGTTGTTATTACGTGTTATTTAGTTTCAATAAAATTTATAAAATCTATAAAATTAGCTAAAAATAG
GGTCCGAATTTTACTCCCCGACATGCCTTTGGGTAGGGGCGTTCTGCGAAATCGCAAAAATGGCATACAGAA
ACCCCGTTCAAAAATCCTCGAAAAATCGCTATTTTTGGCCTCCCCGTGCACAATTAGGGGTTGGTGTAATAT
AGTGGGCCGCGCACTCCGGCTAGAGTTAGAATGCCATGAAATAGGCCTCTTAGAGGCTTTAAAATTAAATTC
TAAATTAAATTGACTAATATGCGAATAAAATTTATTATTAAATGAATATTTTAAATTTATTATAAGTTAGAA
CTAGATTGGTTATATTATTAGAGCTATATAGTGATAATATTATTTTTACTATTGATAATTATATTATTTGTA
TGTAATAGCTTTATATACTAGTGCTAATGATGTATAATATAGAGTAACGGTATAGTATAGTGTAGTAATAGT
CAATAACTAATATATAACTTGTTTTATTCTAATATATAGGCTCTCAATACACTATTATAATGATAATACTAC
ATCCTATTACACTGATAATAAATATTATTTTATTGTTACACTAGATAACACTATACTCTCACTTATATAATA
ATTTATCAATACTATATTTTTATTTATAACGTTTATACATTTTCTTTGATAATTACTTGTTCTATTACACGT
TAACATAGCTCTATTAGGGCTAATAAATAATT----------------------------------------
------------------------------------------------------------------
>KY698420.1_Leishmania_braziliensis_strain_MHOM/GF/2006/2006_9_clone_2006_9_3_minicircle_kinetoplast,_complete_sequence/1-749
ATGCTAGAGTTAGAGACATAGTTAGATTTAAATTTTAAATTATTAATGTTGTCTATAAAATCATAAAAATCG
AGTTAAAATTTTACTCCCCGACATGCCTCTGGGTAGGGGCGTTCTGCGAAATCGCAAAAATGGCATACAGAA
ACCCCGTTCAAAAATCACCCAAAAATCGCATTTTTCGGCCTCCCCGTGCACAATTAGGGGTTGGTGTAATAT
AGTGGGCCGCGCACCCCGGCTGGAGTTAGAATGTTGGAAAAGTGGCCTCTAAGGCCTTATAAAATTGGAAAT
TAAAATGTTTTCAGAATAAATTGTTTTTTAATTATAAATTTGCTTTAGATTAGCTCTGATGTTAGATAATTA
ATGTTATGCTTAGATGTAATATTTATTTTTATTATATTTATTAATTTTATAATTGTGTTGTTATATTTATGC
CGATAGTGTTCTGTTATATTACTTATATAGTTATGCTATGTAGTACGTGGTTAGTATGTAATGAGTAACACT
AGATTAGATATATAACATATTCTATATATAACTTGTTACTATCTAGTAATAATACGTGACACTATAGTTTGA
TAATAGCTATACATTTTATAATTTTAATATACTGTTTAACATTCAATTATATATTATCTCACTTTAATAAAT
TTATTTGACTAGTGAATATTATATAGTAATGTTCCGTTCAATTTAGTTATACATAATAAATATATTTTATTT
AATAACAATAATATTATCACTACACTGCT-------------------------------------------
------------------------------------------------------------------
>KY698421.1_Leishmania_braziliensis_strain_MHOM/GF/2006/2006_9_clone_2006_9_4_minicircle_kinetoplast,_complete_sequence/1-749
TTTTAAAATAAAAATAATTTTATACTAGAGTGTTATTATGATTATGATTCAACGTTATAGTTCCGAAAAATG
CTATAAAATCGTACTCCCCGACATGCCTCTGGGTAGGGGCGTTCTGCGAAATCGCAAAAATGGCATACAGAA
ACCCCGTTCAAAAATACCCCAAAATTCGCGTTTTTTGGCCTCCCCGTGCACAATTAGGGGTTGGTGTAATAT
AGTGGGCCGCGCACTCCGGCTAGAGCTAGGATTGGAAAAATATGGCCTCTAAGAGGCTTGTTACGCGTGTTT
CTAACTAAAGTTGCTTTGAAATAGAATTAATATTATTTTCTAACTAGTAATTTATTTAATTATTAAACTTTA
CTTGTTAATATGCTAGTTTAGTTACGTTATCTTATTACTAATCTATACTGTTCATTGATAGTATAAATATTG
TTTTAGTATCTTTATAGTTTTGTAATTATCGATAATATTATAATCATTACAGTGTTACTCGTTATATCTATA
ATATGCTCCTTTTATATTAATATTAATTGCTATTACGAGGATAATATAGTATTAGAGTTAGTAACGTTGTAT
GTAATGATATAGTTCTAATGATAACAATGATTTTATTATAATAGATATACAATTAAAGTTTATAAATAATAT
TATTAATTTAATTAGATATAATTCATCGATACACTGACTTGACTATGATTAGAACTAAAATTGATTTATATT
TAGCATTGATTATTAATATTATAATTTAA-------------------------------------------
------------------------------------------------------------------
>KY698422.1_Leishmania_braziliensis_strain_MHOM/GF/2006/2006_9_clone_2006_9_5_minicircle_kinetoplast,_complete_sequence/1-749
TTATGTAAATAATAATTTTAAATTGAATTGGAAATATATTTTATTAATAACGTGGTTATAGCTCAAAAATAG
CTTCAAAATCGTACTACCCGACATGCCTCTGGGTAGGGGCGTTCTGCGAAATCGCAAAAATGGCATACAGAA
ACCCCGTTCAAAAATACCCCAAAAATCGCGTTTTTCGGCCTCCCCGTGCACAATTAGGGGTTGGTGTAATAT
AGTGGGCCGCGCACTCCAGCTCGAGCTAGGATCATAAAATAGTGGCCTCTTAGAGGCTTGTTTCTCACGTGT
TACATGTTTTTCTAATATTTAATTTTCTAACTTGTTTCTAACATTTAAATTATTATATTTATTAGTTTTGTT
AATAAGTTTATAATAGTGCAATGTTAGTTTCTAATTTATAATTTTATTATTGCTATATTGTTACACTCTTAT
ATCTTATTATGTTACTATTGCATACTATTATAGTCTATCTATGTTCTGATAATATAGTTATAATTAGTGTCT
AGATAGTAATATATAACATGTTTAATATGTAATATGTCGCTAATTTTAGTAATACTATTTATAACATTATAT
GATACTATACGATATAAACTATTTTAATATATTTAATAATTATAAATGATATTACACTGAATGTTACTTATA
TTAATAATATTATGATAACAATAAATTTATTTTTATATATACTCTTTACATTGTGCTACTCTAGTTAATAAT
ATTGAACGTAATGATAATTAATTTTATGT-------------------------------------------
------------------------------------------------------------------
>KY698423.1_Leishmania_braziliensis_strain_MHOM/GF/2006/2006_9_clone_2006_9_6_minicircle_kinetoplast,_complete_sequence/1-759
GTAATAAAATTTAATTTTGATTATTATGTTGCTAAATATTTTTATTTATTTTTATAAAATTGTCAAAATTGG
GGGATAAATTTTACTCCCCGACATGCCTCTGGGTAGGGGCGTTCTGCGAAATCGCAAAAATGGCATACAGAA
ACCCCGTTCAAAAATCCTCGAAAAATCGCTATTTTTGGCCTCCCCGTGCACAATTAGGGGTTGGTGTAATAT
AGTGGGCCGCGCACATCCTCTCAGGTTAGAATGCCTCGAAACTGGCCTCTAATGCCGTATGTTTTTGAATTT
TAAACTTGAAATAGAATAAATTGAAATTAATGTGAATAATAACTTAAATTGATTTAATATTGACTAGTTTAG
ATGATATTATTTGTTTCTAATCTTATCTATATTATTTATCTCTAGTTTACTCTATTATATCACTATACTTGC
TTTACTATTAGATAATGTATGTGTATAGTTAGTTCTATTATAGCATTGTAACATTGTATTACTTAGTTAGAT
ATAATACCAAAATATTCCCTTTTCTAGTTATATTTGAGCTAATATTTAGATAGTTTTAGTATTATAATATAA
ATGTTATTAAAATTATACTTTATTATTATTACTCAATATTACTAATATGATAACTATGATTCACTGATATAC
ACTGTTACATTTATTTAAACTTTAATATACATTTACACTATCTCTTACTTCTTATAGATCTTTGTTGTTTAT
AATGTGCTTATTTAGTTCAATTTATAATTATAATTCTTT---------------------------------
------------------------------------------------------------------
>KY698424.1_Leishmania_braziliensis_strain_MHOM/GF/2006/2006_9_clone_2006_9_7_minicircle_kinetoplast,_complete_sequence/1-750
TTAGTAATAATTGTTTTTAATAAAAATAATTTTGACTTTAGAATGTGATGTTGCATAATGATTAGAAAAATT
CAATAAAATCGTACTCCCCGACATGCCTCTGGGTAGGGGCGTTCTGCGAAATCGCAAAAATGGCATACAGAA
ACCCCGTTCAAAAATCCCCCAAAATTCGCGTTTTTTGGCCTCCCCGTGCACAATTAGGGGTTGGTGTAATAT
AGTGGGCCGCGCACCCCGACTCGGGCTAGGATCATAAAAATATGGCCTCTAAGAGGCTTGTTTCGCGTGTGT
TAATATGTTTTTAGAATAAATAATTTTTATATTATAATTTAACTTTATTTTACGCTAGATTACGCTATGTTA
GACTGATAATATTATTTTGTTAGAATATATTTTATTAAATTGTAATTAGTATGTTATTAGTAATATTAATAA
TTATTATTTTAGTTTTGAATTAGATGACAATATAGCTGCTCTATGTGTATAATGTGATAATAATGCTTAGTA
ACCCTCAATATATAATATATTCTAATATAAAAGGGGATATTACTCATTACTATGATGTTATTAACGCTAGAG
ATACTATAATGATAATACTGGATATGGAACTAATATGGAACTATGACTATTATATAATGATGTTGTTATAAT
ATTAATACTACTTTAATTATACATTAACACTTATATACTTTTCTCTATCTCTTACGATGTTCTTATTAGTTT
CTAACGTTGCATTTATTAGTGATACATGGA------------------------------------------
------------------------------------------------------------------
>KY698425.1_Leishmania_braziliensis_strain_MHOM/GF/2006/2006_9_clone_2006_9_8_minicircle_kinetoplast,_complete_sequence/1-730
CTAGCAATAAATATTAATTTTAATTTTAGTAATGAGTCTGACTCCTTATGCGTGATAAAATAGCAAAAATGA
GGTTAAAATTTTACTCCCCGACATGCCTCTGGGTAGGGGCGTTCTGCGAAATTCGAATTTTGGCATACAGAA
ACCCCGTTCAAAAAATGCCCGAAAATCGCTATTTTTGGCCTCCCCGTGCACAATTAGGGGTTGGTGTAATAT
AGTGGGCCGCGCACTCCGTCTCGAGCTAGGATGCCTCATTATAGGCCTCTTAGAGGCTTTAAATTTAGAATT
TTAAATTATTTGAAATAAAATTAATTTGATATTATAATTCAATTAATAATTTGCTGTTATTCGCTATATAGT
GCTGGTTAGATAATATATTTTTATTTATAATTATTTATTGTGTTCGTATTATTACAATTATGTTTTATAATT
ATTAACTATATGATACTGTTCCGTTACTAGCTCTACTATGTTAGTATTATGATAGTATTGAGTGGTTACTAA
TATAATATAAACTTATTCTATATAGTACTAGTAATAGCTCTGTATTAGGCTGTAACATTGATAATTAATAAT
TTTAATAATAATATAATTCTATCTTTTATTAATATAACTTTACATTCAAACTTACATTATACTTGTTCTCTA
CAGTTTATTATTTAATTAAAGTTTATTATGATGCTATACGTTACGTGATGAGATAAATATTATTAATTTAAT
AAATTTGTTA--------------------------------------------------------------
------------------------------------------------------------------
>KY698426.1_Leishmania_braziliensis_strain_MHOM/GF/2006/2006_9_clone_2006_9_9_minicircle_kinetoplast,_complete_sequence/1-741
TAGTTTATAAATTTGTGATAATGCATGTTAATATCTTGCCTAAGGAGTCGACTCCTTACCCCGCAAAAATGG
GGGCAAAATCGTACTACCCGACATGCCTCTGGGTAGGGGCGTTCTGCGAAAACCGAATTTTGGCATACAGAA
ACCCCGTTCAAAAATCACCCGAAAATCGCATTTTTTGGCCTCCCCGTGCACAATTAGGGGTTGGTGTAATAT
AGTGGGCCGCGCTCCCCGGCTCGAGTTAGAATGCTGCAAAAGTGGCCTCTAAGGCCTTATAAAATTTAAAAT
TGGACTGTTATGGTTGTTTTCGAATTAAATTCTAATTAAACTTATTTTTATAAATATATTCGCACTGTTACT
AGTAATATGTCGCTAATGTTGAACTAGTTTATTATAATAGTGCTGTAATGTAGTTTAATTGTTATATTTTAA
TACAGTTTAATAATAATATTACTATCAGTGTTCTATATCTATTCATTACACGTTAGCTCTAATACTATCTAT
TCTAATATAACTGCAATATATATTATAGTACTATTATGAGTATATTATTATGATTATACGTGAACATAGACT
ATACTATACTGACTATAATGCTATTACCACGCTATACATTGAATATAAATTATAAAATAGAATTATACTTTG
TTATTGATGTAATAATACATTTAAATTTATTTTACTTTTTCTTTTCTATTCATTTATTACTATTGCCTCATC
TATCACTATTTTATTTTTATT---------------------------------------------------
------------------------------------------------------------------
>KY698427.1_Leishmania_braziliensis_strain_MHOM/GF/2006/2006_9_clone_2006_9_10_minicircle_kinetoplast,_complete_sequence/1-739
CTAAGTAATAATAATTTTTTAATAACAGTGTTACGTGCTGTTCAATGTAATGTTAAAATTTACTAAAAATAG
GCAATAAAATTTACTCCCCGACATGCCTCTGGGTAGGGGCGTTCTGCGAAATCGCGATTTTGGCATACAGAA
ACCCCGTTCAAAAATTCGTCAAAAATGCCATTTTTTGGCCTCCCCGTGCACAATTAGGGGTTGGTGTAATAT
AGTGGGCCGCGCACTCCGAGTTGAGCTAGCTCTGCATAAAAGTGGCCTCTTAGAGGCTTGTTTATTGCATTC
TAAATATTTTCTAACTAGAAGTTAAATTTTAAATATAATTTTTGATAAAGCTTGGATAATATGTAATTTTAT
TTTTAAATATACTAATTAATTTATATTTTAATAGATTAGTGCGTGATAGTTATATTATTGAGTATATGATAT
TGTTAGTTATAAGTTTTAATTAAATTATTATAAAATTATTAGTATTACGTGGGTAACCCTGAATTAGCTAAA
ATATATCAATTGTAACTAATATAAAAGGGTAATGTCACGTATATTATGATGTTATAACGTAGATAGCTTATT
ATTATAATATTATATTTAATTAATACTATTATTGTATATCTAACTGTTACTAGCTTATACTATGAACATACT
AGCTTGTCTATAAATATATTTTACTTTGTTACACTTTACATTCTCGAGTAAACTTAATTATATTTAACATTA
TGATAATATTATTTGTGAT-----------------------------------------------------
------------------------------------------------------------------
>KY698428.1_Leishmania_braziliensis_strain_MHOM/GF/2006/2006_9_clone_2006_9_11_minicircle_kinetoplast,_complete_sequence/1-739
ATAAATAATTTTTAATTGTTGCTATTACACGCATTCAATCTTAAATAAATTCAATAAATTATCTAAAAATGA
GGTCCAAAATTTACTCCCCGACATGCCTCTGGGTAGGGGCGTTCTGCGAAAACCGAAAAATGGCATACAGAA
ACCCCGTTCAAAAAATGCCCGAAAATCGCTATTTTTGGCCTCCCCGTGCACAATTAGGGGTTGGTGTAATAT
AGTCGGCCGCGCACCCCGATTCGAGCTAGACACTCAATAATATGGCCTCTAAGAGGCTTAATTTTTAAATTC
TAAACTGAACTGGGAATATTCGAATAAAATTGATTATTATTAATATATTTTTAGATTGATATATATTAAATT
TAATTTATTAATGTTATTAGCTCTAATTAGATCAATTATTATTTATACTTATTAAAATATTATTATTTGTAT
GTAATAGGTCTATAAACTAGCACTGATGATGTATAATATAGAGTAACGTTATAGTATGGTGTAGTAATAGTC
AGTAACTAATATATAACTTGTTTTGTTCTAATATAGTATCTAATATTACACTATTATAATGCTTACACTGGA
ACTATAATTATTATACTAAATATTATTTTAAATCTAAACTATATAACGTTATACTCTTAGTTCGATAATAGA
TTATAATTACTATATTTTTATTTATAACATTCGCACACTTTCTTTGCTAATACTAGTTTAATTATACACTAA
CATTGCTCTATTACGAGTA-----------------------------------------------------
------------------------------------------------------------------
>KY698429.1_Leishmania_braziliensis_strain_MHOM/GF/2006/2006_9_clone_2006_9_12_minicircle_kinetoplast,_complete_sequence/1-740
CATGTATATTTAATTTTTAAAAATAATAATTTATTAAATTTTAGTTTTATTACGTTATGATGCTGAAAAACA
CCATAAAATTTTACTCCCCGACATGCCTCTGGGTAGGGGCGTTCTGCGAAATCGCAAAAATGGCATACAGAA
ACCCCGTTCAAAAATACCCCAAAAATCGCGTTTTTCGGCCTCCCCGTGCACAATTAGGGGTTGGTGTAATAT
AGTGGGCCGCGCTCCCCGGCTAGAGTTAGAATCATTAAAATATGGCCTCTAAGGCCTTATAAAATTAAAATT
TGTCGTGTTACGGTTGTTTTTGATTTATAATTTATTTATATTCTTATTTAACTAATTTGTTCTCTCTATTAT
AATAATATTAGCTCTACTTAGTTATGATTAGTGTTTAATGTTTATTTAATTTGTAATTATTATTGATTTTAA
CTATTACATTACTATGTATACTGATGTTATACTCAATTATAGCTCAATGATTAGATACTATAATACTACTAG
TTCATATTAATTGTAACTTATATTAGACTTGTTATTAGTACTATCATAATACTATTATTATAACGTTACTAC
TCTTACACTGCATTACTATGTAGTTATATAATTGGAACTAGTTTTGTTACTAGCACTGTATACTAGTTTATA
TATTGACTAATGATTAACTTTATTTATATTTCACTTAACTATTACACGAACATTTTAATTATATTTTATTCT
AATGATTAAACTTTTATGCG----------------------------------------------------
------------------------------------------------------------------
>KY698430.1_Leishmania_braziliensis_strain_MHOM/GF/2006/2006_9_clone_2006_9_13_minicircle_kinetoplast,_complete_sequence/1-743
TTATGAGTTTAATTATTGTTGTTAATTATGTTTTTAATTTTCATAATTTTTATTAATTTTCTCTAAAAAGTG
GGTCCGAATTTTACTCCCCGACATGCCTCTGGGTAGGGGCGTTCTGCGAAAACCGAATTTTGGCATACAGAA
ACCCCGTTCAAAAATCCTCGAAAAATCGCTATTTTTGGCCTCCCCGTGCACAATTAGGGGTTGGTGTAATAT
AGTGGGCCGCGCACATCGTTATGGGATAGGATGGTGAGAAACAAGCCTCTAAGAGGCCTTAATTTTAATTTC
TAGCTCGGAACTGATTAATATGCTTTTATATACGTTACTACGTGTTACTAATATTATATTATATTTATTATT
GCTAATTATATTACTACTTATCCGTTACTAATACTAGTGCTAATATAGTACTATTATTTATTCTATGTATAC
ACTCAATTATACGTATTATAACTCTATTATAGCTCTGTTACGTGTCTATTATGATACATTAGGCTAGTAATA
CTAAAATCCCCTTTTCTAACTTGTTTTATATCATATTTTACTATACTTTCACTAGTTATAATGTCAATAATA
TACTTATGATGTTATACTCGTATTGAGCTAATATAATTACTATAATTGTTATCTAACATTGATAATTGTATA
ACATTAGTATTGCTTTAGTTAACATAAATAATATTTTCTATTCTCTATCTTTACTAGCTATATCTAATTAAT
AATAAATAGATAATAACTTTGCA-------------------------------------------------
------------------------------------------------------------------
>KY698431.1_Leishmania_braziliensis_strain_MHOM/GF/2006/2006_9_clone_2006_9_14_minicircle_kinetoplast,_complete_sequence/1-751
ATATTATTTTTTATAAACAATAATAATTTGATTTTAGTTTTATGTGATGTTATTAAATTTTGTCAAAAATAG
CCTTCGAATTTTACTCCCCGACATGCCTCTGGGTAGGGGCGTTCTGCGAAATCGCAAAAATGGCATACAGAA
ACCCCGTTCAAAAATCACCCGAAAATCGCATTTTTTGGCCTCCCCGTGCACAATTAGGGGTTGGTGTAATAT
AGTGGGCCGCGCACTCTGTCCAGAGCTAGGATCTATAAAATATGGCCTCTAAGAGGCTTGTTTCTCGCGTGT
TAATATGTTTTTGAATAAATTGATTTTATATATTAAATTTAAACTTATATTTTATTGCTAAACGTTGTTATT
CTAATTATTACATACTAGTTCCATTTAGTTAATATATATTTAATTATAAAATTATAAATAGTTCTATTACAT
GTTTTTATTAGTAATGCATACGAGTAACTATGTAGTAATAGATGTGCATATAGTGTTATAGTGTTATTAGCT
TATCTCACATATACAACTTATTCTATATATGATATTAGTGCACTATGTATTACGTATTATTGATAACGATAG
AGATAAAATATAATAATGAGAATATAACTATACATTGACTATAATAATATAATTACGCTTATTTATAAATTA
TGATTGTTACAATACTATTAATAATATTTATATATCTTCTCTTACTCTCTATGATGTTCTTATTATGCACTA
TGATTAGTTGTATTATTAGAAATTAACTTGT-----------------------------------------
------------------------------------------------------------------
>KY698432.1_Leishmania_braziliensis_strain_MHOM/GF/2006/2006_9_clone_2006_9_15_minicircle_kinetoplast,_complete_sequence/1-739
AAATTAGTTTTAGATAAAAATTAAATTTCACTGTGTTACTCGCATTAAATATTATAAAAATTAGAAAAATGT
CTACAAAATCGTACTACCCGACATGCCTCTGGGTAGGGGCGTTCTGCGAAATTCGATTTTTGGCATACAGAA
ACCCCGTTCAAAAAATGCCCAATTTTCACGATTTTTGGCCTCCCCGTGCACAATTAGGGGTTGGTGTAATAT
AGTGGGCCGCGCACTCCCCGCTGGGTTAGGATGTCGAGAAACTGGCCTCTAAGGCCTTATATTTTTAATTTT
TGCTGTCTTTGCCTTGTTATGTTAGTTTTTATTTTTAATTTTATAATTGCGCTAAATAAATTTATTGTTTCT
AGTTTATATGCATCACTAGACTAGTATTGTTTGATATATTAAATTATATAGTTCTAGTTTTAATAATACTTT
ATCTATAGTTACTATGATTGTTCATCGATAAGATAATAGCTCTGTATACGTGGGTAATGAGTGTGTAATAAT
ATATGCGTAGAATAAGTTATATATGATATAGTAACACTATCGGCTATAATACTAGCATTATACGTAACATTA
AAATTGTATTCTAATAATTTAATAATAATGAACTATGATTAAACTGTGTTATTACTATTATAATATTTTTAT
TACTTATAATTCACAATCTATTTTATCTATACTGCACTACATTAGTTACTATAATAGAATAATTATTGTTTT
AATTTGAGTAATAAATATA-----------------------------------------------------
------------------------------------------------------------------
>KY698433.1_Leishmania_braziliensis_strain_MHOM/GF/2006/2006_9_clone_2006_9_16_minicircle_kinetoplast,_complete_sequence/1-751
TTTGTTCTCTAATGTGTTATGCGCATAAGTGATAATTATTTTTTATAATTTTATAAATTTTAATAAAAATGG
GGGTAGAATTTTACTCCCCGACATGCCTCTGGGTAGGGGCGTTCTGCGAAATCGCAAAAATGGCATACAGAA
ACCCCGTTCAAAAATTGCCCGAAAATCGTGTTTTTTGGCCTCCCCGTGCACAATTAGGGGTTGGTGTAATAT
AGTGTGGGGTGCGCTCAGATTTAGGCTAGCTCCTCGTGAAATAGGCCTCTTAGAGGCTTCATTTTTAATTTT
AAACTTTTTCTAACTTATAATTGTGATCTAGATGTTAATATATTTTATTTTTAATAATTAGTTTTAATTTTA
ATTTAATATAGCAGCACTGATTAGTAATTTTATTATTACACTATGCTAGTTCTAATTATTGTTCTACTATTT
AATAAAATGATATTATACACTATTAGATAACGTTATAGTCTATGCATTGAATGTATTAGATACTAGCTCATT
ACTACGATATTCTAATATAAATAGCAATTACAGTTATATTACGTGGTTATAATTATAATTTTACTGATAATA
CTATAAACATACTCGCTAGCGATATTAACTGAGTATACTATAGTGCACTAGTGAGTAATAGTAATAGATACA
TAAATATAATTTTATTGATATTACTAGAGCATAACTATACATTAAACTCTTATCTAATAACTTTAATCATCA
GTGCAATAATATTAACTCAATTAGAAATAAA-----------------------------------------
------------------------------------------------------------------
>KY698434.1_Leishmania_braziliensis_strain_MHOM/GF/2006/2006_9_clone_2006_9_17_minicircle_kinetoplast,_complete_sequence/1-750
TATTATTTTTATTAACTAGTGTCTTACTAGTCTATAAACTTTTTATTATTTTTATAAATATTTAAAATTTTA
GCCAAAAATCGTACTCCCCGACATGCCTCTGGGTAGGGGCGTTCTGCGAAATTCGAAAAATGGCATACAGAA
ACCCCGTTCAAAAAATGCCCGAAAATCGCTATTTTTGGCCTCCCCGTGCACAATTAGGGGTTGGTGTAATAT
AGTGGGCCGCGCACATCCTCTCGAGCTAGAACGTGGTGAAACAGGCCTCTTAGAGGCTTAGTTTTATGATTT
TGAATGAAACACTGAATAAATAAAAATATTTTACTTATATAACATAATTCTCTGCTTTACATCTAATAATTA
TTTTAAATTAGTTAATAATAGTTGTTCTAATGTATTACTAGTTAAATATGATAATATATAGTTCTATTATTG
TTATTATATCAGTACTATTATGTATCTATACTATCAACTCTATTATACCATGATTATCCTCTCGTATTACTA
GATATTCATAATATAACTGCTTTGTAATATATATTGTGCTAGTTTTGTTGATATTATTCATTACACTATAAC
GTTACTAACACTTTACTAATATTATTATAATTATTACGTTACTATGCTAGTTATACTTTATAATACTAGTTA
CTACTCTATATTACTCGAACTTTACTTGTGCAATACATAGATAATAATTAAAATTTAATAATATAGTTAGTA
CTAATGAGTTTGAATTATAATTTAACATAA------------------------------------------
------------------------------------------------------------------
>KY698435.1_Leishmania_braziliensis_strain_MHOM/GF/2006/2006_9_clone_2006_9_18_minicircle_kinetoplast,_complete_sequence/1-739
AAAATAAAAAATAAAAATTTAGTAATACACGTTGTTATGGTGTTATAATGTTTATAAAATTCGTAAAAATGG
GGGTCAAAATTTACTCCCCGACATGCCTCTGGGTAGGGGCGTTCTGCGAAAACCGAAAAATGGCATACAGAA
ACCCCGTTCAAAAAATGCCCGAAAATCGCTATTTTTGGCCTCCCCGTGCACAATTAGGGGTTGGTGTAATAT
AGTGGGCCGCGCACTCGGAATTGAGCTAGCATTGATGAAACTAGGCCTCTTAGAGGCTTGATTTTTAAAATT
AACAGTGAAATTAGAGATAAATGAAATAAAGCTTAATATAAACTTATTAATGTTGATTTGAATTAATATTTA
TTCTAATTATAATTATTTATTAACTTATCTCACACTAGTATTGTTATGCTCATTATACTATATAGTTCTATC
TATGTATACTAATTTTATAATAATATGGTACCGGTTAGATACTACTTAGTTATATACTCGCGACATTACCAA
ATAATATCAATTGTAACTAATATTAGATATGTGTAGACTAGTAATACTTATAATAACTATAACTCTATCTTA
CTATTAGCTTAACAATAAAGTTTATTTTAGTATATTATAATTTTAATGTTAGTATGTAATTAGATTTAAATA
ATAATTAATTTAAGTTTAATAAATATATTTACTCTGATGTTAATTGCATTAGAACTTTACATGGCTATCATT
ACTCGAGATAATACTAATA-----------------------------------------------------
------------------------------------------------------------------
>KY698436.1_Leishmania_braziliensis_strain_MHOM/GF/2006/2006_9_clone_2006_9_19_minicircle_kinetoplast,_complete_sequence/1-752
TAGCTAGTAATGAGTTTGTTATGTTATCAGTGAGATAAATATTTTTAATAATGATAAATATCTATAAAATTG
GGGGAAAATCGTACTACCCGACATGCCTCTGGGTAGGGGCGTTCTGCGAAAACCGAAAAATGGCATACAGAA
ACCCCGTTCAAAAATCCCCCAAAATTCGCTATTTTTGGCCTCCCCGTGCACAATTAGGGGTTGGTGTAATAT
AGTGGGCCGCGCACCCCGACTCGGGCTAGACACTCGAGAAACTGGCCTCTAATGCCGTATAATTTTAGATTT
TAAACTTTAAATTGATAATATTGATTTTTAACTTATAAATTAATATGTGTTTGGCTTTATTAATGCTAAATT
AGAATAAATGTTTTTAATTAAATTGATAAATAGTTTTATTATGTTAATATGAGTTGAATTATATATTTTAAT
TTATTACTAACTTTGACTATCTATAATACTGCATCGCATGGTTACTATCATTATACTATCTTGTAGTAATGA
GTCTAGCATAACTAATATGTAATATATTCTGTAATGTAATTAGTATCAATATTATTAACTCTATTAACGCTA
TGATAGTATCTTATCGGAACAATGGTTAGACTATATTATATCTATACATTAGTTTTATAATTGTATATAATT
AATAACTTTAAATTATAATCTTATTACATCTTGCGCTACTCTATTCTAACTTTGATTTTAATTGTTAGATAA
TATTTTATAAATTTAATTGTAATACACGTTAA----------------------------------------
------------------------------------------------------------------
>KY698437.1_Leishmania_braziliensis_strain_MHOM/GF/2006/2006_9_clone_2006_9_20_minicircle_kinetoplast,_complete_sequence/1-748
GTTATTATGTTTGATTAGCAACAAAATAAATTTATAAATTTTATATTCAATGTTATAATTCGTGAAAAATGG
GGGTCAAATTTTACTCCCCGACATGCCTCTGGGTAGGGGCGTTCTGCGAAATCGCAAAAATGGCATACAGAA
ACCCCGTTCAAAAATCCCCCAAAATTCGCGTTTTTTGGCCTCCCCGTGCACAATTAGGGGTTGGTGTAATAT
AGTGGGCCGCGCACTCCGGCTAGAGTTAGAATGCCATGAAATAGGCCTCTTAGAGGCCTTAAAATTAAAATC
TAGACTGTAATGGGAATAAATCATAAAAATAAAGTTAATATTGAATTTAAATATATTATTTTATTAGTTTGT
TACTATATTAGCTATGTTATCAGTTCCATTACTATTTATTACACTAGTCTATGTTAGTTTATAATATTGAAT
GTAATACGTAACTATTTTAATTATAATACTCTCACTAGCACTGTTATATGATGTGTTAGAATAATCATTAAA
TATTACCAATTTATACTAATATATATTCTATATTACAGCCTTATAACATAGGTTTGATATAGTTTCATTGAT
AGTATATAATTTTATAATTTACTAGTACTAATGAGTATAGATAAACGTTACTAACTATACACTGGTTATTAT
TTTATTGATTACACTAGATTTATAATATTTAGTTTAACTTTTAATTTACTTTTCTATAATTATGCGTTAGTT
AGTTAATAAAATTATTTTACTTAGAGGC--------------------------------------------
------------------------------------------------------------------
>KY698438.1_Leishmania_braziliensis_strain_MHOM/GF/2006/2006_9_clone_2006_9_21_minicircle_kinetoplast,_complete_sequence/1-740
AAATAAACTTAAATAAAAATTTAAATAACTGTGTTACGTGTGTTTAGAGTTTAATAAAATATTATAAAATTC
GACAAAATTCGTACTCCCCGACATGCCTCTGGGTAGGGGCGTTCTGCGAAAACCGAAAAATGGCATACAGAA
ACCCCGTTCAAAAAATGCCCGAAAATCGCTATTTTTGGCCTCCCCGTGCACAATTAGGGGTTGGTGTAATAT
AGTGGGCCGCGCACCCCGACTCGGGCTAGGATGTCGTGAAACTGGCCTCTAAGGCCTTACATTTTTAATTTT
TATTCTTTTTCTAGTTTTATTTTAATTTTTAGTTTTGATTTGATATTAGATTTAATAATTTTATTTATGCTA
GCTTTGATTTAGTATTCTAATTTGTAATGCAATGATATAATTAATTTAATTACACTGATATGATACTATTTA
ATGTATTACTAATTTATTGATGCTAGAGTATAATATTATCGTTATCGAGTATGGTAATGAGTGCATAATAGA
ATAAGCATAGAATAAGTTATGTTTAATATTGTGACACTATAATATACATTACTATCATTACGCTAACTATAC
TCTACACTTTACTCTATGTTAGTTCAATAATAATTTTATAATTAGCTTGTATAGTATAAATTGATGTTCTAT
TATTTATAATTTATAATTCATCTTATTTATATCGCACTGCATTAGATAATAAAATAGTTTTATAATTAGTGT
CTTACTAGTAATAACTTTAA----------------------------------------------------
------------------------------------------------------------------
>KY698439.1_Leishmania_braziliensis_strain_MHOM/GF/2006/2006_9_clone_2006_9_22_minicircle_kinetoplast,_complete_sequence/1-751
TTATGTTTAATATAATTTTATTTAAATTTAGAAATAATTATTTATGATGTTCAGTGACACAGCGGAAAATTA
GATCAAAATCGTACTCCCCGACATGCCTCTGGGTAGGGGCGTTCTGCGAAATCGCAAAAATGGCATACAGAA
ACCCCGTTCAAAAATACCCCAAAAATCGCGTTTTTCGGCCTCCCCGTGCACAATTAGGGGTTGGTGTAATAT
AGTGGGCCGCGCACTCCAGCTCGAGCTAGCTTCGATGAAACTAGGCCTCTTAGAGGCTTGAATTTACAATTT
TAATTATTTCTCTTTGTTATTTAATATTTAATATCACAATTATAGTTAAATTAGTTTTAATGTTAGAATAAT
AAATTGTTACGTATGATTAGCTTATATTAGAACTGATTAGTACTATTATATTATGTGTAGTGTGAATATAGT
TTGATATATGTAATGATAATAATAAAATTTATATATAATCTACTCATTACACGTGTTATACATATGATACTC
GATATTTCCCTTTTGAACTGCTTTCTGCATAACTTGTGGCATTATTTTATAGTTTTAGAGTAATAACATTGT
AATCTATAATTATACTATCTTAGTAGTGTTATAGTTGTTCTAATAGATAATAATATTTAGTTTCATTTATAT
TTATATAACTTTGCATACCATAGTTTAACTATTGACATTCGCTACATTAGAACTATTAAGAGTAATGATAAC
GTTGCATTGTAATATTATAATAAATTAATTT-----------------------------------------
------------------------------------------------------------------
>KY698440.1_Leishmania_braziliensis_strain_MHOM/GF/2006/2006_9_clone_2006_9_23_minicircle_kinetoplast,_complete_sequence/1-750
TTAAAATTTTATTAAATTGATGTAACACGTGTCTTACATGTTTTTAGTTTTTATAAAAATACGTAAAATTAG
GGTCTAAAATTTACTCCCCGACATGCCTCTGGGTAGGGGCGTTCTGCGAAATCGCAAAAATGGCATACAGAA
ACCCCGTTCAAAAAATGCCCGAAAATCGCTATTTTTGGCCTCCCCGTGCACAATTAGGGGTTGGTGTAATAT
AGTGGGCCGCGCACCCCGAGTTGAGCTAGCTCTCGTAAAAGTAGGCCTCTTAGAGGCTTGTTTTTTAAAAAT
TAACTTTATAATTTATTTATTTCATAATTTAGATTAATAATTAAAATTTATCACTGTTATACTCATGTTAGC
TTCATTGAATTAGTTCTAATTAATAAATAATAAATTGATTTGTATAGTTGTATAATATTATGTTATTAGTTT
ATAAATATTTAACTATATAGTTACTATCACTGCACCGATTAGATAACTTAGATGTATTACTATGAGTAGATA
CTAGACTAATACTAATATCAATTTATATTGTAATATGATACAGCTCCATTACGATAATAACACTATGATACT
ATACAATGAGAACATGATAAGAACTATAATATAATAAAATTTATTAATACTAATGTATACTTATTATGATTT
TAATAATTAAACTTTACAATTATATTTTTATTTACATTTATATCTCGCTGTGTATTGCTATATGTTCTCTTA
GATATACATAATTTTATTTAAATGTTCGAA------------------------------------------
------------------------------------------------------------------
>KY698441.1_Leishmania_braziliensis_strain_MHOM/PE/91/LC1412_clone_LC1412_1_minicircle_kinetoplast,_complete_sequence/1-739
TAATAAATAAAATTGTTTTAGTGTATTACGTGATAAATAAATTTATAAAGTTAATAAAATATTGAATTTTGG
GGGTAAAATTTTACTCCCCGACATGCCTCTGGGTAGGGGCGTTCTGCGAAAACCGAAAAATGGCATACAGAA
ACCCCGTTCAAAAAATGCCCGAAAATCGCTATTTTTGGCCTCCCCGTGCACAATTAGGGGTTGGTGTAATAT
AGTGGGGCGCGCATCCCGGATTGAGCTAGGTTCGATAAAAAGTGGCCTCTAAGGCCTTATAAAATTATAATT
CTAGCGTGTTACGTGTTTTTAGATTTAAAACTAGTTATAATAAATATTTTTTATTACTTTGTTATGTTGATT
TTAAATTTACTAATCTTTATCTAATTAGTTTCTATATAAATAGTTTAAATTAGTTTTATTTAGATTTATTAT
ACGTTATATCTAATAATTATACTTTGATAATAACTTTTATAAAATTAGCTCTGGTTATAGTGTATTATGCTC
GTAACTAATATATAACTTGTTTTATTCTATATTATATAATACCATAGTGATACTATAATGATAACGTAATGA
TACTAGATACAATACTAGTAATTTATATATACTCATATACACTAGTTTTATAACTGTACTTATTCGATTACA
TAGATATAACTATACTTCTATTTATAATACTTGTACACTTTCTTTGTTACATCTAATTAGATAACTCACTAT
TACAGCTAATAATTAGTAA-----------------------------------------------------
------------------------------------------------------------------
>KY698442.1_Leishmania_braziliensis_strain_MHOM/PE/91/LC1412_clone_LC1412_2_minicircle_kinetoplast,_complete_sequence/1-750
AATTTAATTTTTAATTTTATGATACAGCTGTGTTATGTTTGTGATATTATTATTCAAAATTTATAAAAATAG
AGCAAAAATCGTACTCCCCGACATGCCTCTGGGTAGGGGCGTTCTGCGAAAACCGAAAAATGGCATACAGAA
ACCCCGTTCAAAAATCCCCCAAAATTCGCGTTTTTTGGCCTCCCCGTGCACAATTAGGGGTTGGTGTAATAT
AGTGGGCCGCGCACTCCCCGCTGGGTTAGAATCATTAAAATGTGGCCTCTTAGAGGCTTATTTTTTATTTTC
TAGCTAAACTCGTGAATATGATGTTAATAGTGGCATTTATATTTATTATTTATATTTATTTCTAATTTTACT
TTACTATTTAGTTCTAATTATGTTCTATTGAGTAATATAATAATTAGTATGATAATGTATTGTATGTTTATT
GATAAGATATAAATTTATTTATTATCTATACTATCTCTGCACTATCATTGTTACATGGTTATACTACATCAA
ACTAGCCTAACTTATATTGATATTAATATATATTATGTAGTATATTCGATAATAATACTCATTAGCTCTAAC
ATTAGATAATACTACGTTATTGATAGCATTGATTGTATAATTATATAATAAATTTAATAACTATTATTTATC
TGACACATATACTATATTTAACTCTGTGCACTGAATGTTATAATTGTTATGCTAGTTAAGTGATAGTTAATT
GTAATGTTAAAATAATAATTTTATTTTGAT------------------------------------------
------------------------------------------------------------------
>KY698443.1_Leishmania_braziliensis_strain_MHOM/PE/91/LC1412_clone_LC1412_3_minicircle_kinetoplast,_complete_sequence/1-750
TATTATTTTTATTAACTAGTGTCTTACTAGTCTATAAACTTTTTATTATTTTTATAAATATTTAAAATTTTA
GCCAAAAATCGTACTCCCCGACATGCCTCTGGGTAGGGGCGTTCTGCGAAATCGCAAAAATGGCATACAGAA
ACCCCGTTCAAAAAATGCCCGAAAATCGCTATTTTTGGCCTCCCCGTGCACAATTAGGGGTTGGTGTAATAT
AGTGGGCCGCGCACATCCTCTCGAGCTAGAACGTGGTGAAACAGGCCTCTAAGAGGCTTAGTTTTATGATTT
TGAATGAAACACAGAATAAATAAAAATATTTCACTTATATAACTTAATTCTCTGCTTTACATCTAATAATTA
TTTTAAATTAGTTAATAATAGCTGTTCTAATGTATTACTAGTTAAATATGATAATATATAGTTCTATTATTG
TTATTATATCAGTACTATTATGTATCTATACTATCAACTCTATTATACCATAATTATCCTCTCGTATTACTA
GATATTCATAATATAACTGCTTTGTAATATATATTGTGCTAGTTTTATTGATATTATTCATTACACTATAAC
GTTACTAACACTTTACTAATATTATTATAATTATTACGTTACAATGCTAGTTATACTTTATAATACTAGTTA
CTACTCTATATTACTCGAACTTTACTTGTGCAATACATAGATATTAATTAAAATTTAATAATACAGTTAGTA
CTAATGAGTTTGAATTATAATTTAACATAA------------------------------------------
------------------------------------------------------------------
>KY698444.1_Leishmania_braziliensis_strain_MHOM/PE/91/LC1412_clone_LC1412_4_minicircle_kinetoplast,_complete_sequence/1-750
AAATTTTATTAATAGATCAGCGCAATACAGTGTTATTATGGTTGGATAAATTTATAAAATATTAAAATTTTA
GACCAAAATCGTACTCCCCGACATGCCTCTGGGTAGGGGCGTTCTGCGAAAACCGAAAAATGGCATACAGAA
ACCCCGTTCAAAAATTGCCCGAAAATCGCGTTTTTTGGCCTCCCCGTGCACAATTAGGGGTTGGTGTAATAT
AGTGGACCGCGCACTCCGGCTAGAGTTAGAATGCCATGAAATAGGCCTCTGAGCAGCCATATTTTTATTTTG
AAACTAAACTGCACTATTAAATGTTATTATGTGATATATTTAATTTAAAATCTAATTTATATTTAATTTTAT
CTTATATTACTGCTATATCTTAGACTATACATGACAGTCTATATAATATTATTACTATGTGTTCTTATCATT
GTTCTATACTATAGTTTTGATATTATATAACACTGTTCCATACTAGATAATACTGCGTTAGACTCATTACCC
GAAAATGCTATTTATAACTAGTTGTAACTTGTATTTTTTAATAATATCTAATAAAATTTATATAGTTATGGC
TATAGAGTAGATAGTTATAATATTTAATAATATGATACATTACTAGCTCTACTGATATAGATTTAATATGTT
CTATTTTATTTTATACTTTGATTACCATGCATTTATACTTTTAATAATTAATTAATTTTGTTTTACTATTTA
ATGTGCACAATTAGCTATCATAAATAAATA------------------------------------------
------------------------------------------------------------------
>KY698445.1_Leishmania_braziliensis_strain_MHOM/PE/91/LC1412_clone_LC1412_5_minicircle_kinetoplast,_complete_sequence/1-748
TGTTAATAGTGTTTGATAGCTAAGATATAAATTTAAATTTTATTTTCAATTTTATAATTATCTCAAAAATCC
TCATAAAATCGTACTCCCCGACATGCCTCTGGGTAGGGGCGTTCTGCGAAATTCGAAAAATGGCATACAGAA
ACCCCGTTCAAAAAATGCCCGAAAATCGCTATTTTTGGCCTCCCCGTGCACAATTAGGGGTTGGTGTAATAT
AGTGGGCCGCGCTCCCCGGCTCGAGTTAGAATGCCATGAAATAGGCCTCTAAGAGGCTTGAATTTTAAAATC
TAGCTGAATTAGACTTATAATTATTAAATTGAATATTATTATTTATTTTAAACATATAATTCTATTGCTACT
AGCTTTGATAATAATTATAACTAGTGTGGAACTATTAAATAATATTATTGTATACTATTCATTGTTACTCTC
ATTTTATATAACTATCTATACTATAATTAGCTCATTACCAGTGTGTTATAGTGTATTAGAGATAGTATGAGA
TAATATCAATTTGTACTAATATATATTCTATATTACGCTATTATACCATGATATTGACATAGTTTTGATAAT
ACTAGATAAATTTATTAATTCAATGATAACTATACAATTATATAATTAATGCTAGTCATACACTATATATAA
CTTTATTTATTCTCATAGCTTTACTATATCTAGTTTAATCTTTAATTTACTTTTTCATAATTATACGTTAGC
TTAATAAATAAATAATTTTAGTTTAACG--------------------------------------------
------------------------------------------------------------------
>KY698446.1_Leishmania_braziliensis_strain_MHOM/PE/91/LC1412_clone_LC1412_6_minicircle_kinetoplast,_complete_sequence/1-750
TAACTGTGTTTAAATAAATTTATTATGCGCTGAACAATGCCTAAGGAGTCGACTCATTACCTCATAAAAATG
GGGGAAAATCGTACTCCCCGACATGCCTCTGGGTAGGGGCGTTCTGCGAAAACCGAAAAATGGCATACAGAA
ACCCCGTTCAAAAATCCCCCAAAATTCGCGTTTTTTGGCCTCCCCGTGCACAATTAGGGGTTGGTGTAATAT
AGTCGGCCGCGCACCCCGGGCTGGGTTAGGATTGCATGAAACTGGCCTCTAAGGCCTTATGTTTTTGAATTT
CTAATTTTTAAACTAATATTTTGCTTTTAATGTTGCATAAAGTTGGAATTATGATTATATTTAAATTGATAA
AATTATATTTATAATAATATAGCTGTTCTCGTTCTGTTACTAGTTTATTCATTATTTAATTTATTAATTTTA
TTAATTTTTATAATACTACTATAGTTTCTATAACATTACTATTATATGCTCCATTGTGTTACTATCATGAAA
TACTAGCAATTATAACTAATATAGATATATGTTATACACTATTACCATACTATTATAATGCTACTCTATTGA
TAAGATAATAGCTAGTTCCATATAGATAATAACATTAGTATATAAGTTTGATTATTATGATTATTTATAACT
TTAATATAATTCAATTGATATAAACTCACGGCTATATATTAATTTTTATTTTTATTCAGTTATGTTATTAAT
AGTTCGATAAATAAATATTTAATTTTGAAT------------------------------------------
------------------------------------------------------------------
>KY698447.1_Leishmania_braziliensis_strain_MHOM/PE/91/LC1412_clone_LC1412_7_minicircle_kinetoplast,_complete_sequence/1-750
CATTTAATAATTATTTTTTAAATTAGAATGTTATTGTTGCCTAAGGAGTCGAGACATTACCCGTAAAAATAG
GGTCAAAATCGTACTACCCGACATGCCTCTGGGTAGGGGCGTTCTGCGAAAACCGAAAAATGGCATACAGAA
ACCCCGTTCAAAAATCCCCCAAAATTCGCGTTTTTTGGCCTCCCCGTGCACAATTAGGGGTTGGTGTAATAT
AGTGGGCCGCGCACTCTGTCTCAGGCTAGCTTGGTGAAAAGTAGGCCTCTTAGAGGCTTGTTTTTAGGATTT
TAAATTTAACTAGAATAAAATTGATTTTAAATTAATAATTGATTAGAATTAATGTTATTATATGAATTAAAT
ATTATTTATTATTATAATCTTATATCTACTCGCTTGCGATACTATACTAGTTCAATACTAGTTTTATTATTG
TTATAAATATAATACAATTAGTATAATACAGCTCTAACGTTACTATCATTGATATGGTTACTTGAGCTAATA
ATATCGTAGAATAAGTTATATTGTAATATATTCTATGGTGTTACATTACTATTAGCCCTATTACATAGTTAA
TTTATAATTTTATACTTACACTGTATATGCTATCATAGTATAACTATTAGATATAATAATTGTTCTGATAGT
GCTACTTATGTTAGATAATTATTTACACTACTCTTATACTGATTAACTTTTTGTTGATTACAATGATATTAC
TAGCTACACTTTAATTAAATTTATATATTA------------------------------------------
------------------------------------------------------------------
>KY698448.1_Leishmania_braziliensis_strain_MHOM/PE/91/LC1412_clone_LC1412_8_minicircle_kinetoplast,_complete_sequence/1-750
TTATAATAATTAAATTTGAGTATTACAATGTGTTACGTGTTTAGATAGTTTTTATAATTATTCAAAAAATAG
CTCCAAAATCGTACTCCCCGACATGCCTCTGGGTAGGGGCGTTCTGCGAAATCGCATTTTTGGCATACAGAA
ACCCCGTTCAAAAATTCACGAAAAATGCCATTTTTTGGCCTCCCCGTGCACAATTAGGGGTTGGTGTAATAT
AGTGGGCCGCGCACCCCGGCTTGAGCTAGCTTGATAAAAATATGGCCTCTAAGAGGCTTGTTTTATGAGTTT
GAGTTATAATTCATTTTAATATTATTATTTCAATTTATAAATTTATATTTTACTTTACTATGTGCATATCTA
GTTTAGTTTATAGTTAAATAGTTTATTGTAGTGCAGTATTAGATGTAATTAGTATTATTTAGTTTTAATAAT
GAAACTATTTAGATAATGTTATATCACTATCATATACTCGATTATATACTCTGTTAGACCATTATAACGCTA
GAATATCATATTATAACTGCTTTGTAACTTATATTTACTAGTATTATCTATAATTTAGTGATATAGTAGCAT
CATTGATAACATTACTATAATATGGTTACGAATAGATAGATAATTAGAATTAATAACTATACATAATAATTA
TTATTTTATATTATTTGAATTTTACTTGTGTTCGCTGCGTTATGATATTTATTAAATAAACTTTTATTAGTG
CTAATTGAACTTTAATTGTTGCTAACATAA------------------------------------------
------------------------------------------------------------------
>KY698449.1_Leishmania_braziliensis_strain_MHOM/PE/91/LC1412_clone_LC1412_9_minicircle_kinetoplast,_complete_sequence/1-750
ATATATAATTTTAATTTTAGTGTTATTAGTGTCTATTAGTTTTTATAATTTTAATAATTTCATCAAAAATGG
GGGTAGAATTTTACTCCCCGACATGCCTCTGGGTAGGGGCGTTCTGCGAAAATCGAAAAATGGCATACAGAA
ACCCCGTTCAAAAATCCCCCAAAATTCGCGTTTTTTGGCCTCCCCGTGCACAATTAGGGGTTGGTGTAATAT
AGTCGGCCGCGCACTCTGGATTGAGCTAGGATTGACAAAACTAGGCCTCTAAGAGGCTTGATTTTATGCGCT
GAGAATAAAAATAATTTTTATGTTATAATTTGACATCTAATTTAAATTTTATTGTTACGTGGTTAATATATT
TAATTATTTAATCTAGTTTATTAATTTTATTCTATTACTAGCTTTATTACGTATATTATAATTATGTTATTA
CTAGTTCTACTCTATTGTCTATAATAATACTCATTACACTGTTACATCATAGTTCCGTTCGAGTAATACTAG
ATAATACAATATATAACTGCTTTGTAATATATATTAGCTAATAATACGTGATAATATTGATAATTATATAAT
GCTAAGTTTATTAATTTATTAGAATAATGATTATTATAATTTTATAGTTACGATATTGTTATACTATAATTA
CTATTTCATGTTGCTTAATTTTTACTTGCATTGATTACTATATTAGAACTGATACGTTACTGTGTTAGTAGT
ATGATAGTTACAAATTTAAATTTACTAATA------------------------------------------
------------------------------------------------------------------
>KY698450.1_Leishmania_braziliensis_strain_MHOM/PE/91/LC1412_clone_LC1412_10_minicircle_kinetoplast,_complete_sequence/1-752
TAATAATAATAATTTAATTATTGTTATGATGTGTTTAGTTCGATATAAAATTTATAATTCTTGTCAAAATTA
GCTAAAATTCGTACTACCCGACATGCCTCTGGGTAGGGGCGTTCTGCGAAATCGCGATTTTGGCATACAGAA
ACCCCGTTCAAAAATTCGTGAAAAATGCCATTTTTTGGCCTCCCCGTGCACAATTAGGGGTTGGTGTAATAT
AGTGGGCCGCGCATCCCAGCTCAGGTTAGATTGGTGAAAAGTAGGCCTCTAAGAGGCTTGTTTTTATGATTT
TAATTTTATTCGAATAATATTTTAATTTTGACTTTAAATAATTGATTAAATTGATTTATATGGTTATCTAGC
ATTGCATATATTTATGAATTATAATATTGCTGCACCATACTAGTAATATAATAGTTCCATAGTTGTATCTAT
ATTGGTAACGATAATAAGATTATATAATTTTAATAAAGTTAGTGTATTATTTGAATGATAGTGATATTATTA
GATTTTTATAATATGAACTGCTTTCTGCATAACTTGTAGTATATTTTTAGTAATTTTATAGTATTTAGAGTA
TAACATTATGAGCTGACGTATTACTATTATAATGAGTAATGATACAGTTTTATTAGTTCATACACAGTAATA
TAATTTATATAATTTTATACACGCTAATTTAACTATTGATGTTCTAATTACTAAACTATGATTGGAGCTGTA
TTACTAAACTAGTATGTTACTAGCTTTGTTAA----------------------------------------
------------------------------------------------------------------
>KY698451.1_Leishmania_braziliensis_strain_MHOM/PE/91/LC1412_clone_LC1412_11_minicircle_kinetoplast,_complete_sequence/1-751
TATGTTAGCTAGACAATAAATTTAATTTTGTTAAATAATTTTATAATGTTGTTTGTAATGTTGTGAAATTCG
AGGGAAAATCGTACTCCCCGACATGCCTCTGGGTAGGGGCGTTCTGCGAAAACCGAAAAATGGCATACAGAA
ACCCCGTTCAAAAATCCCCCAAAATTCGCGTTTTTTGGCCTCCCCGTGCACAATTAGGGGTTGGTGTAATAT
AGTGGGCCGCGCACTCCGGCTAGAGCTAGGATCATAAAATTATGGCCTCTTAGAGGCTTGTTTCTCGCGTGT
TACATCATATTTGAATATAATTTATTTTTAATTTATTATTCTCATTTAACTTTGTGATATTGCTAATCTATT
TACTAGTTTTGATTTATTTTAATTTTATAAACTAGATTGTTCTAATATTATATCTATTGAGTTACTAATTTT
ATAATTTTATTGAATACTAATAATAACGTTATCTAATGATAGTGCTGATAGATGTAATGGTTAGTAATAGGT
GGGTAATAACATATAACTTGTTTAATATATAATATGTGGGGTAATACTATCTATATAATGTATAATTATTGT
TTCGCTAATACACTATTAATTTATTTATAACTATACTTATATTAGTTCTAATCATTAGTATACATTGTGGTA
CTAGTTTATTAATTTGATAATAATATTTACTTTTATATATGTCTCTTACATTATGCTACTTTAGTTACTAAA
TAAAACTATTATGTTACTAGTAATACACTTG-----------------------------------------
------------------------------------------------------------------
>KY698452.1_Leishmania_braziliensis_strain_MHOM/PE/91/LC1412_clone_LC1412_12_minicircle_kinetoplast,_complete_sequence/1-742
TTTATTTGTTTTTATAATATGGTGTTACACGCACATTACTCGTTATAAATTTTATAAAATGTTGAAAAATGG
GGGTCAAATTTTACTCCCCGACATGCCTCTGGGTAGGGGCGTTCTGCGAAATCGCAAAAATGGCATACAGAA
ACCCCGTTCAAAAATACCCCAAAAATCGCGTTTTTCGGCCTCCCCGTGCACAATTAGGGGTTGGTGTAATAT
AGTGGGGCGCACACATCCTCTCGAGTTAGAATGCCTCATTATAGGCCTCTTAGAGGCTTGTTTTGCTCATCT
CTGCGATACTTCGCGTTTGATATTGAATTACTATTTAATTTAGACTAGTTTTTATTCTAATATTGATAAAAT
AGTTTGTTACTAGTGTAATAGCTAGTTAATAATAATAATTCTATAGTTAGTCTATTACTAGTTCAATATAAT
TTAAATTTATATATTATCGTTATACATACTACTCTGTTACTACGTTGTATCATCATAATAGTATAATACTAG
CTCCCCTTTAATATTAATATTAGTTGTACTTATGTAGTAATAGGTTAGTAACATTAATAATATTATACTCTA
TACGTAACTATATTGGAACTATCATATACTATCTATTAGATAATATTACGAGGACATTGATAGATAATTTAT
TAAAATATATTTATTACATTAGCTAGACTATAACTTTTATTCTCTTTATCTATTTATGTGTTTCGTGATAAT
ACATTAATTCAAATAATTTAAT--------------------------------------------------
------------------------------------------------------------------
>KY698453.1_Leishmania_braziliensis_strain_MHOM/PE/91/LC1412_clone_LC1412_13_minicircle_kinetoplast,_complete_sequence/1-739
ACGATAATACTTTAACTTTGTTATTAGATCACAATAATTTTTAATTTTATTTTCATGATAGCTCAAAAATAG
GGTCAAAATCGTACTACCCGACATGCCTCTGGGTAGGGGCGTTCTGCGAAAACCGAAAAATGGCATACAGAA
ACCCCGTTCAAAAATCCCCCAAAATTCGCGTTTTTTGGCCTCCCCGTGCACAATTAGGGGTTGGTGTAATAT
AGTGGGGCGCGCATCCCATCTTGAGCTAGCTCTTATAAAAATAGGCCTCTTAGAGGCTTGTTTTAATAGTTT
CTATCTTGAATCTAAATTTGAACTTATTTTTGACTTTAAATAATTCTAATAATGCTATTATATGATGTTGAT
TAGAGTTTAGATAAATATAAATTTTAAAATAATAATAATTAATGTGTTACTATAGTTTATTGAATATAATTA
GATTATTAAATTTAATAAAAGTTAGTTCAACGTTGTGATATGGTTATAGCTCCTAATCGATACTAACCCAGT
ACATATAGAATATAACTTATATTACACTTATTATACTACTATTATACATACATTAGACTATAACTATAAACA
ATTAAATATTATATTATTTGTTCTCTTATAGCGCTATTATGTTCTCTTATAGTTATGATATTTATTTATAAA
ATTAATTATACTAAATTATATAATACATTACACTCTATATTTACTCTATAGTGTTCGATGATATACTAGTTA
TGCTATGTGTTACATTGAT-----------------------------------------------------
------------------------------------------------------------------
>KY698454.1_Leishmania_braziliensis_strain_MHOM/PE/91/LC1412_clone_LC1412_14_minicircle_kinetoplast,_complete_sequence/1-742
TTAAAGTTTTATTATTACGTTGTTATGTGAGTGATTAGTGAAATTAAAATAATATTAAAATTATAAAAATCA
GGTCAAATTCGTACTCCCCGACATGCCTCTGGGTAGGGGCGTTCTGCGAAATTCGATTTTTGGCATACAGAA
ACCCCGTTCAAAAAATGCCCAATTTTCACGATTTTTGGCCTCCCCGTGCACAATTAGGGGTTGGTGTAATAT
AGTGGGCCGCGCACTTCGGCTAGAGTTAGAATGGTGTGAAACTGGCCTCTAAGGCCTTATAATTTTGAAAAC
TAAACTTTGTCGCATATTATTGCCATTTAAAATAGAATTATGGTTTATTAATTTAATTATTTAATTTATATG
TGCTCGCTAGTTATGATTATTTAGTTTTAATTAGTTCTAATTTATGAACAGTTTAGTATTATATAATTTTAA
TATGAGTGGTATAGTTACTATTAGATATGCATACACTGGTCAATACTTATAATATAATGTGTCTAGTTACGT
TACATATATAGAATAAGTTACATATATATTACTAGTTATTAGCTTACATAGACACTAGTTTGATAATATTAT
AATGCTAGACTACACTATTATTATACTGTTATAGTACATGATAGCTTTATACATTAACTATCTTTGAATATA
AATACTTTGACTTGCTTGGTTATATGTGCATGATAAACATAATTATAGTTTTATTTAGTGCTAATAATTTAT
AAAATATATATTAACTTGATAA--------------------------------------------------
------------------------------------------------------------------
>KY698455.1_Leishmania_braziliensis_strain_MHOM/PE/91/LC1412_clone_LC1412_15_minicircle_kinetoplast,_complete_sequence/1-749
ACACTCTATCTAATAGTTTGTTATTGCTCTGTTTTAGATTTAAATTATTTTTCTGAATTTTATTAAATTTTG
ATCAAAAATCGTACTACCCGACATGCCTCTGGGTAGGGGCGTTCTGCGAAATCGCATTTTTGGCATACAGAA
ACCCCGTTCAAAAATTGGCCATTTTTCGCGTTTTTCGGCCTCCCCGTGCACAATTAGGGGTTGGTGTAATAT
AGTGGGCCGCGCACTCGGACTTGAGCTAGCTTGGATAAAAATAGGCCTCTTAGAGGCTTAAATTTACGAAAT
TAGATTTTAATGTTTTATTTAGATTTATATTTTAATATTTAGTTTAATTTTAGATTATTATTGCTATGCAGT
TTCTAATTTAGTTAATAATTAGTTTTTAATTTAGTTACATGCTATTAGATTAATAATTATCAATAATATTTA
AATTTTAATAAAGTTATTATTAGAATGTTACTATGTTATACTCGATAATACATCTATGATAATATCTATAAA
AATACGCAATTTCCCTTAATATAAATATATATTGTGGGCTAATTTACTATGTTTTAGAGTAATACATTGATA
AAGTTATAAATTTGTAATAACGTATGTAATGCTATAATGGAACTATCTTAGATACTATAATTAGTTATAAAT
TATTATACTCATTAGTGCTATAATTATACTTACTATGATCTCTGTATGCATGCTTGTTATTATAAGCTAGTA
TTACAATTGTTTTAATAAAATATAACGTA-------------------------------------------
------------------------------------------------------------------
>KY698456.1_Leishmania_braziliensis_strain_MHOM/PE/91/LC1412_clone_LC1412_16_minicircle_kinetoplast,_complete_sequence/1-751
TAGAGGCATAATTAATGTTTGTCTTACACGTGTTATGATGTGTTATAAGAATTTAAATTTATTCAAAAATAG
GGCTAAAATTTTACTCCCCGACATGCCTCTGGGTAGGGGCGTTCTGCGAAATCGCAAAAATGGCATACAGAA
ACCCCGTTCAAAAATACCCCAAAAATCGCGTTTTTCGGCCTCCCCGTGCACAATTAGGGGTTGGTGTAATAT
AGTGGGCCGCGCATCCCAGCTCAGGTTAGAATTGCATAAACTAGGCCTCTTAGAGCGTATAAAATTGATTTG
AAATTATTTTTTATTTTATAAGTTAAATTTAGCTTTGATTTGTGAAATTATTTATTATGGTTAGAAATAAAT
TAACTTTTATTAATATAATTATGAATAGATAAGAATAAATAGTTTTAAATAGTTTTATCATTATTAGAACAT
GGTTGTATACTAATAGTTTGATACTATCAATGTTATGCTCGCGTATTACTACATAGTTCCGTTATAGATACT
AAATAATAGAATATAACATGTTTTAATATTAGTTACAGGGTTATTAACTATTATTATTAACATTTTATTATA
CTTACTATACACTAGATACTACACTTATTATTACTAATGATTGAGCTAATTGAATACTATGGATATGATTAT
TAAATATTAATACAATGTTATATTATTAATTAAATATTATAACTCTATTCCCTCTCTTCTCTTTTTATAACT
TGTGTTTATTTTATTCACTGTGATACTCTAT-----------------------------------------
------------------------------------------------------------------
>KY698457.1_Leishmania_braziliensis_strain_MHOM/PE/91/LC1412_clone_LC1412_17_minicircle_kinetoplast,_complete_sequence/1-740
TATAAAGTTTGTTATACTTGTGTTATGAGTGAAATTAGTTTTTATAAAAATAATAAATTTTCTCAAAATTGG
GCATAAAAATTTACTCCCCGACATGCCTCTGGGTAGGGGCGTTCTGCGAAATTCGATTTTTGGCATACAGAA
ACCCCGTTCAAAAATAGGCCATTTTTCGCGTTTTTTGGCCTCCCCGTGCACAATTAGGGGTTGGTGTAATAT
AGTCGGCCGCGCATCCCAGCTCAGGTTAGGATTGCATAATATTGGCCTCTAAGAGGGGATATTTTTATTTTC
TAGCCTCTAATAGGCTGTTTTAATTAATTTGAATTTTATTTTAATTTATAATTGTTATTTGTTATTAATATT
TATAATATCACTGTTCTAGTCTATACTAGTTTATTACTAATGTGCACTATATTAGAACATATAATATTACTC
TATCTAGTTTATATAATAGCTCTGATCTATATTCATAATTTTACTATAACGACTCATTACCCTAGTATTATA
AATATTCCCTTTTATAACTGCTTTTATATGATATTTTACTATAGTTTTACTAGATAATAGCATTATAGTATA
GAGCTAACTTTGATATAATAACGTTACTATGATTAGATAATATGTGCACTAATATTGAATTAAATAATATAA
AATGTTTATTACAACGATGATATAAATAATACTTTTTATTTTCTATGTTTACTTGCTATCTACTCGTTACAT
TTAATTAATTATATCTTTAT----------------------------------------------------
------------------------------------------------------------------
>KY698458.1_Leishmania_braziliensis_strain_MHOM/PE/91/LC1412_clone_LC1412_18_minicircle_kinetoplast,_complete_sequence/1-754
AAATATTATTTAACTAGTTTTAGATAAAATTAATGTTACTGTATTGTTAGATTCAAATTATCAATAAAAATT
CAATAAAATCGTACTCCCCGACATGCCTCTGGGTAGGGGCGTTCTGCGAAAACCGAAAAATGGCATACAGAA
ACCCCGTTCAAAAATCCCCCAAAATTCGCGTTTTTTGGCCTCCCCGTGCACAATTAGGGGTTGGTGTAATAT
AGTGGGCCGCGCATCCCAGCTCAGGTTAGATTGGTGCGAAACTGGCCTCTAAGGCCTTATAATTTTGAATTT
CTAAATAATTCGCGTTTTATTGTTGATAAATAGAATATTATTTAATTTTAATTTATAATTTAGCTTGTTATA
TGTCACTTATCAATGTTCTAATTAGAAATAATATTTTAAATTTAATTAATTGTTATAGCTTTAGTAATTTTA
TATTATGATAGTTATAATTAGATGATATAGTTCTATGTTATTAATAATCATACTGGTAACCTCTCATTAGCT
CAAATTTGATATTATATATTAGTTACAACTTGTTTTGTATTACTATTTTAATACTATATCATTACACTCTAT
AATACTATCTATATACTCGCTAGCGATAATTATAATGTAATGGAACTAGTGTTATATAGTGATTGTAACTAT
ACATAATATTAAATATATTTATTATATTATAACTCTACTTTAGTATTTCGATTGTATTCCGATGATATTACT
GCTATACATGAACATATATGCGCTGTAATAGATA--------------------------------------
------------------------------------------------------------------
>KY698459.1_Leishmania_braziliensis_strain_MHOM/PE/91/LC1412_clone_LC1412_19_minicircle_kinetoplast,_complete_sequence/1-760
ATTTAATTAGAAAATAAATTTAATTTTCACGTTGTTATGCCTCTAATGACTCATTATAAATTTTAAAAAATC
GATAAAAATCGTACTCCCCGACATGCCTCTGGGTAGGGGCGTTCTGCGAAAACCGAAAAATGGCATACAGAA
ACCCCGTTCAAAAATCCCCCAAAATTCGCGTTTTTTGGCCTCCCCGTGCACAATTAGGGGTTGGTGTAATAT
AGTGGGCCGCGCTCCCCGACTCGAGCTAGGATCATAAAAATATGGCCTCTAAGAGGCTTGTTTCTCGAGAAT
TAAGATTGTTTTGGAGATAATTTATTTTAGACTTAAATTTAATATTTATTTTAATTATTATAATTGATTAGA
TGTTATTTTTTATTAATAGCTTTAATCCGTTACTAATTAGACTATAATATTACTATATCTTGTTACTAGCTT
GCTATTACATATAATTATTATTACTCTATATACAGTTCTATAATGTTCCGTGTATTATACTGTTATAGCTCA
AAATAGGGCTAACAATATAAGTTGTAACTAATATTAACTTGTATTTTATAGTATTATATCGATTATAACTAT
CTATACGTTACTAGTTCCATTGAGCTAATATTTTACTATTATTGATTGATAACTATAACATTTTAATACTAG
TTAAACTATAAATTATATTTTTATTAACGTGATTCGAAACATTACATTACCTGTCGCTCATTATTAGAAATA
TTTAATTTGTTAATTTAATTATTTATGTTTTTAATAAAAT--------------------------------
------------------------------------------------------------------
>KY698460.1_Leishmania_braziliensis_strain_MHOM/PE/91/LC1412_clone_LC1412_20_minicircle_kinetoplast,_complete_sequence/1-739
AAATAAATTTAATATAACAGTGTTAATGTGATGTAACGGTTAGCAAATAATTTTATAAAATTTAAAAAATAG
CCATAAAATCGTACTCCCCGACATGCCTCTGGGTAGGGGCGTTCTGCGAAATTCGATTTTTGGCATACAGAA
ACCCCGTTCAAAAAATGCCCAATTTTCACGATTTTTGGCCTCCCCGTGCACAATTAGGGGTTGGTGTAATAT
AGTGGGGCGCGCACCCCGGCTTGAGCTAGCTCGATGAAAAATAGGCCTCTTAGAGGCTTGGTTTTATAGTTT
CTAGAATTCAAACTAATATTTAACTTTTAAAATAAATAAATTTGTGTTGCGCTGATTATTGAGTTAATTAAA
TTAGATAAATTAAAATATTTATTTAGTTATTATTATATTACTCATATCGTTACTAGATTATAACTATTTATT
AGATTACTATGATGTTACACTATCTATACTATTATCTCTAACGGTTAGTAATATAGTAGTAATAGGGCTAGT
TCCCTTTAATATAAACTTATATTGTAATATGTTAGTAACACTGTAGTAATACTATATAGTACACGGTATTAC
ACCGTTGATAGTTATAATAATATGAGTTTAATTATAATTATGTTTTATTACGTATAATACTTTATAAACTTT
TATTACTAATCTTTGCTGTTAATTACACTGATTATGCGCTATCATTACATTATAATATTGTTCTTACTATCA
CTAGTTTGATTATTAGTAA-----------------------------------------------------
------------------------------------------------------------------
>KY698461.1_Leishmania_braziliensis_strain_MHOM/PE/91/LC1412_clone_LC1412_21_minicircle_kinetoplast,_complete_sequence/1-742
GTTAAACTATTAGCGATAATGTTATTACTGTGTTACATGTTTTTATAATTTTCAAAAATATATTAAATTTCA
CACCAAAATCGTACTACCCGACATGCCTCTGGGTAGGGGCGTTCTGCGAAAACCGAAAAATGGCATACAGAA
ACCCCGTTCAAAAATCCCCCAAAATTCGCGTTTTTTGGCCTCCCCGTGCACAATTAGGGGTTGGTGTAATAT
AGTCGGCCGCGCACCCCAGCTCAGGTTAGGATGCCTCATTATAGGCCTCTTAGAGGCTTAATTTTTAAATTT
TAAATAATTTTGACTTTAAATATAAAATTTTAACTTATTAAAATTGATTTACTGTTATTTAAGCTAGATAGA
GATAATATTTATTTTAATTATAAAGTTGTATGTCATTTTATTATTATATTAGTTTATCTATAATTTAATAGT
AATACGTTAGTTTCATAATTTTATAACAATGCTGTACTATGATGTAGTATGGTGTTAGAACTATGTCTAGAG
TGTAATATATATATTAATTGTAATTGATATTAGTGCATTACTATCACTATTACTATCTATAACGTTACTAAC
ACTGTACTATCTTGTTACTATATAGTTTATAAAATTATTATTACTTTGAATATACTAATTATATTTACGTAT
TATATTTCTAATATCTATTCACTCATTGGCTTATATAATTACTATTAATAAATTTATTTACTACTAATTAGT
GTATCATTAGAATTTAATTTTA--------------------------------------------------
------------------------------------------------------------------
>KY698462.1_Leishmania_braziliensis_strain_MHOM/PE/91/LC1412_clone_LC1412_22_minicircle_kinetoplast,_complete_sequence/1-740
TAATTGTAATTATATTTTTAAAATAATAAATTTATAATTTTTAGTTTTATTGTCTTATGGTGCTGAAAATTG
CGATAAAATCGTACTACCCGACATGCCTCTGGGTAGGGGCGTTCTGCGAAAATGGAAAAATGGCATACAGAA
ACCCCGTTCAAAAAATGCCCGAAAATCGCGTTTTTTGGCCTCCCCGTGCACAATTAGGGGTTGGTGTAATAT
AGTGGGCCGCGCATCCCGGGCTGGGTTAGAATTGATGAAAAGTGCCCTCTTAGAGGCCATATTTTTAAAATC
TATCGTGTTATGGTTGTTTTGAGTTTATAAATTAGTTTTATATTTATTTCTAACATTGTTCTCTGTATTAGC
TTTAGATTAGAACTATTATGTTATTAAGATTAGTAATTATTAGTATAGCTAGTAAATATTATAATTTTATAT
TGTTATAATGTTAGTGATAGTCTATAATGTGTGCTAATTCAATACTATGTTTATATACGATAATAGTACTAG
TTCATATTAGTTATAACATATATTAGACTAGTTACTATACTATAATATTGAATACTATCTAATAATGCTAAT
CATTTACTACTCTATCACTTACTTATAATAATACTTGTAACGTTACTAATAATGTACTAGTTAGATTACTAT
ATTTAGTTTATTAATAATTCTATTTACGTTCTATTTGATTATTACACGAGCAATTCACTATTACTAGCTTAT
GTTAGCTAAATAATTTTAAA----------------------------------------------------
------------------------------------------------------------------
>KY698463.1_Leishmania_braziliensis_strain_MHOM/PE/91/LC1412_clone_LC1412_23_minicircle_kinetoplast,_complete_sequence/1-752
CTAAACTATAAAATAAAATTAATTAACTTTTGCATTACTGTGTTATTGTGTTTCAAAAAATTATAATTTTAG
AGCCAAAATCGTACTACCCGACATGCCTCTGGGTAGGGGCGTTCTGCGAAATTCGAAAAATGGCATACAGAA
ACCCCGTTCAAAAAATGCCCGAAAATCGCTATTTTTGGCCTCCCCGTGCACAATTAGGGGTTGGTGTAATAT
AGTGGGGCGCGCACATTCTCTCGAGCTAGGATGCCTCATTATAGGCCTCTTAGAGGCTTCTTTTTTAATTTT
TAAACTTTTTATTTTATAATTTAATTATTTAATATGAAATTGAATTTTATTTTAATATTACTTTGTTGCTAA
CTGTTCTCGTTAATAATAATATATTAGTTCTGTCTTAGCACTAGTTTATTACTACATTAGATACATATAATT
GACTATACTTATTATCTATATACGTGATAGTATGGTTATGTATACGTGTGGCTATTAACTTTATATAATTAG
CTCAATACTAGTTATAATATATTCTAATATGTAATATATGGGTAACATTAACGCTAGTATTACTATAGTTTA
TGATAGAGCTACATTTAATTAAACTATTGATATAAACTTTAACTATACTGTACTATATAGTTTTAATATTTA
GTTAACTTATAATATTATTTATTTTCTTTTTCTTTGCTATACATTGATACGATTATGCGCTATCTATTTACT
AAATTAAATATAATTATTATTTACTAACTACA----------------------------------------
------------------------------------------------------------------
>KY698464.1_Leishmania_braziliensis_strain_MHOM/PE/91/LC1412_clone_LC1412_24_minicircle_kinetoplast,_complete_sequence/1-742
GTAACACTAAGTTTATTTATAGTTTAGAGTTAGCAATGTTATAATGTGTTATCCTATGGAGCACGAAATTAG
CTTCAAAATCGTACTACCCGACATGCCTCTGGGTAGGGGCGTTCTGCGAAATCGCATTTTTGGCATACAGAA
ACCCCGTTCAAAAATTCACGAAAAATGCCATTTTTTGGCCTCCCCGTGCACAATTAGGGGTTGGTGTAATAT
AGTGGGGCGCGCACATCCTCCTGGGCTAGAACATCATAAAAGTGGCCTCTAAGAGGCTTGAATTATTGATTT
TAAAATATTTCTCATTTAAATAATATTTTTTAATTTAATTTTGCTGTTCCGTTATTAATATTGATGATAAAC
AATTATTTATAAATATTTATTTTTAATTTTAATATAATGCTAGTTTAGTGTATCGAATTGGAACTGTTATTA
GATAATATTGATTTTATAGTTTATAGATTTTATAATAGTATCAATGATAGTCATATTAGCATAGTATTAGCT
CATAACTAGAATATAATATATATTGATATGTAATTACTAGTAATACTAAGATACACTAACACTATGAGTTTA
TAAATTTAATAAAGTTGATATAATACTTTTTAATAATATTATACACTAGTATGTACTGCGTTAGATGTAATT
ATATTTTATATTAACTATATATTTGTCTAACTAACGCTATTACACATTCATGTTACGTGACAACACTATTAC
ATTTACAATATTTAATTATAAT--------------------------------------------------
------------------------------------------------------------------
>KY698465.1_Leishmania_braziliensis_strain_MHOM/PE/91/LC1412_clone_LC1412_25_minicircle_kinetoplast,_complete_sequence/1-750
TGTTAATTGTTTGTTACATTTTAATTTTAAATTCAATTTAGTTTATGACATTGTGATATATCGATAAAAATC
GATAAAAATCGTACTCCCCGACATGCCTCTGGGTAGGGGCGTTCTGCGAAATCGCAAAAATGGCATACAGAA
ACCCCGTTCAAAAATCCCCCAAAATTCGCGTTTTTTGGCCTCCCCGTGCACAATTAGGGGTTGGTGTAATAT
AGTGGGCCGCGCACTCCAGCTCGAGCTAGGATCATAAAATAATGGCCTCTTAGAGGCTTGTTTCTCACGTGT
TAATATATTTTTAGACAACACTGATTTATTAATTAATATTTAACATTAGAACTGGTTATTACACTGCTATTA
GATGATTATTATTAGTGCATATTATATTTTAATATTCAATGTAACATTAGTAATATGATTAGCGACAATACT
AGTTTATTATAAATTTAAAGTTTATGATTTGGTAATACTTAGTTACTGGTTAGATAACATTACATCACTAGA
TATATCACATATAGAATATATTCTATATATAATATGACTAGTTACGTATGATATAGTATTATTAAGATTATT
GAACTTTGATAATTAGATAAATAACTATACTATAGTAGAACTAGCATTGAGATAATATTATACTTTTACTAA
ATATATAATACTGTAACACATAATACTTATATACTTCCTCTTACCTCTTATGATGTTAATATTACACTCTGT
TATTAGTAACATTTAGTTTTAATTCATTAG------------------------------------------
------------------------------------------------------------------
>KY698466.1_Leishmania_braziliensis_strain_MHOM/PE/91/LC1412_clone_LC1412_26_minicircle_kinetoplast,_complete_sequence/1-750
TAATTTTATTTTAAACTATGTCATTACGCTGCATCACTGTGTAATAAATATTTATAATTATCTATAAAAATT
CAATAAAATCGTACTCCCCGACATGCCTCTGGGTAGGGGCGTTCTGCGAAAACCGAAAAATGGCATACAGAA
ACCCCGTTCAAAAATCCCCCAAAATTCGCTATTTTTGGCCTCCCCGTGCACAATTAGGGGTTGGTGTAATAT
AGTGGGCCGCGCTCCCCGACTCGGGTTAGATCCTCGGAAACTAGGCCTCTTAGAGGCTTGATTTTTATTTTT
TAACTTTTTATTTTAATATTTTAATTGATATGGAATAATAAGTTTAATTTTAGAAATATAATTAGTTTTATT
AAATTAGATAATAATGATTTTAATTAATGAATATAAATTTGATTTTATTTAATTATATTATAATAGATTTTA
TTTTAAATAATTTATTATACTCGTTTATCATAGTTGTTATATCATCGCTGTGTTATTATAGTGATAGTGAGA
ATAGTGTAGAATATATTAATATTAACTTATATTACGCTAATTATGATACTATTCAATACTATTTATAATCTT
ATAATTATACTGACTATGATACTATTATATAACTATATCTGTACTATGTTATGTTCTAATCAGTACATTTAT
TAATTATATATATTTATACTAACTCTATTCTTCTATTTATGCTGTAGATAATTATTTAAATATTACTTGCTA
ACATACACTAATACATACTAGCATTGAACT------------------------------------------
------------------------------------------------------------------
>KY698467.1_Leishmania_braziliensis_strain_MHOM/PE/91/LC1412_clone_LC1412_27_minicircle_kinetoplast,_complete_sequence/1-743
GTAACACTATTTTAAAATTAGTTTATAAATAAGTTTTAATAGTTCCACGTTTAGATAAATTTATAAAATTGG
GGTCGAAATCGTACTACCCGACATGCCTCTGGGTAGGGGCGTTCTGCGAAAACCGAAAAATGGCATACAGAA
ACCCCGTTCAAAAATCCCCCAAAATTCGCGTTTTTTGGCCTCCCCGTGCACAATTAGGGGTTGGTGTAATAT
AGTGGGCCGCGCACATTCTCCCGGGCTAGAATTATAAAAATAAGGCCTCTAAGAGGCTTGTTTTAATGCGTT
CTAAATTTTATTCAAATATTAACTAATTTTTGACTTTATATTTTTAATTTTATAGTTTTATTGTTAGTTTTT
AATTTAGAAAATAATTTAATAGTTTATTATTTCGTAACTATGATGAATAAGATTAGAATAGTTTATATAGAT
TATATTTTGATAAATTTATAATGTAATAGATTTGCGTTGTCTGTGTATGTCATTGATTATATCATAATAGCT
CCCATATAGAATATAATATATATTAATATGTAATTAGTGGTATTATATGATACATACTATAGCTAGTAACGT
TATACTCTTATTATATACTATCTATGTACTGATTAGTGATACATTATTATACTGATATTATAAATTAATGTT
CTTATTGTATTACTATAATATACTTGTCTAACTAATACTATTACACACTCATGTTATGCTCTATTACTAGTA
ATACTGTGTAGATAATTTAATAT-------------------------------------------------
------------------------------------------------------------------
>KY698468.1_Leishmania_braziliensis_strain_MHOM/PE/91/LC1412_clone_LC1412_28_minicircle_kinetoplast,_complete_sequence/1-750
ATAAATAATTTAAATATTGGTAATGAGTCAGTGTGTTACTCGCAATAAATATTATAAAAATTAGAAAAATGA
GGTTAAAATTTTACTCCCCGACATGCCTCTGGGTAGGGGCGTTCTGCGAAATCGCAAAAATGGCATACAGAA
ACCCCGTTCAAAAATCACCCGAAAATCGCATTTTTTGGCCTCCCCGTGCACAATTAGGGGTTGGTGTAATAT
AGTGGGCCGCGCACTCTCGCTGAGGTTAGGATGTCGTGAAACTGGCCTCTAAGGCCTTACTTTTTTAACTTT
CTAACTTAAGTGGATAATTTATTAATATTTAGATGAATAAAATATTTATTTACTAATTTATGCGCTACTAGA
CACTGATTTATATTTATTTATTTGAATATAATTAATAATGTTGTATTATGCTATATAATTATTTAATCTATT
ACTATTCAATTTAACTATCTCAATACTAGCTCTATTATACGTCAATGGTGTTAGTTATAGTTAGTAATATGG
ATAATTAGATATTAATTGTAATTTATATTATATATGTACTACTTAGTAATACTATAGTAACATTATGGTTAT
AGATAGAGTGGCATAGTTACATTAGCTTATATAGTTACATTATATTTTATAATTATAGTTAATGTGTTCGAA
TATATTTATAATTTTGTTATACTTTTATTTACACTTACATTTCGCTATGTATTCTATAAAATAAATTTATTA
TGTTTACTAATACGTGCTAATGTAATAAAA------------------------------------------
------------------------------------------------------------------
>KY698469.1_Leishmania_braziliensis_strain_MHOM/PE/91/LC1412_clone_LC1412_29_minicircle_kinetoplast,_complete_sequence/1-742
AAAAATATTTTATAATATCAGTGTTATGCTGTGTCTATAGTTTATGAAATTTAATAAAATTGTGAAAAATGG
GGGTAGAATTTTACTCCCCGACATGCCTCTGGGTAGGGGCGTTCTGCGAAATCGCAAAAATGGCATACAGAA
ACCCCGTTCAAAAATACCCCAAAAATCGCGTTTTTCGGCCTCCCCGTGCACAATTAGGGGTTGGTGTAATAT
AGTGGGGCGCGCATCCCAGCTCAGGTTAGATTGGTGCGGAACTGGCCTCTAAGGCCTTATAATTTTTAATTC
TAGCTAAAGTTGGAATTTGAAGTTAATATTATGTTTATTTTTAAAATAATTAATTTAATTTTAATATTATCT
ACTATCTAGTTCTTATCTGTTCATATTAGTATTGATTAGAAATAATTATTATTGATATTTATTAATATAGTT
ACTATTATACTCTAGTTATGATACTATAATGTCGCTATGATCTATACTATGTTAATGCTAGTAATGAGTCTA
GAACAAGTTAATATTAATATAAGTTACGTATATTTCGCGTAATATTATTAGATTATAATACTAGCATAGTTT
AGTATAATTAGAGTATAAGATTAGAGTAATGATATAGTTAATTAAATTATTTTATACTTATACAGTTTATAT
TTATATTCTTTACTTTTTATTTTGATTAAAACTAGTTGTTACTAATAATTTACTATTACTACACTTTGCACA
TTACTTATCTAAATTTAATAAT--------------------------------------------------
------------------------------------------------------------------
>KY698470.1_Leishmania_braziliensis_strain_MHOM/PE/91/LC1412_clone_LC1412_30_minicircle_kinetoplast,_complete_sequence/1-741
TAAGTAATAATAATTTTTTTAATAACAGTGTTACGTGCTGTTCAATGTAGAGTTAAAATTTACTAAAAATAG
GCAATAAAATTTACTCCCCGACATGCCTCTGGGTAGGGGCGTTCTGCGAAATCGCGATTTTGGCATACAGAA
ACCCCGTTCAAAAATTCGTCAAAAATGCCATTTTTTGGCCTCCCCGTGCACAATTAGGGGTTGGTGTAATAT
AGTGGGCCGCGCACCCCGAGTTGAGCTAGCTCTGCATAAAAGTGGCCTCTTAGAGGCTTGATTATTGCATTC
TAAATATTTTCTAACTAGAAGTTAAATTTTAAATATAATTTTTGATAAAGTTTGGTTAATATGTAATTTTAT
TTTTAAATATACTAGTTAATTTATATTATAATAGATTAGCGCTGTGTTAGTTATATTATTGAGTATATTATA
TTGTTAGTTATAAGTTTTAATTAAATTATTATAAAATTATTAGTATTACGTGAGTAACCCTGAATTAGCTAA
AATATATCAATTGTAACTAATATAAAAGGGTAATGTCACGTATATTATGATGTTATAACGTAGATAGCTTAT
TATTATAATATTATATTTAATCAATACTATTATTATATATCTAACTGTTACTAGCTTATACTATGAACATAC
TAGCTTGTCTATAAATATATTTTACTTTGTTACACTTTATATTCTCGAGTAAACTTAATTATATTTGACATT
ATGATGATATTATAAGTGTGG---------------------------------------------------
------------------------------------------------------------------
>KY698471.1_Leishmania_braziliensis_strain_MHOM/PE/91/LC1412_clone_LC1412_31_minicircle_kinetoplast,_complete_sequence/1-740
ATAAATAATTTTTAATTGTTGCTATTACACGCATTCAATCTTAAATAAATTTAATAAATTATCAAAAAATGA
GGTCCAAAATTTACTCCCCGACATGCCTCTGGGTAGGGGCGTTCTGCGAAAACCGAAAAATGGCATACAGAA
ACCCCGTTCAAAAATAGCCCGAAAATCGCGTTTTTTGGCCTCCCCGTGCACAATTAGGGGTTGGTGTAATAT
AGTGGGGCGCGCACTCCGATTCGAGCTAGACATTCAATAATATGGCCTCTTAGAGGCTTATTTTTTAAAATC
TAAACTGAACTGGGAATATTCGAATAAAATTGATTATTATTAATATATTTTTAGATTGACATATATTAAATT
TAATTTATTAATGTTATTAGCTCTAATTAGAACAATTATTATTTTTAATTATTAAAATATTATTATTTGTAT
GTAATAGATCTATAAACTAGCGCTGATGATGTATAATATAGAGTAACGTTATAGTATGGTGTAGTAATAGTC
AATAACTAATATATAACTTGTTTTGTTCTAATATAGTATCTTAATATTACACTATTATAATGCTTACACTAG
AACTATAATTATTATACTAAATATTATTTTAAATTTAAACTATATAACGTTATGCTCTTAGTTCGATAATAG
ATTATAATTACTATATTTTTATTTATAACATTCGTACACTTTCTTTGCTAATACTAGTTTGATTATACACTA
ACATTGCTCTATTACGAGTA----------------------------------------------------
------------------------------------------------------------------
>KY698472.1_Leishmania_braziliensis_strain_MHOM/PE/91/LC1412_clone_LC1412_32_minicircle_kinetoplast,_complete_sequence/1-751
TATAATAAATAAATAAATTTTATTTTACACAGTGTTATGCTGTCTTAGATTATTAATTTTTATTAAAAAGTG
GCACAAAATCGTACTACCCGACATGCCTCTGGGTAGGGGCGTTCTGCGAAAACCGAAAAATGGCATACAGAA
ACCCCGTTCAAAAATCCCCCAAAATTCGCGTTTTTTGGCCTCCCCGTGCACAATTAGGGGTTGGTGTAATAT
AGTGGGCCGCGCTCCCCGGCTGGAGTTAGAATGATGAAAAAGTGGCCTCTAAGGCCTTATAAAATTGAAAAC
TAAATTAAAATGAATAGAAAACTAATTTATGTTATTTTTAAGTTTTATTTTATTAATGTTTCGCTATATTTA
CTAATTTAATTAATTTATTTTAATGCTAGCTTTGGTTATTAATATATAGTTTGTTATATTGTTTAAAATTAT
AATTAATTGATGTAAATAGTTTTGATTATACTCTGTTATTGCTCTATCTCTGTAACCCATCTATATACTAGA
TTAGCTCTAATATAACTTATATTTAATATATGTTAGTAATATTGTATTATAAGTGTTAGTATTATAATTGAC
GTAATGATACTATCTTATTATATCTATTCAGTACTATACCAGTTCTATTATACGTACTATTAAAATATAATT
TTACTATTACATAATAATACATTTACATACACATAAACTTATCTTACTTGATTGTTGTTATTACGTTACATA
CTAATTTTAATATTTTAGTAATAGTTCGAAT-----------------------------------------
------------------------------------------------------------------
>KY698473.1_Leishmania_braziliensis_strain_MHOM/PE/91/LC1412_clone_LC1412_33_minicircle_kinetoplast,_complete_sequence/1-746
ATAATGATTAATAAATATTTTATAATTTTGTTTTAATGTTTTATAATAATTCATAAAAATTGATAAAAATAG
GGTCCGAATTTTACTCCCCGACATGCCTCTGGGTAGGGGCGTTCTGCGAAATCGCATTTTTGGCATACAGAA
ACCCCGTTCAAAAATTCACGAAAAATGCCATTTTTTGGCCTCCCCGTGCACAATTAGGGGTTGGTGTAATAT
AGTGGGCCGCGCACATCGGTTCGAGCTAGCTCAGTGAAAATATGGCCTCTTAGAGGCTTATAATTCTGAAAT
TGAACTGGAATAGAATATAATTGAGATTAAATGATAAACTAATATATATTTCTCGTTGTATTACTATATTTT
AATAGTATTATTGCTCTATATAGATTCAAACTTAGCTCTACTATTAGTAATGTTATTAGTTCAATATGACAG
TCTATTACTATTATTCATTATATTATAATTATTGTTATCTACGCTGTTCAATGATATTATAATGCTCAAACT
AGCCTCCAATTGCTTTGTAACTGCTTTAAATATGATATTTTGGCTAATAACATCAATAACATTACACTATAT
GCATACTCTACGTTGAACTAGCTTATTACTATGATTTTATTATATAATGCTGTGTTACATGTAATAACTTTA
ATTTAATTAATATATTTTTTATTTTAACTATGCTAGCTTTTATGTGGACATTACTAAATAATTTAATTTTAA
TTTGATAATAGCGATAATATGTGACA----------------------------------------------
------------------------------------------------------------------
>KY698474.1_Leishmania_braziliensis_strain_MHOM/PE/91/LC1412_clone_LC1412_34_minicircle_kinetoplast,_complete_sequence/1-741
TTTAACTTTGAATTATAATAATTTATATTTAAATAAAAATTTAATTTTATTGTCTTACATCGCGAAAAATGG
GGGTCAAATTTTACTCCCCGACATGCCTCTGGGTAGGGGCGTTCTGCGAAATTCGAAAAATGGCATACAGAA
ACCCCGTTCAAAAAATGCCCGAAAATCGCTATTTTTGGCCTCCCCGTGCACAATTAGGGGTTGGTGTAATAT
AGTGGGCCGCGCACATCCTCTGAGGTTAGAACTCGTGGAACTAGGCCTCTTAGAGGCTTGATTTTATAAATT
TGAACTGAAAATGAAACTAATCGAATAAATAAATATTAAATATAGGATTATAGTTGTGTTATAGATATTAAA
TTAATTATATATCTTTATTATAATATTATATGTCGCAATGCGAGTATATAGTTAGTAATGGTATAGTATATG
ATGCAGTATATAATAATTCTACGTATAATACTAGATATAGTTCCGTTATGATAATAGTGTTAGAATTAGCCT
AATATTAGCAATTACAACATATATTGGAGCATATTTAGACATAATACTATACTATTATAATGATAGCCGATA
GATGAGATAATATTAATAATAATGATACAATACTAGCTTATAGTGTATTACAATGTATTTATAATTTTTATT
TTATTAGATCTTGTTTACTATATGCTTTACTAGTTCTCTTTAATAAAATAATTATTACGCTAACTCAGTGCT
ATTATGTTCTAATAAAGATAA---------------------------------------------------
------------------------------------------------------------------
>KY698475.1_Leishmania_braziliensis_strain_MHOM/PE/91/LC1412_clone_LC1412_35_minicircle_kinetoplast,_complete_sequence/1-739
TAAATAATTTTTATATTTTAGTTTTACAGTTTTATTATTGAGAATTATTTTTAATAAAATTTAGAAAAATGG
GGTCCAAAATTTACTCCCCGACATGCCTCTGGGTAGGGGCGTTCTGCGAAATCGCAAAAATGGCATACAGAA
ACCCCGTTCAAAAATCCTCGAAAAATCGCTATTTTTGGCCTCCCCGTGCACAATTAGGGGTTGGTGTAATAT
AGTGGGCCGCGCACTCTGGATTGAGCTAGGATAGATAAAACTAGGCCTCTTAGAGGCTTACTTTTTGGAAAT
TAAATATTTTTAGTTTATTAACTTGATATTAACTTTAATTTTACTATATAGACTAGTGTGGTGCTAGTTTAT
CTATAATAATAACATTACTAGTTCAATTTATGTATTTTATAATAGTACGTTATATGTTCTAATTTAGTTTAT
CTATATTCTAATTATTACTATCTAGTTTGTAATGTTATACTCGTTATTACTACATTATAGTATCATAGTCAG
AGCAATTAGATATTAATATAAGTTAGCATATATTTAGTAATACTTAGTATACTTTATTAGAACTATAACTTT
ACTAACATTGACTATACTATTAGATGATATAACTATGAGAACATATATAATTAATAATAATACTATTTTAAA
TATTACATTTAGTCTTTCACTTTAAACTTTTATTTATGCTATCTTAATTGATTATATCGCTTACATTTAATA
AATTAATTTAATGTTTTGA-----------------------------------------------------
------------------------------------------------------------------
>KY698476.1_Leishmania_braziliensis_strain_MHOM/PE/91/LC1412_clone_LC1412_36_minicircle_kinetoplast,_complete_sequence/1-741
TCTAAATAAAAATAAAAAATATTATTACACGTGGTTACAGCGTTATAAAATGATATAATACTTCAAAAAATG
GGTTAAAATTTTACTCCCCGACATGCCTCTGGGTAGGGGCGTTCTGCGAAATTCGATTTTTGGCATACAGAA
ACCCCGTTCAAAAAATGCCCAATTTTCGTGATTTTTGGCCTCCCCGTGCACAATTAGGGGTTGGTGTAATAT
AGTGGGCCGCGCACTCCGGCTAGAGTTAGAATGCCATGAAATAGGCCTCTTAGAGGCTTAAAATTTAGAAAC
TAACTTGAACTGGAATATAAAGATAAAATTAAACTTATAATTGATGTTATATTATTTTAGCTGCACTATTTT
ATTAATTATTTAAATCTATAATAGTTTCTAATCTGTTCCATGTTAATATAATTATTAGATAATGGTTTAGTT
GTAATAATGTTCGTATCATATAAGCTTATAGTTATAATAATGTTAGCTCCTCTGTGTTACATATAGTAATAG
CTCCATATTAGTTACAACTTATATTAGATATCTAACATTACTATATTATTACACTCATTAGACTATCATTAG
ACTGTCATTAGTTTAATAAATTTATAAAATAATTATTTAAATGTTATTAATAGTAATTTAATTATACACTTA
CTTTTATTTTTATTTTCTTACTTGAACTTGATTTACACTAGTTTTACATTTAGATAAAATATTACTTGCATT
GTTAGATTAATAAAATTAGTT---------------------------------------------------
------------------------------------------------------------------
>KY698477.1_Leishmania_braziliensis_strain_MHOM/PE/91/LC1412_clone_LC1412_37_minicircle_kinetoplast,_complete_sequence/1-759
AATCTTGTCTATAAATAAACTATAACACTTTTTAAAATTATATGTCTTGTGTCTTATAGTCAGTGAAAATTC
GTATAAAATCGTACTCCCCGACATGCCTCTGGGTAGGGGCGTTCTGCGAAATCGCAAAAATGGCATACAGAA
ACCCCGTTCAAAAATCACCCAAAAATCGCATTTTTCGGCCTCCCCGTGCACAATTAGGGGTTGGTGTAATAT
AGTGGGCCGCGCACTCCAGCTCGAGCTAGGATCTCTGAAATCAGGCCTCTTAGAGGCTTAATTTTATCTTTT
TAAATTTTCTCTTTGTTATGTTGCTTTTAAATTAATATTTTCTAATTTTTATTAAATTTTATTTTTATTTTA
TTATGATATTAAATGTTAGATAATTAATTTGTTCTGAATTAGAAATATTATATAGATTTAATTATTAGTTAA
TTAATTTATAACTATTATATAAATATTCAATAACATAGCTCTATATACTGCACTATTATAGTATGGTTAGAA
ACTATCAATTAGATATAACATATAACTGCTTTTATATTAGATTTTGGGGTAATACAGTGTTATAAGATACAA
TACAATGTTATAAATTTATAGATAGCTTAATTATATAAACTTTATTATAGTTTGTTATGTGTAATATAATAG
TTTGAATATAAGTATACATTTATTTTTTCTATTTATGATTACTATATAATGCGCTGTTATTGTTACTAATAT
GTCGCTAATATTATACTATTTTAGTTCTAACATAATTAT---------------------------------
------------------------------------------------------------------
>KY698478.1_Leishmania_braziliensis_strain_MHOM/PE/91/LC1412_clone_LC1412_38_minicircle_kinetoplast,_complete_sequence/1-740
ATTGTTACGTAACGATGCTAGATAAAAATATTATTACTCGAGTGTTACTATGTCATAAAATTTAAAAAATAC
CCATAAAATCGTACTACCCGACATGCCTCTGGGTAGGGGCGTTCTGCGAAAATCGATTTTTGGCATACAGAA
ACCCCGTTCAAAAATTGGGCATTTTTCGTGTTTTTTGGCCTCCCCGTGCACAATTAGGGGTTGGTGTAATAT
AGTGGGCCGCGCTCCCCGGCTAGAGTTAGAATGCCATGAAATAGGCCTCTAAGAGGCTTGATTTTTGAAAAC
TAACAATGAGATGGGAATATTATTATTTTAAACTAGAATTAAATGTTATATATTTATTTTGTTAACTAATTA
TCACTATACATTATATCTATACTAGTTCTGTTACGTGATAGAGCTAGTTATATGTATTATATTAAATCTAGT
GTATATAAATTTTAATAATAGTTTGTTATCTAGTCAATACTAGTAATGGTTATGATTATAGCTCTAATACCA
CATAATATATATTGCCTTTAATATGATATCTAATGTATTACCCTCTATTACGACTCAATAAAGTTTATAATA
TTATTATTTTAATTATAAGATACATTTATAGTTCTCATTGTATTATAAGTTTGAATAGATTTTAATTTATAA
GTTTATTAATTATTTAATATTAAATTTAACTTTTTATTTTTCTCTTTAGTGCTGTGATTAGATAATGTTATT
AGAGCTGATAATTAGACTAT----------------------------------------------------
------------------------------------------------------------------
>KY698479.1_Leishmania_braziliensis_strain_MHOM/PE/91/LC1412_clone_LC1412_39_minicircle_kinetoplast,_complete_sequence/1-750
ATCATAACTTTATAATGTTAGAATTAAATTTAATAATAATTTTATTTCAGTGTTAAAATATCATAAAAATTA
GCTCCAAAATTTACTCCCCGACATGCCTCTGGGTAGGGGCGTTCTGCGAAATCGCAAAAATGGCATACAGAA
ACCCCGTTCAAAAATACCCCAAAAATCGCGTTTTTCGGCCTCCCCGTGCACAATTAGGGGTTGGTGTAATAT
AGTGGGCCGCGCACTCCCCGCTGGGTTAGGATGTCGTGAAACTGGCCTCTAAGGCCTTATAAAATTTAATTT
CTAACTTTGCTAACATGTTTTTCTTATTTAAATGTTTTATTTAGTTTTTAATATTAAATAATTTATTAATTT
TATTATTTTAATTGCGCTGATTATAAATTGTTAATTGAGTTTAATTATTTTAATTTTTAATAAACATTATTA
TATTATTGTCGCTAACTTTATTATACTCATATAGATGATAACAATAATGTCTATAGATAGTTCGTAACGCTA
GTATTACATATGTAACTTGTTTTATATTATATATTAGAACATAATGATACTATCTTAGTAATACTAATTTAT
ACTCTAACATTGCTCCATTATTATTTATAAAACTATACTAAATTTATTTAATTATAATTATTAGTATTACTT
ACTATTACACTTGAATATACTTATAATTAGAGATAATGATTTTACTAACTTGCCACGAATATATAGCTAATG
ATATGTTACTAATAGAGTTAAACTAGTGCT------------------------------------------
------------------------------------------------------------------
>KY698480.1_Leishmania_braziliensis_strain_MHOM/PE/91/LC1412_clone_LC1412_40_minicircle_kinetoplast,_complete_sequence/1-745
ATTTTTATAATGACACTGTGATGTTACTAGTGCGTTACTGTGTTTATAATTTTATAAAATCTGTAAAAATTA
GCATAAAATCGTACTACCCGACATGCCTCTGGGTAGGGGCGTTCTGCGAAAACCGAAAAATGGCATACAGAA
ACCCCGTTCAAAAATCCCCCAAAATTCGCGTTTTTTGGCCTCCCCGTGCACAATTAGGGGTTGGTGTAATAT
AGTGGGCCGCGCACCTCGACTCGAGTTAGATTGCCATGAAATAGGCCTCTTAGAGGCTTAAATTTTATTTTC
TAAACTGTTCTGCTTTAATATTGATTTTATTTTATAAATTAGCTTTATATTTTGAATTATTTTATTTTTAAT
ATAGCTTTGGATAAGTTTAGTGTTATTAATAGATTTGAATTAATTAATTTTAATAAACTATATAATTATTAA
TAATATTACTATGTTATAATTATTGCGATACTATATCTATTCAATGTTACCAGCTCCTATTATTACTAAATT
AGCACAGAATAACTTAATATTAACTTATATTGTAGATAATATACTAACTTTATAGATAATAGGGTAATGATA
GAGAACACTATGGTATTACTATAATGAACTATATTTATTTATAATTTTAATGCATACTAGACTTATATATAA
TTATACATTTATATTAATTTTACTTTCTTACTTATGCTATAGATGATAAAACTATATTTACTCATTAGAGAT
ACTATTTTGTTACAATAATAAATTT-----------------------------------------------
------------------------------------------------------------------
>KY698481.1_Leishmania_braziliensis_strain_MHOM/PE/91/LC1412_clone_LC1412_41_minicircle_kinetoplast,_complete_sequence/1-709
CGATGTTAAATTATAATATGAGATGATCACTGTGTTATGTCTTTATAAATTTTATAAAATTAGTAAAAATGG
GGGATAAATTTTACTCCCCGACATGCCTCTGGGTAGGGGCGTTCTGCGAAATCGCATTTTTGGCATACAGAA
ACCCCGTTCAAAAATTCACGAAAAATGCCATTTTTTGGCCTCCCCGTGCACAATTAGGGGTTGGTGTAATAT
AGTGGGCCGCGCATCCCGAGCTGAGTTAGAATTGATAAAATATGGCCTCTAAGAGGCTTGTTTTGCCGTGTT
ACAGCTATTTAGACATAATAAATTTATTTTTAAACTTTACTTTATAATTTACTTGTTTATGCACTAATAATT
AATAAAATTTATAATGTAATAATAGAATTGATGTTGTATTAGCATTAGATATAATTTATATAAATTTAATAT
ATAGTTTATCTAGTAATTATAACTATGTGCTACGTTGTTACATCTATTGACTCATTACTGCACTAATATAAA
TAGCAATTAGTAATACCTCATAATACTATATCTATCACTGTGTTACACTCTTATACTATTACTACTATCGGA
GCTATAATTAATAATATAATGTTGTATCGTTAGCATTGATTAGTAAATTTATAACTTTAATTATATAATACT
TTTTCTATTTATCGTTACAATTTTATTAAATGATTATTACTCTATAGTAGTGCTCGCTTGT-----------
------------------------------------------------------------------------
------------------------------------------------------------------
>KY698482.1_Leishmania_braziliensis_strain_MHOM/PE/91/LC1412_clone_LC1412_42_minicircle_kinetoplast,_complete_sequence/1-741
ATTTAATAATTTTTTATTAGCAGTGTTAGTGTGTGAATAGTTTTAATAAAAATAATAAAATTGCGAAAAATG
GGTCTGAATTTTACTCCCCGACATGCCTCTGGGTAGGGGCGTTCTGCGAAATCGCAAAAATGGCATACAGAA
ACCCCGTTCAAAAATCCTCGGAAAATCGCTATTTTTGGCCTCCCCGTGCACAATTAGGGGTTGGTGTAATAT
AGTGGGCCGCGCACCCCGGCTAGAGTTAGAATGGTGTGAGATAGGCCTCTTAGAGGCTTAGTTTTTATTTTC
TAAACTTAATTGACTTTAATTGGAATATTTAAATATAATTATTGCTTATTTACACTTAATAGATGGGGATAG
AGATGATATATAATTATTAGATAGTGTTATTGTATTATAAGATTACATTTACTATACAATTATAATTATACT
AGCTTAATATAGTTCCATACTCGTGCATTATATAGTTAGTGTGTATGGGTTACATTAGCCCTAATACGATGT
ATCACAACTAATATTAATATTAGTTAGTAATACTATATCGTATAATTAGTAACAATTAGTAACATTGAACGG
AACATAAACTATATTATTAGACTATATTGGAACTGTGTTATGATTAATGTTGTAATAATATACTTGATAATA
ATTTATTTTAACTTTATATTTAAATTCATGATCACTAAGCTCTAGTTTATTATACAGTTTAGTTTTAACATA
AATTAAATCTAATAATTAATA---------------------------------------------------
------------------------------------------------------------------
>KY698483.1_Leishmania_braziliensis_strain_MHOM/PE/91/LC1412_clone_LC1412_43_minicircle_kinetoplast,_complete_sequence/1-750
TTATTAAATTTATTTTTATTCGCAATATTAAATTTTTATTATTTTCATTTTATTAAATTTCATCAAAAATGG
GGGTCAAATTTTACTCCCCGACATGCCTCTGGGTAGGGGCGTTCTGCGAAATCGCAAAAATGGCATACAGAA
ACCCCGTTCAAAAATCCTCGAAAAATCGCTATTTTTGGCCTCCCCGTGCACAATTAGGGGTTGGTGTAATAT
AGTGGGCCGCGCATTCCAGCTCAGGTTAGAATTGCGTGAAACTGGCCTCTAAGGCCTTATAAAATTAAAATT
TAACTAATTAGAGGGTTATGTTATTATATTTTAGATTTAAACTTATTTTTAACTTTAAATTTAATATTACTG
TTACTAGTCTACATTATTTGCTCTATTACTCGATATAATAATATTAGTTCCGCGTTGTTATGTATGTTTAGT
GATAATATATAAAATTTATTGATAACTATAATAGCTCTATACTAGTGATGTTATATGCTCTAGACACGATAA
AATAACTAACTTGTAACTAATATTAATATATGTTGTATGCTAGTTTGACTATTATCATTATTAGAGCTAACC
TTATACTTTAATAGAACTACATTATTGATACTAATTATATTAAATGTTATTATACATGATAATTATATTTTA
CTCAATACATATATTATATCTAACTCTGTGCACTGCTTGTTCTAATATTATTACTAGTGAGATGATATAACT
TTGTAACGTTAGCATTAATAATTTATTTTG------------------------------------------
------------------------------------------------------------------
>KY698484.1_Leishmania_braziliensis_strain_MHOM/PE/91/LC1412_clone_LC1412_44_minicircle_kinetoplast,_complete_sequence/1-750
AATTAGTTAAATGTTAAATGATATTACAGCTTTGTTATGTGTTCAAATATTTATAATTTTGTCTAAAAATCA
GCTCCAAATTTTACTCCCCGACATGCCTCTGGGTAGGGGCGTTCTGCGAAATCGCAAAAATGGCATACAGAA
ACCCCGTTCAAAAATCCCCCAAAATTCGCGTTTTTTGGCCTCCCCGTGCACAATTAGGGGTTGGTGTAATAT
AGTGGGCCGCGCACATCCTCTCGAGTTAGAATTGTGTGAAACAAGCCTCTAGACCCTTATGTTTTTGTGATT
CTAAATTTTAGACTTATATTTGATATTGAAATTGAATTTAAATTAGAATTAAGATTAGTTTTGAATTTATAA
TGTTATTAATATTTAATTTTATTTGGAACTAGTTTTGTTTTTAATTTAATAAATAATTTAATTCTAATGTTA
TAGCTAATTAACGTTACTATTGTTATTACTAATATTGTCGCTAATGATATAATACTAGGTTAGTAATATGTA
TACTCTCCCTTTAATATTAGAATAAGTTGTAATATATCAGTAATGAGTCGATACATAACTATATTCAATGAT
AATACTACACTAGCTCCATTACGTATAATAATAGTGACATTGATAGATTTAATAGTATATTATATTTTATAA
TTTTGATTTATAATTTTACTACACTTTATACTATTCTATTCTAACTTTGATTCTACTATGTTACACGCATTA
GATACTAATAATGTTTATAATATAATTACT------------------------------------------
------------------------------------------------------------------
>KY698485.1_Leishmania_braziliensis_strain_MHOM/PE/91/LC1412_clone_LC1412_45_minicircle_kinetoplast,_complete_sequence/1-752
TTGTTAAATAATAATTTGATAGCTAATAAATATTTTAATTTTACTTTAAGTGTTGTTATACCTCAAAAATCA
GCTCAAATTCGTACTACCCGACATGCCTCTGGGTAGGGGCGTTCTGCGAAATCGCGATTTTGGCATACAGAA
ACCCCGTTCAAAAATTCGTCAAAAATGCCATTTTTTGGCCTCCCCGTGCACAATTAGGGGTTGGTGTAATAT
AGTGGGCCGCGCACCCCGGCTTGAGCTAGCATCATAAAAATAAGGCCTCTTAGAGGCTTGTTTCTCGCGTAT
TACGTGTTTTTCTGACAATAAATATTTTAAACTTAAATTTAATATCTAATTTGTTATAATGATTGACTTTAT
TAATAATTTGTTAATGAATAGATTAGAATTTATATTTTATGATAATTGTTTCTAATTTTATTAATAATTGTT
CACTGTTACATACTAATCTATACTATCTATATGCTCTATCATAGTGCTGGTAATATGTCATTGTATAGTGTC
TAGATATCAATATATAACATGTTTAATATATAGTATATTACTAGTTTTTAATAGTTACTCTATGTAATACTT
AGACAATAGCATTTAATAATAACTATAGTTTAGATAATAGATTTATATAAAATTAATATACTTACTATTTTA
TTATTCATTGACATATAACAATATTTAATTTATTTCTATACATACTTTTTATATTACGTTACTTTGATTAAT
AATACTATATGCACTGATAGAGAATATAATAT----------------------------------------
------------------------------------------------------------------
>KY698486.1_Leishmania_braziliensis_strain_MHOM/PE/91/LC1412_clone_LC1412_46_minicircle_kinetoplast,_complete_sequence/1-751
TAGCTCTGTTCAATAAAGTTTTATTATGCAGTGTTAGACTTTCTATTTAGTCAATAAAATTATTAAAAATCA
CGATAAAATTTTACTCCCCGACATGCCTCTGGGTAGGGGCGTTCTGCGAAAACCGAAAAATGGCATACAGAA
ACCCCGTTCAAAAATCCCCCAAAATTCGCGTTTTTTGGCCTCCCCGTGCACAATTAGGGGTTGGTGTAATAT
AGTGGGCCGCGCATCCCGATTCGAGCTAGCTTCAATAAAAAGTGGCCTCTGAGGCCTTATATTTTTAATTTC
TAACCTGTTATGCTCATATTAGCTTAATCTATAATTAATTTTTATTTTTAACTTGATTATAATGCTGCACTA
GTTAATATTTTTATTATTAACATTATTTATTATTATATTTTATATGTGTGATAACTATTCTAATAATTTTAT
AATTATATTGTTTCTAATCCGTTACTATTATTGACTATACTATCACATACTACTCTATGTATCACTATCTCG
ATAATACGTAATATAACTTATTTGTAATATATGTTGATAATAGTATAATATAGTTAATTTGATAATATTTAA
TTTTTATAAAGTTATATAATGATGAACTAGCATTGTTACGATACTAGAACTATGATTGACTAGTGATATATA
AATTATAAATGTTACATACTATTAACTCTATCTTTGAATTATTATTTTATTCTTTTCTCTCTACTCATTTAT
TACTATTGTCTCTATTACATAAATTTATAAT-----------------------------------------
------------------------------------------------------------------
>KY698487.1_Leishmania_braziliensis_strain_MHOM/PE/91/LC1412_clone_LC1412_47_minicircle_kinetoplast,_complete_sequence/1-750
TTAGTATTACGTTGTATGCATGTGTTACACTAAAATAATTTTATAAATGTTTATTATAAATTCAAAAATATC
AGCCAAAATCGTACTCCCCGACATGCCTCTGGGTAGGGGCGTTCTGCGAAAACCGAAAAATGGCATACAGAA
ACCCCGTTCAAAAATCCCCCAAAATTCGCGTTTTTTGGCCTCCCCGTGCACAATTAGGGGTTGGTGTAATAT
AGTGGGCCGCGCACTCCGGCTTGAGCTAGGATTGATAAAATATGGCCTCTAAGAGGCTTGTCTGCGCTATTA
CTGCGTTAAACTGAATAAAAATTAAATTAAACATAAAATTAATATTAATAATTGATAGATAAACTAATTTAA
TATGTTCTCTACTATTACATCTATTCATGCTAGTTCTAATGTTAGTAATTATTATAGTGCACGTTAGTAATA
TTATGTATTGATAGTTACTATTATATTTAATTTTATATAGCTCAATGTTAGACTAGTGTTATTATAGCTTGA
GATACCATAATATAACTAATATGTAATATATGTTGTGCTATTATAAGTCTATACTATTACTATCATATAATG
CTATACTTACACTCTATTATATACTAATCACTCGCTAATAACATTACTGAATAATATTATATTATACACTGT
GCACATACATTTAACTATATTAATATTATAATCTTTTTTATTCCTTATCTATTATTAATTCATCTCTATGTT
TGATGTGCTCGCTGTTATTAGTAATGAATG------------------------------------------
------------------------------------------------------------------
>KY698488.1_Leishmania_braziliensis_strain_MHOM/PE/91/LC1412_clone_LC1412_48_minicircle_kinetoplast,_complete_sequence/1-738
AATTAATTTAATAATAATAATTTTATTTTCTTTTAATGTTAAGTTTATGATATTCAAATTTTATAAAAATCA
GGTCAAAATCGTACTCCCCGACATGCCTCTGGGTAGGGGCGTTCTGCGAAAACCGAAAAATGGCATACAGAA
ACCCCGTTCAAAAAATGCCCGAAAATCGCTATTTTTGGCCTCCCCGTGCACAATTAGGGGTTGGTGTAATAT
AGTGGGCCGCGCACCCCGATTCGAGCTAGCTCATCAAAAAGATGGCCTCTTAGAGGCTTAATTTCACGTGAA
TTAAAATATTGCGAATAAATATTATTTTAACATTAATAAAATTGAATTTTAATTATTAAATATTAATAGATT
AGTTGCTATATAGTTGACATGTTAGTTTTTATTATTAATTTAAAATATAACTTTATATACTAGTTTTATACT
TGCATTGCAATAGTTTATATAATATTATCACGTCTATACCATCTATAACACTATTACTGCCTCATTACTAGA
AAATAGCAATTATAAGTTATATTGTGGGGTATTTGAGCTATTATTAATGATATTATAATTAAACTTTGATAA
TAACGATGTATATGCATTGAATAGTTATAATGATTAGATACATTTAATTATTTTTATTACTTGTTCTATAAT
TTTACTATTCACTTAGATCTATACATTTACTGTTTATAGTTTCATTATAATAGCATCGTTATACAGTTTAAA
TATTAGCGTAACATTAGA------------------------------------------------------
------------------------------------------------------------------
>KY698489.1_Leishmania_braziliensis_strain_MHOM/PE/91/LC1412_clone_LC1412_49_minicircle_kinetoplast,_complete_sequence/1-749
ATAATATAAAATTATTTTTTATAACACAAATAAAATTTATGCGCATGATAATTATAAAATTGTGAAAAATAG
GGTCTAAAATTTACTCCCCGACATGCCTCTGGGTAGGGGCGTTCTGCGAAATCGCAAAAATGGCATACAGAA
ACCCCGTTCAAAAATTGCCCGAAAATCGTGTTTTTTGGCCTCCCCGTGCACAATTAGGGGTTGGTGTAATAT
AGTGGGCCGCGCATCCCGGCTAGAGTTAGAAACTATAAAATGTGGCCTCTTAGAGGCTTAAATTTAAAAATT
CTAGCTTGTGATGGATAATTAGAGTTTAGATTATATTAAATTTGATTTGACAATAAATAATTATTATTTTTA
TAATTTAGTTTAATAATAGTTCGATATTAGTGCTGTTATAGTTTAAATAGTTTTGATATTAGTTAAATTAAT
TAATAATGTTTTATTATATCTCTTATTATTGCACTATAACGTTACTCGTGTATAACTATAATAATAGCTCCG
ATAATAGTAAAATATATTAGTTGTAACATATGTTATTTGATAATTTTAATGATTTAATAGAACTATAACCAT
ACTATGTTAGGCTAGCATTGAGATAACTTTATTATATTAATTAGATGTAATGCTATTAAATTTATTGTTATT
ATTTTATCAATTCACATTACATTACTCGCTTATCTATACTTTATTTGTTACATTGTAGTTCTATGTTTGCAT
TACAATTTAGATTTGATAAAGTTCTATTT-------------------------------------------
------------------------------------------------------------------
>KY698490.1_Leishmania_braziliensis_strain_MHOM/PE/91/LC1412_clone_LC1412_50_minicircle_kinetoplast,_complete_sequence/1-740
TATAGTTTCATTAAAATTATTTTATTTGTCAATTTAGTTTTTATTAGTTTAGTGTTATGTTTCTTAAAATTT
GATAAAAATCGTACTCCCCGACATGCCTCTGGGTAGGGGCGTTCTGCGAAATTCGATTTTTGGCATACAGAA
ACCCCGTTCAAAAAATGCCCAATTTTCACGATTTTTGGCCTCCCCGTGCACAATTAGGGGTTGGTGTAATAT
AGTGGGCCGCGCTCCCCGGCTTGAGCTAGAGACACATAAAAGTGGCCTCTTAGAGGCTTATAATTTTGAATT
TAAATATTTTTCTAATATTACTTTTATTTTACTTATTAATTAGCTCTTAATTGAGCATAACAATGTTAGTAT
GTAATGTGTGCACTGAATTAGAACTGTGTAGTAATAATATTAGTATATAGCTGTATCATGTAGTAATAATAT
AGATAATAACACTAGTATTGATATAGAACTATCTGTATTACCTTATTACGCGTGTATTAGCATAATTAGTGA
AATAATAGCAATTACAGAATAAGTTGTGGGGTATTTTATCATAATTTAGATAATATCGTTAGAGACACTGAG
TAACATTAAGATTATATAATTTTATTATTTAGAATTTATTAATTACACTTTAAATAAAATATTTTTAACAAT
TCTTTTTATAATCGTAAGCTAGTAATGTTATATGCTATAGAGTACTGAGTTAGATATAAGTATAATACTAAG
TTTATTGCTAAATTAATAAT----------------------------------------------------
------------------------------------------------------------------
>KY698491.1_Leishmania_braziliensis_strain_MHOM/PE/91/LC1412_clone_LC1412_51_minicircle_kinetoplast,_complete_sequence/1-742
TTAGCTAAATATATTTTTAAATTTTGTTACGTTATTATGCCTAAGGAGTCGACTCCTTACCCCGCAAAAATG
GGGGAAAATCGTACTACCCGACATGCCTCTGGGTAGGGGCGTTCTGCGAAAACCGAATTTTGGCATACAGAA
ACCCCGTTCAAAAATCCTCGAAAAATCGCTATTTTTGGCCTCCCCGTGCACAATTAGGGGTTGGTGTAATAT
AGTGGGCCGCGCACTCCGGCTAGAGTTAGAATGGCATGAAATAGGCCTCTAAGAGGCTTGATTTACGCGTTT
GAATTATTTTATAACATAAATTGATTTATTATATTGAATTATTATATTTTATTGCTAGCTACACTCATATAT
TACTTATAATACTCGCATTGCGATAATAATATTGATTAGAACTGTTATTAGTGTATAATGTTACTGTGTATT
AAGCTTATATTAGTAATTATAATTTTATCAACGTTAGTGTGGTAATAGTGTTGGATATAGTGATATTATTAG
AAATATACTAGTTACAATATATATTATAAGCTAATTTAGACTATATTACTACTATCCTATTACAACGTTATA
ACTAGCATTGAATACTAATTATATTACTATGATAATGTTATTAATTTAATATTATACTGTTCAATTAATTTA
TATCTTTATTTAATTTTATTCTCTTCTCTTTCGTTTGTAATAGTTCGTATTAGAGTGGATTAGATTATAATT
TGGATGTAATAATTTAACTTTA--------------------------------------------------
------------------------------------------------------------------
>KY698492.1_Leishmania_braziliensis_strain_MHOM/PE/91/LC1412_clone_LC1412_52_minicircle_kinetoplast,_complete_sequence/1-740
TTATTGTTTTATATTTTTAAATGTTTTATTAAATATTATTTTCAATGATAATTTATAATTTTCTAAAAATCG
GTTCAAAATCGTACTCCCCGACATGCCTCTGGGTAGGGGCGTTCTGCGAAATCGCAAAAATGGCATACAGAA
ACCCCGTTCAAAAATCCTCGAAAAATCGCTATTTTTGGCCTCCCCGTGCACAATTAGGGGTTGGTGTAATAT
AGTGGGCCGCGCACTCCGACTCGAGCTAGACAGTCACAATATAGGCCTCTCAGAGGCTTGTTTTTATAAAAC
TAAACTTGAAATGAATGTTATTGTTATAATTGAACTTATTAATTTAATATTTTATATTTTAAACTAGTTTCT
ATGCTATTACGTTGTTATGGCTATCAATACTATTAATTTTAATTTTAATTTTAGTAATATTAGTTTTATATA
AGTATAATATTGAGTTTGAATAATAAATATGATGTTATACGTTATAGTGCTAGATAATGTTAGATAATAGCT
CACAACTAGAATATATGTTATATTGTATTACTAGATAGACACTATATTATCACTCATCTATAACTATACTCT
TACTATTCATTGATAACATTATTAGCTTATTATATTTAATTATTTAATTATTAATATTGTTTTGATGTAATA
ATATCTAATCTAGAACTTACATACTTCTATATTTTAACTTAATGGTTACTAAATTGTTACTAATGATAGACT
AGCTATGTAGTTAGATAAAA----------------------------------------------------
------------------------------------------------------------------
>KY698493.1_Leishmania_braziliensis_strain_MHOM/PE/91/LC1412_clone_LC1412_53_minicircle_kinetoplast,_complete_sequence/1-752
TGTTTTAATAATAATTTATAAATTGTTTCGAAATAATATTTTATCTTATGTGTCATTATAGTTCCAAAATTA
GCATAAAATCGTACTCCCCGACATGCCTCTGGGTAGGGGCGTTCTGCGAAATCGCAAAAATGGCATACAGAA
ACCCCGTTCAAAAATCCCCCAAAATTCGCGTTTTTTGGCCTCCCCGTGCACAATTAGGGGTTGGTGTAATAT
AGTGGGCCGCGCTCCCCGGCTAGAGTTAGGATGATGAAAATAAGGCCTCTTAGAGGCTTGTTTCTCGCGTAT
TACATGTTTTTCTAATAATTAATTTTTATAACTTATTTTTAACATTTAAATTATTATATTGACTAGTTTGTT
AATATATTTATTGTTTAGTTAAATTTATATTTTAATTTGTAATATTATTTGTCTATCATTACTACTATGTTA
TATCTAATACGTTACTTATTCATACTATTATAGCTTATCTATGTAATGGTTAGTATAGTTATAGATAGTGGG
TAAATAGTAATATATAACATGTTTGATATTATATTATATTGATAAAATTAGTAATACAGTGTATAACGTTAG
ATGATATACATGAGTTAGACTATTAGTAATTAAATAATTATAATCAATAATGTTATGCTCAATGTTACTTAT
ATGATATAATAGTTTCGATACAATTTATTTATTTTTACATATACTCTTTACACTATGTTACTCTAGTTAATA
AACTTGTATGCGCTGATAATAACTATAATATT----------------------------------------
------------------------------------------------------------------
>KY698494.1_Leishmania_braziliensis_strain_MHOM/PE/91/LC1412_clone_LC1412_54_minicircle_kinetoplast,_complete_sequence/1-740
AACTAGATTTGAAAATAATATTATAATAGCAGTGTTAGTGTTGTTGATAATTATAAAATATCGTAAAAATTA
GCTCCAAAATTTACTCCCCGACATGCCTTTGGGTAGGGGCGTTCTGCGAAATTCGATTTTTGGCATACAGAA
ACCCCGTTCAAAAAATGCCCAATTTTCGTGATTTTTGGCCTCCCCGTGCACAATTAGGGGTTGGTGTAATAT
AGTGGGCCGCGCTCCCCGGCTAGAGTTAGAATGCCATGAAATAGGCCTCTTAGAGGCTTAAATTTTAAAATC
TAACTATTCTCAGAATAAAACTAATTAAAATAGAATTATGGTGTTATATGATATTAATTTTTTATTAAATAT
ATTTATTTTAATATTAGTCAATGCTAGTTTATGCGCTAGTAATATTATTTGTTTATGATTATTGATAAATAT
AAAATTGTTATACTATTCATTACGTATAGTTCTCTGTGTTATAATAATTCATTGACATAGCTCCATACTAGT
ATATTCACAGAATAAGTTATATATGATATGATATGATACTATACACATTACTAACACTATACATCTAACTCG
TAACGTTATAGTTTAATAATAGTTTAATTAGTTTTGATAATTTAATTATACTTTTAATACAAATTAATTTAT
TATTTATAGTTCACAATTTATTTTACTCATATTGCACTGATTAGTTAAACTTATTAAATTAATTATTAATGA
TACGTGCATAGATAATATAA----------------------------------------------------
------------------------------------------------------------------
>KY698495.1_Leishmania_braziliensis_strain_MHOM/PE/91/LC1412_clone_LC1412_55_minicircle_kinetoplast,_complete_sequence/1-749
ATTTTTAATAAAAATTATTTTTAAATACACGGTGTTACACCGCATTACCTCTCACTATGATTCATAAAAATG
GGGGAAAATCGTACTCCCCGACATGCCTCTGGGTAGGGGCGTTCTGCGAAAACCGAAAAATGGCATACAGAA
ACCCCGTTCAAAAATCCCCCAAAATTCGCGTTTTTTGGCCTCCCCGTGCACAATTAGGGGTTGGTGTAATAT
AGTGGGCCGCACACTCTCGCTGAGGTTAGAACTCGATAAACTAGGCCTCTTAGAGGCTTGATTTTATTATTT
CTAAATTTTAAAATATTATTTTGATTTAAATGATAAATTAACTTTAATTTTTACTTATTAGCTTTGTTAGTG
CTAGTTAAATAATTAAATTTTAATAATTAGCAATAATTAGAATGTTATTTGGATATAATTAATTAGTTTTAT
AAATTTACTATCTTATACTATCTCTGCACTACATAGTTAATGGTTAGTAATGATACGTGATAATGAGCATAA
TGATACTAATATAACTAATTAATATATTATATTGTAGCCATACTATTACTATGATATTACTAACACTACACT
GATAATAGCGCTGAGATAGAACTATGATATAGAGTTATGATAGTATTAATATTATACATCTTAATTATATAT
TTAACATCTTTTATCTTCTCTCTATACGATCTCTGTTCCGTCTCTAGTTTATGCAGTTCAATTATACTTCAA
TTCATAGTTCAATTCATTATAATAAATTT-------------------------------------------
------------------------------------------------------------------
>KY698496.1_Leishmania_braziliensis_strain_MHOM/PE/91/LC1412_clone_LC1412_56_minicircle_kinetoplast,_complete_sequence/1-720
GTTTTTAATTTAGAAACAATTTTAATTTTTAGAAGTTTATTATGTCATCAGCGCATTACCTCGATAAAAATT
CAATAAAATCGTACTCCCCGACATGCCTCTGGGTAGGGGCGTTCTGCGAAAATCGATTTTTGGCATACAGAA
ACCCCGTTCAAAAATTCACGAAAAATGCCATTTTTTGGCCTCCCCGTGCACAATTAGGGGTTGGTGTAATAT
AGTGGGCCGCGCACATCCGGCAGAGCTAGAACTCGTGGAACTAGGCCTCTTAGAGGCTTGATTTTATAAAAT
TGATATAATTATCTTGATAAAAATATTTATTAATTATTAACTTAAATTTAATATCTAACTACGCTAATATGT
TCTATTTAGTAATAATTATTTTATATTTAATTTGTAATGTTATTGTAATAATAGTTTAATATAATGTTAATA
TAGTTCTCTATTAGCTCTATCTACTCTGTATATGCATAGTATGGGTTAGTAATGTGTCTAATATGATAACAA
AAGCAATTGTAACTAGTAATGAGTCTAATTTTATAGTTAACGATAGCATTACTAACATTTAATAAATAATTT
ATAAACTTAACTATACTCGTGTTATACTATATTGTTCCGTGTTATACTTATTATTCTTACATACAATTTACT
TTTTAACTTAGCTGCAAACATAATATAATAATTATTAGAATGTTATTAGCCTCTAATGTGACATTAATTATA
------------------------------------------------------------------------
------------------------------------------------------------------
>KY698497.1_Leishmania_braziliensis_strain_MHOM/PE/91/LC1412_clone_LC1412_57_minicircle_kinetoplast,_complete_sequence/1-737
ATAGATAAATAAAAATAATTATTACATTACACGTTACTACTGCACACATAATTATAAATTTTCTAAAAATTA
GCATAAATTCGTACTCCCCGACATGCCTCTGGGTAGGGGCGTTCTGCGAAATCGCATTTTTGGCATACAGAA
ACCCCGTTCAAAAATTCACGAAAAATGCCATTTTTTGGCCTCCCCGTGCACAATTAGGGGTTGGTGTAATAT
AGTGTGGGGTGCGCTCAGTTTTGGGCTGGCTCTCATAAAAGTAGGCCTCTTAGAGGCTTAGTTTTTAATTTT
TAAACTCGAATTGATAAATATTATTTTAAGTTATAATTTAATATCTATTTAGCTAATATCTTGTCTAATACG
TTACTAATAATGCTAGTTTATCTTAGTAAATTAAATATTAACTATAATGAACATTGTTATTATATTATTGAA
TTGTTATTATTATATTTAATAAAGTTTAGTACTACATCGTTACGTGTTTATAGTTCATAATAGCTCCAATAT
CAGTACAATATAAGTTACAATTGCTCTAATATCACTATATTTAATAATAATAGCATACTCAGTGTAATACTA
TGATAGAGCTGGTAATATACTATAATTTATATAATGTTATTATACTTTAACTTAATTCAATTTAATTAATAC
ATCTTATTACTATTCTTTCTCTTACCTTTGTTACTTGCATAGAACTATAATAGTGCTATTAGTAATAATAAA
CTAGTGCGTTACTATTA-------------------------------------------------------
------------------------------------------------------------------
>KY698498.1_Leishmania_braziliensis_strain_MHOM/PE/91/LC1412_clone_LC1412_58_minicircle_kinetoplast,_complete_sequence/1-734
ATTAGAGCTATGTTATCACTAGTTAATGTTATTAATGTTGTGTTAGAAATAATAATAATTCGTCAAAAATCA
GCTCCAAAATTTACTCCCCGACATGCCTCTGGGTAGGGGCGTTCTGCGAAATCGCATTTTTGGCATACAGAA
ACCCCGTTCAAAAATTCACGAAAAATGCCATTTTTTGGCCTCCCCGTGCACAATTAGGGGTTGGTGTAATAT
AGTGGGCCGCGCACTCTCGCTGAGGTTAGACATTGATAAAAGTGGCCTCTAAGAGGCTTGAATTTATGATTC
TAAATTATTTTAACTTGTTTTGACTTAAATTGAATAATTATTAATAAATTTAATTAATATCTGCACTGATTA
GCGATAATATTGAATTATTAATGTTATATTAAATTGTTATATTATAAATATTTAAATCTAGTTTATTATATT
CTCTCACATAGCTCTATCTAGTATCTAATAATGTTAGTTCAATGATTATAGTGTATTATACGCTAGATATTA
CGAATATATTAGTTACAATTGCTATTTTAGGGTAATGAGTGATAATATGAGCATAACACTTAGTAATACTAG
ACTATACTTATATAATTATAATATTTATTCATTGATTACATACATAATAATATCTCTTTATTAATTTTATTT
ATTTCTTGTGTTAAGCTAGTGATAATAGTAATATACTTAGTTGATAAATATAATTTTACTAATGTTACACTC
AATGATACTACTCT----------------------------------------------------------
------------------------------------------------------------------
>KY698499.1_Leishmania_braziliensis_strain_MHOM/PE/91/LC1412_clone_LC1412_59_minicircle_kinetoplast,_complete_sequence/1-751
GTCTAGTGCTGCATTACTAGTGTTACGTGAGAGAATAAATATTTATAATTTGATAAAAGTTTGGGAAAATAT
CGATAAAATTTTACTCCCCGACATGCCTCTGGGTAGGGGCGTTCTGCGAAATCGCAAAAATGGCATACAGAA
ACCCCGTTCAAAAATACCCCAAAAATCGCGTTTTTCGGCCTCCCCGTGCACAATTAGGGGTTGGTGTAATAT
AGTGGGCCGCGCACTCCATCTTGAGCTAGCATTGAGAAAAACAAGCCTCTAGACCCGTATAAAATTGAATTC
TAAATTTAGATTGAATATTATTTATTTTTTAATTATAATTTAAGCTTAGATTAGAATTGTTATGCGCATAAT
GAGATAAATGATTTAGTTTAAAATAGAATTATATTAATTTTAATAATGTTAATTTACTATTCTATATCAATG
CACTGTTATATTATATTCACTATCGATATCTATTCATCCCTCGTATTATAATAGTAACATTGGGGTAATGAC
TATCCCGTAACTAATATGTAATATATGTTATGTTATGTTTAGTAATAGGTTAGAGTTAATAATACGATAATG
ATACTATTATAGATACTATAGTTTGAATAATCATAGAGTTAGTGTTATTGATTTAATAGAACAAGATATAAT
TTATTAGTTACACTTTTATTACACTCTTACGTTACTAGTTATTTATATTTAATGTTACTATTAGCTAAATAA
TTTTACTAGTTTTAATATAATAATTAACTAT-----------------------------------------
------------------------------------------------------------------
>KY698500.1_Leishmania_braziliensis_strain_MHOM/PE/91/LC1412_clone_LC1412_60_minicircle_kinetoplast,_complete_sequence/1-750
ATTAAATCTTTTTATAATTTATTTTTATTTAATGCAATACGTGTTATAATTATTTAAATTCTGTGAAATTCG
GGGGAAAATCGTACTACCCGACATGCCTCTGGGTAGGGGCGTTCTGCGAAAACCGAAAAATGGCATACAGAA
ACCCCGTTCAAAAATAGCCCGAAAATCGCGTTTTTTGGCCTCCCCGTGCACAATTAGGGGTTGGTGTAATAT
AGTGGGCCGCGCACTCTCGCTGAGGTTAGACAGTGATAAAAGTGGCCTCTAAGAGGCTTAGTTTCACGGATT
ACAACTTTAGTGGGAATATTGATAATTATAAATAAGAATTTAATATTAATTTACACTAACACATACTTATTA
TTGTTTCTAATGAGTAATAATTATAGTTCTATTTGAGTACGTAATAGTAATGTATATAGTAATAATATTGAA
TACATTTAGTTATATATTTTATTAATTTTATATGATATTACTCGTGTTACCCTGTTACATCAATTTTATCTA
AAAATAGCAGTTTTATATTAGTTACAACTAGTATTTTAGCCTTATTACGTGACTATTATTAGATATTTATTA
AAACTATAATACATACTAAATATTACCATCTTATATACTTATAATAAATATGCTCAGTGGATTATAATATTT
AAATGTTACTAATTAGTATATTAACTGAACAAATTGTTTTATATGCAGCTAGTTGTTCTATATTGAGCTATA
TGTTCTAATAAATTTATTTTATTAATACTA------------------------------------------
------------------------------------------------------------------
>KY698501.1_Leishmania_braziliensis_strain_MHOM/PE/91/LC1412_clone_LC1412_61_minicircle_kinetoplast,_complete_sequence/1-738
AGGCGTATTAGTGTTATTAGTGTGATAATAAAAATAAAATTGTGTTACTCGTCTATAATTTCATAAAAATAG
GGCTAGAATTTTACTCCCCGACATGCCTCTGGGTAGGGGCGTTCTGCGAAAACCGAAAAATGGCATACAGAA
ACCCCGTTCAAAAATTGCCCGAAAATCGCGTTTTTTGGCCTCCCCGTGCACAATTAGGGGTTGGTGTAATAT
AGTGGGCCGCGCACTCTCGCTGAGGTTAGGATTGGTGAAACTAGGCCTCTTAGAGGCTTGATTTTATATTTC
TAAATTATTTTTATTATTTGTTTAGAATTTTAATTTTAATATCATAATTGAACTAGTTTGTTATCGTTACAT
TGACTAGTATTGCATTAGATTAAATAATATTATAAATTAGATTATATACGTAACTATTTAGTTTTATATTTA
AATAATTATTAGAACACATACGTTAACGATGTTGTTATGAGTTTGAATGAATTTAATAAAATTGACATAATA
TAACATAGAATATATTACAATTAGTAATAGGGCAGAGTGGTTACTATAGTATGATAATAATGGAACGCTAAT
AACTATAACTTTATAATTACTCTTATCTTATTACTAATTTAATAGCATTACACTTTACTATAATTATAAATA
TTACTTGCATTTGTATTTCAATTCTTTTGTATGCGCATATATTACTAAATTATTTTATTAAAGTTAGATTAC
ATGTATTACTAACATTAG------------------------------------------------------
------------------------------------------------------------------
>KY698502.1_Leishmania_braziliensis_strain_MHOM/PE/91/LC1412_clone_LC1412_62_minicircle_kinetoplast,_complete_sequence/1-739
ATTCGTAACATTAAATTTAATAAAATATTTATTTATAAATTATTATGAGTTTGTCAAATTATTAAAAATTAG
GACCAAATTCGTACTCCCCGACATGCCTCTGGGTAGGGGCGTTCTGCGAAATCGCATTTTTGGCATACAGAA
ACCCCGTTCAAAAATTCCCGAAAAATGCCATTTTTTGGCCTCCCCGTGCACAATTAGGGGTTGGTGTAATAT
AGTGGGCCGCGCACTCGGATTATGGCTAGACAGATAAAAATGTGGCCTCTTAGAGGCTTAAATTTAATAATT
CTAAATTAAAAGTTGAAATTAGATTTATATATTTGTTTCTAATAATATTTATGTTAGTAATGCGCTAGTTTT
GATATAATTATATATTTTAATTCTAATCTATGCATACGTTATCTATATTTTATTATATTATTTGATTTAATA
TTATCTCATTATATAGTTCAACTCATAGTATATCATTAGCACTGTTATAAGATGTAATGTTATAGCTCCATA
CTAATAGCAATTGCCTTTTATATTGTAATATGTGGGTAATATGGTTAGTAACTATAATAAACTTTTATAACA
CTATTATCTATATCGCTAACATTGAACTATTTATATACTAATTTTATATATGCATTGACTTGTATACAATTT
ATTATTTAATAGATATAATATAATTTTAATTTAGCTTATCTTACACTGGTAATGCTGCATTTAAAGTTTAAT
TCATTGATAAAATAAAAAT-----------------------------------------------------
------------------------------------------------------------------
>KY698503.1_Leishmania_braziliensis_strain_MHOM/PE/91/LC1412_clone_LC1412_63_minicircle_kinetoplast,_complete_sequence/1-741
AAAAATATTTTATCTTAACAGTGTTATGCTGTGTCTATAGTTTTTAATTTTTTATATTTTTGTTAAAATTCA
GGTCAAATTCGTACTCCCCGACATGCCTCTGGGTAGGGGCGTTCTGCGAAATCGCAAAAATGGCATACAGAA
ACCCCGTTCAAAAATACCCCAAAAATCGCGTTTTTCGGCCTCCCCGTGCACAATTAGGGGTTGGTGTAATAT
AGTGGGCCGCGCACCCCGACTCGGGTTAGGATGTGTGAAATATGGCCTCTAAGGCCTTATGTTTTATGAATT
CTAAATAAAATTGACTTGTAATGCATATATTAAATTAATAATTAGAATTTATATTTATTTTCTTATTTATAT
CTAACTAGCTTATATCTGTTCTGGCTAGTAATAATTATTGTTAATTAATTTTATTATATTTAATGTATAGTT
ACTATTAGATACTAATTATGATACTATTACATCGCTATAATCAGTACTATAATGATGCTGGTAATGAGTCTA
GAATAAGTTAATATCAATATAAGTTACGTATAATTTAGCTAATATTATTAACTTTAACATTAAGCTAGTTAG
ATACTATAATAGCATTGAATAAAGTTTATTATATTGATAACATTATAGTTTTGCATTTATATAATTCATGTT
TACATTTTCTATTCTTTATTTTGATTATTACTAAACGTTACTAATTTATTGCTAGCTATACACAGTGCACAT
TAAATTTATAAATTAAATAAT---------------------------------------------------
------------------------------------------------------------------
>KY698504.1_Leishmania_braziliensis_strain_MHOM/PE/91/LC1412_clone_LC1412_64_minicircle_kinetoplast,_complete_sequence/1-750
TTACAACTTTGTATCTAACGTGTTAACATTGCATCATGATTTAAATTTAATTTATAAAATTTATAAAAATAG
TGATAAAATCGTACTCCCCGACATGCCTCTGGGTAGGGGCGTTCTGCGAAAACCGAAAAATGGCATACAGAA
ACCCCGTTCAAAAATACCCCAAAATTCGCGTTTTTTGGCCTCCCCGTGCACAATTAGGGGTTGGTGTAATAT
AGTGGGCCGCACACCCCGGCTAGAGTTAGGATGCTGCAAAAGTGGCCTCTAAGGCCTTATAAATTTGCAAAC
TAAACTTTTGATGGGAATAATAAATTATTTTTAAATTAAATATATTTTTTAAATTAGTTTTGCTCTACTATA
TTATGCTTAGTTAGAATTTAATTTATTTTGAATAATAATTTTAATTAGATAACAACATTAGTTCAATTGAGT
TAATATTATTGCTATTCAACGTTACTATATCTTGATAATTATAATTTTGGTTATATCATTGATAATACTAGT
AAATACTAGTATAGAATATATTTATATTAGTATATGAGTAACTATTAGACTATCATTAGCATAATATTTATA
AAATTATATACTTACTATACTATACTATAATTGAACTAATTAAATAGTTAACATTAGAATGATATGTGTTCA
TGAGTATAATGATTAGTTAATTACATTTATATTATTAATATTTATGTTCACGATAATAATTCTTTGCGTTCT
TATTTTATATAATTTTATGTTCTCGTTACA------------------------------------------
------------------------------------------------------------------
>KY698505.1_Leishmania_braziliensis_strain_MHOM/PE/91/LC1412_clone_LC1412_65_minicircle_kinetoplast,_complete_sequence/1-748
TTATATTGAATTTATATTTTTAGATAACAACTTTAATTTTATGTTTTGTTATGTGTTACAGCTCTGGAAATC
GATAAAAATCGTACTACCCGACATGCCTCTGGGTAGGGGCGTTCTGCGAAAACCGAAAAATGGCATACAGAA
ACCCCGTTCAAAAATCCCCCAAAATTCGTGTTTTTTGGCCTCCCCGTGCACAATTAGGGGTTGGTGTAATAT
AGTGGGCCGCGCACATTCTCCCGAGCTAGACACTCAATAATATGGCCTCTAAGAGGCTTGTTTCTCGCGTGT
TAATATGTTTTTAGATAATTTTATTTTATTAGTTATTATTTGACTTTTAATTTCACTATTATGCGCTGATTA
GATAATATTATTTGTTTGTAATTTTAATTTATATTGAACTGTAACATTACTTATATTTATAATTATAGTTTT
GGATAGTATGTGTTCTGAGTATACTTAATAATATCGTTGCATTACATCTATGATAACATGGTATTACTAGAT
ATGCCACATATAGAATATATTCTGTATATAATATGACTAGTTAGGCTAATTATTGAATACATAAGATTAATA
AATTTATATAATGATATACTAACCTATACTATAATGGAACTAGCATTGATGTATTAATATGGTTTACATTGA
GTTATAATATTATATACAATAACATTTATATACTTTCTTTTATCTCTTATGATGTTCTTATACGTTCTAATA
TGAGTGACAATTAGTTTTATTTATTTAG--------------------------------------------
------------------------------------------------------------------
>KY698506.1_Leishmania_braziliensis_strain_MHOM/PE/91/LC1412_clone_LC1412_66_minicircle_kinetoplast,_complete_sequence/1-752
TTTAAATGTTGTTATTACGTGTTATTTAGTTTCAATAAAATTTATAAAATCTTTAAAATTAGCTAAAAATAG
GGTCCGAATTTTACTCCCCGACATGCCTCTGGGTAGGGGCGTTCTGCGAAATCGCAAAAATGGCATACAGAA
ACCCCGTTCAAAAATCCCCCAAAATTCGCGTTTTTTGGCCTCCCCGTGCACAATTAGGGGTTGGTGTAATAT
AGTGGGCCGCGCACCCCGGCTAGAGTTAGAATGCCATGAAATAGGCCTCTTAGAGGCTTTAAAATTAAATTC
TAAATTAAATTGACTAATATGCGAATAAAATTTATTATTAAATGAATATTTTAAATTTATTATAAGTTAGCA
CTAGATTGGTTATATTATTAGATCTATATAGTGATAATATTATTTTTACTATTGATAATTATATTATTTGTA
TGTAATAGCTTTATATACTAGTGCTAATGGTGTATAATATAGAGTAACGGTATAGTATAGTGTAGTAATGGT
CAATAACTAATATATAACTTGTTTTATTCTAATATATAGGCTATCAATACACTATTATAATGATAATACTAC
ATCCTATTACAGTGATAATAAATATTATTTTACTGTTACACTAGATAACACTATACTCTCACTTATATAATA
ATTTATCAATACTATATTTTTATTTATAACGTTTATACATTTTCTTTGCTAATTACTTGTTCTATTACACGT
TAACATAGCTCTATTAGGGCTAATAAATAATT----------------------------------------
------------------------------------------------------------------
>KY698507.1_Leishmania_braziliensis_strain_MHOM/PE/91/LC1412_clone_LC1412_67_minicircle_kinetoplast,_complete_sequence/1-739
TTGTTCTCTAAATTAATAATAATAATATTTTTAAAATTAGTGTGTTACTGTGTTTAAAATTTAATAAAATTG
CATCAAAATCGTACTCCCCGACATGCCTCTGGGTAGGGGCGTTCTGCGAAAATCGATTTTTGGCATACAGAA
ACCCCGTTCAAAAAATGCCCAATTTTCACGATTTTTGGCCTCCCCGTGCACAATTAGGGGTTGGTGTAATAT
AGTGGGCCGCGCTCCCCGGCTCGAGTTAGAAAGTTGGAAAAGTGGCCTCTAAGAGGCTTGATTTTTAATTTT
AACACTGAATTGCGATAATAATGATTTAATATTAAATAATGATTAATAAAATTAAATATTTAGAATAATAAT
AAATTGCTAGTTAATAATTTAATAATATTGTTGATAATCTTTATAATATAATTTACAATACACTAGCTCCAT
CTATGTTCTATACTAGCATTGGATAATAGTTCTGTGTTAGTAGTAATAGTATGTGTATTGAGATAATACTCT
ACATATAGAATATTAGTTATATTAGATATAGTAACCCTATGATATCATATAATTATAATTACTCTATACATC
GCTATACTACACTATTATGATTACTATTTTATAATTTATTAATTAACTTAGTTATGTGCTATCGATAATAAT
ATTTGATATAGAACTTATATATTTTTATACTTTAATGAACTAGATATAATACTGTGTTACACTAGTGTTATA
CTGTGCACATTATACATAT-----------------------------------------------------
------------------------------------------------------------------
>KY698508.1_Leishmania_braziliensis_strain_MHOM/PE/91/LC1412_clone_LC1412_68_minicircle_kinetoplast,_complete_sequence/1-749
ATGCTAGAGTTAGAGACATAGTTAGATTTAAATTTTAAATTATAAATGTTGTCTATAAAATCATAAAAATCA
GCTCCAAATTTTACTCCCCGACATGCCTCTGGGTAGGGGCGTTCTGCGAAATCGCAAAAATGGCATACAGAA
ACCCCGTTCAAAAATCACCCGAAAATCGCTATTTTTGGCCTCCCCGTGCACAATTAGGGGTTGGTGTAATAT
AGTGGGCCGCGCACCCCGGCTGGAGTTAGAGTATTGAAAAAGTGGCCTCTAAGGCCTTATAAAATTGGAAAT
TAAAATGTTTTCAGAATAAATTGTTTTTAAATTATAAATTTGCTTTAAAATAGTTCTGATGTTAGATAATTA
ATGTTATGCTTACATGTAATATTTATTTTTATTATATTAATTAATTTTATAATTGTGTTGTTATATTTATGA
CGATAGTGTTCTGTTATATTACTTATATAGCTATACTATGTAGTACGTGGTTAGTATGTAATGAGTAACACT
AGATTAGATATATAACATATTCTATATATAACTTGTTACTATCTAGTAATAATACGTGATACTATAGTTTGA
TAATAGCTATACTTTTTATAATTTTAATAAACTATTTAATATTCAATTATATATTATCTCACTTTAATAAAT
TTATTTGACTAGTGATTATTATATAGTAATGTTCCGTTCAATTTAGTTATACATAATAAATATATTTTATTT
AATGACAATAACATTATCACTACACTGTT-------------------------------------------
------------------------------------------------------------------
>KY698509.1_Leishmania_braziliensis_strain_MHOM/PE/91/LC1412_clone_LC1412_69_minicircle_kinetoplast,_complete_sequence/1-739
AAATTTAAAAATAAAAATTTAGTAATACACGTTGTTATGATGTTATAATGTTTATAAAATTCGTAAAAATAG
GGGTCAAATTTTACTCCCCGACATGCCTCTGGGTAGGGGCGTTCTGCGAAAACCGAAAAATGGCATACAGAA
ACCCCGTTCAAAAAATCCCCGAAAATCGCTATTTTTGGCCTCCCCGTGCACAATTAGGGGTTGGTGTAATAT
AGTGGGCCGCGCACTCGGAATTGAGCTAGCTTTGATAAAACTAGGCCTCTTAGAGGCTTGAATTTAGAAATT
AACATTGAAATTGGAGATAAATGAAATAAAGCTTAATATAGACTTGTTAATGTTGATTTGAATTAATATTTA
TTCTAATTATAATTATTTATTAACTTATCTCACACTAGTATTGTTATGCTCATTATACTATATAGTTTTATC
TATGTATACTAATTTAATAATATTATAGTACCGGTTAGATACTACTTAGTTATATGCTCGCAGTATTACCAA
ATAATATCAATTGTAACTAATATTAGATATGTGTAGACTAGTAATACATATAATAACTATAACTCTATCTTA
CTATTAGCATAACAATATAGTTTGATTCAGTATATAATAATTTTAATGTTAGTATACAATTAGATTCAAATA
ATAATTAATTAAAGTTTAATAAATATTTTTACTATGATATTAATTGCATTAGAACTTTACATGGCTATCATT
ACTCGAGATAATACTAATA-----------------------------------------------------
------------------------------------------------------------------
>KY698510.1_Leishmania_braziliensis_strain_MHOM/PE/91/LC1412_clone_LC1412_70_minicircle_kinetoplast,_complete_sequence/1-741
AATATAAATTTAAATTATTATTTAATTCGTGTCACATTTTATTATTATGTTTCATTAAATTTTATAAAATTG
GGGGAAAATCGTACTCCCCGACATGCCTCTGGGTAGGGGCGTTCTGCGAAAATGGAAAAATGGCATACAGAA
ACCCCGTTCAAAAAATGCCCGAAAATCGCTATTTTTGGCCTCCCCGTGCACAATTAGGGGTTGGTGTAATAT
AGTGGGCCGCGCACATCCTCTCGAGTTAGAAACACTAAAAGTAGGCCTCTTAGAGGCTTGGTTTCACAGTTT
TAATATTGTTTTGGCATATAATAATTTATTTCTAATTTAGATCTAATTTTTATTTAATATTATTTTTATTAT
CTAGTTATATGCATGTTTATTTAAATAATAAGCTTGTTATATAATTATTAATTAGTTTATGATGTACTATTA
TAGTTACGTTATCGATACTGTGTTACATACTATATCTGTGCTACTATGTGTATAATACTATCTATATTACCC
TCGTAACTGCTTTGTAACTAATATGTAACATGTAATTTACTAGTTTTATATAGTAACACTCATTATACTTAT
AAATTTAATTATGATACTATTTGATATAGTTTTATTAGATACACATTAGAATATGATTTAATATTATAAATT
TATACTATTACTATTACTCGATTACACCTTATACATAGCTGTTAGTATACTTATGTGTTACTATAATAGCAC
TGTTATGAGTTTAATTAGTAA---------------------------------------------------
------------------------------------------------------------------
>KY698511.1_Leishmania_braziliensis_strain_MHOM/PE/91/LC1412_clone_LC1412_71_minicircle_kinetoplast,_complete_sequence/1-740
TAATTTTATTAATAAACATTAGTAATACTATTTTAATATTTAGATTATATTTATAAAAATTCACAAAAATGG
GGGATAAATTTTACTCCCCGACATGCCTCTGGGTAGGGGCGTTCTGCGAAATCGCAAAAATGGCATACAGAA
ACCCCGTTCAAAAATCCCCCAAAAATCGCGTTTTTCGGCCTCCCCGTGCACAATTAGGGGTTGGTGTAATAT
AGTGGGCCGCGCATCCCGGATTGAGCTAGCTTCGATGAAAAGTGGCCTCTAAGGCCTTATAGTTTTATAATT
CTGGCTAAATAGAATAATTATTTGAATTATAATTTAAAATTAATATTTGTTCTCTGTTATGCTAATTTATAA
TACTAGATTAGAACTATTATAGCACTGTATTAGTAATGTTACTAGCTTTGTATGTAGTGATAGATAATAATT
ATAATTATAGTTTAATATTACTCGTATTAGATAGTGTATAGTTAGTATGATAGTATTAGCCTCATTATAGCT
CTAATATACAATATATTCTGTAATTGCTTAGTAATATCACTATAATCTTATAATTGTATACCATAATGATAC
ACTAGCATTGAATAATAATATTTTTAATAGTTAGAGTTGTATGCGTTACGAATTATAATTATTTAATTAATA
TAACTTTATTATTTATCTTATTACATATCAGTTCTCATTATTACTATGTTATGCTAATGTCTGCACTGAAAT
TAGTTCTAACATTAAATAAA----------------------------------------------------
------------------------------------------------------------------
>KY698512.1_Leishmania_braziliensis_strain_MHOM/PE/91/LC1412_clone_LC1412_72_minicircle_kinetoplast,_complete_sequence/1-750
AATTGATAATAAAAATATTTATAATAATGTCTGTGTTATGTTTCATTAAAATTTAAAATTCTATAAAATTAG
GGTCAAAATCGTACTCCCCGACATGCCTCTGGGTAGGGGCGTTCTGCGAAATTCGATTTTTGGCATACAGAA
ACCCCGTTCAAAAAATGCCCAATTTTCACGATTTTTGGCCTCCCCGTGCACAATTAGGGGTTGGTGTAATAT
AGTGGGCCGCGCACCCCGGCTGGAGTTAGGATGTTGGAAAAGTGGCCTCTAAGGCCTTACATTTTTAATTTT
CTAGATTTTAAGTTTATTTTAAATATATATTTTCTATAAATTAGATTTTTAGTTTTTATTTGTTTCGAATAT
TAGCTTGTTAAATTATAATTAATGATTTTATTAAATTAATGTTCTAATACGTGATAAATTAATAAATATAGA
TGACTATTATCTAATTATTGCTGATATTGAGTGGTTATAATGTTATTGTTATTGTATTATGATATTACTCGA
ATTTATAGCTTATAACATATATTTATATTAGTTGTGGAGCTAGTTTTATTGATAATAATAGATACTAACACT
ATTACACTCATTATACTATTATACTATACTTATTAGAACTATATTGTATATAATTGGCGTAACGTTGATGTA
ATGATATTGTTTATTATATAGTTATTCGATGTAATTAATTATTTAACTTTTATTTATTAATATAGATTTATG
CTTCGTGGTTATGATATAAATTAAATTTGA------------------------------------------
------------------------------------------------------------------
>KY698513.1_Leishmania_braziliensis_strain_MHOM/PE/91/LC1412_clone_LC1412_73_minicircle_kinetoplast,_complete_sequence/1-748
ATAAAATAATTTTAATTAAATGTTACACTACAGTTTTATAGTAAGGAGTCGAGACATTACCTCATAAAATTG
GGGGAAAATCGTACTACCCGACATGCCTCTGGGTAGGGGCGTTCTGCGAAATCGCAAAAATGGCATACAGAA
ACCCCGTTCAAAAATTGACCAAAAATCGCATTTTTCGGCCTCCCCGTGCACAATTAGGGGTTGGTGTAATAT
AGTGGGCCGCGCATCCCGGTTCGAGTTAGAAACATGAAAAAGTGGCCTCTAAGAGGCTTATATTTTCGTTTT
AAGGTTGAATTCGAAATAAATTAATTTTTAACTTTAAATTGAACTAATATTGCGCTGTTATAGTTGTTAATA
TTTATTTTGATTTAATATAATTATATATTTCAAATTAGTTCTAATATTAGCTTTGAATACGTGACAATAATT
AGTTTAATGATTAACTATAATAATTTAGTTTAATTACTCGTATAACATTGAATAGATAGAGTCATTACCCGA
TATTACTAGAATAACTAATATATATGTTATATTACACTAGATATTAACTCATCTATACTATTAACTTTAATG
ATATAAACGTGGCATAATATTATAATTATTATAGTATTTATTAATTTATATTTTTATATTTTCTTAATTACT
CTCGCTATTATTTGTGATCACTAGTTTATACTTTTATTAAAATACTAATTAATAAATTTTACTAATATGCAC
TATATAAGTTTAATGTTAGCGACGATGA--------------------------------------------
------------------------------------------------------------------
>KY698514.1_Leishmania_braziliensis_strain_MHOM/PE/91/LC1412_clone_LC1412_74_minicircle_kinetoplast,_complete_sequence/1-750
TTAGCACTGATTAGATAAAATAGTTTAACTAGTGTTATGAGTAACAATACTCTTCAATAATTATTAAAAAAT
GACATAAAATTTTACTCCCCGACATGCCTCTGGGTAGGGGCGTTCTGCGAAAACCGAAAAATGGCATACAGA
AACCCCGTTCAAAAATCCCCCAAAATTCGCGTTTTTTGGCCTCCCGTGCACAATTAGGGGTTGGTGTAATAT
AGTGGGCCGCGCACTCTGGATTGGGCTAGCTCGTGCAAAAGTAGGCCTCTTAGAGGCTTGTTTTTATCAAAT
TAAACTTTTATTGAGAATATATTTATTTTTGATATTAAATTAGCTAAACTATGTTATTATCTTGCTCCGTTA
CTAATTGTTATATTATTTTATTTATAATTAAATTTAAACTGTACATATATTTATAAAATTATTATATTACTT
GTATGATATCGTATATAAGCTGTTCATTGAATAGATAATGTTAGTGTATATAGTATGGTTAGTGTTATATGT
ATACTCTAATATTAATATATATTGCCTTTTGTTCTATATTAGGCTAGTTTATAGTTATTATCTTAGTTTTAA
TAAATTTAATACATACTATAATTAACTATTATATTTTATTATTTGAATAGACTAGTGATATACATTATAATA
TACTTTGCTATACACATAAATATTTATTATACTAATGCTTTACACTTGTATGGTTACTAATAACGTTACTAA
ATTATACACTATAGTTTAGCTAGTAATACA------------------------------------------
------------------------------------------------------------------
>KY698515.1_Leishmania_braziliensis_strain_MHOM/PE/91/LC1412_clone_LC1412_75_minicircle_kinetoplast,_complete_sequence/1-740
GTTAATCTATTTGAGATAATGTTATTAGTGTGCTACATGTTTTTATAATTTTCAAAAATATACTAAAATTCG
CGACAAAATCGTACTACCCGACATGCCTCTGGGTAGGGGCGTTCTGCGAAAACCGAAAAATGGCATACAGAA
ACCCCGTTCAAAAAATGCCCGAAAATCGCTATTTTTGGCCTCCCCGTGCACAATTAGGGGTTGGTGTAATAT
AGTGGGCCGCGCACCCCGACTCGAGTTAGAACACGTGAAACTAGGCCTCTTAGAGGCTTGATTTTTAAATTT
TAAATATTTTTAACTTTAAATATAAATTTCTAACTTAATAAAATTAATTCGCTACTATTATGCTGGATATAG
ATGATGTTTGATTAGAATATAAAGTTGTATATCGATTTAATATTATATTTTATTTTTATATAATTTAATAAT
AATATGCTAGTTCTATTATTTTATAACAATACGTGACTATGATGTAGTATGGTGTTAGAACTGTGATTAGAA
TAGAATATATATTAATTGTAATTGATATTAGTGCATTACTATTAGTATTACTATCAATAATGTTACTAACGC
TGTACTATGATGATACTATATATTTGATAAAATTATTATTGCTCTATTGATACTAATTAATTATATGTATTA
TATCTCTAACATTTATTTACTCATTGGCTTACATCATAGTTATTATTAATATTGATTATTACAATTTAATGT
ATGATTAGAAAAATATTATA----------------------------------------------------
------------------------------------------------------------------
>KY698516.1_Leishmania_braziliensis_strain_MHOM/PE/91/LC1412_clone_LC1412_76_minicircle_kinetoplast,_complete_sequence/1-741
TACTAGTGTGTTATGCGTGTAACATTATATTTTAAATTTATTTTTCATTTTAATAAAATTAGCTAAAATTGG
GGGTCAAATTTTACTCCCCGACATGCCTCTGGGTAGGGGCGTTCTGCGAAAACCGAAAAATGGCATACAGAA
ACCCCGTTCAAAAATCCCCCAAAATTCGCGTTTTTTGGCCTCCCCGTGCACAATTAGGGGTTGGTGTAATAT
AGTGGGCCGCGCACATCCGGCAGAGCTAGAACTCGTGGAACTAGGCCTCTTAGAGGCTTGAAAATTGAATTC
TAACTTTTACTAATTTAAATTTAATATTTGATTAATATATTTTAATTGTTACACTCTATTATAAATGTTCTC
GCTAGTTCTATATATGTTCATTGTTAGTTATATTGATTATAGTAATTATTGTATGCATATGTTCGTAATCAT
TTAATTATATGTGCTCTCTATTAGATGTCTACTCAGTGCATTATATAGTATACTCCTTACCTAAGGAGTCCC
ACATAACTAATATTAATATTAGTTTGGTGGGTATTACCCTCATTATACATTGAATTGAATAAAATTATAAAT
ACTAATAAGAACTATATTATAACTAATGATGTTACGTATATGTGCAGAGATAGAATTATATATAAATGATAG
ACATAATAAGTTTAATGTTAATTAATATAATATTATTACTCTAACATGTCTTATACAAGCTATCATCGTTGT
TACTAGTTTTATTTAATGTGA---------------------------------------------------
------------------------------------------------------------------
>KY698517.1_Leishmania_braziliensis_strain_MHOM/PE/91/LC1412_clone_LC1412_77_minicircle_kinetoplast,_complete_sequence/1-741
AAATAATAAGATAAGATTAGTGTTACGCTGTAGATAAATATTTAATTCTTTTTTATAATTTCTTAAAATTAG
CTCCAAAATCGTACTCCCCGACATGCCTCTGGGTAGGGGCGTTCTGCGAAATCGCAAAAATGGCATACAGAA
ACCCCGTTCAAAAATCCCCCAAAATTCGCGTTTTTTGGCCTCCCCGTGCACAATTAGGGGTTGGTGTAATAT
AGTGGGCCGCGCACATTCTCCCGAGCTAGGATGCCTCATTATAGGCCTCTTAGAGGCTTGTTTTATTGAATT
CTAAAATTTAAACTTATTATTGCCATCTAAACTAGCTAATTTTATTTTTTATTTTAAATTTATAATCAACGT
TGTTATGCTCAATAAGATAATAATTATTTTTATAATATTTAGATAATATGTAGTTTATATTTTAATAATTTT
ATTTATTACTTATTAGTTCTACTATACTCGTAACATTAGCTCATCATTACTATATAATCACAGGGTTACTAG
TACATATTAGTTACAAGTTATATTACGCTATATTAGTAATGTCTTAGTAACACTATAATTAACTTTATTGAA
ACTTATAATATTATAAATTGAATACATATTATTGAATTAATAGTTTGATAATTATATTTAATATTTTATAAA
TTTTTATTACTAGTCTTTGCTGCTAACTATATTACTATGATGGAACTAATATTATTGCTAATGTATTACTAT
TATATAAGCTAGAGACATGAT---------------------------------------------------
------------------------------------------------------------------
>KY698518.1_Leishmania_braziliensis_strain_MHOM/PE/91/LC1412_clone_LC1412_78_minicircle_kinetoplast,_complete_sequence/1-751
TAGCTAAGTTGTAATGTGATTGATAATAAAAATTATAATTTTGTTTTCAGTGATAAATTAGCTCGAAAATGG
GGGTAGAATTTTACTCCCCGACATGCCTCTGGGTAGGGGCGTTCTGCGAAATCGCAAAAATGGCATACAGAA
ACCCCGTTCAAAAATCCCCCAAAATTCGCGTTTTTTGGCCTCCCCGTGCACAATTAGGGGTTGGTGTAATAT
AGTGGGCCGTGCACTCTGGTTTGAGCTAGCATTGACTGAAACAGGCCTCTAAGGAGCCATATTTTATAATTC
TACGCGTATTACGTTATGTTTTTGATTAATATGATTTAATAATTAATTTTTTATTAATTTTGTTTTATACGT
GACTTATTAGTGTTATCATATTTTAATTTTATAATAGTTCTCGCTTGCGATGTTATTTGTAATGAGTTTATT
TATTTGATTTGATAAAATTATATAACATTATCTATATCGTTACTATTAGATACTATTACGTCGCTATCATTA
GATAATATCAAAATATATTAGTTATATTCTATATTGTAGCACTATTTTACTAATTTACTATGATTATAGCTA
GAGACACTAACATTAATAACTTTATATTATACCATTGCATTACGTTGTTAATAATTATGATAAACAAATAAA
TTTACTTTTAATTTTACATTTAATAATTTAATTAATTTAGTTTTTAATTTATTCTCTTATAGTTATGCGTTA
GATATACTAGTTAATAAATAAATATTACTGC-----------------------------------------
------------------------------------------------------------------
>KY698519.1_Leishmania_braziliensis_strain_MHOM/PE/91/LC1412_clone_LC1412_79_minicircle_kinetoplast,_complete_sequence/1-751
CTAATACATTTACTAACGTTGTTATGCTATCTTAGAAATATAATTTTAAATTATAAAAATGTTATAAAATCA
GCTCCAAATTTTACTCCCCGACATGCCTCTGGGTAGGGGCGTTCTGCGAAATCGCAAAAATGGCATACAGAA
ACCCCGTTCAAAAATCCCCCAAAATTCGCGTTTTTTGGCCTCCCCGTGCACAATTAGGGGTTGGTGTAATAT
AGTGGGCCGCGCACATTCTCCCGAGCTAGGATGCCTCATTATAGGCCTCTTAGAGGCTTCTTTTTAGAATTT
TAATATTTTATTTGGTGTTTTAATATTTAAATTGAGATTTGCATTGAATTAAATAATTTTATAAATAGAGTT
TTTATAATATTAGAATGTAATAAATGTTTATGCTAGTTTGGATAATAGTATACTTATTAGTTCAATGTTATA
TTTATTTAATAATAATTTTATATATCAGCACTGTTATACGTGTATAGTTAGATAATACTGAGTCATTACTAA
ATACTAGCAATTAATATATAAGTTATTCTATATATGTACTATTATACGTTACTATACTTTAATAATGCTATA
CTCTAACTTTATTACTACTAAGATACTTATATAAACTAGATTAATTAAATTGTATTATAATTGTTTTATTAA
TAGTATGATATTACTTTAACATTTTATTAATTTTCTTTTACGTGAACTATATCCAGTCTTATGTGTTACTAA
TTATAGCTAAATAATATTACTATTAAGTGCA-----------------------------------------
------------------------------------------------------------------
>KY698520.1_Leishmania_braziliensis_strain_MHOM/PE/91/LC1412_clone_LC1412_80_minicircle_kinetoplast,_complete_sequence/1-741
AATAGTTTTAAATTTAAAATTAATAATTAGATTAGACACTGTGTTATATTGTCAATAATTATCAAAAAATTA
GCTCCGAATTTTACTCCCCGACATGCCTCTGGGTAGGGGCGTTCTGCGAAATCGCATTTTTGGCATACAGAA
ACCCCGTTCAAAAATTCACGAAAAATGCCATTTTTTGGCCTCCCCGTGCACAATTAGGGGTTGGTGTAATAT
AGTGGGCCGCGCACTCTCGCTGAGGTTAGGATGTGTGGAATATGGCCTCTTAGAGGCTTAGTTTGCATCGAT
CTAGCTAAAATTGGTTTTAATATTGATTTTGAATATAAATTTTAATATAACTTTATTTTTATTCTATGTTGT
CGCTAATTAGAACTATTTAGTTAGAATAATGATAAATATAATTAATGTGTTCTATATTTAATAGTTTATTTA
TATATTTTAAATTATTATGTTTTAGTATAATTAGTGATGTATTATAAGTATTACTAGGTATTAGCTCAAAAT
CATAGAATAAAGCAATATATAACTAATATCTAGGGTAATAGAGTACTATATAATGTTACTATTATTGAATAC
TATATAGACTATAACAATGCACTACTATAGATATTATTATTAAATAGTTTGATTAGAGTTATTATATGTAAG
TTTAATTTTAATTTATTTAATTTTACTTTTTATGATAACGATTGCATACACATTAGAACGTTACTAGCATTG
TTACTAGTGATTAGATGTAAT---------------------------------------------------
------------------------------------------------------------------
>KY698521.1_Leishmania_braziliensis_strain_MHOM/PE/91/LC1412_clone_LC1412_81_minicircle_kinetoplast,_complete_sequence/1-741
TAGTTTATAAATTTGTGATAATGCATGTTAATATCTTGCCTAAGGAGTCGACTCCTTACCCCGCAAAAATGG
GGGCAAAATCGTACTACCCGACATGCCTCTGGGTAGGGGCGTTCTGCGAAAACCGAATTTTGGCATACAGAA
ACCCCGTTCAAAAATCCTCGAAAAATCGCTATTTTTGGCCTCCCCGTGCACAATTAGGGGTTGGTGTAATAT
AGTGGGCCGCGCACCCCGGCTCGAGTTAGGATGCTGCAAAAGTGGCCTCTAAGGCCTTATAAAATTTAAAAT
TGAACTGTTATGGTTGTTTTCGAATTAAATTCTAATTAAACTTATTTTTATAAATATATTCGCGTTGTTACT
AGTAATATGTCGCTAATGTTGAACTAGTTTATTATAATAGCGTTGTAATGTAGTTTAATTGTTATATTTTAA
TACAGTTTAATAATATTATTACTATCAGTGTTCTATATCTATTCATTACACGTTAGCTCTAATACTATCTAT
TCTAATATAACTGCAATATATATTATAGTACTATTATGAGTGTATTATTATGATTATACGTGAACATAGACT
ATACTATACTAACTATAATGCTATTACCACGCTATACATTGAATATAAATTATAAAATAGAATTATACTTTG
TTATTGATGTAATAATACATTTAAATTTATTTTACTTTTTCTTTTCTATTCATTTATTACTATTGCCTCATC
TATCACTATTTTATTTTTATT---------------------------------------------------
------------------------------------------------------------------
>KY698522.1_Leishmania_braziliensis_strain_MHOM/PE/91/LC1412_clone_LC1412_82_minicircle_kinetoplast,_complete_sequence/1-751
TTTGTTCTCTAATGTGTTATGCGCATAAGTGATAATTATTTTTTATAATTTTATAAATTTTAATAAAAATGG
GGCTAGAATTTTACTCCCCGACATGCCTCTGGGTAGGGGCGTTCTGCGAAATCGCAAAAATGGCATACAGAA
ACCCCGTTCAAAAATTGCCCGAAAATCGTGTTTTTTGGCCTCCCCGTGCACAATTAGGGGTTGGTGTAATAT
AGTGTGGGGTGCGCTCAGATTTAGGCTAGCTCCTCGTGAAATAGGCCTCTTAGAGGCTTCATTTTTAATTTT
AAACTTTTTCTAACTTATAATTGTGATCTAAATGTTAATATATTTTATTTTTAATAATTAGTTCTAATTTTG
ATTTAATATAGCAGCACTGATTAGTAATTTTATTATTACACTATGCTAGTTCTAACTATTGATCTACTATTT
AATAAAATGATATTATATACTATTAGATAACGTTATAGTCTATGCATTGGATGTATTAGATACTAGCTCATT
ACTACGATATTCTAATATAAATAGCAATTACAGTTATATTACGTGGTTATAATTATAATTTTACTGATAATA
CTATAAACATACTCGCTAGCGATATTAACTTAGTATACTATAGTGCATTAGTAAGTAATAGTAATAGATACA
TAAATATAATTTTATTAGTGTTACTAGAGCATAACTATACATTAAACTTTTATCTAATAACTTTAATCATCA
GTGCAATAATATTAACTCAATTAGAAATAAA-----------------------------------------
------------------------------------------------------------------
>KY698523.1_Leishmania_braziliensis_strain_MHOM/PE/91/LC1412_clone_LC1412_83_minicircle_kinetoplast,_complete_sequence/1-748
AAAATTGATAATAATAAAAATAATTTTACTGTGTTACGATGTTGTTATTGTCTATAAAATATTAAAAAATTA
GCTCCAATTCGTACTCCCCGACATGCCTCTGGGTAGGGGCGTTCTGCGAAAACGCATTTTTGGCATACAGAA
ACCCCGTTCAAAAATTCACGAAAAATGCCATTTTTTGGCCTCCCCGTGCACAATTAGGGGTTGGTGTAATAT
AGTGGGCCGCGCACTCCAGCTCGAGTTAGATTGACATGAAACTGGCCTCTAAGGCCTTATAATTTTAAATTC
TAGGTGAATTATGGTTGTTTTTGAATTTAGCAATTAATAATTAATTTTAGAACTATGATTAGCGCTGTATTA
GAATGATTAGTGATATTTAATAAATTAGTTTGGTTTAGTAATATTTAAATTAAATAAAATAGTTTTAATAGT
TTTATTACTATATCATTATTATTGAACTAGCCATGTTATAACTATAGTGGTAATGGTGTATTATTATCTAAA
ACTCGTAACATATAACATATATTAATATATATTGTGGCTATTATGGTTATTATAGTATTAGACTTAAATAAA
TTTATTAACTTTAACTTAACATTACTCTATCTTGCTATATTATATGATATCGCTTCATTGATAAATATATTT
TGTTTTACTTTATATTTTAGTTACCATGTATTAGATTTATTTAAATTAGATTTTATAAATTGACTGGTTATT
GTGCTGATTAGAATAATAAAATTAAAAT--------------------------------------------
------------------------------------------------------------------
>KY698524.1_Leishmania_braziliensis_strain_MHOM/PE/91/LC1412_clone_LC1412_84_minicircle_kinetoplast,_complete_sequence/1-740
TGATATGAGTAAATAATATTTTAAATAAATTTATTTTAATTGCATTACTCGTTCATAAAATCATAAAAATGG
GGGTAGAATTTTACTCCCCGACATGCCTCTGGGTAGGGGCGTTCTGCGAAAACCGAAAAATGGCATACAGAA
ACCCCGTTCAAAAATCCTCGAAAAATCGCTATTTTTGGCCTCCCCGTGCACAATTAGGGGTTGGTGTAATAT
AGTGGGCCGCACACTCTGGATTGAGCTAGGATGTATAAAAATAGGCCTCTTAGAGGCTTGATTATTATGAAT
TAAGATTGAACTGAATTAATATTTATTTTAAACTAATATTTGCTATCTCACTGTTCTAATATCTTTACTAGT
GGCATACATTTAATTAAAACTATAATATAATAATTTAATTGTATAGTGTTATGTGTTAATTAGTAATATTAA
TTTTTATACTATCTATATTATAATGTATAGTTCCGTTCAGTGTATTACATAGTTAGCCTCGTATTAGGATAA
TATAGAATAACTTATTCTGTAATTGCTCTATATTGGAACTATTTTAGTAATACTTAGTAACACTGGGTAATA
CACGATAATATACATAGTTTAATCTTATTATATAATGTTATCTCACTTTATACTAATATGTTCTCTAATGTT
AGATTAATTAATTTTAATAATATTACTAATACACTATCTTTATTAATTCTATGTTCTCTGCATTTTAACTTT
ATTAGTGCTGTATTAGCTTG----------------------------------------------------
------------------------------------------------------------------
>KY698525.1_Leishmania_braziliensis_strain_MHOM/PE/91/LC1412_clone_LC1412_85_minicircle_kinetoplast,_complete_sequence/1-709
TAATGTTAAACTATAATGTTAGTAATACGCTGTGTTATGCTCGATTAGAATTTATAATTTTATTAAAAATGG
GGTCTAAATTTTACTCCCCGACATGCCTCTGGGTAGGGGCGTTCTGCGAAATCGCAAAAATGGCATACAGAA
ACCCCGTTCAAAAAATGCCCGAAAATCGCTATTTTTGGCCTCCCCGTGCACAATTAGGGGTTGGTGTAATAT
AGTGGGCCGCGCACCCCGGCTTGAGCTAGAGACACATAAAAGTGGCCTCTAAGAGGCTTGAATTGTCGCGTT
ACAGTTAATTTAGATTTATAATTTTATTTTTATATTTAATCTTAATTATTAACTTGATTACATGCTAACGTT
GATAAATAAATAATATAATTTGATAAACTAGTGTTGTATTAGAATGTATGTTATTGAATATTATTATAAACT
ATTATATATTTTAAAATTACTACTATTCATCGCGCTATTACTAGATTAGAGTCATTACTAGAATAATATAAA
TAGCAATTAGTAACCCTGTATAATACTATGTCTAACGTTATACTATTAGCTCAAACTATACTCTAATATTAC
ATTCAATTATATAATTTTAATTAAATAGTTTTATTATATTTAGTTGATATGTAATCTTAATTATACAATACT
CTTTTCACTCATCATTATAATTTTATTTAATAAATATTATTCTATGTTAGAGCTAATTAGA-----------
------------------------------------------------------------------------
------------------------------------------------------------------
>KY698526.1_Leishmania_braziliensis_strain_MHOM/PE/91/LC1412_clone_LC1412_86_minicircle_kinetoplast,_complete_sequence/1-748
CTAATAGAACAAAATAAGTTTAATAAATTTTTATAAAATTACATTACACCTGTGTTACATCTCGAAAAATCC
TCATAAAATCGTACTACCCGACATGCCTCTGGGTAGGGGCGTTCTGCGAAAATCGATTTTTGGCATACAGAA
ACCCCGTTCAAAAATCCCCCAAAATTCGCGTTTTTTGGCCTCCCCGTGCACAATTAGGGGTTGGTGTAATAT
AGTGGGCCGCGCACTCCAGCTCGAGCTAGGATCATTAAAATGTGGCCTCTTAGAGGCTTAAATTTACGAAAT
TAAATTGTTTTGCGATAAATAGACTTTAATGTTAAAATTGAATTAATATTTTATTAGTTTTGATAATTATAA
TGATTATTAGCTTTAACTAGTTTTATTTTTATTTTATAATATTTAATTTGATTAATTATGGTTATGATAACA
TTAATTATATAGTTACTAATTTTATCTTAATTATAGACAATGGTTAGTGCTATTATTGAGTGGTTACCAGGT
ATTACTAGAATATATTAATATATAAGTTATATTAGTGTAATATGAGCATAATAATACTAGTTTTATAAAGTT
AATAGATACTATAATTAAACTACTCTATCACTAGCTTTGTAATTAGTAACATTGATGTGCACTGATAATAGT
AACAATTAATTTATTAAAATAATATTACTAGCATACATATATAACACTATTTATATTATTTTAGTTTGATAA
TAGTTCTAATACGTTGCTAACTAGTTTA--------------------------------------------
------------------------------------------------------------------
>KY698527.1_Leishmania_braziliensis_strain_MHOM/PE/91/LC1412_clone_LC1412_87_minicircle_kinetoplast,_complete_sequence/1-741
AATAATAATTTGTTAATAGGGTTACATTATTGATTTTAATTTTTATAATTTGCAAATAATTCGTAAAATTGG
GGTCTAAAATTTACTCCCCGACATGCCTCTGGGTAGGGGCGTTCTGCGAAAATGGAAAAATGGCATACAGAA
ACCCCGTTCAAAAAATGCCCGAAAATCGCTATTTTTGGCCTCCCCGTGCACAATTAGGGGTTGGTGTAATAT
AGTCGGCCGCGCACTCCCCCGCTGGGTTAGGAATGCATAAAGTAGGCCTCTAAGAGGCTTGTTTTTATCTTT
TGAGTTTAAAATTGAATGTTATTTGTTTTTAAATTAATAATACAGATTTAAATTTATTATTAGAACTACTTG
TTACATAATTTTAATAATATGCAATACTAGTAATGATTAGTAACAGTTAGTTTATAATTATTATATTAATAG
TTTGTAATACATAGTTAATTAGTATACTTATCTATATAGTGATAATGTAGTATTGGTTAGAATACATATAAA
CTATAGAATAACTTATTCTGTAATTGCTCTAATATGATACTAATTTAGTAACAATCTATAATACTAACCTAT
ACTAACTCAGAACTATATAGAACACTATGTAATGTACTGATGAGTAACAATAATAATATATTTATAATTAAT
TAATAATTTATTGATAGTAATACTATTAGTATATCATCTTTATTAACTTTGTATTCTCTGCATTTAGTTTAA
TTAACGTTACATTAATAGCTA---------------------------------------------------
------------------------------------------------------------------
>KY698528.1_Leishmania_braziliensis_strain_MHOM/PE/91/LC1412_clone_LC1412_88_minicircle_kinetoplast,_complete_sequence/1-760
GTAATACTAGTTAATATAGTTTTAAATTTAGACAAAATAATTTTATCACATTATTAAATTCTTCAAAAATCT
CGATAAAATCGTACTACCCGACATGCCTCTGGGTAGGGGCGTTCTGCGAAAACCGAAAAATGGCATACAGAA
ACCCCGTTCAAAAATCCCCCAAAATTCGCTATTTTTGGCCTCCCCGTGCACAATTAGGGGTTGGTGTAATAT
AGTGGGCCGCGCACCCCGGCTTGAGCTAGCTCGATGAAAAATAGGCCTCTTAGAGGCTTGTTTATCGCGTTT
TAAATATTTTCTCTAAATAAACTCTTATATTACATTTAAATCACACTTTTATTATTTCTAATATGTTCTCTA
TTAGTAATATTGCTAGTTCTTTGCTATACAGTTTTAATTAGTATGATATTAGATTATAAATTATTATTTTAA
TTGTTATTATATTATTTTTATCTATTTTATTAGATTATGATATAGCGTTGTAATGTTATGGATAATATCAAA
AATATGGCTAATAATTGCTTTTATAACTAATATATTCTAGTATTTTACTAGTTTTGAGCTATAATGTAATGA
TATTATAATAACTAACGATAACTATACTTTTATATACTAGTGTTATTAGAACTAATAGATTTAATGTTTGTT
ACTAATAATATTACATATACTATTACTCGATTATACTCTATGCACAGTTGTTAGTATACTTAGTGATAATAT
AGTAATGATATAGTTTTAATTATTAGTAACATAAACTTTG--------------------------------
------------------------------------------------------------------
>KY698529.1_Leishmania_braziliensis_strain_MHOM/PE/91/LC1412_clone_LC1412_89_minicircle_kinetoplast,_complete_sequence/1-741
AAATTAAATTTAAATTATTGTCTAACATTAACGCTGTTACGTCATTATAAATTTTAAAAATTAATAAAATTC
GTCAAAATTCGTACTACCCGACATGCCTCTGGGTAGGGGCGTTCTGCGAAATTCGATTTTTGGCATACAGAA
ACCCCGTTCAAAAATAGGCCATTTTTCGCGTTTTTCGGCCTCCCCGTGCACAATTAGGGGTTGGTGTAATAT
AGTGGGCCGCGCTCCCCGGCTGGAGTTAGAATGCCATGAAATAGGCCTCTAAGAGGCTTGAATTTATGAAAT
TAAAATTATTTTGCTTTATAACATTTAAAGTTGATTTATTATTTAATTTTATTTTGTTATCTACTATATTGA
CTTGTGTTATACTAGTTTAGTTCTGTAATACACTAGTTATGGTAATAGTATTAGTGATAGTGTGGTAATATG
TAGTTTTAAATATAATTATACTCTATTCACTATGACAGTACTATTATGTCAATGATAATACCTAAACTAGCT
CCATAACTGCTTTGTAACTAATATATAATATGAATTTTACTAGTATTATACATTATAGACTATCTTGAATAT
AAACTTAATGACACTAGTAATGAATATAATAATTATTGAATGTTACATTGAAATTAATAATTACTCTAATTA
TAAAATAATACTATTACTTGATTATATCTCATACATAGCTGTTAGTATACTGTTACGTTACTAATGTAGCAC
TAATGAGAACATAATTAGTAA---------------------------------------------------
------------------------------------------------------------------
>KY698530.1_Leishmania_braziliensis_strain_MHOM/PE/91/LC1412_clone_LC1412_90_minicircle_kinetoplast,_complete_sequence/1-743
ATTTAATTTTAATTTAGTTTGTTATGTGGTAAATGTTTTTCAAAATAATATTTATAAATTTCGATAAAATGG
GGGATAAATTTTACTCCCCGACATGCCTCTGGGTAGGGGCGTTCTGCGAAATCGCAAAAATGGCATACAGAA
ACCCCGTTCAAAAATCCTCGAAAAATCGCTATTTTTGGCCTCCCCGTGCACAATTAGGGGTTGGTGTAATAT
AGTGGGCCGCGCACTCTCGCTGAGGTTAGACAATGATAAAAGTGGCCTCTTAGAGGCTTGTTTTTATGAATT
TGAATTGAAACTAGGCTGTAATGAATTTAATATGTTATCGCTATTATAAACTTTGATTTGAACTGGTATTTT
ATATTTATTAATAATGATTAGTTCTATTGTAGTATATAAATTAATTTTATTGTTATTAAATCTATACAGTTC
TATTACTATAACGATAATAGTTTTATAATTTAGATTATGATAGTGCATTACAGTGTATATCATTGATAATAT
GCTCTAACTGCTTTGTAATTGCTTTTATAATACTATTTTAGTAATACTAACGTTATGACTATCATTTTAATA
ACTTTCAATATTACTATTACTATTACTTATATAATTCATATACGTTACTAACATAGAACAATACTAGTTCTA
ATATAAATATATTTTTTGTTCTAATTATATTAACTCTTACGTGGATACTATTACATTACTGTTTATTGATAT
TTTATTTTCAATGATACGTAACA-------------------------------------------------
------------------------------------------------------------------
>KY698531.1_Leishmania_braziliensis_strain_MHOM/PE/00/LH699_clone_LH699_1_minicircle_kinetoplast,_complete_sequence/1-740
TAATTTTATTAATAAACATTAGTAATACTATTTTAATATTTAGATTATATTTATAAAAATTCACAAAAATGG
GGGATAAATTTTACTCCCCGACATGCCTCTGGGTAGGGGCGTTCTGCGAAATCGCAAAAATGGCATACAGAA
ACCCCGTTCAAAAATTGACCAAAAATCGCATTTTTCGGCCTCCCCGTGCACAATTAGGGGTTGGTGTAATAT
AGTGGGGCGCGCATCCCGGATTGAGCTAGCTTCGATGGAAAGTGGCCTCTAAGGCCTTATAGTTTTATAATT
CTGGCTAAATAGAATAATTATTTGAATTATAATTTAAAATTAATATTTGTTCTCTGTTATGCTAGTTTATAA
TACTAGATTAGAACTATTATAGCACTGTATTAGTAATGTTACTAGCTTTGTATGTAGTGATAGATAATAATT
ATAATTATAGTTTAATATTACTCGTATTAGATAGTGTATAGTTAGTATGATAGTATTAGCCTCATTATAGCT
CTAATATACAATATATTCTGTAATTGCTTAGTAATATCACTATAATCTTATAATTGTATACCATAATGATAC
ACTATCATTGAATAATAATATTTTTAATAGTTAGAGTTGTATGCGTTACGAATTATAATTATTTAATTAATA
TAACTTTATTATTTATCTTATTACATATCAGTTCTCATTATTACTATATTATGCTAATGTCTGCACTGAAAT
TAGTTCTAACATTAAATAAA----------------------------------------------------
------------------------------------------------------------------
>KY698532.1_Leishmania_braziliensis_strain_MHOM/PE/00/LH699_clone_LH699_2_minicircle_kinetoplast,_complete_sequence/1-760
TATAAATAAAAATAATTTTATATATTGACTAGTAATGTTATGTGATAAATATTTAAATGATAGCAAAATTAG
GGTCAAAATCGTACTCCCCGACATGCCTCTGGGTAGGGGCGTTCTGCGAAAACCGAAAAATGGCATACAGAA
ACCCCGTTCAAAAATTGCCCGAAAATCGCGTTTTTTGGCCTCCCCGTGCACAATTAGGGGTTGGTGTAATAT
AGTGGGCCGCGCACATCCTCTCGAGCTAGAAGACCATAAAAGTGGCCTCTTAGAGGCTTGATTATTGAGTTT
TAAATTTTTATTCGATGATAATATAATTTTATATTTAAACTAGTCTATTAACTTGTCTATTGTTGCTATTTA
ATTGATGATAACTAAATTTAATAATAGATTAGAATATTAATTTTGTGTTAATGATATTTAATATTAATAATT
TAATAATTTAAGTTTATCAATGATTATCTATAATATTAGCTCTGGTTATCATACATTATTGTGGTATTAGGA
TTATATCAATTTAATATGACTTCTAATTGCTTTTATATTAGTATTTTAATAGTTTTATCATTATAGAATTAA
TATAATTAGTAACTCATTATGATACTATGATTATCGCTATTATATTATTATAATTTGGCTATACATGTTTCT
ATATAGTTAATATATTTATTTCTTTTACTTGTGATCATTATACAATGCATGTTACACTATAGTAGATAAAAT
TTAATATTACACTTGTATGCTGATTAGTAGATTAATAGTT--------------------------------
------------------------------------------------------------------
>KY698533.1_Leishmania_braziliensis_strain_MHOM/PE/00/LH699_clone_LH699_3_minicircle_kinetoplast,_complete_sequence/1-741
TAGCTTATAAATTTGTGATAATGCATGTTAATATCTTGCCTAAGGAGTCGACTCCTTACCCCGCAAAAATGG
GGGCAAAATCGTACTACCCGACATGCCTCTGGGTAGGGGCGTTCTGCGAAATTCGAAAAATGGCATACAGAA
ACCCCGTTCAAAAATCCTCGAAAAATCGCTATTTTTGGCCTCCCCGTGCACAATTAGGGGTTGGTGTAATAT
AGTGGGCCGCGCACCCCGGCTCGAGTTAGGATGCTGCAAAAGTGGCCTCTAAGGCCTTATAAAATTTAAAAT
TGAACTATTATGGTTGTTTTCGAATTAAATTCTAATTAAACTTATTTTTATAAATATATTCGCGTTGTTACT
AGTAATATGTCGCTAATGTTGAACTAGTTTATTATAATAGTGATGTAATGTAGTTTAATTGTTATATTTTAA
TACAGTTTAATAATATTATTACTATCAGTGTTCTATATCTATTCATTACACGTTAGCTCTAATACTATCTAT
TCTAATATAACTGCAATATATATTATAGTACTATTATGAGTGTATTATTATGATTATACGTGAACATAGACT
ATACTATACTAACTATAATGCTATTACCACGCTATACATTGAATATAAATTATAAAATAGAATTATACTTTG
TTATTGATGTAATAATACATTTAAATTTATTTTACTTTTTCTTTTCTATTCATTTATTACTATTGCCTCATC
TATCACTATTTTATTTTTATT---------------------------------------------------
------------------------------------------------------------------
>KY698534.1_Leishmania_braziliensis_strain_MHOM/PE/00/LH699_clone_LH699_4_minicircle_kinetoplast,_complete_sequence/1-738
TAAAATTAAAAATAAAGTTTAATTATTATTTGATAATGATATTTATGATTGTCAATAAAATTCTAAAAATAG
CTCCAAAATCGTACTCCCCGACATGCCTCTGGGTAGGGGCGTTCTGCGAAATCGCATTTTTGGCATACAGAA
ACCCCGTTCAAAAATTCACGAAAAATGCCATTTTTTGGCCTCCCCGTGCACAATTAGGGGTTGGTGTAATAT
AGTGGGCCGCGCACTCTGGATTGAGCTAGCTCGTGCAAAAGTAGGCCTCTTAGAGGCTTGTTTTTATGATTC
TAAACTTTTCACTAATAAATCACAATAAAACAAATATTATTATGTTATAATGAGTTAGAATTAATGTTATAG
CTAGTTTGATATTTATTTTATTAATTAATTATTATATTTAAATTATTAGTATGGTATAGTTCTATTTTAGAT
AATATTAGATAATATAAATTTTATAACTATTGAGTAACAATGATAGTGCTGGTAATAGGATACATATGGATA
TAATAGCAATTGTAACTTATTCTATACTAATATCTTACTCATTATAATACTACTCTATCTACTATACTAACT
CAGCATAACACATAGTTTTATTATATAACATTACACATACACGTTACTAGTATTAATTAGAATATAATAATT
TTAATATTAGTGATGCTATAGTGTAATAAACTTTTAAAATCTTTTTATTAAATTCTTATATGCTGATAATAT
TCGAAACATTGCTAATAA------------------------------------------------------
------------------------------------------------------------------
>KY698535.1_Leishmania_braziliensis_strain_MHOM/PE/00/LH699_clone_LH699_5_minicircle_kinetoplast,_complete_sequence/1-740
TATAGTTTCATTAAAATTATTTTATTTGTCAATTTAGTTTTTATTAGTTTAGTGTTATGTTTCTTAAAATTT
GATAAAAATCGTACTCCCCGACATGCCTCTGGGTAGGGGCGTTCTGCGAAATTCGATTTTTGGCATACAGAA
ACCCCGTTCAAAAAATGCCCAATTTTCGCGATTTTTGGCCTCCCCGTGCACAATTAGGGGTTGGTGTAATAT
AGTGGGCCGCGCACCCCGGCTTGAGCTAGAGACACATAAAAGTGGCCTCTTAGAGGCTTATAATTTTGAATT
TAAATATTTTTCTGATATTACTTTTATTTTACTTATTAATTAGCTCTTAATTGAGCATAACAATGTTAGTAT
GTAATGTGTGCACTGAATTAGAACTATGTAGTAATGATATTAGTATATAGCTGTATCGTATAGTAATAATAT
AGATAATAACACTAGTATTGATATAGAACTATCTGTATTACCTCATTACGCGTGTATTAGCATAATTAGTGA
AATAATAGCAATTACAGAATAAGTTGTGGGGTATTTTATCATAATTTAGATAATATCGTTAGAGACACTGAG
TAACACTAAGATTATATAATTTTATTATTTAGAATTTATTAATTACACTTTAAATAAAATATTTTTGACAAT
TCTTTTTATAATCGTAAGCTAGTATTGTTATGTGCTATAGAGTACTGAGTTAGATATAAGTATATTACTAAG
TTTATTGCTAAATTAATTAT----------------------------------------------------
------------------------------------------------------------------
>KY698536.1_Leishmania_braziliensis_strain_MHOM/PE/00/LH699_clone_LH699_6_minicircle_kinetoplast,_complete_sequence/1-740
CATGTATATTTAATTTTTAAAAATAATAATTTATTAATTTCTAGTTTTATTGCGTTATGATGCTGAAAAACA
CCATAAAATTTTACTCCCCGACATGCCTCTGGGTAGGGGCGTTCTGCGAAATTCGAAAAATGGCATACAGAA
ACCCCGTTCAAAAAATGCCCGAAAATCGCTATTTTTGGCCTCCCCGTGCACAATTAGGGGTTGGTGTAATAT
AGTGGGCCGCGCACCCCGGCTGAAGTTAGAATCATTAAAATATGGCCTCTAAGGCCTTATAAAATTAAAATT
TATCGTGTTACGGTTGTTTTTGATTTATAATTTATTTATATTCTTATTTAACTAATTTGTTCTCTCTATTAT
AATAATATTAGCTCTACTTAGTTATGATTAGTGATTAATGTTTATTTAATTTGTAATTATTATTAATTTTAA
CTATTACATTACTATGTATACTGATGATATACTCAATTATAGCTCAATGATTAGATACTATAATACTACTAG
TTCATATTAATTGTAACTTATATTAGACTTGTTATTAGTACTATCATAATACTATTATTATAACGTTACTAC
TCTTACACTGCATTACTATGTAGTTATATAATTGGAACTAGTTTTATTACTAGCGTTGTATACTAGTTTATA
TATTGACTAATGATTAACTTTATTTATATTTCACTTAACTATTACACGAACATTTTAATTATATTTTATTCT
AATGATTAAACTTTTATGCG----------------------------------------------------
------------------------------------------------------------------
>KY698537.1_Leishmania_braziliensis_strain_MHOM/PE/00/LH699_clone_LH699_7_minicircle_kinetoplast,_complete_sequence/1-761
AAATGATAAATAAATAAATTTAAATTTTAAATAATTATTTTTCTAATTTTATGTGGTGATAGTGATAAATTC
GATAAAAATCGTACTCCCCGACATGCCTCTGGGTAGGGGCGTTCTGCGAAATCGCAAAAATGGCATACAGAA
ACCCCGTTCAAAAATAGCCCGAAAATCGCGTTTTTTGGCCTCCCCGTGCACAATTAGGGGTTGGTGTAATAT
AGTGGGCCGCGCACCCCGACTCGGGTTAGAATCATAAAAATATGGCCTCTAAGAGGCTTGTTTCTCGCGTAT
TAAGATAGAATTGGAATTAAATATTTTATAACTTAAATTTAATATTAAAATAATATAGTTTTGATTAGCTAG
GTGTTATTAATATATTTACTAATCTAATTTAATACTAACTTTATATAATATTGTTTCGTAACATTACTAGTT
CATTGATATAGTCTAATTATAATAGTTTTAATAATTTTATATAACCTTACCTGTATTATGCGTTGATAGTCA
ATATAGTGCTCCCAATATAAGTTACAACTAATATTAACTAGTATTTAACTATATTATATCGATAATACACAC
TCTATACGCTATAGTAACATTGATTTATTAAATTAGTAATGATAGAGCATATAATGTGATAATTGTATATAA
TTTTTATAATTAATAATATTTTTACTGATGTGATTTAAAATGTTACATTACCTGTCGCTTATATATAACTGT
GTCATAATAAATGTTTTATTAATTAGTAGTGTTAATGAGTT-------------------------------
------------------------------------------------------------------
>KY698538.1_Leishmania_braziliensis_strain_MHOM/PE/00/LH699_clone_LH699_8_minicircle_kinetoplast,_complete_sequence/1-739
AAAATTATAATTATCACTTTGTTAATGTAGAGTTTAGTTTTAAATAATTTTTATAATTTTGTCTAAAAATGA
GGTTCAAATTTTACTCCCCGACATACCTCTGGGTAGGGGCGTTCTGCGAAATCGCATTTTTGGCATACAGAA
ACCCCGTTCAAAAATTCACGAAAAATGCCATTTTTTGGCCTCCCCGTGCACAATTAGGGGTTGGTGTAATAT
AGTGGGCCGCGCACCCCGGCTGGAGTTAGAATTGTGGAAAAGTGGCCTCTAAGGCCTTACATTTTTAATTTT
GAAACTAAACTGCACTATTACGCTTATTATGTTGATATTATATTTAATTTTTAGTAGTAATATTGATTTTAT
TTATTGCTGCTCCGTTACTAGTATTGAAATAGTTTTGTTATATAATATTTTAATTAAACTATAAATATACTA
CTATTCAATGTTATTGTTATTATTGTTATCTCATACTCGTGCTATCTTACTACTATACATTATGCTCCCTCT
CGTAACTAATATTAATATTAATTAGTAATATGGTATTATATAATATTGTATAACTATAACGCTAATGATACA
GTTTATAATTTTAAACTATACTATACTGATAGTTACTATTATGGTGCATATTGTTTTACTAATTATACTTAT
TTTAATTTTATATTTAAATTCACAATTAACAAGCTCTAGACTAGTAACGATACGGTGTATTACTATGAATTA
AATTGTTATAACCATAAAT-----------------------------------------------------
------------------------------------------------------------------
>KY698539.1_Leishmania_braziliensis_strain_MHOM/PE/00/LH699_clone_LH699_9_minicircle_kinetoplast,_complete_sequence/1-742
ATTAACATTACAGCTAAGATTAGTTTTTAAATTTATTTGGTAATGAGTCGACTCCTTACCCGTGTGAAATTA
GCTCAAAATCGTACTCCCCGACATGCCTCTGGGTAGGGGCGTTCTGCGAAATCGCATTTTTGGCATACAGAA
ACCCCGTTCAAAAATTCACGAAAAATGCCATTTTTTGGCCTCCCCGTGCACAATTAGGGGTTGGTGTAATAT
AGTGGGCCGCGCATCCCAGCTCAGGTTAGAACTCTATAAAAGTGGCCTCTTAGAGGCTTATAATTCACAAAA
TTAAATTTTTAGAATGCTTATTTGAAATTAATTAATTAAGCTGCATTATATAGATAATTTATTAGTTAATTA
GATTGTTATATTAGATTGAAGTTATATTTATTTAATTTAATGTTTATTATTACATTATTAATTACATACTAC
TCTAGTTTAATATAGTTATAGATCAGTACTGGTATAGTGCTAATGGTATTATAGTATTATGCTGAGTAACCC
TATTAGTTATATTACAATTGCTTTTATATTAGTAACTAGGTAATACTACTATCATTACACTCAATCTATTAC
TAACATTGTCGCTAATCTATTATATTATTTGATATCTATTATTTACTATATTGTATTTAATTCATAACTACA
TTTAACTTTATTATTGCTATGTCTTTGTTACGTAATTGTCGCGTATAATAATTTTATTTTTATAAATTGAAC
TAAATATTATTTTATTAGATAG--------------------------------------------------
------------------------------------------------------------------
>KY698540.1_Leishmania_braziliensis_strain_MHOM/PE/00/LH699_clone_LH699_10_minicircle_kinetoplast,_complete_sequence/1-719
TTTTTTAATTTTAAATAAATTTTAATTTTACAATTTTATGTCTTTCAATTCTGCATTACCTCGATAAAAATT
CGATAAAATCGTACTCCCCGACATGCCTCTGGGTAGGGGCGTTCTGCGAAATTCGATTTTTGGCATACAGAA
ACCCCGTTCAAAAAATGCCCAATTTTCACGATTTTTGGCCTCCCCGTGCACAATTAGGGGTTGGTGTAATAT
AGTGGGCCGCGCTCCCCGGCTGGAGTTAGAGTTGATAAAATATGGCCTCTAAGAGGCTTGAATTCATAAAAT
TGTTATGATTATTTAATAAATTTATTTTTAACTTAATAATTCAATTTAAACTTATTTATTCGCTTACATTTG
TTATCTAACTTGACTAATATTAATTTAATTATTTAGATTGGTATAGTATTACATATAGTTAATAATATAATT
ACTATCTATTCACTCTATTAGCACTATATAGTTCTCGTATTAGCCTGGTTATGAGTGTAATATTAGAATAAA
AGCAATTGTAACTAGTAATGAGTCAAATTATTAATATTATGATAGTATTACTAGCCTTACACTACATAGTTC
TATACATTGATCTAATAATAGTGCTATGATATTATGCCATAGTATACTTATAATCTTTGTATATAATTTATT
TTCTAATTAGCTGTAAACATTAGTCTATATTATTTTATTAATAGCTAGTCTCTAATGCATTAGTAATATTA-
------------------------------------------------------------------------
------------------------------------------------------------------
>KY698541.1_Leishmania_braziliensis_strain_MHOM/PE/00/LH699_clone_LH699_11_minicircle_kinetoplast,_complete_sequence/1-742
ATTAGTGTTGCATTATTAGATAAACTTTTTATTTTATAAAATAATATTTTTATTTAAATTCGTGAAAAATGG
GGGTTAAATTTTACTCCCCGACATGCCTCTGGGTAGGGGCGTTCTGCGAAAATGGAAAAATGGCATACAGAA
ACCCCGTTCAAAAAATGCCCGAAAATCGCTATTTTTGGCCTCCCCGTGCACAATTAGGGGTTGGTGTAATAT
AGTGGGCCGCACACCCCGGGCTGGGTTAGGATTGCATAAAAGTGGCCTCTAAGGCCTTACATTTTTAATTTT
CTAACTTTACAGTGATGTTATTGTTATTTTATGTTTAATTTTATTTTACTAATCTATATTAACTCGTATGTT
CTCTGTTATTAGATAATATACTAGCTCTGTTCTAATAATATGTAATCTATGTGTACTATATCAGTTCCATTA
TATATAATTTTATAGTAACACGCTGTTACACGCGTAGATAATGATAATACACCATGATATAGAGATAATATG
GCATAGAATATATTGCCTTTAATATGATATTAGAGGTATTACACTATATAATACTACTATACACTATACATC
GGAACTATACTTATTACTAAACTATACAGTGTTATGATAGAATAGAGAAGACTATACATGTATTATGATATA
ATATGAATTTAAAATAATAATAAATTTAATTCTCTATCTCTTCTCTCAATGTTATGTCTAGTTAGCTCTATT
AATTTTATTAAATTTAGTTTAT--------------------------------------------------
------------------------------------------------------------------
>KY698542.1_Leishmania_braziliensis_strain_MHOM/PE/00/LH699_clone_LH699_12_minicircle_kinetoplast,_complete_sequence/1-749
TATAATCTGTTCCGTATTTAGATAATATACAGTGTTACTCTGCATCATAATTATAAAATTCTATAAAAATAT
CTATAAAATCGTACTACCCGACATGCCTCTGGGTAGGGGCGTTCTGCGAAATCGCGATTTTGGCATACAGAA
ACCCCGTTCAAAAATTCGTCAAAAATGCCATTTTTTGGCCTCCCCGTGCACAATTAGGGGTTGGTGTAATAT
AGTGGGCCGCGCATCCCAGCTCAGGTTAGAATGCTACGAAACAGGCCTCTTGACCCGTATGTTTTTCGTTTT
GAAACTTTTATTCGCATATTTTAATTTTATTGTTTATAAATAGTTTTTATTTTAGAAATTTATTATTTAGTT
TGATTTTATATTCATTATTTAATTTAATTATTAGATAACATTTATTTAATTTTATTATACGCTATAGATTAA
CTTTATTATATGATTATACTTAGATAGCATAGTTAGTATGAGTTAGATGTATTGATAGAATGGGTAATGAGT
ATGGCATAGAATATATTAATATCAAGTTATATTATAGTAATATTGACTCTATTATATAATAATTCTAATTTT
ATAAATTTATTTACTATACTATCATATTATAACGATACTGATGATATACTATTTAATAATTTTAATTTTAAT
TAATTATATAAGTTCATACTAGTTTTACTTTTATGTTTTAATTATAGAAATTGAATTGAATAATACTAGTTA
ATTGTTGCTAATACATACTAACATGGAAC-------------------------------------------
------------------------------------------------------------------
>KY698543.1_Leishmania_braziliensis_strain_MHOM/PE/00/LH699_clone_LH699_13_minicircle_kinetoplast,_complete_sequence/1-752
TTATCACTGTGTTACGCTGTGTTAGAATTAGAAATAATGTTTTGTTAAATTTATAATTTTAGCTAAAAATCA
GCTCCAAATTTTACTCCCCGACATGCCTCTGGGTAGGGGCGTTCTGCGAAATCGCATTTTTGGCATACAGAA
ACCCCGTTCAAAAATTCACGAAAAATGCCATTTTTTGGCCTCCCCGTGCACAATTAGGGGTTGGTGTAATAT
AGTCGGCCGCGCACCCAGAGTTGAGCTAGCTTTGCATAAAAGTGGCCTCTTAGAGGCTTATAATTATGAGAA
TTATATTTTCTCACTTGTTAATAATATTTTATTTTTAATTTTCACTCTCTAATGCTAGTTTATATTCTAATT
TATTTCTTGTATAGTTTTATTATATTAATTTAATTGTTACTCTATTGTTATCATAGTTCAATACATAAATAG
TTCTATCAATGCTGTATTATCATAGTTTATACTTAGTATTACATAGTGTTATACTATTTAGTAATATTGTTA
GAATTTACATATTAGAACTGCTTTCTGCATGCTTTGTTACGTATTTTAGCTAATTTTATTGATTATGAGTTA
ATAATACTAATACTATGATACAATACTATACTAATCTATTATCTATTATGTTACTCGTTAATTACTATACTT
AATTTATATAACTTTGTATACACTAGTTTAACTATTGATGTTCGTATATTAGATAATACAGTTTGCTAATAC
GAAAATAAAATTATACTTACATTAGAGGCTAG----------------------------------------
------------------------------------------------------------------
>KY698544.1_Leishmania_braziliensis_strain_MHOM/PE/00/LH699_clone_LH699_14_minicircle_kinetoplast,_complete_sequence/1-749
TTAGTTATGCTATAGTTTTATTATGTGATAAATGTTTTTCAAAATAATATTTATAAATTTCAGCAAAAATGG
GGTCCGAATTTTACTCCCCGACATGCCTCTGGGTAGGGGCGTTCTGCGAAAACCGAAAAATGGCATACAGAA
ACCCCGTTCAAAAATCCTCGAAAAATCGCTATTTTTGGCCTCCCCGTGCACAATTAGGGGTTGGTGTAATAT
AGTCGGCCGCGCATCCCAGCTCAGGTTAGAATGCCTCATTATAGGCCTCTTAGAGGCTTGTTTTTCTAATTT
TGAATTAAAATGGAGCTGTTTGTGAATTTAATATGATGTCACGGATATAAACTTTGTTTGGAACATATATTT
ATAATTTAATGTTAATAATTAATAATATTGTTACATATAAATATAATCTTATCATTACTCGCTCTATATAGT
TCCATTGACGTAACATTATTAGTTTTATTGTAGTATCTTATAATAGTGCATTACGTTGTATATCATCGAAAA
TATGCTCTAACTGCTTTGTAATTGCTTTTATAATGTCATTTTTAATAATACTAATGATATAATTATAATTTT
GATAACTATTAATGTTACTGATGTTATTACTAATCTGTTACGTATACATTACTAATATAGTGTGATACTAGT
TCAATTATAAATATATTTTTTATTCTAACTATATTAACTTTTATGTGGATACTAATACATTACTCATTATAA
ATATTTAATTAGCTATGATTCGTAACAAT-------------------------------------------
------------------------------------------------------------------
>KY698545.1_Leishmania_braziliensis_strain_MHOM/PE/00/LH699_clone_LH699_15_minicircle_kinetoplast,_complete_sequence/1-751
TAGAGGCATAATTAATGTTTGTCTTACACGTGTTATGATGTGTTATAAGAATTTAAATTTATTCAAAAATAG
GGCTAAAATTTTACTCCCCGACATGCCTCTGGGTAGGGGCGTTCTGCGAAATCGCAAAAATGGCATACAGAA
ACCCCGTTCAAAAATACCCCAAAAATCGCGTTTTTCGGCCTCCCCGTGCACAATTAGGGGTTGGTGTAATAT
AGTGGGCCGCGCATCCCAGCTCAGGTTAGAATTGCATAAACTAGGCCTCTTAGAGCGTATAAAATTGATTTG
AAATTATTTTTTATTTTATAAGTTAAATTTAGCTTTGATTTGTGAAATTATTTGTTATGGTTAGAAATAAAT
AAACTTTTATTAATATAATTATGGATAGATAAGAATAAATAGTTTTAAATAGTTTTATCGTTATTAGAACAT
GGTTATATACTAATAGTTTGATACTATCAATGTTATGCTCACGTATTACTACATAGTTCCGTTATAGATACT
AAATAATAGAATATAACATGTTTTAATATTAGTTACAGGGTTATTAACTATTATTATTAACATTTTATTATA
CTTACTATACACTAGATACTACACTTATTATTACTAATGATTGAGCTAATTGAATACTATGAATATAATTAT
TAAATGTTAATACAATGTTATATTATTAATTAAATATTATAACTCTATTCCCTCTCTTCTCTTTTTATGACT
TGTGTTTATTTTATTCACTGTGATACTCTAT-----------------------------------------
------------------------------------------------------------------
>KY698546.1_Leishmania_braziliensis_strain_MHOM/PE/00/LH699_clone_LH699_16_minicircle_kinetoplast,_complete_sequence/1-749
ATGCTAGAGTTAGAGACATAGTTAGATTTAAATTTTAAATTATTAATGTTGTCTATAAAATTATAAAAATCG
AGTTAAAATTTTACTCCCCGACATGCCTCTGGGTAGGGGCGTTCTGCGAAATCGCAAAAATGGCATACAGAA
ACCCCGTTCAAAAATACCCCAAAAATCGCGTTTTTCGGCCTCCCCGTGCACAATTAGGGGTTGGTGTAATAT
AGTGGGCCGCGCATCCCGGCTGGAGTTAGATTGTTGAAAAAATGGCCTCTAAGGCCTTATAAAATTGGAAAT
TAAAATGTTTTCAGAATAAATTGTTTTTTAATTATAAATTTGCTTTAGATTAGTTCTGATGTTAGATAATTA
ATGTTATGCTTACATGTAATATTTATTTTTATTATATTAATTAATTTTATAATTGTGTTATTATATTTATGC
CGATAGTGTTCTGTTATATTACTTATATAGTTATACTATGTAGTACGTGGTTAGTATGTAATGAGTAATACT
AGATTAGATATATAACATATTCTATATATAACTTGTTACTATCTAGTAATAATACGTGACACTATAGTTTGA
TAATAGCTATTCATTTTATACTTTTAATATACTATTTAACATTCAATTATATATTATCTCACTTTAATAAAT
TTATTTGACTAGTGATTATTATTTAGTAATGTTCCGTTCAATTTAGCTATACATGATAAATATATTTTATTT
AATAACAATAATATTATCACTACACTGTT-------------------------------------------
------------------------------------------------------------------
>KY698547.1_Leishmania_braziliensis_strain_MHOM/PE/00/LH699_clone_LH699_17_minicircle_kinetoplast,_complete_sequence/1-750
ATTAGATCTAAATAAATTTTAAAATTAGTTTGTTATTAGAATTATGATATTATTAAATTTCGTGGAAAATGG
GGGTCAAATTTTACTCCCCGACATGCCTCTGGGTAGGGGCGTTCTGCGAAAACCGAAAAATGGCATACAGAA
ACCCCGTTCAAAAAATGCCCGAAAATCGCTATTTTTGGCCTCCCCGTGCACAATTAGGGGTTGGTGTAATAT
AGTCGGCGCGTCACACAGTTTTGGGCTAGCTCCTCGAAAAGTAGGCCTCTTAGAGGCTTGTTTTTATATTTT
AAAATCTTTTTCTAATAAATAATTTTTTAATTTAAATTTAATATGAAATAGATGATAATATGGATTAATAAT
TAGAAATAATTAGTTCTATATAGATAATAACTATGTAATGCTATGTTAGACTATATTTTATTATTTAAGTTT
ATTACTTATTTTATAATTATACTTTTATTAAACTATATAGTCGCTAATGTTGTAGTATTATATGTGCTCTGA
GATACGTAGAATAACTTGTAATATAATATATTCTATAATGAGTCAATACTAGTGCATATAACGTTACATTAT
AGTAATGATGAGATAACAATAATAGTTTTAATTATAGTTTTATATATTTAATTATTATATGATAACTTTGAT
TATTTATATACAATTAATACTATGTCTAACACTAGATCATTACTATAATAAAATTTAATTATAAGATTGGTA
TTATGCTATTAGTAACGATAAAATATAATT------------------------------------------
------------------------------------------------------------------
>KY698548.1_Leishmania_braziliensis_strain_MHOM/PE/00/LH699_clone_LH699_18_minicircle_kinetoplast,_complete_sequence/1-740
ATTATTTTTATTTTGAATTTATTAAATTTTAATTTATGTGTTGTTAATGATAATCAAAAATTAGAAAAATGG
GGGTAGAATTTTACTCCCCGACATGCCTCTGGGTAGGGGCGTTCTGCGAAATCGCAAAAATGGCATACAGAA
ACCCCGTTCAAAAATCCTCGAAAAATCGCTATTTTTGGCCTCCCCGTGCACAATTAGGGGTTGGTGTAATAT
AGTGGGCCGCGCATCCCAGCTCAGGTTGGAATGCCTTATTATAGGCCTCTTAGAGGCTTGTTTTGCTGTAAA
CTAAATGAAATAGAAATAAAGTTGATTTGTAATTAATAAAATTAAATTATATTAGCTAGTTTTGATTATAAT
GTGTTATTAGTAATATATTATTTTAATTACTAGTTAATATACTAGTTTATTACTATGTTCACTGATTATATA
CTGATATTGTTCTCTTATACGTAACTATACCGTACTATTATTAGATACAATACTATTACTACAGGGTTACCC
CAAAATAGCAATTATAAGTTATATTACGGGTATTTTATAGTATAATAATCAATAACATTATGAATTAATAAT
ACTCTCGATACTAGCTTATTATATAGTGATGATTGATAAACTTTAATGTTATATTATTTGACTTTAACTATA
TTTTAATGTTTATTTAAATCTATACACTTACTGTTCATAGTTTTATTAATTTTGTATTACAATTTTATTATG
TCATTAGCGTAACATTAGAA----------------------------------------------------
------------------------------------------------------------------
>KY698549.1_Leishmania_braziliensis_strain_MHOM/PE/00/LH699_clone_LH699_19_minicircle_kinetoplast,_complete_sequence/1-742
TTAAATTTTTATTATTACGTTGTTATGTGAGTGATTAGTGAAATTAAAATAATATTAAAATTATAAAAATCA
GGTCAAATTCGTACTCCCCGACATGCCTCTGGGTAGGGGCGTTCTGCGAAATCGCGATTTTGGCATACAGAA
ACCCCGTTCAAAAAATGCCCAATTTTCACGATTTTTGGCCTCCCCGTGCACAATTAGGGGTTGGTGTAATAT
AGTGGGCCGCGCACTCCGGCTAGAGTTAGAATGGTGTGAAACTGGCCTCTAAGGCCTTATAATTTTGAAAAC
TAAACTTTGTCGCATATTATTGACATTTAAAATAGAATTATGGTTTATTAATTTAATAATTTAATTTATATG
TGCTCGCTAGTTATAATTATTTAGTTTTAATTAGTTCTAATTTATGAACAGTTTAGTATTATATAATTTTAA
TATGAGTGATATAGTTACTATTAGATATACATACACTGATCTATACTTATAATATAATGTGTCTAGTTACGT
TACATATATAGAATAAGTTACATATATATTACTAGTTATTAGCTTACATAGACACTAGTTTGATAATATTAT
AATGCTAGACTACACTATTATTATACTGTTATAGAATATGATAGCTTTATACATTAACTATCTTTGAATATA
AATACTTTGACTTGCTTGGTTATATGTGCATGATAAACATAATTATAGTTTTATTTAGTGCTAATAATTTAT
AAAATATATATTAACTTGATAA--------------------------------------------------
------------------------------------------------------------------
>KY698550.1_Leishmania_braziliensis_strain_MHOM/PE/00/LH699_clone_LH699_20_minicircle_kinetoplast,_complete_sequence/1-750
TAACTGTGTTTAAATAAATTTGTTATGCGCTGAACATTGCCTAAGGAGTCGACTCATTACCTCATAAAAATG
GGGGAAAATCGTACTACCCGACATGCCTCTGGGTAGGGGCGTTCTGCGAAAACCGAAAAATGGCATACAGAA
ACCCCGTTCAAAAATCCCCCAAAATTCGCGTTTTTTGGCCTCCCCGTGCACAATTAGGGGTTGGTGTAATAT
AGTCGGCCGCGCACCCCGGGCTGGGTTAGGATTGCATAAAACTGGCCTCTAAGACCTTATGTTTTTGAATTT
CTAATTTTTAAACTTATATTTTGCTTTTAATGTTGCATAAAGTTAGAATTATGATTATATTTAAATTGATAA
AATTATATTTATAATAATATAGCTGTTCTCGTTCTGTTACTAGTTTATTCATTATTTAATTTATTAATTTTA
TTAATTTTTATAATACTACTATAGTTTCTATAACATTACTATTATATGCTCCATTGTGTCACTATCATGAAA
TACTAGCAATTATAACTAATATAGATATATGTTATACACTATTACCATACTATTATAATGCTACTCTATTGA
TAAGATAATAGCTAGTTCCATATAGATAATAACATTAGTATATAAATTTAATTACTATGATTATTTATAACT
TTAATATAATTCAATTGATATAAACTCACGACTATATATTAATTTTAATTTTTATTCAATTATGTTATTAGT
AGTTCGATAAATAAATATTTAATTTTGAAT------------------------------------------
------------------------------------------------------------------
>KY698551.1_Leishmania_braziliensis_strain_MHOM/PE/00/LH699_clone_LH699_21_minicircle_kinetoplast,_complete_sequence/1-739
ATTAGATAAATTTAATAAATAATGTTATACGTGTTTATGAATGTTTAGAATTTATAAAAATAATAAAAATAG
CTCCAAAATCGTACTCCCCGACATGCCTCTGGGTAGGGGCGTTCTGCGAAATTCGAAAAATGGCATACAGAA
ACCCCGTTCAAAAAATGCCCGAAAATCGCTATTTTTGGCCTCCCCGTGCACAATTAGGGGTTGGTGTAATAT
AGTGGGCCGCGCACCCAGAGTTGAGCTAGCTCGTTGAAATATAGGCCTCTTAGAGGCTTTAAAATTGGAATT
TAAATTTTTCTCTTTTAATTAAACTTTTTATTAGTTAATTATTAGTTAATTTAGTTTTATTATTTGTTAAAC
TAGTTTTGATTTATTTAATTATTGATAATGTTATTTTAATTTAAAATGTTATATTTATTTTTATAATTTACT
ATCTTATTACACTACATCGGAGCTAACATTAGATTATAATAGTATAGCGTTGTGATATAGTATAATATGAGT
ATAACTAATATGTAACTTGTTTTATTCTATAATATAGTCTAATACAGTTCTAATGTAACGCTAATAATGTGC
TTATAACTATGATCATATTATTGTTAATTATTTAATATTATATAGTTTCAATTTTATAATTATATACACTTA
TTACATTGCTATACTTTTACTTATAACGCTTATACATCTTCTTTGTTACTTACATGCACTAGTATTATACTT
ATTTAGCTTAGATAGTGCT-----------------------------------------------------
------------------------------------------------------------------
>KY698552.1_Leishmania_braziliensis_strain_MHOM/PE/00/LH699_clone_LH699_22_minicircle_kinetoplast,_complete_sequence/1-749
GCAATAAATAATTTTATTTTTGTTTTAGTGTTTTATTAGCCTAAGGAGTCGAGTCATTACCTCATAAAAATG
GGGCAAAATCGTACTCCCCGACATGCCTCTGGGTAGGGGCGTTCTGCGAAAACCGAAAAATGGCATACAGAA
ACCCCGTTCAAAAATTGCCCGAAAATCGCGTTTTTTGGCCTCCCCGTGCACAATTAGGGGTTGGTGTAATAT
AGTGGGCCGCGCACCCCGGCTCAGGTTAGGATAGCGTGAAACTGGCCTCTGAGGGCTTATGTTTTTAAGAAT
TGAAATAAAATTGGAGATAAATGAATTTAATTATTATTTTATGTTATATTTAAATATTATTTGATAGATATT
ATATTATTTAGTTATTACTATATGTCTACTCGCTAGCGATATTATAATAGTTCAATACTAGTTTTGTTAGTA
TGTATATGATAATAAAATTACTATTATATAGTTTTAATGTTACACTCAATGTTACGTATAGATAGACTAGTA
ATATCGTAGAATAAGTTATATTGTAATATATTCTGTACCATTATAATACTATTAGCTCTATTACTACATTGA
ATTTAATTTTATACTAATGCGTTACATATAATTATAGTTTTAATAGAGTATATAATAATTTTTAATTTAATT
ATACTGATACTATTAGATCACTTATACTGTTCTCATATTAACTAACTTTTTGCTGGTAACATTAGATTTAAT
ATTAGCGTATTATGATTATTAACGTGTTA-------------------------------------------
------------------------------------------------------------------
>KY698553.1_Leishmania_braziliensis_strain_MHOM/PE/00/LH699_clone_LH699_23_minicircle_kinetoplast,_complete_sequence/1-740
TTGTTAAAATAATATTTAATACTTTAAGTTAGAATGTTGCCTAATGAGTCGAGTCATTACCAGTGAAATTTA
GCTAAAAATCGTACTCCCCGACATGCCTCTGGGTAGGGGCGTTCTGCGAAAACCGAATTTTGGCATACAGAA
ACCCCGTTCAAAAAATGCCCAATTTTCACGATTTTTGGCCTCCCCGTGCACAATTAGGGGTTGGTGTAATAT
AGTGGGCCGCGCATCCCAGCTCAGGTTAGAATGCTGCAAAAGTGGCCTCTAAGGCCTTATAATTTTGAAATT
TAAATGTTTTTCTGAAATTAAATAAATCTAGTTTAAAATTAAGTTTGAATATTATTTTATTTTAATTATTAA
GTTGATTAGCTATAAATTAATTTAATTAACTAGTTTGATGCTAGCTTAACTATAAATATTTTATTAACTTTA
TATAACTATGATAATTCTAATCTATCTTATAACAATACTATACTCGTTACTCATAATGTCGCTAATATCAGT
ATAATATATATTCCCTTTGCTTTGTAATATGGTGATAATAGTATAATATCATTGAGTTTATATAATATTAAT
AAAATTTAATAAATATTGATTGACTATAGTTTTAGTATTTAATAGATAACATTATTACATCTTAATTATAAA
TTTTCTTTTCTGTGATATTACTAGCTTAGATAGAACAATGTTATGCTAATACGTACTGATAACTAGCACTAG
TCTAGATAAAATTATAATGT----------------------------------------------------
------------------------------------------------------------------
>KY698554.1_Leishmania_braziliensis_strain_MHOM/PE/00/LH699_clone_LH699_24_minicircle_kinetoplast,_complete_sequence/1-738
AATAATGTTCTATACTAGTGTGTATTAGTGTGTGATAAAGTTTATAACAATGATAAAATATCGTAAAAATTA
GCTTCAAAATTTACTCCCCGACATGCCTCTGGGTAGGGGCGTTCTGCGAAATTCGATTTTTGGCATACAGAA
ACCCCGTTCAAAAAATGCCCAATTTTCACGATTTTTGGCCTCCCCGTGCACAATTAGGGGTTGGTGTAATAT
AGTGGGCCGCACACCCCGACTCGAGCTAGCATCACACAAAACTGGCCTCTAAGGCCTTATGTTTTTTAATTT
TAACATTGGATGGGAATATTAATTATATTTTATCTTTAAATTTAAATTTTTATCTAATATTAGTGCTAGTGA
TAGTTAGTTTTATAATTTGTAATGGGTTAGCTTATATAGTAAATTAATTTTAGTTTTTATTTTATAACTATG
TTTATTGATAATTATTATACTCAGTGTTACTAGTATATTATGAGTAACGATTATAGACTATGATATTAGCTC
CAATATATATTACAATTGCTTTTGTAGGGTAATGTGTCTAGTAATGATATAATATTAATAATTTTATAAAGT
TTATTAACTATATATAATTACATACTATACTTATTTATACTATGCTGTTCTAATACGTGACATGATATTACT
ATATAATAATATTTATTATTTAATTTAAACTTATTAATACTACTATGTTCTTCGATAATACATTTAATTATA
ACTTAGCTAGATGGAACT------------------------------------------------------
------------------------------------------------------------------
>KY698555.1_Leishmania_braziliensis_strain_MHOM/PE/00/LH699_clone_LH699_25_minicircle_kinetoplast,_complete_sequence/1-759
AATATTATTTATAAATATACTGTAACACTTTTTAATTTTATGTGTCATGTGTCTCATAGTCAGTGAAAATTC
GTATAAAATCGTACTCCCCGACATGCCTCTGGGTAGGGGCGTTCTGCGAAATCGCAAAAATGGCATACAGAA
ACCCCGTTCAAAAATCCCCCAAAATTCGCGTTTTTTGGCCTCCCCGTGCACAATTAGGGGTTGGTGTAATAT
AGTGGGCCGCGCACTCCGACTCGGGCTAGCTCTCGTGAAACTAGGCCTCTTAGAGGCTTGATTTTATCTTTT
TAAATTTTCTCTTTATTATTTTGCTTTTAAATTTATGTTTTTCTAATTTTTAATTATTTTTATTTTAATTAA
ATGTTTTGATAGATGATAAATAATTTTATTGAGCTAGATTATAAATATTAATTGAATAGAGTTATTATTTAA
TTGATTGATAAGTTTTATATAATTATTTAATAACATAGTTCTATACACTGTGCTATTATAGTATGGCTAGAA
ACTATCAATTTGATATAATATATAACTGCTTTAATATTAGATTTCGGGGTAGTACATGGTTATACGATACAA
TACATTATTATAAATTTATAGATAACGTAATTATATAAGTTTGATTATAGTATGTTATAAGTTTAGTAATAG
TTTGATTATAAGTATATATTTATTTTTTCTATTTATGACTATTATATAATGCGCTAATACTATTACTAATAC
GTTACTAATATTATACTAACTTAGTGCTATCATAGTTTA---------------------------------
------------------------------------------------------------------
>KY698556.1_Leishmania_braziliensis_strain_MHOM/PE/00/LH699_clone_LH699_26_minicircle_kinetoplast,_complete_sequence/1-743
TTACACTGCTAAATTTAAAATTAAAGTTAAACTAAATTAGTGTGTTATTCGCTATAAAATTATTAAAAATTG
AGTTAAAAATTTACTCCCCGACATGCCTCTGGGTAGGGGCGTTCTGCGAAATCGCAAAAATGGCATACAGAA
ACCCCGTTCAAAAATACCCCAAAAATCGCGTTTTTCGGCCTCCCCGTGCACAATTAGGGGTTGGTGTAATAT
AGTGGGCCGCGCATTCCAGCTCAGGTTAGAACTCGATAAATGTGGCCTCTTAGAGGCTTATATTTTCATTTT
TAAACTTAAATTGAGTTATATTATTTTTAAATATAATTTTAACATTAGTTTCTATATTTGTGCTGGTTTATT
ACTTGCATTATATAATTAATTTTAATTTTATTGATTGTATTGTTATAATGTAGTTTGAATAGTTTATTATTT
AATTAATAATTTATAACTATAATAGTTCCGCTTGCGATGTTACTATACGTGATAGATTAGATAATGACTAGA
TACTAATATAACTTATATTGTAATATAACTGCTCCTATATTGACTCTATAATACTCTAATACATCGCTATAA
CATTGACTAGTTAAATGATAAAATATATTTAATGTTATTATAACTTTATGTATTACTATGTTAATTTAATTA
ATTCTTTTTTATAACTTTTATTTCTAACTTTACTCTTGCTTGGTAATGTAGCATTTAGATAAAAATAATTTA
ATAATAACTAGTTGTTACACTCA-------------------------------------------------
------------------------------------------------------------------
>KY698557.1_Leishmania_braziliensis_strain_MHOM/PE/00/LH699_clone_LH699_27_minicircle_kinetoplast,_complete_sequence/1-742
TAAATTTAAATTTAGAAAATATAATTTTAACTCTATTAGTGTTGTTAACTTTTAATAATTGTGATAAAATTG
AGTCAAAATCGTACTACCCGACATGCCTCTGGGTAGGGGCGTTCTGCGAAATTCGATTTTTGGTATACAGAA
ACCCCGTTCAAAAAATGCCCAATTTTCGTGTTTTTTGGCCTCCCCGTGCACAATTAGGGGTTGGTGTAATAT
AGTGGGCCGTGCACCCCGACTCGAGCTAGCATCACACAAAACTGGCCTCTAAGGCCTTATGTTTTTTAAATT
TAGAGTTTTATGGTTGTTTTTGAATAATAATTTGATTATGATTTATAAAATTAGTTTTGTTATGTAGTTTTA
ATGTTGGATAATATAATTTAGTTATTGATTAGATTTAAAATTAGTTCTAATGTTGTTCTATATAATGCTGCT
ATTGTCTATACGTAATGATATACTATAATCTATACTCTACTATGTTATATACCATGATGATACATAATAGTA
CCATAACTTATTCTACATATATGTTATATTACTACTCATTACGTTATAATACTATAGTTAAACTTTATAATA
TACTATTACGTGTTCTCTATTATCATTATAGTACTAGCTTTGATTAAATTATATAAATAGTTTTAAAATTAT
AAATTAATATATGTACTAATTAGAAATAATAATATTAACTAGATAATACTGATTCATTACTAGCATTGTTAG
ATAATATTAGATTAGTGATAAA--------------------------------------------------
------------------------------------------------------------------
>KY698558.1_Leishmania_braziliensis_strain_MHOM/PE/00/LH699_clone_LH699_28_minicircle_kinetoplast,_complete_sequence/1-740
TTTTAATTTTAAATGTTGCCTTAGAGGCGTGTTATGTGTTTCATTATGTTGTCTGTGAAATTATAAAAATTG
ACATAAAATCGTACTCCCCGACATGCCTCTGGGTAGGGGCGTTCTGCGAAATTCGATTTTTGGCATACAGAA
ACCCCGTTCAAAAAATGCCCAATTTTCACGATTTTTGGCCTCCCCGTGCACAATTAGGGGTTGGTGTAATAT
AGTGGGCCGCGCACCCCGGCTTGAGTTAGAAACTCTAAAACTAGGCCTCTTAGAGGCTTGATTTTATAATTT
TCGCTAGAGAACACTTATTTTAATATTTATTCGGAACATAATTTATTTTTAATATTAAATAATCAATTAGAG
CTAATTATAGTTTATTATGTTAGTTATAAATAAGTTTATTATTAGTTTTATTAATTTAATTATAATTTTATT
ATTAACTTTAGTATACTATTATTGAACTGTATGTGTTCTCTGTTATTACGTATATGGAGCAGTATTATCATA
GTATTACTAGAATAAGTTATATTATATTACTAATACCATACTAGCTCTATTACTAACTCTATACTTAATGAT
ACTATGCTGTTCAATGATAGATTAAATAATATCTTTACTAAAATTATAATTGTATTCATTACATTTAATATT
CTTTATCTTCTTTCTATACAACTTTTGTTTCGTCGCTAATAAAGTTAATTTAGTTTGTTATCAGTAATAAGT
TTTATTAAATAAGATAATAA----------------------------------------------------
------------------------------------------------------------------
>KY698559.1_Leishmania_braziliensis_strain_MHOM/PE/00/LH699_clone_LH699_29_minicircle_kinetoplast,_complete_sequence/1-750
ATAATATGATAAATTAAATTTTATTTACGTTGTTATATGTGTCATTAAGATTTATAAATTTATTAAAATTAG
CGACAAAATCGTACTCCCCGACATGCCTCTGGGTAGGGGCGTTCTGCGAAATCGCAAAAATGGCATACAGAA
ACCCCGTTCAAAAATCCCCCAAAATTCGCGTTTTTTGGCCTCCCCGTGCACAATTAGGGGTTGGTGTAATAT
AGTGGGCCGCGCACTCCATCTTGAGCTAGCATTGTTCGAAACAGGCCTCTTGACCCGTATGTTTTTATGTTT
TCATATTTTAAACTTATATTTCACATTTAAATTTAAATTTTATTTATTTTTTATTTAGATTGAATTAAAATT
ATTAATATTGATTAGCTTTAATTAAACTTTAATTGAATTTATTATTTTTATTAATTATTATTGATTTATAAT
ATTACTATTGTTAGTTACTACTATTGTTACTCTATCATCGCTAACGTTATACTGCTATACTAGTAATAGGGT
TAGTATCCCTTTAATATTAGAATAAGTTGTAATATGTTAATAATGAGTATAATACATAATTATATACACTGA
TAACTCTATGATAACTCTATTATATATACTGAGAATAGAACTAGTATGAATTAATAATATAATATTGAATTG
TATAATGATTATAACTTTATTACACTCTATATTATTCTACTCTAACTTTGCTATTAATATGTTCACTCATTA
GTTACTAAATTTAACTGTAACACAATTATT------------------------------------------
------------------------------------------------------------------
>KY698560.1_Leishmania_braziliensis_strain_MHOM/PE/00/LH699_clone_LH699_30_minicircle_kinetoplast,_complete_sequence/1-740
AATTAGTTTTATTAATTTGTTGCTAATAGTGCTGCATGTGTTTATAAAATTTAGTAATACCTCGAAAAATGA
GGTTAAAATCGTACTACCCGACATGCCTCTGGGTAGGGGCGTTCTGCGAAAATGGAAAAATGGCATACAGAA
ACCCCGTTCAAAAATACCCCAAAATTCGCGTTTTTTGGCCTCCCCGTGCACAATTAGGGGTTGGTGTAATAT
AGTGGGCCGCGCACCCCGACTCGGGCTAGGATGTCGTGAAACTGGCCTCTAAGGCCTTGTGTTTTAATAATT
TTAACTTTGGATTGATATTATTTGATTTAGCTAGTTAATTTATTTAATTATTAGTTTAATGTTGTTATGCTC
GATAATAAACTATTATATTTCTAATTAGTAATAATATGTGTTCTCTAATTGTACTATTGTTATTACATCTAT
GCATACTATATAATGATACTAGTGTTATGATGTACGTGTTAGTGTATAATGAGAAGACATAATAGTAAAATT
TAGATATTAATATTAATTACAATTGCTAATATGGAGTAATGAGTCTATTATAACTATGAGGAACTATAATTT
TATCTAATTCATTTATAATAATAGAGTTAGAGTTATGATTACATTGATAACAATATTATATCTTTTTATTAA
TTTTATTTACTCTCTGTGCTAAGTTAGTTCTAATGTTAGATTTAATAATTAGACTATTGATAGTTCTATAAT
AATATAATAATTTAATTTAA----------------------------------------------------
------------------------------------------------------------------
>KY698561.1_Leishmania_braziliensis_strain_MHOM/PE/00/LH699_clone_LH699_31_minicircle_kinetoplast,_complete_sequence/1-740
AAATATTATTTTTGTAATTTTATAAATTTAGTGTTAGAGTGTTATCATGTTTCGAAAAAATAATAAAATTCG
CGACAAAATCGTACTACCCGACATGCCTCTGGGTAGGGGCGTTCTGCGAAATCGCAAAAATGGCATACAGAA
ACCCCGTTCAAAAATCCCCCAAAATTCACGTTTTTTGACCTCCCCGTGCACAATTAGGGGTTGGTGTAATAT
AGTGGGCCGCGCACTCCCCGCTGGGTTAGGATCAATAAAATGTGGCCTCTTAGAGGCTTAATTTTATCTTTT
CTAAATTATCTCGAATTATATATTTAATTTGAACTAATATTTATAATTTTATTAATGAATTAGAATATAAAT
TTATTATGCGCATAGATAGTTAAATAATACTAGTTTAGTTATTATATACTGATGTTAGCTCTATATTACACT
GTTCAATGCTAGTATATTATATGGTAACGCTAGTCTATACTGTGATTAGTAATATAGATGACTCATTACCCC
AAAATAGCAATTACAAGTTATATTGTAGCATAATATTGAGCTTATTATTGATAATATTTTAAAACTATAACA
TTGCTAATACATTCATATATAATACTAGTGTTATGATTAGATAATTGTTACGTTATATACTTAATAATATAA
TTTACTACTCACTTAGATCTATACATTCACTGTTTATAGTATTGATAGTTTTAATTTAATAATACTAGTTTT
ATTTACTAGTAACATTAGTG----------------------------------------------------
------------------------------------------------------------------
>KY698562.1_Leishmania_braziliensis_strain_MHOM/PE/00/LH699_clone_LH699_32_minicircle_kinetoplast,_complete_sequence/1-740
GTCTCGCGTTATTATGAGATTATATTTTATCTAAATAATATTTTTAATTCTTTTATAAATTTTATAAAATTG
CCTCAAAATCGTACTCCCCGACATGCCTCTGGGTAGGGGCGTTCTGCGAAAACCGAAAAATGGCATACAGAA
ACCCCGTTCAAAAAATGCCCGAAAATCGCTATTTTTGGCCTCCCCGTGCACAATTAGGGGTTGGTGTAATAT
AGTGGGCCGCGCTCCCCGGCTCGAGTTAGAATGCCTCATTATAGGCCTCTTAGAGGCTTAGTTTTTGAATTC
TAAATTATTTTCGAATATAAGATAAATATTAATTTGATTTTGATATTAAAGTTGGATTATTAGTTGTTTGTA
ATATTATTTTATAACTATACTAGTATATAATGCTGTTCCGTATTAGAACTATAATGTTAATCTATGTTAGTA
CTGGTATAGAACTATATGATTATAACACTACATTGATAATACTACTCTGTCTATACTCTATAATAGCTCTAC
TTCCCTTTAATATAAATATAAGTTATGTTAGTAATAGATACATTAGATATATAATCAATAATACTATTATTT
AATAACGCTAATGATACTATACAATTATTACTATATAGAACTGGTTACATTATACTTATACATACAGTGCAC
ACTATATTATATAATTATATTTACTGCGGCCTCTATATACATGTCTATCTAATTTTAATTTATATATTTCAA
TAATAATTTAATTTAGTAAT----------------------------------------------------
------------------------------------------------------------------
>KY698563.1_Leishmania_braziliensis_strain_MHOM/PE/00/LH699_clone_LH699_33_minicircle_kinetoplast,_complete_sequence/1-752
TGTTTTAATAATAATTTATAAATTGTTTTGAAATAATATTTTATCTTATGTGTCATTATAGTTCCAAAATTA
GCATAAAATCGTACTACCCGACATGCCTCTGGGTAGGGGCGTTCTGCGAAAACCGAAAAATGGCATACAGAA
ACCCCGTTCAAAAAATGCCCGAAAATCGCTATTTTTGGCCTCCCCGTGCACAATTAGGGGTTGGTGTAATAT
AGTGGGCCGCGCTCCCCGGCTCGAGTTAGGATGATGAAAATAAGGCCTCTTAGAGGCTTGTTTCTCGCGTAT
TACATGTTTTTCTAATAATTAATTTTTATAACTTATTTTTAACATTTAAATTATTATATTGACTAGTTTGTT
AATATATTTATTGTTTAGTTAAATTTATATTTTAATTTGTAATATTATTTGTTTATCATTATTACTATGTTA
TATCTAATACGTTACTCATTCATACTATTATAGCTTATCTATGTAATGGTTAGTATAGTTATAGATAGTGGG
TAAATAGTAATATATAACATGTTTGATATTATATTATATTGATGAAATTAGTAATACAGTGTATAACGTTAG
ATGATATACATGAGTTAAACTATTAGTAATTAAATAATTATACTTAATAATGTTATGCTCATTGTTACTTAT
ATGATATGATAGTTTCAATACAATATATTTATTTTTACATATACTCTTTACACTATGCTACTCTAGTTAATA
AACTTGTATGCGCTGATAATAACTATAATAAT----------------------------------------
------------------------------------------------------------------
>KY698564.1_Leishmania_braziliensis_strain_MHOM/PE/00/LH699_clone_LH699_34_minicircle_kinetoplast,_complete_sequence/1-734
ATTAGAGCTATGTTATTACTGGTTAATGATAATAATGTTGTGTTAGAAATAATAATAATTCGTGAAAAATCA
GCTCCAAATTTTACTCCCCGACATGCCTCTGGGTAGGGGCGTTCTGCGAAATCGCATTTTTGGCATACAGAA
ACCCCGTTCAAAAATTCCCGAAAAATGCCATTTTTTGGCCTCCCCGTGCACAATTAGGGGTTGGTGTAATAT
AGTGGGCCGCGCATCCCAGCTCAGGTTAGAATTCAATAAACTAGGCCTCTTAGAGGCTTGATTTTATAATTC
TAAATTATTTTAACTAGTTTTGACTTAAATTGAATATTTATTAATGAATTTAAATAATATCTGCACTGAATA
ATGCTAGTATTGAGTTATTAATGTTATATTAAATTGTTATGTTATAAATAATTAAATCTATTTTATTACATT
CTCTCACATAGCTTTATCTAGTATCTAATAATGTTACTTCAATGATTATAGTGTATTATACGCTAGATATTA
CGAATATATTAGTTACAATTGCTATTTTAGGGTAATGAGTGATAATATGAGCATAACACTTAGTAATACTAG
ACTATACTAATATAATTATAATATTTATTCAATGATTACATACATAATAATATCTCTTTATTAATTTTATTT
ATTTCTTGTGTTAAGCTAGTGATAGTAGTATTATACTTAGTTAATAAATATAATTTTACTAATGTTACACTC
AATGATACTACTCT----------------------------------------------------------
------------------------------------------------------------------
>KY698565.1_Leishmania_braziliensis_strain_MHOM/PE/00/LH699_clone_LH699_35_minicircle_kinetoplast,_complete_sequence/1-739
ATTCGTAACATTAAATTTAATAAAATATTTATTTATAAATTATTATGAGTTTGACAAATTATTAAAAATTAG
GACCAAAATCGTACTCCCCGACATGCCTCTGGGTAGGGGCGTTCTGCGAAATTGCATTTTTGGCATACAGAA
ACCCCGTTCAAAAATTCACGAAAAATGCCATTTTTTGGCCTCCCCGTGCACAATTAGGGGTTGGTGTAATAT
AGTGGGCCGCGCACTCGGATTATGGCTAGACAGATAAAAATGTGGCCTCTTAGAGGCTTAAATTTAATAATT
CTAAATTAAAAGTTGAAATTAGATTTATATATTTGTTTCTAATAATATTTATGTTAGTAATGCGCTAGTTTT
GATATAATTATATATTTTAATTCTAATCTATGCATACGTTATCTATATTTTATTATATTATTTGATTTAATA
TTATCTCATTATATAGTTTAACTCATAGTATATCATTAGCACTGTTATAAGATGTAATGTTATAGCTCCATA
CTAATAGCAATTGCCTTTTATATTGTAATATGTGGGTAATATGGTTAGTAACTATAATAAACTTTTATAACA
CTATTATCTATATCGCTAACATTGAACTATTTATATACTAATTTTATATATGCATTGACTTGTATACAATTT
ATTATTTAATAGATATAATATAATTTTAATTTAGCTTATCTTATACTGGTAATGCTGCGTTTAAAGTTTAAT
TCATTGATAAAATAAAAAT-----------------------------------------------------
------------------------------------------------------------------
>KY698566.1_Leishmania_braziliensis_strain_MHOM/PE/00/LH699_clone_LH699_36_minicircle_kinetoplast,_complete_sequence/1-741
TGTAACAATATTTTAAATTTAGTAATACATAAGTTTTAATAATTCTATGTTTCGATAAATTTATAAAAATAG
CTCCAAAATCGTACTACCCGACATGCCTCTGGGTAGGGGCGTTCTGCGAAATCGCAAAAATGGCATACAGAA
ACCCCGTTCAAAAATCCCCCAAAATTCGCGTTTTTTGGCCTCCCCGTGCACAATTAGGGGTTGGTGTAATAT
AGTGGGCCGCGCACTCCGTCAGAGCTAGGATCTATAATTTTAGGCCTCTAAGAGGCTTGTTTTTATGCGTTC
TAAATTTTATTCGAATATTAATTAATTTTTAACTTTATATTTTTAATTTTATAGTTTTATTATTAGTTTTGA
TTTAGAAAATATTTTAATAAATTATTATTTCTAATTATATGCTAAGTTAGATTGAAATTGAATTAATAGTTT
GTCTATGAATAAAATAATAATATGATAAATGTTTGTTATCTATGTATATCGATGGTTATATCATAATAGTTC
TCATATAGAATATAATATATATTAATATGTAACTAATGGTATTATATGATGTATACTATAATTAGTAATTTT
ATACTCTCACTATATACTATCTATGTACTGGTTAGTAATACTATACGTTACTGATAATAATACTTATTGTTC
TCATTATAATAATATAATATACTTATCTAACTAATACTATTACACACTCATGTTACGCTCTATTACTAGTAT
TACTGCACAGATAAGATGATA---------------------------------------------------
------------------------------------------------------------------
>KY698567.1_Leishmania_braziliensis_strain_MHOM/PE/00/LH699_clone_LH699_37_minicircle_kinetoplast,_complete_sequence/1-740
ATTATTGTAATACATCTTTTAAAATTATTTTATAAATTTAATAATATGTCAGTGTTAGGATAGTGAAATTTG
AGTCAAAATCGTACTCCCCGACATGCCTCTGGGTAGGGGCGTTCTGCGAAAACCGAAAAATGGCATACAGAA
ACCCCGTTCAAAAAATGCCCGAAAATCGCTATTTTTGGCCTCCCCGTGCACAATTAGGGGTTGGTGTAATAT
AGTGGGCCGCGCACATTCTCCCGAGCTAGGATTATAAAAATAAGGCCTCTTAGAGGCTTGTTTTATGGGTTT
CTAAATTTTATTCAACTATTAATTAATTTTTAGCTTATAAATTATTTATTTAGCTGTGTTATATCTAGTTTG
ATTATAGAATTTAATTTATAAAATATAATTAGTTTATTATAGTAGTAGATTGAATAGTTTTAATATAGTTAA
TATAATTTTATATAATATTAGAACAATGTTAGACTATAGATTAGAACATAGATAGTGCTGATATAATACTAA
CATAATAGAATATAATATATATTACACTTGTTACATTACTAATATCTACTAACTTTATAATATTTATAATTC
TACTCTTACACTATTATGTCTATTGGATAGTTATTATACTTAGTAATACTATGTGCACTACTTTGATAGATA
ATAGATAATAATGTTAGTTATATAATACAATTATACCTTACACTTACTCTATAGCATTTGATCTAATGTTAT
TAATAGTGATGTTTGCTAAA----------------------------------------------------
------------------------------------------------------------------
>KY698568.1_Leishmania_braziliensis_strain_MHOM/PE/00/LH699_clone_LH699_38_minicircle_kinetoplast,_complete_sequence/1-758
ATATGAACTAATTTTAATTTTTAAATTTATAAATAATTATTTTACTAGAAGATATAATTTCATCAAAAATAG
CCTTAAAAATTTACTCCCCGACATGCCTCTGGGTAGGGGCGTTCTGCGAAATCGCAAAAATGGCATACAGAA
ACCCCGTTCAAAAATTGACCAAAAATCGTGTTTTTCGGCCTCCCCGTGCACAATTAGGGGTTGGTGTAATAT
AGTGGGCCGCGCACTCCGGCTGGAGCTAGGATTGGATAAAAGTGGCCTCTAAGGCCTTACATTTTTATGTTT
CTAACTTTTCGCTAATATATCACTGTTAATTAAATATTATTTTGCTCTACTTATATATGTGCTAGTTTAATC
TGTACTAGCTTAGATATAATATTAATTTTAATTAAATAACTAATCTATATCTACGTTGTTATCTATTGTTAT
ACTTTTAATATTAAATTATATAAATTTTATAATTATATGCTCTATTACGTCAATGTTATGATTATGCTCAAT
TATAGTCAAAATATTCCCTTTTCTAGTTATATTATTATATGTTTTATATCATTTAATAGCATTTTAATAATA
ATACAGTGTTATACTAGATAATGATGATATAGCTGATTAGAACATATAAAATTAAATTTAGTTTTACTATAA
TAATACTTTTGCTATACTATCTTATATGCTTACATTACTTTTTATCTTTTATAAACTTTTATTGTTTGTAAT
TATTAGCTAATGTCAGTGTGTTACTAATATTGTTACGT----------------------------------
------------------------------------------------------------------
>KY698569.1_Leishmania_braziliensis_strain_MHOM/PE/00/LH699_clone_LH699_39_minicircle_kinetoplast,_complete_sequence/1-741
AAGATAAAATTAAAACTTTAGCTAAACAATATTATCTCTGCGCTGTTATGTCATCATATTTTATAAAAATTA
GCATAAATTCGTACTCCCCGACATGCCTCTGGGTAGGGGCGTTCTGCGAAATTCGATTTTTGGCATACAGAA
ACCCCGTTCAAAAAATGCCCAATTTTCACGATTTTTGGCCTCCCCGTGCACAATTAGGGGTTGGTGTAATAT
AGTGGGCCGCGCACCCCGGCTGGAGTTAGAATGCCTCATTATAGGCCTCTTAGAGGCTTACTTTTTGAATTT
TAATATTTTCTCACTTATTATTCTCATTTAAATTTAATTTTATAATATTTCTTTGATCTAGCTTGATTAGAT
AATTTAATTTTAGTTTATTATAAGTTTTATTTAATTTTGTTAATAGTTATTCATTATTAAATTTTTATTAAT
AAAGTTTATACTAGCTTATCGATGTTATACGTGGTTATGTGATTATATAGACATAGTTAGAGATAGGTTAGT
TATATATTAATTACAATATAAGTTAGTATCATATTATAGTACTATTTAGTAATACTATTAGCTCTACACTAG
CTTTTGATTATACTATACATACTTACATTATACGCTACATTATAAACTAATAATATTATTTAAATTGATTTA
CTATGTTACTTGTATTATATAACTTTAATAAAATTTAATTATAATTGTTACGCTAATGTTAGATTATAGTTT
GCATATTAAATATTTAGTTAA---------------------------------------------------
------------------------------------------------------------------
>KY698570.1_Leishmania_braziliensis_strain_MHOM/PE/00/LH699_clone_LH699_40_minicircle_kinetoplast,_complete_sequence/1-741
AATAATAGTAACACTGCGCGACATTATACGTGACAATAATGATAATAAATTTATTAAAATTCTATAAAATTC
CAATAAAATCGTACTCCCCGACATGCCTCTGGGTAGGGGCGTTCTGCGAAATTCGAAAAATGGCATACAGAA
ACCCCGTTCAAAAAATGCCCGAAAATCGCTATTTTTGGCCTCCCCGTGCACAATTAGGGGTTGGTGTAATAT
AGTGGGCCGCGCACTCTGGTTTGAGCTAGCTTTGATAAAAAGTGGCCTCTAAGGCCTTATAATTTTAATTTC
TGCGCTGTTATGGATAGTGTGATTTATATTTTATATTTATTCTAGTTTAAATTTAATTTTATTAACTAGTCT
ATTACTGCATTGATATAATTAATGTTCTATTTATAAAACTATTGTTATACATTGTAATAGTATTTTATTGTT
ATTATAAATTTTATACAACTATGCTCTATCAATACTATATGGTACAGTGTTATACTAGTTTATCGTTAGTAA
TACAATATAATATAACTTGTAACTAATATCTGGGTAATATGATATCTATACGCATACTTACACTATAATTAT
ATAATTAGAACTATACTATTACTAATAATGATACTAACGTTGAACTATAGAGTTATATAATTAGAATACATA
TAAGTTTGATAAAGTTAATTCATATACATCTTTATATTTATGATTCGCGTTATTACTTGCATTATACATCTA
AGCTAGATAATATTTGATAGT---------------------------------------------------
------------------------------------------------------------------
>KY698571.1_Leishmania_braziliensis_strain_MHOM/PE/00/LH699_clone_LH699_41_minicircle_kinetoplast,_complete_sequence/1-740
ATATTAGTAAATAATAATTTTAATAATTTTAAATTTAATGTTGTTATGTGTTGAATAAAATCTAAAAAATTA
GCTCCGAATTTTACTCCCCGACATGCCTCTGGGTAGGGGCGTTCTGCGAAATCGCATTTTTGGCATACAGAA
ACCCCGTTCAAAAATTCACGAAAAATGCCATTTTTTGGCCTCCCCGTGCACAATTAGGGGTTGGTGTAATAT
AGTGGGCCGCGCACCTCGGCTTGAGCTAGGATGTATAAAAATAGGCCTCTTAGAGGCTTGATTATTGCGTTG
AAGTTAAAATTGATTTTAATATTTATTTCTAACTAATAATTTTGATTTAAACTAGTTAATAGCTTGGTTAGT
TGCATATAATTAAATAAATTTTATTTTATATTAGTTTTGATTAGTAATGTTATAAGTTTATTGATAATGCTA
TTCATATACTATTATTGTTATACTCATAGTTCCGTTACATGTATTACTACGTTAGCCTCATTATTACGATAA
TATAGAATAACTTATATTACAATTGCTCTTAAATACACTATTTTAATAATACTCTATGATACTGGCTAATAC
ATAGTTATAGATAGTATACTTATTTATAATTTTGTAATATTACTTGTTACACTTATATGCACTGAGATAGAC
GTAATGAATAGATTATAATATTATTGATATACTACTTTTATTAACTTTATGTTTATTGCATTTTAATTTAAT
TAGCTTCATTATGAGAGACA----------------------------------------------------
------------------------------------------------------------------
>KY698572.1_Leishmania_braziliensis_strain_MHOM/PE/00/LH699_clone_LH699_42_minicircle_kinetoplast,_complete_sequence/1-750
AATTTAATTTTTAATTTTATGATACAGCTGTGTTATGTTTGTGATATTATTATTCAAAATTTATAAAAATAG
AGCAAAAATCGTACTCCCCGACATGCCTCTGGGTAGGGGCGTTCTGCGAAAACCGAAAAATGGCATACAGAA
ACCCCGTTCAAAAATCCCCCAAAATTCGCGTTTTTTGGCCTCCCCGTGCACAATTAGGGGTTGGTGTAATAT
AGTGGGCCGCGCACTCCCCGCTGGGTTAGAATCATTAAAATGTGGCCTCTTAGAGGCTTATTTTTTATTTTC
TAGCTAAACTCGTGAATATGATGTTAATAGTGACATTTATATTTATTATTTATATTTATTTCTAATTTTACT
TTACTATTTAGTTCTAATTATGTTCTATTGAGTAATATAATAATTAGTATGATAATGTATTGTATGTTTATT
GATAAGATATAAATTTATTTATTATCTATACTATCTCTGCACTATCATTGTTACATGGTTATACTACATCAA
ACTAGCCTAACTTATATTGATATTAATATATATTATGTAGTATATTCGATAATAATACTCATTAGCCCTAAC
ATTAGATAATACTACGTTATTGATAGCATTGATTGTATAATTATATAATAAATTTAATAACTATTATTTATC
TAACATACATACTATATTTAACTCTGTGCACTGAATGTTATAATTGTTATACTAGTTAAGTGATAGTTAATT
GTAATGTTAAAATAATAATTTTATTTTGAT------------------------------------------
------------------------------------------------------------------
>KY698573.1_Leishmania_braziliensis_strain_MHOM/PE/00/LH699_clone_LH699_43_minicircle_kinetoplast,_complete_sequence/1-741
TAAATAATAATAATAATTTTAGTAACACGTGAATTAGTAATGTTTAATGTTTTGAATTTTATCGAAAAATGG
GGGTAGAATTTTACTCCCCGACATGCCTCTGGGTAGGGGCGTTCTGCGAAATCGCAAAAATGGCATACAGAA
ACCCCGTTCAAAAATACCCCGAAATTCGCGTTTTTTGGCCTCCCCGTGCACAATTAGGGGTTGGTGTAATAT
AGTGGGCCGCGCACTCGGACTTGAGCTAGCTTGGATAAAAATAGGCCTCTTAGAGGCTTGAATTTATAATTC
TAGAGTTTTATGGTTGTTTCTAACTAATAAACTTTAAATATTACTTTTATATTACTAATTTTGTTGCTGCTC
TGTTACATTATCTTATTAGCTTATCTAGTTATTATAATTTATTGTTTATTGTGTATAAGTATGATTTAGTTT
AAATGATTTATATAAATTTATTTTAATTATTAACTTTGCTATGGTTATCATGATTATACTCAATATTACACT
CTACAATATATATTTATATTAGTTATATGAGTAGTTTTATCATTATATACTAGATAATTTAATAATTATAGT
TTTAATAATAGAGCTAATTAGAATGATATATAACTTTAATGATATCTATACTAACATTGTAATATTGTTTTA
CTAAGTAGATATTATTTTATATTTTATATTAAATTTAATTTTTACTTGTTAATATAGATCTATGTTTCGCGA
TTATCACTAAATAAATTTTAT---------------------------------------------------
------------------------------------------------------------------
>KY698574.1_Leishmania_braziliensis_strain_MHOM/PE/00/LH699_clone_LH699_44_minicircle_kinetoplast,_complete_sequence/1-749
ATTAGTGACAAATAAAATTTAAAATAAGTTTATTGATAATTTAATGTGAGTGTTGAATTACGTCAAAAATAG
CCTTCAAATTTTACTCCCCGACATGCCTCTGGGTAGGGGCGTTCTGCGAAATCGCAAAAATGGCATACAGAA
ACCCCGTTCAAAAATCACCCGAAAATCGCATTTTTTGGCCTCCCCGTGCACAATTAGGGGTTGGTGTAATAT
AGTGTGGGGTGCGCTCAGTTTTAGGCTAGCTCCTCGTAAAGTAGGCCTCTTAGAGGCTTGTTTTTAATTTTT
TAAATCTTTTTCTAATAAATTATTTTAAAGTTAGATTTAAGTTTAATTTGATGTTAATAATAGTTTATAATT
AGAAAATAATAAGTTCTATTTAGATAATAAATTTGTAATGCTATGTTATCTATGATGTAATACTATAGTTCA
CTTATTAAATTTATAATTACACTTAAATAAAACTATGTATTCGCTAATGATGTAGTATTATATGTGTTCTAA
GATACGTAGAATAACTTGTAATATAATATATTCTATAATGAGTCAATACTAGCTCTATAACGTTACATTGTC
GTGATAATAAGATAATATAAATAGTTTTAATTAGAACAATAAATAGTTTATAACAATATGATAACTTTAATT
ATTTATATGCAATCAATACTATGTTTAACATTAGAATATCACTAGAATAAATTTTTATTAAATAGTTAGTAA
TATGATGATAGCAATGATTTGATATAATT-------------------------------------------
------------------------------------------------------------------
>KY698575.1_Leishmania_braziliensis_strain_MHOM/PE/00/LH699_clone_LH699_45_minicircle_kinetoplast,_complete_sequence/1-741
TAAGTAATAATAATTTTTTTAATAACAGTGTTACGTGCTGTTCAATGTAGAGTTAAAATTTACTAAAAATAG
GCAATAAAATTTACTCCCCGACATGCCTCTGGGTAGGGGCGTTCTGCGAAATCGCGATTTTGGCATACAGAA
ACCCCGTTCAAAAATTCGTCAAAAATGCCATTTTTTGGCCTCCCCGTGCACAATTAGGGGTTGGTGTAATAT
AGTGGGCCGCGCACCCCGAGTTGAGCTAGCTCTGCATAAAAGTGGCCTCTTAGAGGCTTGATTATTGCATTC
TAAATATTTTCTAACTAGAAGTTAAATTTTAAATATAATTTTTGATAAAGTTTGGTTAATATGTAATTTTAT
TTTTAAATATACTAGTTAATTTATATTATAATAGATTAGCGCTGTGTTAGTTATATTATTGAGTATATTATA
TTGTTAGTTATAAGTTTTAATTAAATTATTATAAAATTATTAGTATTACGTGAGTAACCCTGAATTAGCTAA
AATATATCAATTGTAACTAATATAAAAGGGTAATGTCACGTATATCATGATGTTATAACGTAGATAGCTTAT
TATTATAATATTATATTTAATCATTACTATTATTATATATCTAACTGTTACTAGCTTATACTATGAACATAC
TAGCTTGTCTATAAATATATTTTACTTTGTTACACTTTATATTCTCGAGTAAACTTAATTATATTTAACATT
ATGATGATATTATAAGTGTGG---------------------------------------------------
------------------------------------------------------------------
>KY698576.1_Leishmania_braziliensis_strain_MHOM/PE/00/LH699_clone_LH699_46_minicircle_kinetoplast,_complete_sequence/1-751
TATTAACTTTATGCTAGAGTGTTATGTGTGTTTATGATTTATTAATTTACTGCATTACATCATCAAAAATTA
GCATAAAATCGTACTCCCCGACATGCCTCTGGGTAGGGGCGTTCTGCGAAAACCGAAAAATGGCATACAGAA
ACCCCGTTCAAAAATCCCCCAAAAATCGCGTTTTTCGGCCTCCCCGTGCACAATTAGGGGTTGGTGTAATAT
AGTGGGCCGCGCACCCCGGCTAGAGTTAGGATGGTGAAAAAGTGGCCTCTAAGGCCTTATAAAATTGGACTA
TTATTCTTTTTGACATTATATTAATTTATAATTAATTTTTAATATTAAATTCTATTCATTGCTACGTTATAT
GCTATGTCTACACTAGTAAAGCTAGATTATAAATATTATTGTAATGTTAGTAGTATGATGTTTAATTTATAG
TTTTTATATTGAATAATAATTTTATCTAACGTTGGTAATATTGTTAGTGATAATATGGGTTACTATATCAGC
ATAATTAGATTACAACTTATATTTAATATTAGTTAGTATTATCTCGTAATGTATAGTATTATGTTAGTTTGA
TAAATTTATAACTCTATAGATACATATAACTTTATTACTATACGGTAACGTGCACTATTATATTTAATTATT
ATACACTGATTATAACTATCATATATCTATATACACATAAACTTGCTCTACTTGGTTGTTATTAATACATTA
CAACTATGGAACAATAATAAAATAATTTAAA-----------------------------------------
------------------------------------------------------------------
>KY698577.1_Leishmania_braziliensis_strain_MHOM/PE/00/LH699_clone_LH699_47_minicircle_kinetoplast,_complete_sequence/1-741
TCTAAATAAAAATAAAAATTATTATTACACGTGGTTACAGCGTTATAAAATCATATAATACTTCAAAAAATG
GGTTAAAATTTTACTTCCCGACATGCCTCTGGGTAGGGGCGTTCTGCGAAATCGCGATTTTGGCATACAGAA
ACCCCGTTCAAAAATTGACCATTTTTCGCGTTTTTTGGCCTCCCCGTGCACAATTAGGGGTTGGTGTAATAT
AGTGGGCCGCGCACTCCGGCTAGAGTTAGAATGCCATGAAATAGGCCTCTTAGAGGCTTAAAATTTAGAAAC
TAACTTGAACTGGAATATAAAGATGAAATTAAACTTATAATTGATGTTATATTATTTTATCTGCACTATTTT
ATTAATTATTTAAATCTATAATAGTTTCTAACCTGTTCCGTGTTAATATAATTATTAGATAATGGTTTAGTT
ATAATATTGTTCGAGTTATATAATCTTATAGTTATGATAATGCTAGCTCCTCTGTGTTACATATAGTAATAG
CTCCATATTAGTTACAACTTATATTAGATATCTAACATTACGATATTATTATACTCATTAGACTATCATTAG
ACTGTTATTAGTTTAATAAATTTATAAAATGATTATTTAAATGTTATTAATAGTAATTTAATTTTATGTTTA
CTTTTATTTTTATTTTCTTACTTGAACTTGATTTACACTAGTTTCGCATTTAGATAAAATATTACTTGCATT
GTTAGAATAATAAAATTAGTT---------------------------------------------------
------------------------------------------------------------------
>KY698578.1_Leishmania_braziliensis_strain_MHOM/PE/00/LH699_clone_LH699_48_minicircle_kinetoplast,_complete_sequence/1-750
TAAAATGTTTTAAATAAAATAATTTAATTGTGTTATTAGAGTAAGGAGTCGAGTCATTACCAGTAAAAATTG
GGCTAAAATCGTACTACCCGACATGCCTCTGGGTAGGGGCGTTCTGCGAAAACCGAAAAATGGCATACAGAA
ACCCCGTTCAAAAATCCCCCAAAATTCGCGTTTTTTGGCCTCCCCGTGCACAATTAGGGGTTGGTGTAATAT
AGTGGGCCGTGCATCCCGATTCGAGCTAGAACTCTATAAAAGTGGCCTCTAAGAGGCTTGAAATTCGAATTT
TAAAGTTTATCAGAATAAAATTATTTTTAAATCTATTTTTGATCTAATTTAGCTCTGTAATGGTAATGATTA
TGTTATAATATTAAATAGTAATAAATAGTTTTGTATAGTTTAATTAATTATTTTATTATTAGTTATTATTAT
TAGATTTTATTGAATAGACTTATAACTGTACTAGATGATGTTCTATTATAGTTTAGATAGATATAATACTAC
TCATTACTAGAATAACTAATATATATATTATATTATACTGATATCTACGCTATTACACCTTACTCTATAATG
ATATAACTATGGCATACAATTTTAGTATTACTTGTATTCAATAAAGTTTATTTTTTATATCTTTTTAATTAT
TCTCATTATTGCTTGTGATTACTAGTTTAAATATTTTAATTGTCGCTAATATAATTATTTGACTAGCATTAA
CTTTATAGATTTGATATTAATAATAATAAA------------------------------------------
------------------------------------------------------------------
>KY698579.1_Leishmania_braziliensis_strain_MHOM/PE/00/LH699_clone_LH699_49_minicircle_kinetoplast,_complete_sequence/1-720
AATTTTAAATAAATTTATTTTTTATTTTTTGGAATTTTATTATGTCTTCGTTGCATTACCTCGCTAAAATTG
CATCAAAATCGTACTCCCCGACATGCCTCTGGGTAGGGGCGTTCTGCGAAATTCGATTTTTGGCATACAGAA
ACCCCGTTCAAAAAATGCCCAATTTTCACGATTTTTGGCCTCCCCGTGCACAATTAGGGGTTGGTGTAATAT
AGTGGGCCGCGCTCCCCGGCTAGAGTTAGAATGCCATGAAATAGGCCTCTAAGAGGCTTAAATTTATAAAAT
TGTTATAATTGGAATAAAATAATATTTATTAACTTGTAATTTAACTTTAAACTAATAATGTTGCTTATATTG
ATTATCTAATTATAATTATTATTTAGTTTTAATATAGTATTAATATGGAACTAGTTTTATATATTTATAATA
TTACTAGCTCTATACTATAGTAGTGCTGTGTAGTGTATGTATTAGAATTGTAATAGGTCTATTATAATATAA
AAGCAATTGTAACTAGTAATGAGTCAAATTATGAGTATAACAATGATATTACTCTAACTATACTATGTCAAA
CTATACTTTTAATAAATTATAATTATGATAAACTATAACGTTCACTTATATAATCTTTTACATACAATTTAT
TTTCTAATCTAGCTGTAAACTTTAATCTATAATGAGCTTGATATTAGTGTCTTATTATGTTTCATTAATAAT
------------------------------------------------------------------------
------------------------------------------------------------------
>KY698580.1_Leishmania_braziliensis_strain_MHOM/PE/00/LH699_clone_LH699_50_minicircle_kinetoplast,_complete_sequence/1-750
TTAGTAATAATTGTTTTTTATAAAAATAATTTTAACTTTAGAGTGTAATGTTGCGTAATGATTAGAAAAATT
CAATAAAATCGTACTCCCCGACATGCCTCTGGGTAGGGGCGTTCTGCGAAAACCGAAAAATGGCATACAGAA
ACCCCGTTCAAAAATCCCCCAAAATTCGTGTTTTTTGGCCTCCCCGTGCACAATTAGGGGTTGGTGTAATAT
AGTGGGCCGCGCACCTCGACTCGAGCTAGGATCATAAAAATATGGCCTCTAAGAGGCTTGTTTCGCGTGTGT
TAATATGTTTTTAGAATAAATAATTTTTATATTATAATTTATTTTTATTTTATGCTAGATAACGATATGTTA
GACTAATATTATTATTTTGTTAGAATATATTTTATTAAATTGTAATTAGTATGTCATTAGTAATATTGATAA
TTAATATTATAGTTTTGAATTAGATAACAATATAGCTGTTCTATGTGTATAATGTAGTAATAATGCTTAGTA
ACCCTCAATATATAATATATTCTAATATAAAAGGGGATATTACTCATTACTATGATGTTATTAACGCTAGAG
ATACTATAATGATAATACTGAATATGGAGCTAATATGGAACTATGATTATTATATAATGGTGTTGTTATAAT
ATTAATACTACTTTAATTACACATTAACACTTATATACTTTTCTCTATCTCTTACGATGTTCTTATTAGTTT
CTAACGTTACATTTATTAGTGATACATGAA------------------------------------------
------------------------------------------------------------------
>KY698581.1_Leishmania_braziliensis_strain_MHOM/PE/00/LH699_clone_LH699_51_minicircle_kinetoplast,_complete_sequence/1-738
AGGCATATTAGTGTTATTAGTGTGATAATAAAAATAAAATTGTGTTACTCGTCTATAATTTCATAAAAATAG
GGCTAGAATTTTACTCCCCGACATGCCTCTGGGTAGGGGCGTTCTGCGAAAACCGAAAAATGGCATACAGAA
ACCCCGTTCAAAAATTGCCCGAAAATCGCGTTTTTTGGCCTCCCCGTGCACAATTAGGGGTTGGTGTAATAT
AGTGGGCCGCGCACTCTCGCTGAGGTTAGGATTGGTGAAACTAGGCCTCTTAGAGGCTTGATTTTATATTTC
TAAATTATTTTTATTATTTGTTTAGAATTTTAATTTTAATATCATAATTGAACTAGTTTGTTATCGTTACAT
TGACTAGTATTGCATTAGATTAAATAATATTATAAATTAGATTATATACGTGACTATTTAGCTTTATATTTA
AATAATTATTAGAACACATACGTTAACGATGTTATTATGAGTTTGAATGAATATAATAAAATTGACATAATA
TAACATAGAATATATTACAATTAGTAATAGGGCAGAGTGGTTACTATAGTATGATGATAATGGAACGCTAAT
AACTATAACTTTATAATTACTCTTATCTTATTACTAATTTAATAGCATTACACTTTACTATAATTATAAATA
TTACTTGTATTTGTATTTCAATTCTTTTGTATGCGCATATATTACTAAATTATTTTATTAAAGTTAGATTAC
ATGTATTACTAGCATTAG------------------------------------------------------
------------------------------------------------------------------
>KY698582.1_Leishmania_braziliensis_strain_MHOM/PE/00/LH699_clone_LH699_52_minicircle_kinetoplast,_complete_sequence/1-750
ATATAATATTTAATTGACATAGAAATAATTTTATTAAAACTGTTAATTATCTTGAAATAATCGATAAAATAG
CCTTCAAATTTTACTCCCCGACATGCCTCTGGGTAGGGGCGTTCTGCGAAATCGCAAAAATGGCATACAGAA
ACCCCGTTCAAAAATCACCCAAAAATCGCGTTTTTCGGCCTCCCCGTGCACAATTAGGGGTTGGTGTAATAT
AGTGGCCCGCGCATCCCAGCTCAGGTTAGATTGGTGCGAAACTGGCCTCTAAGGCCTTATAATTTTAGAATT
TAACTTGAATGGCTTGATAATTTATATTTAATGTTAGAAATTAATTATTAAATAGTTTTATCTAGTTTTATA
TTATTTATTAATGCTAGTTTTGATTATAGTGATGTTCTATTTATTAAAAATAATTTTATTACTAACGATATT
ATGTGCTATAACGATGAATAAAGTTTGAATAAGATAATGTTATTAGATTGGCTGTAATACGATAGATACGAT
ACATTATATATTCCCTTTGCTTTAATATTAGTATATAATAGCTCTATTACTGTATTACTATAACTTCACTGA
CATTGCACTATTATTTATAAAATTTAAATTTAATGCTAACGTTATACATATAGTTTTGATTGTAATACATTT
TAATAATAAATATAATTTACTATTTAGTTCAAATCAATTTTACTATAAGTTTTTCGATATAACACTATGAAT
TTACTAGTTATTAGAACAGTAATGTGAGAA------------------------------------------
------------------------------------------------------------------
>KY698583.1_Leishmania_braziliensis_strain_MHOM/PE/00/LH699_clone_LH699_53_minicircle_kinetoplast,_complete_sequence/1-742
ATTTACAAATAATAATTTATAAGTTTGTTAATGTGTTCCCTAAGGAGTCGACTCCTTACCCCGCAAAAATGG
GGGCAAAATCGTACTACCCGACATGCCTCTGGGTAGGGGCGTTCTGCGAAATCGCATTTTTGGCATACAGAA
ACCCCGTTCAAAAATTCACGAAAAATGCCATTTTTTGGCCTCCCCGTGCACAATTAGGGGTTGGTGTAATAT
AGTGGGCCGCGCACATCCGGCAGAGCTAGAACTCGTGAAACTAGGCCTCTTAGAGGCTTGATTTTTGAATTT
TAAATATTTCTAACATGAATTAATAAATTTAAATAAAATATGTTCTAATTAGTGCTGATTTAGTTAATATAT
AGTTATGATAATTAATTTAATTGATATAATATTATAATTAGATTTAAATGTTACTAGTTTGATTAGAATATA
GATTTTATATAACATTATTAACTATGTTAGTTCCATTGTTATACTCTATGTCTATAATATCGCTAATACTAG
TACAATATATATTCCCTTTGCTTTGTTATATGATAGTAATAGTGTTATATCTATATGAGTGCAATACAATTA
TAAATTTTAATTAACTATTAATAAAGTTTAATATTACATTGAGATGATAACATTACTACACTTTAACTATAA
ATTCTTTTTCTTGTGATATTACTAAACTAGATGATATAATATTATGCTAACGTGTGTTAATAGCTAGCACAA
TTATTTAATTAATTATAGTTTT--------------------------------------------------
------------------------------------------------------------------
>KY698584.1_Leishmania_braziliensis_strain_MHOM/PE/00/LH699_clone_LH699_54_minicircle_kinetoplast,_complete_sequence/1-739
TTATAAAAATAAAATTTATTTGTAATACGTGATAATTATGTTTTAGTGAATTTATAAATTTATTAAAATTAG
GACCAAAATCGTACTCCCCGACATGCCTCTGGGTAGGGGCGTTCTGCGAAATCGCATTTTTGGCATACAGAA
ACCCCGTTCAAAAATTGGCCATTTTTCGCGTTTTTCGGCCTCCCCGTGCACAATTAGGGGTTGGTGTAATAT
AGTGTGGGGTGCGCTCAGTTTTAGGCTAGCTCTCGTAAAAGTAGGCCTCTTAGAGGCTTGTTTTTAAAATTT
AATATTAAAATAGAAAATAAACTAGATAATTATATTTATTCACTTACTTTACTATATTAGATCACGAATTAG
AACTGATTAGATTACTATAGTTGTGCAGATAAATAATATGTATATTGAGTGATAATAATATTTATATTTTAT
GTAATTATAATAATATCTATATAGTCTATGTTATCATCTCTGTTCATAGTAATGTATCTGCGTGGTTACCTC
GTAATATCAATTGCAACTAATATTAGCTTTATATGTAATAGTATTATCTATAATGTCTCTAACTCATAGCTA
ACTTTATCAATATTATTTATTTTATTAAAATTATTTTATACTAATTAAATGTTATTGTATTACACTAGTTTT
GATTATAAATTTTATTACTAACATTGATTGATATAATACTCATTATACTAGAACTTTATGCAGCTATCGTTA
CTCATTAATAGATTGATAA-----------------------------------------------------
------------------------------------------------------------------
>KY698585.1_Leishmania_braziliensis_strain_MHOM/PE/00/LH699_clone_LH699_55_minicircle_kinetoplast,_complete_sequence/1-751
TAGAGGCATAAATAAAGTTTGTCTTACACGTGTTAAGCTGTGTTATAAGAAATATAATTTATTCAAAAATTG
GCATAAAATCGTACTCCCCGACATGCCTCTGGGTAGGGGCGTTCTGCGAAAACCGAAAAATGGCATACAGAA
ACCCCGTTCAAAAAATGCCCGAAAATCGCGTTTTTTGGCCTCCCCGTGCACAATTAGGGGTTGGTGTAATAT
AGTGGGCCGCGCACCCTGGCTTGAGCTAGCTCGATGAAAAGTAGGCCTCTTAGAGGCTTTAATTTTGATTTT
GAAATTAATTTTATTTTAGAACTAGAATTTGACTATTAAATTAGAATATTGCTAGCTTTATGTTAGAATTGA
ATTAGAATGATATTAGTTTTAATATTTAAATAAAATAATTGATATGAGTTAATTATAATGTTATATGATTGT
TATTAAATTATACTATTTTATTAATATTATTAGTTCTCTATCTTGTTACTATATAGATGCACCATATTAGCT
CAATAATAGAATATAACTTGTTTTAATATTAGTTACGAGGGTAATATCTATAATTATTAATACTCTGTTACT
ATCATTACGCTAGTTTAAACTATATACTATACTACTATACACTGAGCTGTTCTAATATTGATAACTATATTA
CTAGTATTGTTAGTGTAATAGATATTTAATTAACATTACAATTTTATTTTCTCTTTTTTCTTTTTATAATTT
GTGTTTATCTTAGTTACATTATTTCATTCAT-----------------------------------------
------------------------------------------------------------------
>KY698586.1_Leishmania_braziliensis_strain_MHOM/PE/00/LH699_clone_LH699_56_minicircle_kinetoplast,_complete_sequence/1-762
GTAATGAGTAATGATTGAGATAATGTTTTGGTAATATGTCGACAATAAAATTAAAAATAATCGATAAAATGG
GGGTTAAATTTTACTCCCCGACATGCCTCTGGGTAGGGGCGTTCTGCGAAATCGCAAAAATGGCATACAGAA
ACCCCGTTCAAAAATACCCCAAAAATCGCGTTTTTCGGCCTCCCCGTGCACAATTAGGGGTTGGTGTAATAT
AGTGGGCCGCACACTCCGGCTAGAGTTAGAATGCCTCATTATAGGCCTCTTAGAGGCTTGTTTTCGATGTTG
CTGCGCTGAAATGATAGAATTACAATTGAACTGGAATTATATATTATTTAATAGTTAATATTTATTATGCTA
TGCAGTTCTCTGTTAACTTTACTCTATACTAGTTCTATTATTGAACTAATTTAGTTATCTAATAAAGTTTAA
TAGTGTTATTGATGTAATATAATTATTTTTATAATCTAATAATACGTAACGTTATAATACTGGTTAGCTCAA
TATTAGCTCAATATAACTAATATATAATATAAGTTGTAGTACTATTTAGTGTTATTATTACTATTCAATAAC
ATTATTACATACTCTAGCTTATACTTACTTTATATATACTCGCTTGCGATAAATATTATATGTATTACGATG
TATAGTTATGATATTTAAATGTAACACTATATTTTTCTTATTTTTTATTTATCATTAACTTATCTTTATGTT
CGATAATATTAAATTTTATAATAACAGTTTTATTATGCTAGT------------------------------
------------------------------------------------------------------
>KY698587.1_Leishmania_braziliensis_strain_MHOM/PE/00/LH699_clone_LH699_57_minicircle_kinetoplast,_complete_sequence/1-738
AAAATAAATTTAATATAACAGTGTTAATGTGGTGTAACGATTAGCAAATAATTTTATAAAATTTAAAAAATA
GGCATAAAACGTACTCCCCGACATGCCTCTGGGTAGGGGCGTTCTGCGAAATTCGATTTTTGGCATACAGAA
ACCCCGTTCAAAAAATGCCCAATTTTCACGATTTTTGGCCTCCCCGTGCACAATTAGGGGTTGGTGTAATAT
AGTGGGCCGCGCACCCCGGCTTGAGCTAGCTCGATGAAAAATAGGCCTCTAAGAGGCTTGGTTTTATAGTTT
CTAGAATTCAAACTAATATTTAACTTTTAAAATAAATAAATTTGTGTTGCGCTGAATAATGAGTTAATTAAA
TTAGAGAAAATAAAATATTTATTTAGTTATTATTATATTACTCATATTGATACTAGATTATAACTATTTATT
AGATTACTATGATGTTACACTATCTATACTATTATCTCTAACGGTTAGTAATATAGTAGTAATAGGGCTAGT
TCCCTTTAATATAAACTTATATTGTAATATGTTAGTAACACTGTAGTAATACTATATAGTACACGGTATTAC
ACCGTTGATAGTTATAATAATATGAGTTTAATTATAATTATGTTTTATTACGTATAATACTTTATAAACTTT
TATTACTAATCTTTGCTGTTAATTACACTGATTATGCGCTATCATTACATTATAATATTGTTCTTACTATCA
CTAGTTTAATTATTAGTA------------------------------------------------------
------------------------------------------------------------------
>KY698588.1_Leishmania_braziliensis_strain_MHOM/PE/00/LH699_clone_LH699_58_minicircle_kinetoplast,_complete_sequence/1-751
AGATAGATAATAAATAGTTTGCATTAGAACAGTAATGAGTGTTATGATGTTGTTAGAAAATATTAAAAATTC
GATTAAAATCGTACTACCCGACATGCCTCTGGGTAGGGGCGTTCTGCGGAAACCGAAAAATGGCATACAGAA
ACCCCGTTCAAAAATCCCCCAAAATTCGCGTTTTTTGGCCTCCCCGTGCACAATTAGGGGTTGGTGTAATAT
AGTGGGGCGCGCATCCCGGATTGAGCTAGCATTGAGAAAAACAGGCCTCTTGACCCGTATGTTTTATTGTTT
CTAACTTTTCTGAATATAATTTAACTTTTAACTTTATTTTTTATTTTATTTTGTTAATATGTGTTTAGAAAT
ATAAGTTTATTTAGTTTTTAATTTATTATAAATATTATTTTATTATAGTTGCTAATGTTATACTCTTATTGT
TACTATTCATTGGAACTATATCTATTACTCTATGTTAGCTCTAACGTTGTAATGCTATGATAGTAATACATA
TAAGCTCCCTTTAATATATAATATATGTTATATTGTGATAATTATGATATTACTCATTACTAGATAAAATAA
TAATACTAAGATAGAACTATAATGGTGCTGAGATTATATGTAATAGATTTATAATAATACTTTAATACTATA
TCATGTCTGTATAACTTTATTATGTCTTGCATTACCTTACTCTAATTCTAGTTTTAATTATTAATTTATTTA
TTTACACTTTATTAACTGCAATACAAGCATT-----------------------------------------
------------------------------------------------------------------
>KY698589.1_Leishmania_braziliensis_strain_MHOM/PE/00/LH699_clone_LH699_59_minicircle_kinetoplast,_complete_sequence/1-751
ATATTATTTTTTATAAACAATAATAATTTGATTTTAGTTTTATGTGATGTTATTAAATTTTGTCAAAAATAG
CCTTCAAATTTTACTCCCCGACATGCCTCTGGGTAGGGGCGTTCTGCGAAATCGCAAAAATGGCATACAGAA
ACCCCGTTCAAAAATCACCCGAAAATCGCATTTTTTGGCCTCCCCGTGCACAATTAGGGGTTGGTGTAATAT
AGTGGGCCGCGCACTCTGTCCAGAGCTAGGATCTATAAAATATGGCCTCTAAGAGGCTTGTTTCTCGCGTGT
TAATATGTTTTTGAATAAATTGATTTTATATATTAAATTTAGACTTATATTTTATTGTTAAACGTTGTTATT
CTAATTATTACATACTAGTTCCATTTAGTTAATATTTATTTAATTATAAAATTATAAATAGTTCTATTACAT
GTTTTTATTAGTAATACATACGAGTAACTATATAGTAATAGATGTGTATATAATGTTATAGTGTTATTAGCT
TATCTCACATATACAACTTATTCTATATATGATATTAGTGCACTATGTATTACGTATTATTGATAACGATAG
AGATAAAATATAATAATGAGAATATAACTATACATTGACCATAATAATATAATTACGTTTATTTATAAATTA
TGATTGTTACAATACTATTAATAATATTTATATATCTCCTCTTACTCTCTATGATGTTCTTATTATGCACTA
TGATTAGCTGTATTATTAGAAATTAACTTGT-----------------------------------------
------------------------------------------------------------------
>KY698590.1_Leishmania_braziliensis_strain_MHOM/PE/00/LH699_clone_LH699_60_minicircle_kinetoplast,_complete_sequence/1-739
ATGATTAGTTTTATTTTAGTTTTGTTATGCGTGATAAACTTTTATAAAATTTAATAAAATCTTCAAAATTCG
CGACAAAATCGTACTCCCCGACATGCCTCTGGGTAGGGGCGTTCTGCGAAAATCGATTTTTGGCATACAGAA
ACCCCGTTCAAAAATTAGCCATTTTTCGTGTTTTTTGGCCTCCCCGTGCACAATTAGGGGTTGGTGTAATAT
AGTGGGCCGCGCACCCCGGCTCGAGTTAGAATGGTAGAAAAGTGGCCTCTAAGGCCTTACATTTTTAAATTC
TAAATGAAACTAACATAAAATTAAATTTATTTATTGATAATAGATTGTTAGATTTAATTTATATTAATTTAA
CTTTAATTATCACTATTATAAGCTTAGTTTAGATAATTATTTATTTATAGTTTTTATTTTATAATTGATTAG
TATAATTTTAATAAATTTGTTATAATATTATAGATGTAATGGGTTACCAGTTTTATATGATATAAGTGCTCT
CTAACTAATATGTAACTTGTTTTGTTCTATATCTAGTAACCCTATAATAGCACTATAATGAGCTAATAATGA
TTATTACTAACTTTGATACTAACGATATAATTATAAATGTTATACTGTTATAGTTGTAATACAGTTTCAATA
CATATTAACTATATCTCTATTCACAATGATTATACATTTCTCTTGCATACATTTTAATTATTATCTTATTAT
ATGCTCATAGTTAGGGCTA-----------------------------------------------------
------------------------------------------------------------------
>KY698591.1_Leishmania_braziliensis_strain_MHOM/PE/00/LH699_clone_LH699_61_minicircle_kinetoplast,_complete_sequence/1-751
TAAATGTTAAATAATATTTTGATAATAAAATTTAATTCGCGTTGTTATAAATGTTTAGAACAGCAAAAATGA
GGTTAAAAATTTACTCCCCGACATGCCTCTGGGTAGGGGCGTTCTGCGAAAACCGAAAAATGGCATACAGAA
ACCCCGTTCAAAAATCCTCGAAAAATCGCTATTTTTGGCCTCCCCGTGCACAATTAGGGGTTGGTGTAATAT
AGTGGGCCGCGCACATTCTCCCAGGCTAGGATGGCATAAAAGTGGCCTCTAAGAGGCTTGAAAATTAAAATT
CTAACTCTTACACTGAATTATGGTTTATTAGATTGAAATATTTAATTACTAATTGATTATAACATTATTCGC
TAGCTTATACTAGTATTGTTTATTAATTAATTATTTAGATTGATAATATAGTTTAATTTAGTTCTAATGATA
ATAAATATTTTATATACTATACATCGCTGTGATATGATAGTGGTGTTAGATCATAATTTAGATAATAGCCAT
AATAATAGCAATTTATATTAGTTTAAATATATATTATATGATAATTTAGACATTATAACTCTATCTTAACTA
TACTATGATGTTTCTATGGATTAGCTTTGATAATGTTACTAATGTTGTTATAATTATTGAACTAATATAATT
GTTACTTATAAATCATATTACACTATTTGCTTATTTACATTTTATTTGCTATGCCATGTTACTAGTAATGAT
CACTAATAATAATTTTAATTTTGTCTTAGCT-----------------------------------------
------------------------------------------------------------------
>KY698592.1_Leishmania_braziliensis_strain_MHOM/PE/00/LH699_clone_LH699_62_minicircle_kinetoplast,_complete_sequence/1-743
TCTTAGTTCTAATTATTTTTATTATGCTCGAATTTAAATTTTATAATTAGTGAATAATAACTCTAAAAATTC
TAATAAAATCGTACTCCCCGACATGCCTCTGGGTAGGGGCGTTCTGCGAAAATCGATTTTTGGCATACAGAA
ACCCCGTTCAAAAAATGCCCAATTTTCACGATTTTTGGCCTCCCCGTGCACAATTAGGGGTTGGTGTAATAT
AGTGGGCCGCGCACTCCCCGCTGGGTTAGGATGTCGAGAAACTGGCCTCTAAGGCCTTACATTTTTAATATT
CTAACTATTTATCGCTATTATGATAATTTATTCACTATTACACTTTATTACTATGTTATATGTTCTCTATTG
ACTAGTTTATTGCTATACATATACTACTAATATCAGTACTATTACAGTACTATTATCTGTTCCGTTATTATA
CTATATTATCTACTATGTCTATCTATTATAACTCTAATCAATGTATATTATAGTCTATTAGCTCGATATTAC
TAAATATTCCCTTTTATAACTGCTTTTGACTAGTATTTTATTATAATTTTATTAAATAATAGGCTAATGATA
AGATAACATTATTATACTAATATAGCACTGATAATGAAACTATAATTAGATTGATATAATAGTAATGTTATA
ATGGTAGTGAATAGACATATAATATAAATAATATTTCTTGTTCTCTATATTTACTCGCTATCTAGTTACATT
CATTTTAATTTAATATTAGCTTG-------------------------------------------------
------------------------------------------------------------------
>KY698593.1_Leishmania_braziliensis_strain_MHOM/PE/00/LH699_clone_LH699_63_minicircle_kinetoplast,_complete_sequence/1-752
TAGCTAGTAATGAGTTTGTTATGTTATCAGTGAGATAAATATTTTTAATAATTATAAATATCTATAAAATTG
GGGGAAAATCGTACTCCCCGACATGCCTCTGGGTAGGGGCGTTCTGCGAAATTCGAAAAATGGCATACAGAA
ACCCCGTTCAAAAATCCCCCAAAATTCACGTTTTTTGGCCTCCCCGTGCACAATTAGGGGTTGGTGTAATAT
AGTGGGCCGCGCACCCCGACTCGGGCTAGACACTCGAGAAACTGGCCTCTAATGCCGTATAATTTTAGATTT
TAAACTTTAAATTGATAATATTGATTTTTAACTTATAAATTAATATGTGTTTGGCTTTATTAATGCTAAATT
AGAATAAATGTTTTTAATTAAATTGATAAATAGTTTTATTATGTTAATATGAGTTGAATTATATATTTTAAT
TTATTACTAACTTTGACTATCTATAATACTGCATCGCATAGTTACTATCTTTATACTATCATGTAGTAATGA
GTCTAGCGTAACTAATATGTAATATATTCTGTAATGTAATTAGTATCAATATTATTAACTCTATTAACGCTA
TGATAGTATCTTATCGGAACAATGATTAGACTATATTATATCTATACATTAGTTTTATAATTGTATATAATT
AATAACTTTAAATTATAATCTTATTACATCTTGCACTACTCTATTCTAACTTTGATTTTAATTGTTAGATAA
TATTTTATAAATTTAATTGTAATACACGTTAA----------------------------------------
------------------------------------------------------------------
>KY698594.1_Leishmania_braziliensis_strain_MHOM/PE/00/LH699_clone_LH699_64_minicircle_kinetoplast,_complete_sequence/1-752
GCTAAACACTCATTACTACTCTGTTATGCTCTGTTAGAAATAATATTTTAATTTATAAAATTCTAAAATTAG
CGACAAAATCGTACTCCCCGACATGCCTCTGGGTAGGGGCGTTCTGCGAAATCGCAAAAATGGCATACAGAA
ACCCCGTTCAAAAATACCCCAAAAATCGCGTTTTTCGGCCTCCCCGTGCACAATTAGGGGTTGGTGTAATAT
AGTGTGGGGTGCGCTCAGTTTTGGGCTAGCTCTCGTAAAAGTAGGCCTCTTAGAGGCTTGTTTTCATAAAAT
TAAAATGTTCTCGAATAAATTATTATTTTAGCTTATAAACTTTAATATTTAATTTATTAATAGCTTTATCAT
GTTACTTGCATTGAATAATTTTATTATAATTAATTTATTGTTGCACTGATTAGTACTCATTAGATACAACAT
TAGATAATAACAGAGCTAGTATTATAACTATGTATTGAATAGTGTTATTGTTGTTATACATTATAGTAATAG
TCTAGTTTAATATCAATATATATTGCCTTTTGTTAGGCTTTAGTATACTTTTCATTGAACTATAATGATTAC
TAATTATAACATTATAAATTTACTATTATTAATATTATACTATATAGCACTATCATTGTTATCTAATAATGT
TCTCGCTAGCTTTGATATAATATTCACTACATTAGTATTTTATACTTGCATGGTTATACAATTTAACTTTAA
TTAATTTAATAATTTTATTAACTGTAACATTA----------------------------------------
------------------------------------------------------------------
>KY698595.1_Leishmania_braziliensis_strain_MHOM/PE/00/LH699_clone_LH699_65_minicircle_kinetoplast,_complete_sequence/1-749
ACACTCTATCTAATAGTTTGTTATTGCTCTGTTTTAGATTTAAATTATTTTTCTGAATTTTATTAAATTTTG
ATCAAAAATCGTACTCCCCGACATGCCTCTGGGTAGGGGCGTTCTGCGAAATCGCATTTTTGGCATACAGAA
ACCCCGTTCAAAAATTGGGCATTTTTCGCGTTTTTCGACCTCCCCGTGCACAATTAGGGGTTGGTGTAATAT
AGTGGGCCGCGCACTTGGACTTGAGCTAGCTTGGATAAAAATAGGCCTCTTAGAGGCTTAAATTTACGAAAT
TAGATTTTAATGTTTTATTTAGATTTATATTTTAATATTTAGTTTAATTTTAGATTATTATTGCTATGCAGT
TTCTAATTTAGTTAATAATTAGTTTTTAATTTAGTTACATACTATTAGATTAATAATTATCAATAATATTTA
AATTTTAATAAAGTTATTATTAGAATGTTACTATGTTATACTCGATAATACATCTATGATAATATCTATAAA
AATACGCAATTTCCCTTAATATAAATATATATTGTGGGCTAATTTACTATGTTTTAGAGTAATACATTGATA
AAGTTATAAATTTGTAATAACGTATGTAATGCTATAATGGAACTATCTTAGATACTATAATTAGTTATAAAT
TATTATACTCATTAGTGCTATAATTATACTTACTATGATCTCTGTATGCATGCTTGTTATTATAAGCTAGTG
TTACAATTGTTTTAATAAAATATAACGTA-------------------------------------------
------------------------------------------------------------------
>KY698596.1_Leishmania_braziliensis_strain_MHOM/PE/00/LH699_clone_LH699_66_minicircle_kinetoplast,_complete_sequence/1-739
TTAGTAACATTAAATATTTTTTATTAAAACTGTGTTACGCGTTTATAATGTGTATAAAATTGTGAAAAATGG
GGGATAAATTTTACTCCCCGACATGCCTCTGGGTAGGGGCGTTCTGCGAAATCGCGATTTTGGCATACAGAA
ACCCCGTTCAAAAATTCACGAAAAATGCCATTTTTTGGCCTCCCCGTGCACAATTAGGGGTTGGTGTAATAT
AGTGGGCCGCGCACTCCGGCTTGAGCTAGCTCGATGAAATATAGGCCTCTTAGAGGCTTGTTTTTAAGAAAT
TAAACTTTTCTCGTTAATATAATTTTTAATCTTAATTTTAAACTAATAATTTGTTATGCTAGCTTTAATGTT
ATTATTTAATTAGTATTATTTTATTTAATAATTAGAATATATAAATTTAGTTCTATAATAGTTCCATACTTG
CGCTGATTATGATGTAATGAGTTATATTTATAGAATTAATAATGTTTAGTATATATCGATAAAATAGTGAAA
TAATATCAATTATAACTAATATTAGAATATATTATTAGCTTATATTTAGAACTTTTATTAAATACTATTACA
CTACTATAACTATATAGATACTAGTAATGATGCTAGTTAAATTATAAGATAACGATACATTTAAATACTAAT
ACAATAATTTTATTATATACTTTACCTTGTTATACTCTATGCACTCGAGTAAGCTATGTGATACTGTTAGAA
CATTATTATAAAATTGTTA-----------------------------------------------------
------------------------------------------------------------------
>KY698597.1_Leishmania_braziliensis_strain_MHOM/PE/00/LH699_clone_LH699_67_minicircle_kinetoplast,_complete_sequence/1-741
TATATTTTTAAAAATAAAAATAATAAATGCCTTAGAGGCTGTATTACGGTGTTTATAATTTCAATAAAAATG
AGTCAAAATCGTACTCCCCGACATGCCTCTGGGTAGGGGCGTTCTGCGAAAACCGAAAAATGGCATACAGAA
ACCCCGTTCAAAAATCCCCCAAAATTCGCGTTTTTTGGCCTCCCCGTGCACAATTAGGGGTTGGTGTAATAT
AGTGGGCCGCGCACTCTCGCTGAGGTTAGAATTCGATAAACTAGGCCTCTTAGAGGCTTGATTTTCATCGCG
CTAGATAAAATTGGAATTAATGTTGTTTTCTAATATAAACTTTGCTATAAATATAATTTTATTCTATACTAG
TGCTAATTAGAACTATTTATCTAGTTAAATAATAATAATGTTTATTGTGTTCAATGTTATTTAATTAATTTT
AATAATCAATATAATTATATTTTTGTTTCGCTAGTATTAGATAATGAGTATTACTATGTATTAGCTCGAAAT
CATAGAATAAAGCAATATATAACTAATATGTGGGGTAATAGTGTATTATAATGTTAATAATGCTAGCGATAA
CTATATAATCTATAACATTGCTCCATTGATAATATTATTAGAACAAGATATAGTTAACTTTATTAGTATACA
TAATAATTTAATTTATTTAATTTTACTCTTTACGATAATGATTGTTTACACTATAGAACATTACTAGCTTTG
ATGTTAGTAGATACTAGTAAA---------------------------------------------------
------------------------------------------------------------------
>KY698598.1_Leishmania_braziliensis_strain_MHOM/PE/00/LH699_clone_LH699_68_minicircle_kinetoplast,_complete_sequence/1-740
ATAATTGTAATTAATTTTTAAAATAATAAATTTATAATTTTTTGTTTTACTGTCTTATGGTGCTGAAAAATC
GATAAAAATCGTACTACCCGACATGCCTCTGGGTAGGGGCGTTCTGCGAAAATGGAAAAATGGCATACAGAA
ACCCCGTTCAAAAAATGCCCGAAAATCGCTATTTTTGGCCTCCCCGTGCACAATTAGGGGTTGGTGTAATAT
AGTGGGCCGCGCACCCCGGCTAGAGTTAGGATGCTGCAAAAGTGGCCTCTAAGGCCTTATAATTTTAAAATT
TGTCGTGTTATGGTTGTTTTGAGTTTATAAATTAGTTTCATATTTATTTTTAATAATTATTCTCTAGATTAG
CTTTGAATTAGAACTATTATGATGCTATGTTAGTAATAATTAATGTAACTAATGAATAATAATATTATGTAT
TAAATTGATAACAGTTATAATCTATAATGTATGATAATTCAATACTATGTTTAGATACGATATAATACTAGT
TTCATATTAGTTATAACATATATTAGACTAGTTACCATACTATACTATTCAATATTATTTAATAATACTTAT
CAATTTACTACTCTATCATATACTTATAATAATACATATAACGTTACTAATGATGTGCTAGATAGAATACTA
TATTTAATTAATTATTAATTCTATTTACATTCTATTTAACTATTACACGAGTATTTCACTATTACTAGCTAG
TTATGATAAATTAGTTTTTA----------------------------------------------------
------------------------------------------------------------------
>KY698599.1_Leishmania_braziliensis_strain_MHOM/PE/00/LH699_clone_LH699_69_minicircle_kinetoplast,_complete_sequence/1-737
CATTAGAGGCTAAATAAAGTTTAAATTATTTTAATAAATTGTTTTTAATTTTGTTAAAATTGAGAAAAATGG
GGGTAGAATTTTACTCCCCGACATGCCTCTGGGTAGGGGCGTTCTGCGAAAATCGATTTTTGGCATACAGAA
ACCCCGTTCAAAAATTCGTGAAAAATGCCATTTTTTGGCCTCCCCGTGCACAATTAGGGGTTGGTGTAATAT
AGTGGGCCGCGCACTCTCGCTGAGGTTAGACACTGATAAAAGTGGCCTCTTAGAGGCTTAAAATTATGAATT
TAATTTGAAACTAATATTTTTAATTTTATATATTTAAACTAGTCATATGCTCGCTTGCGATATTATAAATTT
AATTAGAACATCACTAGTATACTATCTTGTATATTATAATATTAATTTAAATAGTTCCGTTATAAGCTTATG
ATAGTACTGATTAGATAATAATAATTTAGTAATAATTGGTTATATGCATTATCGATAAAATTGATCATAATA
TAATATAATATAAGTTACAATTGCTCATATTAGGCTATAATACGTGATATTACTGGTTACTATACAATAGAC
TGGGTAATACTATTAATTTATAAATATATTGATGTTATGTTATATAATTCGTAATACAATTTTATTAATACA
CTTTACTATTACTCTTTTCTCTATCTTTGTTATCTATAGTTACTCTTACTAGTTCTATTTATAGCTTTGTAT
TATGTTCATTTATGTTT-------------------------------------------------------
------------------------------------------------------------------
>KY698600.1_Leishmania_braziliensis_strain_MHOM/PE/00/LH699_clone_LH699_70_minicircle_kinetoplast,_complete_sequence/1-741
AGTCAATATTATATTTTAAATTATAATTTTATAAATATTTTTAATTCAAGTTTTATTATGTCTTGAAAATAG
CGATAAAATCGTACTACCCGACATGCCTCTGGGTAGGGGCGTTCTGCGAAAACCGAAAAATGGCATACAGAA
ACCCCGTTCAAAAATCCCCCAAAATTCGCGTTTTTTGGCCTCCCCGTGCACAATTAGGGGTTGGTGTAATAT
AGTGGGCCGCGCACTCCAGCTCGAGCTAGGATCTATAATTTTAGGCCTCTTAGAGGCTTGTTTTTATAAAAT
TAAACTTAGAATGGAGAGTTATTATTTAGATGGGATAATTGAACTTATATTTTTTATTTTTAATGTTATTTG
CTCATTATTACGTTGTTATGGCTATCAATAATATAGTTTTTATTTAGTATTTAATTAGTAATAGTTTTAGTG
TAATGATTGTCACGTATATAGTAGTAATGATGATAGTATCGATGTAGTAATGGTATAATGCTAGATAATACT
CGTAACTAGAATATATATTATATTATATTACTATGTAGACACTATATCTATACTGTATTATAACTATGCACA
CTATACCATACTATATCAGTACTATGATAGTAATAATTTTATTTAATGTAATAGTTCAATTTAATAATATAA
TATTTAATCTAGAACTTATATACTTTTATATTTTAACTAATATAGTTACTAATCTATTACTAATGTATTACT
AACGTTGTATGCTATTAGACT---------------------------------------------------
------------------------------------------------------------------
>KY698601.1_Leishmania_braziliensis_strain_MHOM/PE/00/LH699_clone_LH699_71_minicircle_kinetoplast,_complete_sequence/1-742
TTATTGTTTTGATAAAATTATTTTTATTCCGTTATTATGCCTAAGGAGTCGACTCCTTACCCCGCAAAAATG
GGGGAAAATCGTACTACCCGACATGCCTCTGGGTAGGGGCGTTCTGCGAAATTCGAATTTTGGCATACAGAA
ACCCCGTTCAAAAATTGGCCATTTTTCGCGTTTTTTGGCCTCCCCGTGCACAATTAGGGGTTGGTGTAATAT
AGTGGGCCGCGCTCCCCGGCTGGAGTTAGAATTGGTGAAAAGTGGCCTCTAAGAGGCTTAGATTTTGAATTA
CTATATTTTTAGAATATAATTTGACTTATTATATTTATTTTCTATATTATTATACTCCTATTAGCTAATTAA
ACTATCTTATTACTTGTATTGCACTATTAAACTAGAACTATGTTAATATTATTTAATTGTATAGCTATGATA
TATAAATGTTCTTATAATAATAATTTTATCAATGCTAGTACGAGGTTAGTATAGTTATAGTGCTATTATTAG
AAACATATTAGTTGTAATATATATTATATGTATATTTAGTCATTACTAGCTCAACTCTTACGTATTACTAGA
CATAGATACACTGAACTATACTATAATAATATTTATAATGTTAATTGATAAAGTTATGATTATTGCAATACA
TATTTTTATTTAACTCTATTCTTTTCTCTTTCGCTTGTTACTATTAGCACATATTAACTTTTAATTATAAAT
TTTAATTGTTAGTTTTGTTAAT--------------------------------------------------
------------------------------------------------------------------
>KY698602.1_Leishmania_braziliensis_strain_MHOM/PE/00/LH699_clone_LH699_72_minicircle_kinetoplast,_complete_sequence/1-742
TTAAATTGTTTTTATTATGTGATGTTACACGCGTGATACTCGTTATAAATTTTATAAAATCAGTAAAAATGG
GGGTCAAATTTTACTCCCCGACATGCCTCTGGGTAGGGGCGTTCTGCGAAATCGCAAAAATGGCATACAGAA
ACCCCGTTCAAAAATACCCCAAAAATCGCGTTTTTCGGCCTCCCCGTGCACAATTAGGGGTTGGTGTAATAT
AGTGGGCCGCGCACTCCTCTCTGAGTTAGAATGCATCATTATAGGCCTCTTAGAGGCTTGTTTTGCTCATCT
CTGCGATACTTCGCGTTTGATATTGATTTACTATATAATTAGACTAGTTTTTATTAATAATATATTATAATA
GTTTAGAACTAGTGTTGTGCTAGTTAATATTATTAGTAACATGATTAGAATAATTACTAGTTTCATAAAATA
ATAAATATTGATATAATGATTTGAATACTATTACAATACTATGTTATACATTCAAACTAGCATAATACCATG
TCTCCCTTTAATATATATATTAGTTGTAGTTATGTAGTATTAGGATATAGATAATGATTATATAATACTCTA
TACGTTACTATGTCAGTACTGATTAGAACTAATTATTTAACATTGATAGATTGATAATAATAAACTATGTAA
TATGATATAATTATTACTTTAATTAGATTATAACTTTCACTCTTTTTATTTATTTGTGTGTCTCGCGTTATT
ACATTAATTAAAATAATTTTAT--------------------------------------------------
------------------------------------------------------------------
>KY698603.1_Leishmania_braziliensis_strain_MHOM/PE/00/LH699_clone_LH699_73_minicircle_kinetoplast,_complete_sequence/1-750
TATTTTTATTAATTAACGGTGTAATGTGCTAAACATTGCCTAAGGAGTCGACTCATTACCTCTTCAAAAATG
GGGGAAAATCGTACTCCCCGACATGCCTCTGGGTAGGGGCGTTCTGCGAAATCGCATTTTTGGCATACAGAA
ACCCCGTTCAAAAATTCACGAAAAATGCCATTTTTTGGCCTCCCCGTGCACAATTAGGGGTTGGTGTAATAT
AGTGGGGCGCGCATCCCGATTCGAGCTAGCCTGGTGTGAAATAGGCCTCTTAGAGGCTTTAATTTTAATTTT
CTAATTTTCTAACTTATATTTTGCTTCTAAAGTTGGATAATGTTAGATTTATGATTATATTCTAATTAATAA
AACTATATTTATATTATTTTATCTGTTCTCGTAATATTACTAGTTTGAGTTAGAATAGATTTAATTTAATAA
TTATTTAATATAGCTTTGTAATAGTTTCAATGTTATTACTATGATATGCTCCATTATGATGCTATTATGTAA
AACTAGCAATTACAACTAATATTAATATATGTTATGCACTATTATCATACTATCAGTGTAATACTATATTAT
ACTCATTATAGCTAGTAACATTGAGCTAATTATACTTGAATATAAATATTATTATACTACTTATCTATAACT
TTAATGTAACTCAATCGATATAAACTCACGGCTCAATATTTAATTTATAATCAGTGATATTATAATGTGTTC
AGTGCAATAATTAATTTTTTATTTATAAAA------------------------------------------
------------------------------------------------------------------
>KY698604.1_Leishmania_braziliensis_strain_MHOM/PE/00/LH699_clone_LH699_74_minicircle_kinetoplast,_complete_sequence/1-739
AAAATAAAAATATTAATTTTAGTAATACATGGTCTTATGCCGTTATAAATTTATAAAATTAGCGAAAAAGTG
GGGTCAAATTTTACTCCCCGACATGCCTCTGGGTAGGGGCGTTCTGCGAAATCGCAAAAATGGCATACAGAA
ACCCCGTTCAAAAATACCCCAAAAATCGCGTTTTTCGGCCTCCCCGTGCACAATTAGGGGTTGGTGTAATAT
AGTGGGCGGCGCACTCGGACTTGAGCTAGCTTGGATAAAAATAGGCCTCTAAGAGGCTTGAAAATATAATTT
TAAAGTTTTATGGTTGTTTCTAATTAATAAACTTTAATTTTAACTTTAATTTTAATTATAGTTCTGTGTAGT
AATATGATTAGTGTGTTATTAGAAATAATTATAATAATTAATTAAGTTTATTTTATAAGTTTATTGTTACAT
CACTATTACGTATAAATATGCTAACATTAGAGCTATAACGTTATTACTATGTATGTACTCGATAATATAGGC
TACAACATATATTTATATTAGTTATGAGGCTAGTTTTATCATTGTATACTAGTTAAATCAATAATTTTAATT
TTAATAATATAGTTCCATTCAATGTTATACTTATTTACTATTAGAACAAATTAATGTTATCTTATATTTACT
TATTAGATACGATAATGCACTATAATATAATTTTAACTTTTATTTGCTAATATAGATCTATGTCTCGCGATT
AATACTAAATAATTTTAAT-----------------------------------------------------
------------------------------------------------------------------
>KY698605.1_Leishmania_braziliensis_strain_MHOM/PE/00/LH699_clone_LH699_75_minicircle_kinetoplast,_complete_sequence/1-746
ATAATGATTTATAAATATTTTATAATTTTGTTTTAATGTTTTATAATAATTCATAAAAATTGATAAAAATAG
GGTCCGAATTTTACTCCCCGACATGCCTCTGGGTAGGGGCGTTCTGCGAAATCGCATTTTTGGCATACAGAA
ACCCCGTTCAAAAATTCACGAAAAATGCCATTTTTTGGCCTCCCCGTGCACAATTAGGGGTTGGTGTAATAT
AGTGGGCCGCGCACATCGGTTCGAGCTAGCTCAGTGAAAATATGGCCTCTAAGAGGCTTATAATTCTGAAAT
TGAACTGGAATAGAATATAATTGAGATTAAATGATAAACTAATATATATTTCTCGTTGTATTACTATATTTT
AATAATATTATTGCTCTATATAGATTCAAACTTAGCTCTACTATTAGTAATGTTATTAGTTCAATATGACAG
TCTATTACTATTATTCATTATATTATAATTATTGTTATCTACGCTGTTCAATGATATTATAATGCTCAAACT
AGCCTCCAATTGCTTTGTAACTGCTTTAAATATGATATTTTGGCTAATAACATCAATAACATTACACTATAT
GCATACTCTACGTTGAACTAGTTTATTACTATGATTTTATTATATAATGCTGTGTTACATGTAATAACTTTA
ATTTAATTAATATATTTTTTATTTTAACTATGCTAGCTTTTATGTGAACATTACTAAATAATTTAATTTTAA
TTTGATAATAGCGATAATATGTGACG----------------------------------------------
------------------------------------------------------------------
>KY698606.1_Leishmania_braziliensis_strain_MHOM/PE/00/LH699_clone_LH699_76_minicircle_kinetoplast,_complete_sequence/1-748
TAAAATTATTTTATATTAGCTTATTATGCTGCATTACGATTGAGATAAATTTATAAAATTCTATAAAAATGG
GGTCTAAATTTTACTCCCCGACATGCCTCTGGGTAGGGGCGTTCTGCGAAATTCGAAAAATGGCATACAGAA
ACCCCGTTCAAAAATCCCCCAAAATTCGCTATTTTTGGCCTCCCCGTGCACAATTAGGGGTTGGTGTAATAT
AGTCTGGGGTGCGCTCAGTTTTAGGCTAGCTCCTCTGAAAGTAGGCCTCTTAGAGGCTTAGTTTTTAATTTT
TAACTTTTTATTTATTATTTTGATTTTAATATTGATAAATAACTTGAAATTAAATTTTTTATTAACTAGTTT
ATTATTTGATTATAATAATTGTTTTATGATGAATATAATTTTAGTTTATTTAATTTATCTTTTATATACTAA
CTTTGTTACATAATTATACTAGCTCAATATAGTTATATAGTTAGTGTTGTTATGATAGTATGAGTAATGAGT
AGAACATAGAATATATTGATATTAAGTTATATTGTACTATTTTAATACTATTTTATAATATTTAAATAATTT
TATAATTATACTCATTATAACGCTATTCGATGACTATTATTTTAATTTATTATGTTCTAACTTTATTTATTA
AATATACATACTCACACTAGCTTTATCTTTTTATTTACGTTGTAGATTTAAAACTAGAACTTTACTAGTTAA
CTATTAATAATAAATACTAGCATGATAA--------------------------------------------
------------------------------------------------------------------
>KY698607.1_Leishmania_braziliensis_strain_MHOM/PE/00/LH699_clone_LH699_77_minicircle_kinetoplast,_complete_sequence/1-750
TTAGTATTACGTTGTATGCATGTGTTACACTAAAATAATTTTATAAATGTTTATTATAAATTCAAAAATATC
AGCCAAAATCGTACTCCCCGACATGCCTCTGGGTAGGGGCGTTCTGCGAAAACCGAAAAATGGCATACAGAA
ACCCCGTTCAAAAATCCCCCAAAATTCGCGTTTTTTGGCCTCCCCGTGCACAATTAGGGGTTGGTGTAATAT
AGTGGGCCGCGCACTCCGGTTTGAGCTAGGATTGATAAAATATGGCCTCTAAGAGGCTTGTCTGCGCTATTA
CTGCGTTAAACTGAATAAAAATTAAATTAAACATAAAATTAATATTAATAATTGATAGATAAACTAATTTAA
TATGTTCTCTACTATTACATCTATTCATGCTAGTTCTAATGTTAGTAATTATTATAGTACACGTTAGTAATA
TTATGTATTGATAGTTACTATTATATTTAATTTTATATAGGTCAATGTTAGACTAGTGTTATTATAGCTTGA
GATACCATAATATAACTAATATGTAATATATGTTGTGCTATTATAAGTCTATACTATTACTATCATATAATG
CTATACTTACACTCTATTATATACTAATCACTCGCTGATAACATTACTAAATAATATTATATTATACACTGT
GCACATACATTTAACTATATTAACATTATAATCTTTTCTATTCCTTATCTATTATTAATTCATCTCTATGTT
TGATGTGCTCGTTGTTATTAGTAATGAATG------------------------------------------
------------------------------------------------------------------
>KY698608.1_Leishmania_braziliensis_strain_MHOM/PE/00/LH699_clone_LH699_78_minicircle_kinetoplast,_complete_sequence/1-750
ACTCTAATGATATATTAAAGTTGCATGCGCATATATTAATTTTAAAAATATTTATAATTCCTCGTAAAATTA
GGTCAAAATCGTACTCCCCGACATGCCTCTGGGTAGGGGCGTTCTGCGAAATCGCAAAAATGGCATACAGAA
ACCCCGTTCAAAAATACCCCAAAAATCGCGTTTTTCGGCCTCCCCGTGCACAATTAGGGGTTGGTGTAATAT
AGTGGGCCGCGCACATCGCCTCGAGCTAGAACTCAATAAAAGTGGCCTCTTAGAGGCTTATAAATTCGAAAT
TAAATATTTTTCTTTTAAATATTATTTTTATTTTGATTTTATTATAAATTTAAATTAGAACTAGATTAGATT
AATATTATAGCTTTACTCGTTACATACAATGCTAGATAATATAATTTTATCTATTGACTAGTTCAATTATTA
GTTCTAAATTTAATAATATTATGATAGTTAAATAAAATTACTATGTTACTGGTATGATATCATCAATATTAG
AAAATAGCCTTTTGAACTGCTTTCTGCATGAATATTTCGATAATTTAATGATTTTAAGCTAATAATAGGATA
AATGTTTATAACTATATCATACTTATATTATTATGCTCTCACTATACTTATCTATTACTCTTATTACATATT
TATATAATTCTGTATACACTAATTTAACTATTAATGCTCGTTGTGTTATAATATTGTATAGAATAGTGCTAA
CATTGTCGTACTAATTAATAAAATAAATTT------------------------------------------
------------------------------------------------------------------
>KY698609.1_Leishmania_braziliensis_strain_MHOM/PE/00/LH699_clone_LH699_79_minicircle_kinetoplast,_complete_sequence/1-747
TAAAATTGATAATAATAAAAATAAATTTACTGTGTTACGATGTTGTTATTGTCTATAAAATATTAAAATTAG
CGACAAAATCGTACTCCCCGACATGCCTCTGGGTAGGGGCGTTCTGCGAAATCGCATTTTTGGCATACAGAA
ACCCCGTTCAAAAATTCACGAAAAATGCCATTTTTTGGCCTCCCCGTGCACAATTAGGGGTTGGTGTAATAT
AGTGGGCCGCGCACTCCAGCTCGAGTTAGATTGACGTGAAACTGGCCTCTAAGGCCTTATAATTTTAAATTC
TAGGTGGATTATGGTTGTTTTTGAATTTAGCAATTAATAATTAATTTTAGAACTATGATTAGCGCTGTATTA
GAATGATTAGTGATATTTAATAAATTAGTTTGGTTTAGTATTATTTAAATTAAATAAAATAGTTTTAATAGT
TTTATTACTATATCATTATTATTGAACTAGGCATGTTATAACTATAGTGGTAATGGTGTATTATTATCTAAA
ACTCGTAACATATAACATATATTAATATATATTGTGGCTATTATGGTTATTATAGTATTAGACTTAAATAAA
TTTATTAACTTTAACTTAACATTACTCTATCTTGTTATATTATATGATATCGCTTCATTGATAAATATATTT
TGTTTTACTTTATATTTTAGTTACCATGTATTAGATTTATTTAAATTAGATTTTATAAATTGACTGGTTATT
GTGCTGATTGGAATAATAAAATTAAAA---------------------------------------------
------------------------------------------------------------------
>KY698610.1_Leishmania_braziliensis_strain_MHOM/PE/00/LH699_clone_LH699_80_minicircle_kinetoplast,_complete_sequence/1-742
TATACAGTGATATAACATTAATAATACTCGTGTGTTACTGCTACATAAATTTATAAATTATCTATAAAAATC
CTATAAAATCGTACTCCCCGACATGCCTCTGGGTAGGGGCGTTCTGCGAAATCGCAAAAATGGCATACAGAA
ACCCCGTTCAAAAAATGCCCGAAAATCGCTATTTTTGGCCTCCCCGTGCACAATTAGGGGTTGGTGTAATAT
AGTGGGCCGCGCACTCTGGGTTGAGCTAGCTTCAATGAAACTAGGCCTCTTAGAGGCTTGAAAATTGAATTA
CTATATTATTTTAAATATTATTCTAATTTTAGACTTTAATTTATTTTCTAGTTCGCTGTTCTCATAATATTA
CTTGTTATTAGACTATTAATAGAACTAGTTTGTATAATTATAATATAATAGTTAATATTAGTTCTCTATCAT
CGTAATAATACATCTATCTAATACTATGCTCCACTGTGTTATATGATGTTACTCAATAATGCTAATAATACC
TCACAATTGCTTTGTAACTTGTTTTATATTGATGTTTCGAGGTAATACAGCTAATAAAGTTTAATAATACGT
GGTTAGGCTTATGATAGAGTTAAATTTTATAATAATATTAATTCATTACACATCTTATCTATACTATTATTG
TTACATACTTGCACTACTTATGTTCTCTATAGTATACTAATATTAGAACTGTTATGAGTATGTATGACTTGT
ATTTAGATAAATAATATTATGA--------------------------------------------------
------------------------------------------------------------------
>KY698611.1_Leishmania_braziliensis_strain_MHOM/PE/00/LH699_clone_LH699_81_minicircle_kinetoplast,_complete_sequence/1-740
TGATATGAGTAAATAATATTTTAAATAAATTTATTTTAATTGCATTACTCGTTCATAAAATCATAAAAATGG
GGGTAGAATTTTACTCCCCGACATGCCTCTGGGTAGGGGCGTTCTGCGAAAACCGAAAAATGGCATACAGAA
ACCCCGTTCAAAAATCCCCCAAAATTCGCGTTTTTTGGCCTCCCCGTGCACAATTAGGGGTTGGTGTAATAT
AGTCGGCCGCGCACTCTGGATTGAGCTAGGATGTATAAAAATAGGCCTCTTAGAGGCTTGATTATTATGAAT
TAAGATTGAACTGAATTAATATTTATTTTAAACTAATATTTGCTATCTCACTGTTCTAATATCTTTACTAGT
GGCATACAATTAATTAAAACTATAATATAATAATTTAATTGTGCAGTGTTATGTGTTAATTAGTAATATTAA
TTTTTATACTATCTATATTATAATGTATAGTTCCGTTCAGTGTATTACATAGTTAGCCTCGTATTAGGATAA
TATAGAATAACTTATTCTGTAATTGCTCTATATTGGTACTATTTTAGTAATACTTAGTAACACTGGGTAATA
CACGATAATATACATAGTTTAATCTTATTATATAATGTTATCTCACTTTATACTAATATGTTCTCTAATGAT
AAATAATTTAATTTAAATAATATTACTAATACACTATCTTTATTAATTCTATGTTCTCTGCATTTTAACTTT
ATTAGTGCTGTATTAGCTTG----------------------------------------------------
------------------------------------------------------------------
>KY698612.1_Leishmania_braziliensis_strain_MHOM/PE/00/LH699_clone_LH699_82_minicircle_kinetoplast,_complete_sequence/1-747
ATTAGAGGCGGTTTGATGTGCATAATTATTTTTATCAAATGAAATTAAATTTATAAATTTTGTTAAAAATGG
GGGTAGAATTTTACTCCCCGACATGCCTCTGGGTAGGGGCGTTCTGCGAAAATGGAAAAATGGCATACAGAA
ACCCCGTTCAAAAAATGCCCGAAAATCGCTATTTTTGGCCTCCCCGTGCACAATTAGGGGTTGGTGTAATAT
AGTCTGGGGTGCACTCAGTTTTGGGCTAGCTCCTCGAAAAGTAGGCCTCTTAGAGGCTTGTTTTTATAAATT
TGAATTATTTTCTTTGATATTAGATATTTTAATTATTAAATTTAAAAATTAGCTTTAATGCTAGTTAATGTT
AGTAATGATTAGTGTTAAATAATTAAATTATAATTTGATCTAATGTTATACTAATATTGTTACGTAATGTTA
ATCATATCTATACTAGTTTATCATTAGCGCACTATGGTATTATAATTATAGTGTTACTCGTATTATACTAAA
ATAACATAATATATTCCTGTTTTATATTGATATCTGGGGTATTAGCTCCATTATAGTTTGATAATAGATAAT
AAAATTTATAATTATATAGTTCACTGTTATTAATAATTTATTGAATCTAATTTATACTATTTTTATTTTCTC
AATTATATAATTTCATCGTCTACTTTATTATATGTCTGTTCTCGTTATTAATTTGATAGATAAGTAATTTTA
ATTTAAAGTTTTAACTAAATTAGCTTC---------------------------------------------
------------------------------------------------------------------
>KY698613.1_Leishmania_braziliensis_strain_MHOM/PE/00/LH699_clone_LH699_83_minicircle_kinetoplast,_complete_sequence/1-750
ATCATAACTTTATAATGTTAGAATCAAATTTAATTATAATTTCATTTCAGTGTTAAAATATCATAAAAATCA
GGGTCAAATTTTACTCCCCGACATGCCTCTGGGTAGGGGCGTTCTGCGAAATCGCAAAAATGGCATACAGAA
ACCCCGTTCAAAAATCCCCCAAAATTCGCGTTTTTTGGCCTCCCCGTGCACAATTAGGGGTTGGTGTAATAT
AGTGGGCCGCGCACTCCCCGCTGGGTTAGGATGTCGTGAAACTGGCCTCTAAGGCCTTATAAAATTTAAATT
CTAACTTTGCTAACATGTTTTTCTTATTTAAATGTTTTATTTAGTTTTTAATATTAAATAATTTATTAATTT
TATTATTTTAATTGCGCTGAATATAAATTGTTAATTGAATTTAATTATTTTAATTTTTAATAAACATTATTA
TATTATTGTTGCTAATTTTATTATACTCTTATAGATGCTAACATTGATGTCTATAGATAGTTCATAACGCTA
GTATTACATATGTAACTTGTTTTATATTATATATTAGAACATAATGATACTATCTTAGTAATACTAATTTAT
ACTCTAACATTGTTTCGTTATTATTTATAAAACTATACTAAATTTATTTAATTATAATTATTAATGTGACTT
ACTATTACACTTGAATATACTTATAATTAGAGATAATAATTTTACTAACTTGCCACGAATATATAGCTAATG
ATACGTTACTAATAGAGTTAAACTAGTGCT------------------------------------------
------------------------------------------------------------------
>KY698614.1_Leishmania_braziliensis_strain_MHOM/PE/00/LH699_clone_LH699_84_minicircle_kinetoplast,_complete_sequence/1-741
TTTAACTTTGAATTATAATAATTTATATTTAAATAAAAATTTAATTTTATTGTCTTACATCACGAAAAATGG
GGGTCAAATTTTACTCCCCGACATGCCTCTGGGTAGGGGCGTTCTGCGAAATTCGAAAAATGGCATACAGAA
ACCCCGTTCAAAAAATGCCCGAAAATCGCTATTTTTGGCCTCCCCGTGCACAATTAGGGGTTGGTGTAATAT
AGTGGGCCGCGCACATCCTCTGAGGTTAGAACTCGTGGAACTAGGCCTCTTAGAGGCTTGATTTTATAAATT
TGAACTGAAAATGAAACTAATCGAATAAATAAATATTAAATATAGAATTATAGTTGTGTTATAGATATTAAA
TTAATTATTTATCTTTATTATAATATTATATGTCGCAATGCGAGTATATAGTTAGTAATGGTATAGTATATG
GTGTAGTATATAATAATTCTATGTATAATACTAGATATAGTTCCGTTATGATAATAGTGTTAGAATTAGCCT
AATATTAGCAATTACAACATATATTGGAGCATATTTAGACATAATACTATACTATTATAATGATAGCCGATA
GATGAGATAATATTAATAATAATGATACAATACTAGCTTATAGTGTATTACAATGTATTTATAATTTTTATT
TTATTAGATCTTGTTTACTATATGCTTTACTAGTTCTCTTTAATAAAATAATTATTATGCTAACTCAGTGCT
ATTATGTTCTAATAAAGATAA---------------------------------------------------
------------------------------------------------------------------
>KY698615.1_Leishmania_braziliensis_strain_MHOM/PE/00/LH699_clone_LH699_85_minicircle_kinetoplast,_complete_sequence/1-709
CGATGTTAAATTATAATATGAGATAATCACTGTGTTATGTCTTTATAAATTTTATAAAATTAGTAAAAATGG
GGGATAAATTTTACTCCCCGACATGCCTCTGGGTAGGGGCGTTCTGCGAAATCGCATTTTTGGCATACAGAA
ACCCCGTTCAAAAATTCGTGAAAAATGCCATTTTTTGGCCTCCCCGTGCACAATTAGGGGTTGGTGTAATAT
AGTGGGCCGCGCATCCCGGGCTGAGTTAGAATTGATAAAATATGGCCTCTAAGAGGCTTGTTTTGCCGTATT
ACAGCTATTTAGACATAATAAATTTATTTTTAAACTTTACTTTATAATTTACTTGAATATGTACTGATAATT
AATAAAATTTATAATATGATAATAGAATTAATTTTGTATTAGTGTTAGATATAGTTTATATAAATTTAATAT
ATAGTTTATCTAGTAATTATAACTATGTGCTACGTTGTTACATCTATTGACTCATTACTGCACTAATATAAA
TAGCAATTAGTAATACCTCATAACACTATATCTATCACTGTGTTACACTCTTATACTATTACTACTATCGGA
ACTATAATTAATAATATAATGTTATATCGTTAGCTTTGATTAGTAAATTTATAACTTTAATTATATAATACT
TTTTCTATTCACCGTTACAATTTTATTAAATGATTATTACTCTATAGTAGTGCTCGCTTGT-----------
------------------------------------------------------------------------
------------------------------------------------------------------
>KY698616.1_Leishmania_braziliensis_strain_MHOM/PE/00/LH699_clone_LH699_86_minicircle_kinetoplast,_complete_sequence/1-750
TAAATTTATTTTAAACTATGTCATTACGCTGCATCACTGTGTAATAAATATTTATAATTATCTATAAAAATT
CAATAAATTCGTACTCCCCGACATGCCTCTGGGTAGGGGCGTTCTGCGAAAACCGAAAAATGGCATACAGAA
ACCCCGTTCAAAAATCCCCCAAAATTCGCGTTTTTTGGCCTCCCCGTGCACAATTAGGGGTTGGTGTAATAT
AGTGGGCCGCGCACCCCGACTCGGGTTAGATCCTCGGAAACTAGGCCTCTTAGAGGCTTGATTTTTATTTTT
TAACTTTTTATTTTAATATTTTAATTGATATGGAATAATAAGTTTAATTTTAGAAATATAATTAGTTTTATT
AAATTGGATAATAATGATTTTAATTAATGAATATAAATTTGATTTTATTTAATTATATTATAATAGATTTTA
TTTTAAATAATTTATTATACTCGTTTATCATAGTTGTTATATCATCGCTGTGTTATTATAGTGATAGTGAGA
ATAGTGTAGAATATATTAATATTAACTTATATTACGCTAATTATGATACTATTCAATACTATTTATAATCTT
ATAATTATACTGACTATGATACTATTATATAACTATATCTATACTATGTTATGTTCTAATCAGTACATTTAT
TAATTATATATATTTATACTAATTCTATTCTTCTATTTATGCTATAGATAATTATTTAAATATTACTTGCTA
ACATACACTAATACATACTAGCATTGAACT------------------------------------------
------------------------------------------------------------------
>KY698617.1_Leishmania_braziliensis_strain_MHOM/PE/00/LH699_clone_LH699_87_minicircle_kinetoplast,_complete_sequence/1-742
ATAAAATATAATTTAATTTATGCAATACAGTTTTAATATTGTTTTTAATTTTTATAATTTAGTCAAAAATAT
CGATAAAATCGTACTCCCCGACATGCCTCTGGGTAGGGGCGTTCTGCGAAATCGCGATTTTGGCATACAGAA
ACCCCGTTCAAAAATTGACCATTTTTCGTGTTTTTTGGCCTCCCCGTGCACAATTAGGGGTTGGTGTAATAT
AGTGGGCCGCGCACCCCGACTCGGGTTAGGATGTCGTGAAACTGGCCTCTAAGGCCTTATATTTTTATTTTT
CTAACTATTCTCTTTTATTATTCTCATTAAACTAGATTATCTATATATAGTAATGATGTAGTAACGTTGTAG
TACTGATTAGTAACTAATGTTAGTGATAATTAGAATTAATATGTACACTATACTTGTAATAGTTAGATACGT
TAATGTATAGATTATAGTTTGTAATAGTGCATCATAATTATACTCATTACCTCATAGATATAATACTAGTTC
CGAGCAGTTATATATTAATATAAGTTGTGAATATTTAGTAATATCTAGTAATACCTCATTATACACTATGAT
AAGCTAGCATTAGATACAATAGTTAGTAAATATAAAGATAATTATAATTTAAATAATAGTTTTAATATCTAT
TACATAATTATATTTAATTCTTTATTTTAAATTTTTATTTATGCTATTACGTGGAACTAGTGATATACATGT
TTATAATTTGATTAGCTACATG--------------------------------------------------
------------------------------------------------------------------
>KY698618.1_Leishmania_braziliensis_strain_MHOM/PE/00/LH699_clone_LH699_88_minicircle_kinetoplast,_complete_sequence/1-739
AAAATTAAATTTAATATTTTTTATTCGATTGTGTTTTACGTGCATAGAGTTTAATAAAATCTATAAAAATGG
GGTCAGAATTTTACTCCCCGACATGCCTCTGGGTAGGGGCGTTCTGCGAAATTCGAAAAATGGCATACAGAA
ACCCCGTTCAAAAATAGCCCGAAAATCGCGTTTTTTGGCCTCCCCGTGCACAATTAGGGGTTGGTGTAATAT
AGTGGGCCGCGCTCCCCGGCTTGGGTTAGGATGTGTGAAATATGGCCTCTAAGGCCTTATAAAAATAAATTT
TATTGTCTTTCGCGTGTTATGTTGTTTTTAGCTTTAAAATTAACTTTATATTTAATAAAATTAGATAATACT
AGTTATGATGTAGTTAATATCAGTGCTATATATAATTAATTTAGATTTTATAATTTAACTGTTATAGTACTA
ATACGTGATAATTATATCTACTATGTTTAGTAATATTATCATTGTCTATAATAGTATGGGTTAGATAATAGA
ATAAGTACAGAATAAGTTAATATTAGTTATGTATTACTATATTACACTATACTAACGTTATACTCACTATAC
ACTAATCATTACTCTATATTAGCGCTATTATAATGTTACATACGATACATAGATTATATTATTTTAATTTTA
TTACTTATAGTTTATAATTCATCTTACTTATACTGCACTGATATGTTCTCTTACGTTATAATATTATTATTT
ATTGATTAGTAATAATTCT-----------------------------------------------------
------------------------------------------------------------------
>KY698619.1_Leishmania_braziliensis_strain_MHOM/PE/00/LH699_clone_LH699_89_minicircle_kinetoplast,_complete_sequence/1-751
AATTTTAATAATACTATACAACTTTAATTAGTGTGTTATGTCATTATATTTTTTATATTTTTTATAAATTTC
CATTAAAATCGTACTCCCCGACATGCCTCTGGGTAGGGGCGTTCTGCGAAATCGCAAAAATGGCATACAGAA
ACCCCGTTCAAAAATCCCCCAAAATTCGCGTTTTTTGGCCTCCCCGTGCACAATTAGGGGTTGGTGTAATAT
AGTGGGCCGCGCACATTCTCCCGGGCTAGGATTGTTAAAAAGTGGCCTCTAAGGCCTTATAAAATCGCTGTT
GTAATTTTATCTTTAATTTGTCACATATATTTAGCTAAACTTGAATTATTTATTTTATTTTTATTTAATTAG
TGTTGTTATGTGATAAATAAGATTAATTAGATAATAAATATTTTTAATTATTTATAATTGTCATATGAGTTT
AATAATTTTACTATTTTTAGATAATATAGTTTTTATAAAGTTATGATTATGGTGTTACTAGTCATTAGGCTA
ATTTTGATATTCTATATTAGTTATAACTTGTTTTGTTAGCTTATTTATACACTATAATACTATCTAATGCAT
ACTATTACTATACTCGCTAGCGATACTATTGATATAATAGAACTAGCATTGGTATAAGAGTTGTATTGTATT
AAATGATATTAATGTTTACTATATTATAATTTCACTCTAATACTTTGATTGCACTGATACATACTAGTCTCT
TAGCTATATTATTTTACTAGTCTAATAGATA-----------------------------------------
------------------------------------------------------------------
>KY698620.1_Leishmania_braziliensis_strain_MHOM/PE/00/LH699_clone_LH699_90_minicircle_kinetoplast,_complete_sequence/1-751
TCTAATATAATGAACAGCTGTGTTACTATGTGTTACGTGTGCAGATATAATTTATAAAATTGCTAAAAATGG
CTATTAAATTTTACTCCCCGACATGCCTCTGGGTAGGGGCGTTCTGCGAAATCGCAAAAATGGCATACAGAA
ACCCCGTTCAAAAATCCCCCAAAATTCGCGTTTTTTGGCCTCCCCGTGCACAATTAGGGGTTGGTGTAATAT
AGTGGGCCGCGCATCCCGTCTCGAGCTAGGATCATTAAATTCAGGCCTCTTAGAGGCTTCTTTTTTAAAATT
AAACTTTTTATTTGGAGTTTTAATATTTGAATTAAAGTTTGGAGCTAATTTATTTATTTTTATAGCTTGACT
AGTGCTGTATATGAACAATTATAATATCTAGTTTAATTTAAATATTTATATAGTTATTAGCTCAATATTATT
TTATAATTTAAATAATACTATGTGTTACCAGTGTTATGAGTGTAATAATGTATGATAATGAGTTATTACTCA
GGGTTACTAATTAATATGTAACTTATTCTGTATATGTGGGTAATATCGATAATATACTATCATTATACTAAT
CTTACACTATAGTAATACTATGTTACACGCTAATAATAATTATCTTATATAGTTTAATATTAATTTTATAAT
TAGTATATTATTAGATTTATATTTTTATTAATTCTTTCTCACGTGAACTATATCCAGTCTTTGTTAATAATT
ACAATAATTAAAATTTATTATTACACATTGA-----------------------------------------
------------------------------------------------------------------
>KY698621.1_Leishmania_braziliensis_strain_MHOM/PE/00/LH699_clone_LH699_91_minicircle_kinetoplast,_complete_sequence/1-751
AATAAATATAATTATAAAATGTTATTAGAGTGTTATTAGTGTTTATCAATATTCAATTTATCTATAAAATTC
GTATAAAATCGTACTCCCCGACATGCCTCTGGGTAGGGGCGTTCTGCGAAATCGCATTTTTGGCATACAGAA
ACCCCGTTCAAAAATTCACGAAAAATGCCATTTTTTGGCCTCCCCGTGCACAATTAGGGGTTGGTGTAATAT
AGTGGGCCGCGCACCCCGACTCAAGTTAGAATACCTCGAAACAGGCCTCTAGACCCTTATGTTTTTGGCGTT
CTAGAATTATTGCTTTTAAATGTTATTTTTAAATTAATATTTTATTTTTATTCTAATTTTAATTCTAATTTA
ACGCTAATCTGTTCTGTTATTAGATTGAATATATTGTTTCTAATTTGTATAATATTATTTTAATAAATATAT
AATTTTATGATATAGATAATTAATATAGTTCTGTATTACACGCTATCTATACTGGTAACCACTCATTACTCA
AAATTAGATATTATATATTAGTTGTAACTTGTTTTATTATACTATTTTATCACTATAATGTCACTCAATCTA
TACTTATATAGTTCTAACATTAGATAATTATAATACTACAATGATAATAATATTTATAGTTTTAATTATAAC
TTTAATTGATAATATTCGTTACATTGTAATTTTATTTTAATATTCTGATTGCACTGATATTGAACTAGCTTT
GGATAAATTTAATTTAATAGTTCACTGCATT-----------------------------------------
------------------------------------------------------------------
>KY698622.1_Leishmania_braziliensis_strain_MHOM/PE/00/LH699_clone_LH699_92_minicircle_kinetoplast,_complete_sequence/1-750
TTTTAATTTGTATTTTATGATGTTACGCTCTATTAGATGTGTCATTATAATCTATAATTTTGCTAAAAATCA
GCTCCAAATTTTACTCCCCGACATGCCTCTGGGTAGGGGCGTTCTGCGAAATCGCAAAAATGGCATACAGAA
ACCCCGTTCAAAAATCCCCCAAAATTCGCGTTTTTTGGCCTCCCCGTGCACAATTAGGGGTTGGTGTAATAT
AGTCGGCCGCGCATCCCAGCTCAGGTTAGAATTGCGTGAAACTGGCCTCTAAGGCCTTGTGTTTTTAATTTT
TAACTTTGAATTGAGATTTAATGTTATTTTCTAATTAAATTATTTTTCAAATTAGATTTTATATTAAACTAG
CTTGAATAAAATTATTATGTTGTTTGAGAATAAATAGTTTTGATTTAATTAAATTTATATTTACTAATTTTA
AATTATTTATTATATCAACTATCGATAATAATGATTAGCTCTAAACTTTATAAATTCACTGTATTACATCGT
ATATATTAGCATAGAATAAGTTTATATTAGATATATATTAGACTAGATACTAGCTTATACTATAGCATTGAT
GGACATACATAATACTAGTGATACTATATTTAACTATAAACTATACGGGGAGATAATGTTATAAGAATAGAT
AGAGTTTGTTATAAATATATAAATTGAATGTTATTAATATTCGTGTTCACAATAATTATTCTCTGCGTTTCT
ATTTTAATAATTTTTATAATTGTAATATAA------------------------------------------
------------------------------------------------------------------
>KY698623.1_Leishmania_braziliensis_strain_MHOM/PE/00/LH699_clone_LH699_93_minicircle_kinetoplast,_complete_sequence/1-749
AATAGTTTGATAACAGTTTTATAAATTTACTGTGTTACGATAATTAAAGTTTTGAATTTTATCAAAAAATAG
GGTCCGAATTTTACTCCCCGACATGCCTCTGGGTAGGGGCGTTCTGCGAAATCGCAAAAATGGCATACAGAA
ACCCCGTTCAAAAATCACCCGAAAATCGCATTTTTTGGCCTCCCCGTGCACAATTAGGGGTTGGTGTAATAT
AGTGGGCCGCGCACTCTCGCTGAGGTTAGACAATGATAAAAGTGGCCTCTTAGAGGCTTTAAAATTAAAATT
ATGGTTGTTTTCGTTAGATAATTATTTAATGTTAAATTTAAGTTTATTATTAGCTCTGATTTATTATTTATT
TATTATTTCTATTTTATTATCTGATTAGAACTGTATTTGAATATAATATTTAGATAATTGATTTAATATAAA
GTTAGTGTATGATTATTATTATAACTTTGATCTAATACTGCACTATCAACGTTACTATTACATACTCTATAC
TAGCTCCAATATAAGTTATATTTGATATTAACTAGTAATATGAGTAACATTGTATTATAACAATATTATTAA
TGACGATGAACTATATTTATATAAAGTTTATTATATAGATTAACACTAGTTTTATTAATAGTTTAAATAATT
AATCATTACTTGTTATATACTTATACGAACATAAATTTATTTTACTTGGTTGGTGTTATTATGCATTACAAT
TAGTGCTATTAGTAGACATAAGTTAAAAT-------------------------------------------
------------------------------------------------------------------
>KY698624.1_Leishmania_braziliensis_strain_MHOM/PE/00/LH699_clone_LH699_94_minicircle_kinetoplast,_complete_sequence/1-742
ATAATGTTTAACATAAAATTTTAATTTAGTGGTGTTAGTGTTTGTCATGAATTATAATTTTTATAAAAATGA
GGGCAAAATCGTACTCCCCGACATGCCTCTGGGTAGGGGCGTTCTGCGAAATTCGATTTTTGGCATACAGAA
ACCCCGTTCAAAAAATGCCCAATTTTCACGATTTTTGGCCTCCCCGTGCACAATTAGGGGTTGGTGTAATAT
AGTGGGCCGCGCACTCGGATTATGGCTAGACAGATAAAAATGTGGCCTCTTAGAGGCTTGATTTTTGAATTC
TAACTAAAACTAGATTATATGAATATAAAATTAAATTATTACTTATTAAGATTATTATTAACTATACTTTGC
TCTCATATTAGCTAATCTATACTTGTGCATGCTAGTTCTAATTAGTAAAATATTATTTATATTGTATTATTA
ATTTAGTACTAACAGTGTTATTATACTCTAGTGATACTATGTGTTAGCTCGATGTATATAGTTTTAATAATA
CTCTAATATAACTTCTCTTTAATATCTAATTAGTATTATACGTTACATATTACTATCTCATTAGCTAAACTT
TATGATAACATTGAATATATAATTTTAATAGTTGCGTTATAATAGTTTAATTGTATCATATGTTTAATAATA
CTTTTATCTTTTAGTTTATAATTCTTCTCATTGTATTGCTAAACTTGCACTATTACGTTAGCTTTGATATTA
CAAAATAAATAAATTTATAATA--------------------------------------------------
------------------------------------------------------------------
>KY698625.1_Leishmania_braziliensis_strain_MHOM/PE/00/LH699_clone_LH699_95_minicircle_kinetoplast,_complete_sequence/1-749
AACATTAGCTATTAATAAACTCTATTACACTGTGTTGAGCTGCAATAAAATTATAAAAATTTATAAAAATGT
CAATAAAATCGTACTCCCCGACATGCCTCTGGGTAGGGGCGTTCTGCGAAAACCGAAAAATGGCATACAGAA
ACCCCGTTCAAAAATCCCCCAAAATTCGCGTTTTTTGGCCTCCCCGTGCACAATTAGGGGTTGGTGTAATAT
AGTGTGGGGTGCGCTCAGTTTTAGGCTAGCTCCTCGAAAAGTAGGCCTCTCAGAGGCTTGTTTTTTAATTTT
TAAATTTTCATTCTAATATTGACTTTAATGTTAGATTTAAATTAGATTTTAATATAGATTTGATGAATATAA
AGTTAATAGTGCAGTGAGAATATAAATTTATTATTAATAATTAAATATTAATGTTATTTTAATTTTATTACT
CGTTATACACTATTTATACTTATTATAGCTCTACTCTGCACTGTTATAGTATTGGTTAGAGGTGTTATTAGA
ATATCATAGAATATATTAATATTAACTTATATTATATCTAATTTGACACTAACATAGCTATAATGATAACAC
TGATAGTATAGAATTGTAATAGTTAGTAATTATAATAATGTTTAATAACTTTATATTATTAGTCTCACTCTA
TTATTATATACTCACATTAGTTCTATCTTTTTATCTATGTCGTAGTTATGATTAGTGCATGTAATAGTTTAA
TTTATAAATTTAAATACAAACTTTATTCT-------------------------------------------
------------------------------------------------------------------
>KY698626.1_Leishmania_braziliensis_strain_MHOM/PE/00/LH699_clone_LH699_96_minicircle_kinetoplast,_complete_sequence/1-750
ATTACTAAATTGTTACTAGTGTTGTTAACATCAAATTAATTTATAAATTTATTTATAATAGTTCAAAAATCA
GCTCCAAATTTTACTCCCCGACATGCCTCTGGGTAGGGGCGTTCTGCGAAATCGCATTTTTGGCATACAGAA
ACCCCGTTCAAAAATTCACGAAAAATGCCATTTTTTGGCCTCCCCGTGCACAATTAGGGGTTGGTGTAATAT
AGTGGGCCGCGCACTCCGGCTAGAGTTAGAATGCCATGAAATAGGCCTCTAAGAGGCTTAAATTTTAATTTC
TAACTTGAACTGATTAATATGGAATAATAAACTGAAATTAATATTAAATTTATATTATTTTTATTATCACGC
TACACAGTTTATATAATTATCTAATTGAATAATGTTATTAGTTCTGGTTAGTATAAAATTTATTTAATGTTT
ATAATTATAAATGTTACGTTACTATTATGCTCTTATATGATAATGATATAGTGTCGTGGAGCTAGTAATGTC
TCTGATATAACATAATATATATTTATATTGTAACATATTAACACTATTTTAGTATCTTATAACTATAGCTAA
CTTTATAAACTATAATTCAATTATACATCTATATCGTGTTACATTGTTATTAGATTTATTATTAAAGTTAAT
TTTAATTTTATTTAGATTAAATTTTATATTAATTTATTTTCTTTTACTCTTTGGTTTGATCTAATACGCACT
GACATTATACTAATATGATAAACTAATGTT------------------------------------------
------------------------------------------------------------------
>KY698627.1_Leishmania_braziliensis_strain_MHOM/PE/00/LH699_clone_LH699_97_minicircle_kinetoplast,_complete_sequence/1-750
AATTTAATTTTGATTTTACCGTGTTACGTGATGATAATAATATTTTAATTTTAATAAAATGTCTAAAAATGG
GGTCTAAATTTTACTCCCCGACATGCCTCTGGGTAGGGGCGTTCTGCGAAATCGCAAAAATGGCATACAGAA
ACCCCGTTCAAAAATACCCCAAAATTCGCGTTTTTTGGCCTCCCCGTGCACAATTAGGGGTTGGTGTAATAT
AGTGTGGGGTGCGCTCAGTTTTAGGCTAGCTTCTCGAAAAGTAGGCCTCTTAGAGGCTTGTTTTTTAAATTT
TAACTAAACTTTGATTTATTAGTTATTAATTGATATGATTTTATTATTAATATGATTTTATTATATTGTTAG
CTAAATTATTTTTAATTGTTACATATTAATTCACTGTTCGAAACTAACTTATAATTATTTATTACATTGTGT
TATTAGTCATCATAGTTAAACTATACGATAACAATTTTATTACTATCACGTTACTATGGTTATACTATCTCT
AGAGCTACAATATAACTTCTCTTTAATATTAAACTAGTATGTTCTATTATATACTCATTAACACTATCTTAT
ACATTACACTCATTGATAATTTTATATTAAATAGTTTTATGAGTTAGTTAATAGTATACAATTTATTAAATA
TTAATATTTTTATTTCTTAGTTTATAATCTCTTTCACTGTATCGTAACGGATTAGTTTAATTATAAAATTAT
TTTATTACTAGATAGCGCTAATATTAACTA------------------------------------------
------------------------------------------------------------------
>KY698628.1_Leishmania_braziliensis_strain_MHOM/PE/00/LH699_clone_LH699_98_minicircle_kinetoplast,_complete_sequence/1-750
AAATAATATTTTTAATTAGCGCTATTATGCCTCTAATGACTTTATATTTTTATAAAATTATCGATAAAATGG
GGGTTAAATTTTACTCCCCGACATGCCTCTGGGTAGGGGCGTTCTGCGAAATCGCAAAAATGGCATACAGAA
ACCCCGTTCAAAAATCCCCCAAAATTCGCGTTTTTTGGCCTCCCCGTGCACAATTAGGGGTTGGTGTAATAT
AGTCGGCCGCGCATCCCAGCTCAGGTTAGATTGGTGAAAAGTAGGCCTCTTAGAGGCTTGTTTTTTGATTTT
GAAATTTAATAACTTGTTTGGGATATTATTTAATTAATAAATAGAATTTTAGTTATTACTAGCTTGTAATGA
GTTAGTTAATTGATATAAAATATTTATTAAATTAGAACTGTGATAGAATTAATATGTTTGTTATTAGATAAG
ATATAGTTAGTTATAAAATTAATAATTCTATGTCTTACCATGTATATGCTATCTATTACATCTCTATTACCC
TCTCTTTAATATTAATTGCCTTTTATATTGTATTCTAGTTAGTAATATTATAGTTATAATGCTAGTAATACC
ATTGAGCTAGTTTTATTATCTAATCATTGACTATACGATAAACTTGATATTACTATTTATAATGTTATTATC
AATTTACTAGTTATAAATAAATTTATATTTTTATTAATAGTTATGTTCCGTTACGTGTCTTATTAGTTTTAT
AATTTGAATAAAAACATTTTAATTAATATA------------------------------------------
------------------------------------------------------------------
>KY698629.1_Leishmania_braziliensis_strain_MHOM/PE/00/LH699_clone_LH699_99_minicircle_kinetoplast,_complete_sequence/1-750
GTGATATAAATAATTTTTATAATAATTTATTTAATTTAAGTTTGTGATGTTGCATTATAATTCGAAAAAATA
CGATAAAATCGTACTCCCCGACATGCCTCTGGGTAGGGGCGTTCTGCGAAATCGCAAAAATGGCATACAGAA
ACCCCGTTCAAAAATCCCCCAAAATTCGCGTTTTTTGGCCTCCCCGTGCACAATTAGGGGTTGGTGTAATAT
AGTGGGCCGCGCACATTCTCCCGAGCTAGAATCATAAAAATATGGCCTCTAAGAGGCTTGTTTCTCGCGTGT
TAATATCTTTTTCTTGATAATTAAATTTTATAGTTTGATTTGACTTTATATATAGCTAGACTTTGTTATGCT
CCATTAGAAATAATATTTTTATTAAATTAGTTTCGTATTATATTTGATAAAGGTTATAATATACTTTTATAA
TTATTATTTTATTTATTAATTCTATAATGTTATAGCTGCTCCGTGTATGTAGTAATATGATAGTAGTTGGGT
AACCCCAATATATAACATATTCTAATATATATGGGAATAATACGTATTACTATGATGTTACTAATACTTGAG
GGACTATAATAATACTGATACATATAGAACTAACGATGAACTATAATATAGACATGATAGACACATTAATAT
TATATTACACGATAATTATATATTAACACTTGCATATCTTTTTCTATCTCTTATGATGCTCCTATTACTCTC
TAGTGTTACATTCTATTTACTAGTTTAATT------------------------------------------
------------------------------------------------------------------
>KY698630.1_Leishmania_braziliensis_strain_MHOM/PE/00/LH699_clone_LH699_100_minicircle_kinetoplast,_complete_sequence/1-748
CTAATAATATTGTTTTATGATTACGATAAATATTTTTATTTAATGATAAGTTTATAAAATTGTCAAAAATTC
GATTAAAATTTTACTCCCCGACATGCCTCTGGGTAGGGGCGTTCTGCGAAATCGCAAAAATGGCATACAGAA
ACCCCGTTCAAAAATTGCCCGAAAATCGCGTTTTTTGGCCTCCCCGTGCACAATTAGGGGTTGGTGTAATAT
AGTGGGCGCGCATCCCGATTCGAGCTAGCTTCAATAAAAAGTGGCCTCTGAGGCCTTATGTTTTTCAAAACT
AAACTTATTATGCTTGTTTTTGATTTATTGAATATTTATATTTAATTTTTAACTTTATATTCGCATATTACT
GTCTATAGTAGAACAATATTAGCTCTATGTTAGAAATATAATTCAGTACATACATTGTTATGTGTAATAGTT
AATTATTTTATATAAATCTACTATGTTATCTATATCGATACTATTATATACATTATTAGCCCTGTTACTAGA
TATTACTAATTAGAACTAATATATATTCTATATTGTACCATTATTGTATAGTATTAGCATAGTTTTAATAAT
TTTATAATCTTATATAACTTAGATAAACTATATACTATCTCATTGATAAATTTATTCGCTAATGTTATTATA
TAATTTGATCACACTCGTATTACTATAATTTAATTTAATTTTTAATTTATCTTTTTATAGTTATGCGCTAAT
TGTATTCTAATTTTAAATTTAACGTTAG--------------------------------------------
------------------------------------------------------------------
>KY698631.1_Leishmania_braziliensis_strain_MHOM/PE/00/LH699_clone_LH699_101_minicircle_kinetoplast,_complete_sequence/1-750
TAACATTAATTTTATATTTTTAGAAAATAATTTTAATTCTCTGTGTTATGATGCGTTACATCTCTAAAATTC
GTATAAAATCGTACTACCCGACATGCCTCTGGGTAGGGGCGTTCTGCGAAATCGCAAAAATGGCATACAGAA
ACCCCGTTCAAAAATACCCCAAAAATCGCGTTTTTCGGCCTCCCCGTGCACAATTAGGGGTTGGTGTAATAT
AGTGGGCCGCGCACCCCGACTCGAGCTAGACACTCAATAATATGGCCTCTAAGAGGCTTGTTTCTAGAGTTT
TAATATTATTTTAGCTAAACTTGATTTATTAATTATAATTTAACATTTAATTTCACTGTTATGCTCTAATTA
GTTAATAATATTTATTAGTAATTATATTTTAGATTATAATGTAGCATTAGTGATATATGTAATAATAGTTTT
ATTTAATAATCATACTAGTTTATACTTAGTGATATAGTTGCATTACATCTATTATAACATGGTATTACTAGA
TATCGCTCATATAGAATATATTCTATATCTAATATGACTAGATAGGTATACTATTGGTTACATAATATTAAT
AATTTTATACAATGATATACTTACTATTACTATACTTGAGCTAGCATTGAACTATTATTATAGATATGATAG
AGTTGTAATATTAAATGACATAACACTTATATATTCTTTTTTATTTCTTATGATGCTCTTACTATGCTCTGA
TGTTAGTAACAATTAGTTTCATTTTATTAG------------------------------------------
------------------------------------------------------------------
>KY698632.1_Leishmania_braziliensis_strain_MHOM/PE/00/LH699_clone_LH699_102_minicircle_kinetoplast,_complete_sequence/1-750
TAATAGTTTTATTTTATTATGCGCTAACGTGATATTAATTTTTTATAATTTCATAAAATATTTAAATTTATC
AGCCAAAATCGTACTCCCCGACATGCCTCTGGGTAGGGGCGTTCTGCGAAATCGCATTTTTGGCATACAGAA
ACCCCGTTCAAAAATTCACGAAAAATGCCATTTTTTGGCCTCCCCGTGCACAATTAGGGGTTGGTGTAATAT
AGTGGGCCGCGCACATCCGGCAGAGCTAGAACTCGTGGAACTAGGCCTCTTAGAGGCTTGTTTTTATGAATT
GAATATTTATTTCTAATATTAAACTTATTTTAATTAAATTAATTTATCTTTACACGTTATGCTCTGTTATTA
ATTATTTTTAATTACTAATATTTAATTTATTTAATTGTTCTCATTATATAGCTAATTATAGTTCTGATGTAG
TTATAATATTGTTACTATAATGTGCACTATCTGTATACTATGATATAACGTTATTAGCCTCAGTATACGCTA
GATAATAGTAATATAACTGCTTTGTAATATATATTGGCTAGTAAAATTGATAATATTTATAGAACTAAGATA
ACACTAACTCTATACTTATAATATTATTATTGATTAGATATAATTATTAATATACTTATTTAATTCTAATTA
TTACTCTACGTTACTTGATCTTTACTCGTGCTATTACTATCTATTGAGTGTAATATTATTAATTCTATTGTA
ATACTAATGTTAGATCTAAAATTAGAACAC------------------------------------------
------------------------------------------------------------------
>KY698633.1_Leishmania_braziliensis_strain_MHOM/PE/00/LH699_clone_LH699_103_minicircle_kinetoplast,_complete_sequence/1-740
TTATAATTTTGTTAATTAATAAGATTTTAATTTTATGAATTTAATAATTTTATTTTAAAATAGCAAAAATGG
GGTTAAAAATTTACTCCCCGACATGCCTCTGGGTAGGGGCGTTCTGCGAAAACCGAAAAATGGCATACAGAA
ACCCCGTTCAAAAAATGCCCGAAAATCGCTATTTTTGGCCTCCCCGTGCACAATTAGGGGTTGGTGTAATAT
AGTGGGCCGCGCACTCTGGATTGAGCTAGGATAGATAAAACTAGGCCTCTTAGAGGCTTGAATTTTATTTTC
TACACTGACACGGAATATTATTTATAAATTAACAATTAAATCATTATATAAAGTTGTGTTATGGTTATTTAT
AATTATATTTAGTAATGATAATTTATAAACTATATTTGTTCTCGTTAGTATACTATTAGTGTCGCTATAATA
TTACTATTGATTATAATTCTAATACGTATCTATACAGTTCCATCATAGTTTTAATAGTATTACTAGAGGGTT
ACTAGAATAGAATATATTGTAATTAGTAATGAGTCAATAATACTATATAATAATAATAAACTTTATAACTAT
GAGCTAGATATACACTAGATAAGATTGATATGTATAGTTTTATTGAGATAAACAATGTTACTATTATATATA
AATATTATTTACATTTACACTTCAGTTCTCTTATACGCGATGATATGTCTCTCATTAGATAATATATTTAGT
TTTTCTTTGTAATACATAAA----------------------------------------------------
------------------------------------------------------------------
>KY698634.1_Leishmania_braziliensis_strain_MHOM/PE/00/LH699_clone_LH699_104_minicircle_kinetoplast,_complete_sequence/1-739
TAAATAATTTTTATATTTTAGTTTTACAGTTTTATTATTGAGAATTATTTTTAATAAAATTTAGAAAAATGG
GGTCCAAAATTTACTCCCCGACATGCCTCTGGGTAGGGGCGTTCTGCGAAAACCGAAAAATGGCATACAGAA
ACCCCGTTCAAAAATCCTCGAAAAATCGCTATTTTTGGCCTCCCCGTGCACAATTAGGGGTTGGTGTAATAT
AGTGGGCCGCGCACTCTGGATTGAGCTAGGATAGATAAAACTAGGCCTCTTAGAGGCTTACTTTTTGGAAAT
TAAATATTTTTAGTTTATTAACTTGATATTAACTTTAATTTTACTATATAGACTAGTGTGGTGCTAGTTTAT
CTATAATAATAACATTACTAGTTCAATTTATGTATTTTATAATAGTACGTTATATGTTCTAATTTAGTTTAT
CTATATTCTAATTATTACTATCTAGTTTATAATGTTACACTCGTTATTACTACATTATAGTATCATAGTCAG
AGCAATTAGATATTAATATAAGTTAGCATATATTTAGTAATACTTAGTATACTTTATTAGAACTATAACTTT
ACTAACATTGACTATACTATTAGATGATATAACTATGAGAACATATATAATTAATATTAATACTATTTTAAA
TATTACATTTAGTTTTTCATTTTAAACTTTTATTTATGCTATCTTAATTGATTATATCGCTTACATTTAATA
AATTAATTTAATGTTTTGA-----------------------------------------------------
------------------------------------------------------------------
>KY698635.1_Leishmania_braziliensis_strain_MHOM/PE/00/LH699_clone_LH699_105_minicircle_kinetoplast,_complete_sequence/1-742
ACACTTAAATTTAAATTTATTATTTGTGATGTTAGTTGCCTAAGGAGTCGACTCCTTACCCCGCAAAAATGG
GGGCAAAATCGTACTACCCGACATGCCTCTGGGTAGGGGCGTTCTGCGAAAACCGAATTTTGGCATACAGAA
ACCCCGTTCAAAAATCCTCGAAAAATCGCTATTTTTGGCCTCCCCGTGCACAATTAGGGGTTGGTGTAATAT
AGTGGGCCGCGCACATCCTCTCGAGTTAGAATGTCTCGAAACTGGCCTCTAATGCCGTATGTTTTTCGAATT
TAAACTTTGTCACTAATAATTCACTTTTAAATTTAAATATTTTAATTATTATTTATTTTATTACGTGATTAG
TGCTGATTAGAATTAAATATTAGTTTTATTAAATTAATTTTATTAGTATTGCTTATTATTACTAGTTTTGAT
AAAGATTATTATACTCGTGACATTAGATTATCTATATAGCGTAAATAGGGGTAACATGTCGACTCATTACTA
AATATACTAACTTGTAACTGCTTTGATATTACATTTTATCATTATATTTAATAATTTTAATAAACTAGTAAC
ACTATTAGCTCATTGGATAGTATGGTTAGTGATAATATAATTTATGTTTATAATTTATAATTAAATAGTACT
AATTAGATTTAATATTATATACTAATCAGTGCTATACTTGTCAATGTGAGTGAATAATGATTTGATATAAAA
TTATTTTAATTAATTGATAGTA--------------------------------------------------
------------------------------------------------------------------
>KY698636.1_Leishmania_braziliensis_strain_MHOM/PE/00/LH699_clone_LH699_106_minicircle_kinetoplast,_complete_sequence/1-761
AAACTATGTCTAAAATAAATAATAATAATTTTAAATTTTATGTGTTACCTGTGATAATGATGATGAAATTGA
GGGCAAAATCGTACTACCCGACATGCCTCTGGGTAGGGGCGTTCTGCGAAAACCGAAAAATGGCATACAGAA
ACCCCGTTCAAAAATCCCCCAAAATTCGCGTTTTTTGGCCTCCCCGTGCACAATTAGGGGTTGGTGTAATAT
AGTGGGCCGCGCACATTCTCCCGAGCTAGGATCTCTGAAAATAGGCCTCTTAGAGGCTTAAAATTATAATTC
TAATTTTTCTCTTTGTTAAGTTGCTTTTAAATTCATATTTTTAATTATTTTAAATTTTATTATTTTATTATT
CTAGTGTTATTATGTTATTTGAGTAAATATTTATTTTAAATTAGAACTAATAGATAAATAATTTTAATGTTA
TTGATTATTAACTTTTTATAATTTAATTTTATATCTTAGCTCTATACTCTATGTTATCTTAGTATGGCTAGA
AACTATCATTTTGATATAACTTATAACTGCTTTAATATTAGTTTTTGGGGTAATACAGTGTTATTAGATAGA
TTTGATAATTATAACTTTATAAATAATTTAATAATATAAACTTTGATATAGCTTATTTAATATTGTTTTACT
AATTTTATTATACTCATACATTTACTTTCTCTACTTATGATTACTATACAATGCGCTGATAATATTACTAAT
ATAGTGCTATTAATGTTCTCTTATCGTGCTAATACTAGTTT-------------------------------
------------------------------------------------------------------
>KY698637.1_Leishmania_braziliensis_strain_MHOM/PE/00/LH699_clone_LH699_107_minicircle_kinetoplast,_complete_sequence/1-749
TAATTAGTTTTTAATAAATATTAATTTTAAATAATTTAATTTATGATTTTATCGTAATGAGTGTTGAAATTG
CATCAAAATCGTACTCCCCGACATGCCTCTGGGTAGGGGCGTTCTGCGAAAACCGAAAAATGGCATACAGAA
ACCCCGTTCAAAAATCCCCCAAAATTCGCGTTTTTTGGCCTCCCCGTGCACAATTAGGGGTTGGTGTAATAT
AGTGGGCCGCGCACCCCGACTCGAGCTAGCATCAATAAAAAGTGGCCTCTTAGAGCGTATGTTTTTGGATTT
TAATATTTTATTCGCTAATTTGATTTTATTTTATAATTTAAGTTTAATTTTGATTTAATTTATTTTTATTAT
TTTGATTTAATAGTTTTATTAGTTTATTGAATTGATATAATTAGTTTTAAAATTAGAATTTATTAATGTTAC
TATTAGAATACTATTTGGAACTATAAATTTGATATAACTATAGTTTGGCTATGATAGTCTATAATACGTGTC
TAATATTAGTACAACTTATATTTATATTATGTTATATTAGCTCTGTTACACTCTATTATAGAGTAGATAGTT
TTTAATTTAATAATTTTAATAGATACACTATACGATACTGAACTAGAACTAATTATTATATTTATAAATTTA
TACTTATGATACATAATAAACTTTACATTAACTTACTTCTTTTTATCTCTTAGCTTGGTTATGTGCATGATA
GTGATATAAATTTTATTATAATATTGTTC-------------------------------------------
------------------------------------------------------------------
>KY698638.1_Leishmania_braziliensis_strain_MHOM/PE/00/LH699_clone_LH699_108_minicircle_kinetoplast,_complete_sequence/1-739
TTGTTCTCTAAATTAATAATAATAATATTTTTAAAATTAGTGTGTTACTGTGTTTAAAATTTAATAAAATTG
CATCAAAATCGTACTCCCCGACATGCCTCTGGGTAGGGGCGTTCTGCGAAATTCGATTTTTGGCATACAGAA
ACCCCGTTCAAAAAATGCCCAATTTTCACGATTTTTGGCCTCCCCGTGCACAATTAGGGGTTGGTGTAATAT
AGTGGGCCGCGCTCCCCGGCTCGAGTTAGAATGTTGGAAAAGTGGCCTCTAAGAGGCTTGATTTTTAATTTT
AACACTGAATTGCGATAATAATGATTTAATATTAAATAATGATTAATAAAATTAAATATTTAGAATAATAAT
AAATTGCTAGTTAATAATTTAATGATATTGTTGATGATCTTTATAATATAATTCACAATACACTAGCTCCAT
CTATGTTCTATACTAGCATTGGATAATAGTTCTGTGTTAGTAGTAATAGTATGTGTATTGAGATAATACTCT
ACATATAGAATATTAGTTATATTAGATATAGTAACCCTATGATATCATATAATTATAATTACTCTATACAAC
GCTATACTACACTATTATGATTACTATTTTATAATTTATTAATTAACTTAGTTATGTGCTATCGATAATAAT
ATTTGATATAGAACTTATATATTTTTATACTTTAATGAACTAGATATAATACTGTGTTACACTAGTGTTATA
CTGTGCACATTATACATAT-----------------------------------------------------
------------------------------------------------------------------
>KY698639.1_Leishmania_braziliensis_strain_MHOM/PE/00/LH699_clone_LH699_109_minicircle_kinetoplast,_complete_sequence/1-738
AAATAAACTTAAATAAAAATTTAAATAACTGTGTTACGTGTGTTTAGAGTTTAATAAAATATTATAAAATTC
GACAAAAATCGTACTCCCCGACATGCCTCTGGGTAGGGGCGTTCTGCGAAATTCGAAAAATGGCATACAGAA
ACCCCGTTCAAAAAATGCCCGAAAATCGCTATTTTTGGCCTCCCCGTGCACAATTAGGGGTTGGTGTAATAT
AGTGGGCCGCGCACCCCGACTCGGGTTAGGATGTCGTGAAACTGGCCTCTAAGGCCTTACATTTTTAATTTT
TATTCTTTTTCTAGTTTTATTTTAATTTTAGTTTTGATTTAATATTAAATTTAATAATTTTATTTATGCTAG
CTTTGATTTAGTATTCTAATTTGTAATGCATTGATATAATTAATTTAATTACACTGATATGATACTATTTAA
TGTATTACTAATTTATTGATGCTAGAGTATAATATTATCGTTATCGAGTGTGGTAATGAGTGCATAATAGAA
TAAGCATAGAATAAGTTATGTGTAATATTGTAACACTATAATATACATTACTATCATTACGCTAACTATACT
CTACACTTTACTCTATGTTAGTTCAATAATAATTTTATAATTAGTTTATATAGTATAAATGATGTTCTATTA
TTTATAGTTTATAATTTATCTTATTTATATCGCACTGCATTAGATAATAAAATAGTTTTATAATTAGTGTCT
TACTAGTAATAACTTTAA------------------------------------------------------
------------------------------------------------------------------
>KY698640.1_Leishmania_braziliensis_strain_MHOM/PE/00/LH699_clone_LH699_110_minicircle_kinetoplast,_complete_sequence/1-739
TAAATAATTTTTATAATTTGGTTATGATGTTTTAATATTGAAATTAAATTTTAATAAAATCTAGAAAAATGG
GGTCCGAATTTTACTCCCCGACATGCCTCTGGGTAGGGGCGTTCTGCGAAATCGCATTTTTGGCATACAGAA
ACCCCGTTCAAAAATTCACGAAAAATGCCATTTTTTGGCCTCCCCGTGCACAATTAGGGGTTGGTGTAATAT
AGTGGGCCGCGCACATCCTCTCGAGCTAGAACGTGGTGAAACAGGCCTCTTAGAGGCTTAGTTTTTAAAATT
TAAATGTTTCTCGAATAATAACTTGATATTGACTTTAATTTTACTTTTATTACTACTATGATGCTAGTTTAT
ATATACTTATCTAATACTAGTTCCATTACTGCTCTATATTAGAACACGTTAGATTAATTATTATAACTTTAA
TATAAATTATTTTATTATAATATTTTCGCTAACTATATACTCATTATTACTGTGTTATGATAGTATACATTG
AGCAATTAGATATTAATATAAGTTAGCATATATTTAGTATTATTTAGTATACTTAGCTATAACTATAACTTT
ACTAATGTTAGTGATGCTAGTGAATGATATGATAATATGAATAGTAATAATTAGTAATTAAATTATTTATAA
CATTACATTTAACTTTCTATTCTGAACTTTTATTTATGTTATCTTATGTGATTAGCTTAATTGAATTTAAAT
TTATAAGTTTATGTTTAGA-----------------------------------------------------
------------------------------------------------------------------
>KY698641.1_Leishmania_braziliensis_strain_MHOM/PE/00/LH699_clone_LH699_111_minicircle_kinetoplast,_complete_sequence/1-750
AGTAACACTATAAATTAATGTTGCTATGCAGTTCATAATGTTATTAAATTTTATTAAAATAGTGAAAAATGG
GCATTAAATTTTACTCCCCGACATGCCTCTGGGTAGGGGCGTTCTGCGAAATCGCAAAAATGGCATACAGAA
ACCCCGTTCAAAAATCCCCCAAAATTCGCGTTTTTTGGCCTCCCCGTGCACAATTAGGGGTTGGTGTAATAT
AGTGGGCCGCGCACCCCGACTCGGGCTAGATCCTCGGAAACTAGGCCTCTTAGAGGCTTGATTTTTAAAATC
TAAAATAATTTCACTTTGATCTCGATAATAGACTTATGATATTGTTTTATTAATTGTTATTAAATATATTTT
TATATTAACTATTATCTCGTTCTATTACTAGCCTATTATGTCGATATATTAGCTCATTGATTAGTAATGTTA
GTATTGTTAGTAATAATTTATAATAATTTATCGTATTACATCGCTATACTTGATTATATGCTAAATCTATAA
AAATACATGTTTTCCTTTAATATAAATAGCAGTTGTAGCATTATTTTATATGTTTTTAATAAATTTAATAAC
TTTGATAAAACTATGATCATACTTATATATAACTAACTATTACACTCAATGTTATGCTAAATTAGTATTACT
AGTTTATTTACTATAATATACTAATAATTATACTTATCATAGTTCTTATATGCATGTTTGTCTAACTAGTAA
TTATATGTTCTGTGATAATAAATAAATATT------------------------------------------
------------------------------------------------------------------
>KY698642.1_Leishmania_braziliensis_strain_MHOM/PE/00/LH699_clone_LH699_112_minicircle_kinetoplast,_complete_sequence/1-734
ATTAGAATTATAATTTAGCTAGACTAGTGTGATAATGTTGTGTTAGAAATAATTATAAATCTTCAAAAATGA
GGTCAAAATCGTACTACCCGACATGCCTCTGGGTAGGGGCGTTCTGCGAAATTCGATTTTTGGCATACAGAA
ACCCCGTTCAAAAAATGCCCAATTTTCACGATTTTTGGCCTCCCCGTGCACAATTAGGGGTTGGTGTAATAT
AGTGGGCCGCGCATCCCAGCTCAGGTTAGAACTCGATAAAAGTGGCCTCTAAGAGGCTTGTTTTTATAAATT
TAGATTTTTAATATTGTTTTGCTTTGAAATAATTATTATTCACTAATTTAAACTAATCTCTGCACTACATAT
AGCTAATATAGTAATGTTATAATTAGATTGTAATGTAGTAATATAAATATTTAATTTAATAACGTTATTATC
TCTCATATAGTTCCATCTATTATCTAATTTTATAATAATGATAGTTTTATTGTATTATAGGTTAGATATTAC
CAAATATATTAGTTACAATTGCTATTTCTGGGTAATGAGTGATATTATTAGCCTAACATTGGATAACTAGAC
ACGTTACTATTATAATGATGATAATGTTATACATAATGCATACATAATAATATTTCTTTGTTAACTTTATTT
ATCTTTTGTGCTAAGCTATCGTATACATATTAGTAATAATTTAATAAATAATAATATACTAGTGTTATACTT
AATAATAGACTGTC----------------------------------------------------------
------------------------------------------------------------------
>KY698643.1_Leishmania_braziliensis_strain_MHOM/PE/00/LH699_clone_LH699_113_minicircle_kinetoplast,_complete_sequence/1-747
AAATTAGTTATTATAAAAATAGTTTTAGTGTGATAAGAGTTTATAAATTTTAATAAAATATCATAAAAATGG
GGGTAGAATTTTACTCCCCGACATGCCTCTGGGTAGGGGCGTTCTGCGAAATCGCAAAAATGGCATACAGAA
ACCCCGTTCAAAAATCCCCCAAAATTCGCGTTTTTTGGCCTCCCCGTGCACAATTAGGGGTTGGTGTAATAT
AGTGGGCCGCGCACTCTCGCTGAGGTTGGATTGTTGCGAAACAGGCCTCTAAGAGGGCATATTTTTAATTTC
TACGTGGATTATGGTTGTTTTTAGATTTGACAATTAATATTTATTTTATTAACTATATTTATCGCTGTATTA
GACTAGTTTTATTATTTATTAAATTGATATAGCTTTATTGTAATTAAATTGTATAAATTAGTTTTAATAGTT
ATTATTATTTAAATATTATTAATAAACTAGCTCCGTTACTAGTATGATTATAGTGTAGTATTATTAGCTAAA
ATTCGTAACATATAACATATATTAATATATATTATGGCTATTATGATGTCTATAGTATTATACTTTTATAAA
CTTACTAACCATTACTTATTATTACTCTATGTTACTATACGTTGACATATCTATTCATTAGTAAATATATTT
TATTCTATTTTATATTTTAGTTACCATGTATTAGAATTGATTTAATTAAATTTTATAAATAGATTTATTATT
GTGCTGATTAGATCTAAAAATAAATTT---------------------------------------------
------------------------------------------------------------------
>KY698644.1_Leishmania_braziliensis_strain_MHOM/PE/00/LH699_clone_LH699_114_minicircle_kinetoplast,_complete_sequence/1-751
GTCTAGTGCTGCATTACTAGTGTTACGTGAGAGAATAAATATTTATAATTTGATAAAAGTTTAGAAAAATAT
CGATAAAATTTTACTCCCCGACATGCCTCTGGGTAGGGGCGTTCTGCGAAATCGCAAAAATGGCATACAGAA
ACCCCGTTCAAAAATACCCCAAAAATCGCGTTTTTCGGCCTCCCCGTGCACAATTAGGGGTTGGTGTAATAT
AGTGGGCCGCGCACTCCATCTTGAGCTAGCATTGAGAAAAACAAGCCTCTAGACCCGTATAAAATTGAATTC
TAAATTTAGATTGAATATTATTTATTTTTTAATTATAATTTAAGCTTAGATTAGAATTGTTATGCGCATAAT
GAGATAAATGATTTAGTTTAAAATAGAATTATATTAATTTTAATAATGTTAATTTACTATTCTATATCAATG
CACTGTTATATTATATTCACTATCGATATCTATTCATCACTCGTATTATAATAGTAACATTGGGGTAATGAC
TATCCCGTAACTAATATGTAATATATGTTATGTTATGTTTAGTAATAGGTTAGAGTTAATAATACGATAATG
ATACTATTATAGATACTATAGTTTGAATAAGCATAGAGTTAGTGTTATTGATTTAATAGAACAAGATATAAT
TTATTAGTTACACTTTTATTACACTCTTACGTTACTAGTTATTTATATTTAATGTTCCTATTAGCTAAATAA
TTTTACTAGTTTTAATATAATAATTAACTAT-----------------------------------------
------------------------------------------------------------------
>KY698645.1_Leishmania_braziliensis_strain_MHOM/PE/00/LH699_clone_LH699_115_minicircle_kinetoplast,_complete_sequence/1-754
AAATATTATTAAACTAGTTTTAGATAAAATTAATATTACTGTATTGTTAGATTCAAATTATCAATAAAAATT
CAATAAAATCGTACTCCCCGACATGCCTCTGGGTAGGGGCGTTCTGCGAAAACCGAAAAATGGCATACAGAA
ACCCCGTTCAAAAATCCCCCAAAATTCGCGTTTTTTGGCCTCCCCGTGCACAATTAGGGGTTGGTGTAATAT
AGTCGGCCGCGCATCCCAGCTCAGGTTAGATTGGTGCGAAACTGGCCTCTAAGGCCTTATAATTTTGAATTT
CTAAATAATTCGCGTTTTATTGTTGATAAATAGAATATTATTTAATTTTAATTTATAATTTAGCTTGTTATA
TGTCACTTATCAATGTTCTAATTAGAAATAATATTTTAAATTTAATTAATTGTTATAGCTTTAGTAATTTTA
TATTATGATAGTTATAATTATATGATATAGTTCTATGTTATTAATAATCATACTGGTAACCACTCATTAGCT
CAAATTTGATATTATATATTAGTTACAACTTGTTTTGTACTACTATTTTAATACTATATCATTACACTCTAT
AATACTATCTATATACTCGCTAGCGATAATTATACTGTAATGGAACTAGTGTTATATAATGATTGTAACTAT
ACATAATATTAAATATATTTATTATATTATAACTCTACTTTAGTATTTCGATTGTATTCCGATGTTATTACT
GCTATACATGAACATATATGCACTGTAATAGATA--------------------------------------
------------------------------------------------------------------
>KY698646.1_Leishmania_braziliensis_strain_MHOM/PE/00/LH699_clone_LH699_116_minicircle_kinetoplast,_complete_sequence/1-750
TAAAATTATTTTACATTAACTTATTATGCTGCATTATCATTGAGATAAATTTATAAAAATCTATAAAAATGG
GGGTTAAATTTTACTCCCCGACATGCCTCTGGGTAGGGGCGTTCTGCGAAAATGGAAAAATGGCATACAGAA
ACCCCGTTCAAAAAATGCCCGAAAATCGCTATTTTTGGCCTCCCCGTGCACAATTAGGGGTTGGTGTAATAT
AGTGTGGGGTGCGCTCAGTTTTAAGCTAGCTCCTCTGAAAGTAGGCCTCTAAGAGGCTTAGTTTTTAATTTT
TAACTTTTTATTTACAATTTTGATTTTAATGTTGATAATTAACTTGAATTTAATAATATTGGCTAGCTAGTT
TATTATTTAGTTTAAATATTTATTTTATATTAAATATAATTTTAGTTTAATTATTTTATCTCATATATACTA
ACAATGTTACATCATTATACTAGCTCAATATAGTTATATAGTTAGTGTTGTTATGATAGTATGAGTAATGAG
TAAAGCATAGAATATATTGATATTAAGTTATATTGTGCTATATTAATACTATTTTATAATACTTTAATAATT
TTATAGTTTAACATACTCTAATACTATTCAATGATTATAATTATAATTTATTATGTTCTAGTTTTTATTTGA
TAAACATACATACTTACACTAGCTTTATCTTTTTATTTATGCTATAGATTATAAACTAGATTGTTACTAATT
AATTATTACTAATAGCTACTAACGTGACAA------------------------------------------
------------------------------------------------------------------
>KY698647.1_Leishmania_braziliensis_strain_MHOM/PE/00/LH699_clone_LH699_117_minicircle_kinetoplast,_complete_sequence/1-756
TAAAACATTAGCAATAACGTTGTTACATCGTGGTATTACATCAGTGATAATATTAAAATTGCTCAAAAATAG
GCATTAAATTTTACTCCCCGACATGCCTCTGGGTAGGGGCGTTCTGCGAAAACCGAAAAATGGCATACAGAA
ACCCCGTTCAAAAATCCCCCAAAATTCGCGTTTTTTGGCCTCCCCGTGCACAATTAGGGGTTGGTGTAATAT
AGTGGGCCGCGCACTCCGGCTAGAGTTAGAATGCCATGAAATAGGCCTCTAAGAGGCTTGAATTTTATAATT
TGGAATTAAATTTGAATAAACTGATTTTAAACTATATTTTATATTTGTTCTCTGCTATTACACTCATATATA
CTCTATTATCTTGCTAGTTCTATTTATTTATTAATCTATGTTCCGTATAAATAATATTTTATATAGTTTAAT
TGTATGCGTATAATTTTATCTAAACTTTATAATATAGCTTCGTTAGTATGATGTTAGTGATATTATAGTGTA
GATACTAGCATAACTAATATATAACTTATATTGGAGCTGATATTAGAGTATTATGGTTATGGATAAGATATA
ATAATTTTATAACATTATATTAAACGTTACATTCAATGATATCGCTAATTTAGTTTCATTATTAATTTTATT
GTTACGCTATTTATACTGATTAATATAATTATGATTTACTAATAATAGAACTCGCTTAGCGATATTATACTT
AGTATAGATACGTGACAATTAGAAAATAATTTATAA------------------------------------
------------------------------------------------------------------
>KY698648.1_Leishmania_braziliensis_strain_MHOM/PE/00/LH699_clone_LH699_118_minicircle_kinetoplast,_complete_sequence/1-753
TTGATAGTAATGAGTGCGCAGTATTACTTGTGTTATAAGTGTTAGAGTGAACATAAAAATCTTAAAAAATAG
GGTCCGAATTTTACTCCCCGACATGCCTCTGGGTAGGGGCGTTCTGCGAAATCGCAAAAATGGCATACAGAA
ACCCCGTTCAAAAATCACCCGAAAATCGCATTTTTTGGCCTCCCCGTGCACAATTAGGGGTTGGTGTAATAT
AGTGGGCCGCGCACTCTCGCTGAGGTTAGGATGTCGTGAAACTGGCCTCTAAGGCCTTATAATTTTATGTTT
TTCTTTTTTCTCTTTAATATTTGACTTTTAATTTTTATTTTTTATAAAATTAGTTTTATTGTTACGTAATGT
TATCTGCATTGGTTATATTTTTAATTAAAATTAATTTATAGTTTTAGATAATAAAGTTGTATATGATTGTGC
TATTGTTATTATTTATTAGATACTATATAGATTCAATGTTAGCTCTATTATAGTGCTGATGGTGTAATAGGA
TAGGATACAATTAATATATAATATATATTGTACTATAGTTAGTAATGAGTCAGTAACGTTATTATACTCTAT
ACTAGCACTAGGTTAGAACTATAATATACTAGTAATGATAATAATTTATTGTTATACATAATTATAATTTAC
TATTAACTTTAATAATTTTACTATATTACTGCACTACTATGAACTAACGGTATTACATGATAGATATTACTA
GTATTACTATTTAATAATAAAATATACGTGACA---------------------------------------
------------------------------------------------------------------
>KY698649.1_Leishmania_braziliensis_strain_MHOM/PE/00/LH699_clone_LH699_119_minicircle_kinetoplast,_complete_sequence/1-749
AACTAGTGCTGCATTACTATTGTTACATGAGAATATAATTATTTATAATTTGATAAAAGTTTAGAAAAATAT
CGATAAAATTTTACTCCCCGACATGCCTCTGGGTAGGGGCGTTCTGCGAAATCGCAAAAATGGCATACAGAA
ACCCCGTTCAAAAATCCTCGAAAAATCGCTATTTTTGGCCTCCCCGTGCACAATTAGGGGTTGGTGTAATAT
AGTGGGCCGCGCACTCTGGATTGAGCTAGCATTGTTCGAAACAGGCCTCTTGACCCGTATAAAATTAGATTC
TAACTTTAAATTGACTATATTTTATTTTTTAATTATGATTTGAGTTTATATTAGATTATTATGTGCATGATG
AATTAAATTATTTAATTTTAAATATAAATTTATTAGTTTTGATATTATTGAATTATTAGTTTATATGATTAT
AATATTATGATATACTAGTTATTACTCTCTATTCATATCTGCTATTATCTTAGTATCATTGGGGTAATGACT
ATCCCGTAACTAATATACAATATATGTTGTAATATGATTAGTAATAGGATAAACTTAATAATAGCTCAATGT
TACTACTATAGATACTAGACTTTATATAGAGTTTAAACTAATGTTATTATTATTTTAGAACAGTATATATTT
TATTTTAATAATTTAATTACACTCATACGTTACTTGTTATTGACTGTTAATAATCTTATTAGTTAAATAATT
TTACTAAATATAATATAATGTTTAGCTAT-------------------------------------------
------------------------------------------------------------------
>KY698650.1_Leishmania_braziliensis_strain_MHOM/PE/00/LH699_clone_LH699_120_minicircle_kinetoplast,_complete_sequence/1-742
TCTAAATTAAAATTAAAATTGTTTTACTATGAGTATACATCAGTGAAAATTACTATAACACCTCAAAAATGG
GGGTAGAATTTTACTCCCCGACATGCCTCTGGGTAGGGGCGTTCTGCGAAATCGCAAAAATGGCATACAGAA
ACCCCGTTCAAAAATTGCCCGAAAATCGTGTTTTTTGGCCTCCCCGTGCACAATTAGGGGTTGGTGTAATAT
AGTGGGCCGCGCACATTGGCTAGAGTTAGAATTCGTAAAAGTAGGCCTCTTAGAGGCTTGAAATTTAAAAAT
TGACGCTAATTAGAGGGGTAATGGAATAAATAAATTAAAAGATGATGTTATATTATTTTAATGTTATTATTT
TATTTATAATTCTAATATTTACTAGTTCAATGCTAGTATGTTCTAGTATAGTTAATTAATATAGTTTATATA
GTTCGTAATAATACTAAATTATAATCTAATCATTGTGATAATTGTATAGTAACGATAGTAGTATGGTATTAG
TTTCATATTAGTTACAATATATATTACATATCTAGTATTATACCAGTATTACACGTATTAGCATGGTTAGAA
CTATAATGATATAATAATAACTATACTATGTTCTATTACTTGTATTAATTAGATTTAAATTAGATAACATAT
TTATTTTTATTTTTACTCTTTTACTTGGATTTGATAAACATTAATTACTAATAAAGATAAAATTTATTTACT
AGTTTGATTACAAAATATTATT--------------------------------------------------
------------------------------------------------------------------
>KY698651.1_Leishmania_braziliensis_strain_MHOM/PE/00/LH699_clone_LH699_121_minicircle_kinetoplast,_complete_sequence/1-740
ATAAAATATTTTAAATTAATAAATTGAAATAATAAATTTAATTGTTATGTCACGTAATAATTCGAAAAATAC
AGCCAAAATCGTACTCCCCGACATGCCTCTGGGTAGGGGCGTTCTGCGAAAACCGAAAAATGGCATACAGAA
ACCCCGTTCAAAAAATGCCCGAAAATCGCTATTTTTGGCCTCCCCGTGCACAATTAGGGGTTGGTGTAATAT
AGTGGGCCGCGCACTCTCGCTGAGGTTAGACAATGATAAAAGTGGCCTCTTAGAGGCTTGAATTTTAATATT
TCATTTGAAAATAGAATTATTTGTTTTGATGTTAATTATTAGTTATGTTTTCGCATTAAATAATATTTTTAT
TTTTTATTAGCTTGTTATCTGTGCATGAACTAGTTAAATATTTATAATATTAATTTTGATTATACTATTGTT
ATGATGCTAAACGATACAACTTTTATAATTATAGATTAGCCTCGATGTTAGTAATACTAGATTGACTAGATA
CTAGAATAAATATATATTATAACATGTTACATATGGTTACTATCTAATAATAACTCTATTATCGTGTAATGG
TTAGTAATGTATTAGATAACGTATTAGTGATATGATAAGTTTATTTAATTAATGATAATATAATAAATAATA
ATTCTTTTATAACTTTCACTTTTAATTTTACTTTTGTTTGATAATTATTAGCTAAATAAATTTTAACTATGA
TTACACTCGTATTATGCTAA----------------------------------------------------
------------------------------------------------------------------
>KY698652.1_Leishmania_braziliensis_strain_MHOM/PE/00/LH699_clone_LH699_122_minicircle_kinetoplast,_complete_sequence/1-741
TAGCTTTGATGTATAAATATATTTTTAACTTTATTATGATGCTATACTTTTTCTAAAATTTTATAAAATTAG
CGACAAAATCGTACTACCCGACATGCCTCTGGGTAGGGGCGTTCTGCGAAATCGCATTTTTGGCATACAGAA
ACCCCGTTCAAAAATTCACGAAAAATGCCATTTTTTGGCCTCCCCGTGCACAATTAGGGGTTGGTGTAATAT
AGTGGGCCGCGCACCCCGGCTTGAGCTAGGACAGTGGAAATATGGCCTCTAAGAGGCTTGTTACGCGTGTTT
CTAACTAAACTCGCATTAAAGCTAGATTTATTATATTATTCATGTTAATATTTAATTATATTTAATTATATC
TACTCGCTTTGCGATATTATATACTATTACTAGTGCTCGCTATGCGATTATACTGTTATATTAGTAAAACTA
TAGTGTATTATGTAGTATAACATTTTATAACTCTATGATAATGTCAATACTATGTGTTATTACTCATTATAT
GCTCCCTTTAATATCAATATAAGTTACAGTTATAGTATTAGGTTAGTATTACGTATATTAACTATTACTACT
CTCGATACATACATTGAACTATATCTATACTCAGCGTTACTATGTTATGATATTGAAGTAATATTATTAATT
AATTTCAATTTTATATTTTACTAATAGATTATAATTTTTATCTTTTTTATTTACTCGCGTGTTATCATTACA
TACTAAGTTAGATAAATAAAT---------------------------------------------------
------------------------------------------------------------------
>KY698653.1_Leishmania_braziliensis_strain_MHOM/PE/00/LH699_clone_LH699_123_minicircle_kinetoplast,_complete_sequence/1-740
TTTATATTTATAAATTAATTTTGAATTAGAACGTTTTAGTGTTTGTTAATTTTATAATTTTAGTAAAAATGG
GGGTCAAATTTTACTCCCCGACATGCCTCTGGGTAGGGGCGTTCTGCGAAATCGCAAAAATGGCATACAGAA
ACCCCGTTCAAAAATTGCCCGAAAATCGCGTTTTTTGGCCTCCCCGTGCACAATTAGGGGTTGGTGTAATAT
AGTGGGCCGCGCACATTCTCCTGGGCTAGAACTTCATAATAGTGGCCTCTTAGAGGCTTGTTTTTAAACTTT
CTAACTAAACTTGGATAATATTGTTTTATATATTGAATACTAATTTAAATTTATGATAAATATATATTTTAA
TAATTATAATGGTGCTGTGTTAATATTAATTTGATATATAATAATTATTTACTAGTTTATCTATGTAGTATC
TATCAGTGCGATTATATAGTAATAGTTTAGTGATACGTAGATAGATGTATTAGATACTATAATAGGCTATAT
TACATTACAATATAAGTTACAATTGCTCTAATTTAGATATAATTCATAATACTAATAGATACACCATTATAC
GCTACATAGTTTGATAAATATAATTACTATAGTTATACTTTTATGTATACGTTAATAAATTTATATTAATAC
ATCTTACTATTATCTTCTCTCTTACCTCTGTTATATGTAGTTAGCTGTAATGACTAGTGTAGATATTTAATT
AATATGCATAATAGAACAGT----------------------------------------------------
------------------------------------------------------------------
>KY698654.1_Leishmania_braziliensis_strain_MHOM/PE/00/LH699_clone_LH699_124_minicircle_kinetoplast,_complete_sequence/1-740
TAATTGTAATTATATTTTAAAAATAATAAATTTATAATTTTTAGTTTTATTGTCTTATGGTGCTGAAAATTG
CGATAAAATCGTACTACCCGACATGCCTCTGGGTAGGGGCGTTCTGCGAAAACCGAATTTTGGCATACAGAA
ACCCCGTTCAAAAAATGCCCGAAAATCGCTATTTTTGGCCTCCCCGTGCACAATTAGGGGTTGGTGTAATAT
AGTGGGCCGCGCATCCCGGGCTGGGTTAGAATTGATAAAAAGTGCCCTCTTAGAGGCCATATTTTTAAAATC
TATCGTGTTATGGTTGTTTTGAGTTAATAAATTAGTTTTATATTTATTTCTAACATTGTTCTCTGTATTAGC
TTTAGATTAGAACTATTATGTAACTAAGATTAGTAATAATTAGTATGGCTAGTAAGTATTATAATTTTATAT
TGTTATAATGTTAATGATAGTCTATAATGTGTGCTAATTCAATACTATGTTTAGATACGATAATAGTGCTAG
TTCATATTAGTTATAACATATATTAGACTAGTTACTATACTATAATATTGAATACTATCTAATAATGCTAAT
CATTTACTACTCTATCACTTACTTATAATAATACTTGTAACGTTACTAATAATGTACTAGTTAGATTACTAT
ATTTAGTTTATTAATAATTCTATTTACATTCTATTTGACTATTACACGAGCAATTCACTATTACTAACTTAT
GTTAGCTAAATAATTTTAAA----------------------------------------------------
------------------------------------------------------------------
>KY698655.1_Leishmania_braziliensis_strain_MHOM/PE/00/LH699_clone_LH699_125_minicircle_kinetoplast,_complete_sequence/1-749
TTTTAAAATAAAAATATTTTTATACTAGAGTGTTATTATGTTTATGATTCGATATTATAATTTCAAAAAATG
CTATAAAATCGTACTCCCCGACATGCCTCTGGGTAGGGGCGTTCTGCGAAATCGCGATTTTGGCATACAGAA
ACCCCGTTCAAAAATTCGTGAAAAATGCCATTTTTTGGCCTCCCCGTGCACAATTAGGGGTTGGTGTAATAT
AGTGGGCCGCGCACCCCGGCTAGAGCTAGGATTGGAAAAATATGGCCTCTAAGAGGCTTGTTACGCGTGTTT
CTAACTAAAGTTGCTTTGAAATAGAATTATTATTATTTTTAAACTAGTTATTTATTTATTTAATTAACTTTA
CTTATTAATGTGCTAGTTTAGTTACATTATATCAATACTAATCTATACTGTTCATTGCTAGTATAAATATTG
AATTAATATCTTTATAGTTTTATTATTATCGATAACGTTATATTCATTACAGTGTTACTCGTTATATCTATA
ATATGCTCCTTTTATATTAATATCAATTGCTATTACGTGGATAATATAGTATTAGAGTTAGTGACAATGTAT
GTAATGTTATAGTTCTAATGATAGCGATAATTTTATAATAATTAATATACAATTAGAATATATAAATAATAT
TATTAATTTAATTAGATATAATTCATTACTACACTAGCTTGACTATAATTAGAATTAAAATTGTTTTACATT
TAGAACTGCTTAGCACTATTATAGTTTAA-------------------------------------------
------------------------------------------------------------------
>KY698656.1_Leishmania_braziliensis_strain_MHOM/PE/00/LH699_clone_LH699_126_minicircle_kinetoplast,_complete_sequence/1-750
AATGAGTTAAATATTAAATGATATTACAACTTTGTTATGTGTTCAAATATTTATAATTTTGTCTAAAAATCA
GCTCCAAATTTTACTCCCCGACATGCCTCTGGGTAGGGGCGTTCTGCGAAATCGCAAAAATGGCATACAGAA
ACCCCGTTCAAAAATCCCCCAAAATTCGCTATTTTTGGCCTCCCCGTGCACAATTAGGGGTTGGTGTAATAT
AGTGGGCCGCGCACATCCTCTCGAGTTAAAATTGTGTGAAACAAGCCTCTAGACCCTTATGTTTTTGTGATT
CTAAATTTTAGACTTATATTTGACATTAAAATTGAATTTAAATTAGAATTAAGATTAGTTTTGAATTTATAA
TGTTATTAATATTTAATTTTATTTGGAACTAGTTTTGTTTTTAATTTAATAAATAATTTAATTCTAATGATA
TAGATAATTAACGTTACTATTGTTATTACTAATAATGTCGCTAATGATATAATACTGGGTTAGTAATATGTA
TACTCTCCCTTTAATATTAGAATAAGTTGTAATATATCAGTAATGAGTCGATACATAACTATATTCAATGAT
AATACTACACTAGCTTCATTACGTATAATAATAGTGACATTGATAGATTTAATAGTATATTATATTTTATGA
TTTTGATTTATAATTTTACTACACTTTATACTATTCTATTCTAAATTTGATTCTACTATGTTACACGCATTA
GATACTAATAATGTTTATAATATAATCACT------------------------------------------
------------------------------------------------------------------
>KY698657.1_Leishmania_braziliensis_strain_MHOM/PE/00/LH699_clone_LH699_127_minicircle_kinetoplast,_complete_sequence/1-751
TAATACTATTTTAATTTTAGTGTTACTAGTGCTTATTAGTTTTTATAATTTTAATAATTTCGATAAAAATGG
GGGTAGAATTTTACTCCCCGACATGCCTCTGGGTAGGGGCGTTCTGCGAAATCGCAAAAATGGCATACAGAA
ACCCCGTTCAAAAATCACCCGAAAATCGCTATTTTTGGCCTCCCCGTGCACAATTAGGGGTTGGTGTAATAT
AGTGGGCCGCACACTCTGGATTGAGCTAGGATTGACAAAACTAGGCCTCTAAGAGGCTTGATTTTATGCGCT
GAGAATAATAATATTTTTTAAGTTATATTTTGATATCTAATTTAAAATTTTATGTTACGTTGTTAATATATT
TAATTATTTAATTTAGTTTATTAATATTAATTTATTACTAGCTCCGTTACGTATATTATAATTATGATATCA
CTAGCTTTACTCTATAGTCTATAATAATACTCATTACACTGTTACATCATAGTTTCGCTCGAGTAATACTAG
ATAATACAATATATAACTGCTTTGTAATATATATTAGCTAATAATACGTGACTATATCGATAATTATATAAT
ACTAGGTTTATTAAGTTTATTAGATTGATAATGAATATAATTTTATAGTTATAATGCTATTACACTATAGTT
ACTACTTTACATTACTTGATCTTTACTTGCATTGATTACTACATTGGCACTGATACGTTACTATGTTATTAG
TATGTTAGTTACAAATTTAAATTTATTAATA-----------------------------------------
------------------------------------------------------------------
>KY698658.1_Leishmania_braziliensis_strain_MHOM/PE/00/LH699_clone_LH699_128_minicircle_kinetoplast,_complete_sequence/1-741
AAAAATATTTTATCTTAACAGTGTTATGCTGTGTCTATAGTTTTTAATTTTTTATATTTTTGTTAAAATTCA
GGTCAAATTCGTACTCCCCGACATGCCTCTGGGTAGGGGCGTTCTGCGAAATCGCAAAAATGGCATACAGAA
ACCCCGTTCAAAAATTGACCAAAAATCGCATTTTTCGGCCTCCCCGTGCACAATTAGGGGTTGGTGTAATAT
AGTGGGCCGCGCTCCCCGACTCGGGCTAGGATGTGTGGAATATGGCCTCTAAGGCCTTATGTTTTATGAATT
CTAAATAAAATTGACTTGTAATGCATATATTGAATTAATAATTAAGATTTATATTTATTTTATTATTTATAT
CTAACTAGTTTACATCTGCTCTTACTAGTAATGATTATTATTTATTAATTTTATTATGTTTATTGTATAGTT
ACTATTAGATACTAATTATGATACTATTACATCGCTATAATCAGTACTATAATGGTGCTGGTAATGAGTCTA
GAATAAGTTAATATCAATATAAGTTACGTATAAATTAGCTAATATTATTAACTTTAATAGTAAGCTAGTTAG
ATACTATAATAGCATTGAATAAAGTTTATTATATTGATAACATTATAGTTTTATATTTATATAATTCATATT
TACATTTTTTATTTTTTATTTTGATTATTACTAAACGTTACTAATTTATTGCTAGCTATACACAGTGCACAT
TATAATTATAAATTAGATAAT---------------------------------------------------
------------------------------------------------------------------
>KY698659.1_Leishmania_braziliensis_strain_MHOM/PE/00/LH699_clone_LH699_129_minicircle_kinetoplast,_complete_sequence/1-760
TCATTAGTAATGCGTGGTAACGCGTTAGTAATGAGTCTGAGTCATTACTCAGTTGAATTACAGCAAAAATTA
CGATAAAATCGTACTACCCGACATGCCTCTGGGTAGGGGCGTTCTGCGAAATCGCAAAAATGGCATACAGAA
ACCCCGTTCAAAAATTGACCAAAAATCGCATTTTTCGGCCTCCCCGTGCACAATTAGGGGTTGGTGTAATAT
AGTGGGCCGCGCACATTCTCCTGAGCTAGGATCAATAAAACTAGGCCTCTTGGTGGCCTTATTTATGAATTC
TAAACTGAAATTGAAATATTATTAATTTAAATGAAGAAAACATATTAATTTTATTTGTTAACTAATTTATGC
GCATAAGATTACAATGTTTGACTAGTATAGTTACTATTATATTATCTAGTAGCATCATGTATATATAAATCT
ATATTAGCTCTATTACTAGTATGTATTAGTATACTTTATAGTATGATAGTAATGATATCAGTATAATAGTAG
AAATAGTCAAAATAACTGCTTTATAACTAATATATTTCATCATTTTACGTATTATTTAGCTAATATTCACTC
TATAGACTAGTAACTATAATTATTAATTTTATAATGTAATATCTAGTGTTATAAGTATAATTAGAATATAAT
TTTAAATACTAATTGATATACTATTATTTAACTATGCTTTACATATAGTTGCTGATATAATATTAATACAGT
TTAGTTATCGTAATAATAAATATACAGTAATACTAGTTTA--------------------------------
------------------------------------------------------------------
>KY698660.1_Leishmania_braziliensis_strain_MHOM/PE/89/LH754_clone_LH754_1_minicircle_kinetoplast,_complete_sequence/1-750
TGTTAATTGTTTGTTACATTTTAATTTTAAATTCAATTTAGTTTATGACATTGTGGTATATCGATAAAAATC
GATAAAAATCGTACTCCCCGACATGCCTCTGGGTAGGGGCGTTCTGCGAAATCGCAAAAATGGCATACAGAA
ACCCCGTTCAAAAATCCCCCAAAATTCGCGTTTTTTGGCCTCCCCGTGCACAATTAGGGGTTGGTGTAATAT
AGTGGGCCGCGCACTCCAGCTCGAGCTAGGATCATAAAATAATGGCCTCTTAGAGGCTTGTTTCTCGCGTGT
TAATATATTTTTAGACAACACTGATTTATTAATTAATATTTAACATTAGAACTGGTTATTACACTGCTATTA
GATAATAATTATTAGTGCATATTATATTTTAATATTTAGTGTAACATTAGTAATATGATTAGCGACAATACT
AGTTTATTATAAATTTAAAGTTTATGATTTGGTAATACTTAGTTACTGGTTAGATAACATTACATCACTAGA
TATATCACATATAGAATATATTCTATATATAATATGACTAGTTACGTATGATATAGTATTATTAAGATTATT
GAACTTTGATAATTAGATAAATAACTATACTATAGTAGAACTAGCATTGAGATAATATTATACTTTTATTAA
ATATATAATACTGTAACACATAATACTTATATACTTCCTCTTACCTCTTATGATGTTAATATTACACTCTGT
TATTAGTAACATTTAGTTTTAATTCATTAG------------------------------------------
------------------------------------------------------------------
>KY698661.1_Leishmania_braziliensis_strain_MHOM/PE/89/LH754_clone_LH754_2_minicircle_kinetoplast,_complete_sequence/1-739
TAAATAATTTTTATAATTTGGTTATGATGTTTTAATATTGAAATTAAATTTTAATAAAATCTAGAAAAATGG
GGTCCGAAATTTACTCCCCGACATGCCTCTGGGTAGGGGCGTTCTGCGAAATCGCATTTTTGGCATACAGAA
ACCCCGTTCAAAAATTCACGAAAAATGCCATTTTTTGGCCTCCCCGTGCACAATTAGGGGTTGGTGTAATAT
AGTGGGCCGCGCACATCGTCTTGAGCTAGAACGTGGTGAAACAGGCCTCTTAGAGGCTTAGTTTTTAAAATT
TAAATGTTTCTCGAATAATAACTTGATATTGACTTTAATTTTACTATTATTGCTACTATGATGCTAGTTTAT
ATATACTTATCTAATACTAGTTCCATTACTGCTCTATATTAGAACACGTTAGATTAATAATTATAACTTTAA
TATAATTAATTTTATTATAATATTTTCGCTAACTATATACTCATTATTACTGTGTTATGATAGTATACATTG
AGCAATTAGATATTAATATAAGTTAGCATATATTTAGTATTATTTAGTATACTTAGCTATAACTATAACTTT
ACTAATGTTAGTGATACTAGTGAATGATATGATAATATGAATAGTAATAATTAGTAATTAAATTATTTATAA
CATTACATTTAATCTTCTATTCTAAACTTTTATTTATGTTATCTTATGTGATTAGCTCAATTAAATTTAAAT
TTATAAGTTTTTGTTTAGA-----------------------------------------------------
------------------------------------------------------------------
>KY698662.1_Leishmania_braziliensis_strain_MHOM/PE/89/LH754_clone_LH754_3_minicircle_kinetoplast,_complete_sequence/1-740
AAAAATAATTTTATATTTTCTCTAATGACTCGTGTTAAGATGCATTACAATTATTAATTTTTATAAAAATCC
TCATAAAATCGTACTCCCCGACATGCCTCTGGGTAGGGGCGTTCTGCGAAAACCGATTTTTGGCATACAGAA
ACCCCGTTCAAAAAATGCCCAATTTTCGTGATTTTTGGCCTCCCCGTGCACAATTAGGGGTTGGTGTAATAT
AGTGGGCCGCGCACTCCGGTCTGAGTTAGGATACGTGAAAAGTGCCCTCTTAGAGGCCATATTTTTAATTTC
TAGCTAAACTGCACTGATATTGAATATTATTTAGCTTATGATGTTAATAAATGTTAATTACTAATTATATTA
TTGCTAGTTAAATACATATACTAGTTCTCTTACTTAGTTAATATAACTGTTCTATGATTAGCTATAATACGC
GACAATAATAATTATTTAATGATAGTATAACTCAGTATGGTGTAGTATGTATGATGTTCGAGTTAGAACACA
ATATAACTAATATTAATATTAGTTTATATTGTAATATTACTACTAACACTAACGTTATTGGAACTAGATAAT
ACTTTTATAATAGCATTGAATGTGATACTAATGAGATTGTATAAAATAAATATAATTATAATAGTTCTAATT
TTATTCTAATCTTATATCTAAATACGCGACTACTAAGCTCTAGTTTAACTTTAATAAATATTTTGATTTGTT
ATTATACTGTAACTCTTAAT----------------------------------------------------
------------------------------------------------------------------
>KY698663.1_Leishmania_braziliensis_strain_MHOM/PE/89/LH754_clone_LH754_4_minicircle_kinetoplast,_complete_sequence/1-739
AAAATAAAAAATAAAAATTTAGTAATACACGTTATTATGGTGTTATAATGTTTATAAAATTCGTAAAAATGG
GGGTCAAAATTTACTCCCCGACATGCCTCTGGGTAGGGGCGTTCTGCGAAAATGGAAAAATGGCATACAGAA
ACCCCGTTCAAAAAATGCCCGAAAATCGCTATTTTTGGCCTCCCCGTGCACAATTAGGGGTTGGTGTAATAT
AGTGGGCCGCGCACTCGGAATTGAGCTAGCTTTGATGAAACTAGGCCTCTTAGAGGCTTGATTTTTAAAATT
AACATTGAAATTAGAGATAAATGAAATAAAGCTTAATATAGACTTGTTAATGTTGATTTGAATTAATATTTA
TTCTAATTATAATTATTTATTAACTTATCTCACACTAGTATTGTTATGCTCATTATACTATATAGTTTTATC
TATGTATACTAATTTTATAATATTATAGTACCGGTTAGATACTACTTAGTTATATACTCGCGACATTACCAA
ATAATATCAATTGTAACTAATATTAGATATGTGTAGACTAGTAATACATATAATAACTATAACTCTATCTTA
CTATTAGCTTAACAATAAAGTTTATTTTAGTATATTATAATTTTAATGTTAGTATGTTATTAGATTCAAATA
ATAATTAATTTAAGTTTAATAAATATATTTACTCTGATGTTAATTGCATTAGAACTTTACATGGCTATCATT
ACTCGAGATAATACTAATA-----------------------------------------------------
------------------------------------------------------------------
>KY698664.1_Leishmania_braziliensis_strain_MHOM/PE/89/LH754_clone_LH754_5_minicircle_kinetoplast,_complete_sequence/1-748
CTAATAGAACAAAATAAGTTTAATAAATTTTTATAAAATTACATTACACCTGTGTTACATCTCGAAAAATCC
TTATAAAATCGTACTACCCGACATGCCTCTGGGTAGGGGCGTTCTGCGAAAACCGAAAAATGGCATACAGAA
ACCCCGTTCAAAAATCCCCCAAAATTCGCGTTTTTTGGCCTCCCCGTGCACAATTAGGGGTTGGTGTAATAT
AGTGGGCCGCGCACTTCAGCTCGAGCTAGGATCATTAAAATGTGGCCTCTTAGAGGCTTAAATTTACGAAAT
TAAATTGTTTTGCGATAAATAGACTTTAATGTTAAAATTGAATTAATGTTTTATTAGTTTTGATAATTATAA
TGATTATTAACTTTAACTAGTTTTATTTTTATTTTATAATATTTAATTTGATTAGTTATGGTTATGATAACA
TTAATTATATAGTTACTAATTTTATCTTAATTATAGACAATGGTTAGTGCTATTATTGAGTGGTTACCAGGT
ATTACTAGAATATATTAATATATAAGTTATATTAGTGTAATATGAGCATAATAATACTAGTTTTATAAAGTT
AATAGATACTATAATTAAACTACTCTATCACTAGCTTTATAATTAGTAACATTGATGTGCACTGATAATAGT
AACAATTAATTTATTAAAATAATATTACTAGCATACATATATAACACTATTTATATAATTTTAGTTTGATAA
TAGTTCTAATACGTTGCTAACTAGTTTA--------------------------------------------
------------------------------------------------------------------
>KY698665.1_Leishmania_braziliensis_strain_MHOM/PE/89/LH754_clone_LH754_6_minicircle_kinetoplast,_complete_sequence/1-740
GTTATATTTATAAATTAATTTTAAATTAGAACGTTTTAGTGTTTGTTAATTTTATAATTTTAGTAAAAATGG
GGGTCAAATTTTACTCCCCGACATGCCTCTGGGTAGGGGCGTTCTGCGAAATCGCAAAAATGGCATACAGAA
ACCCCGTTCAAAAATCCTCGAAAAATCGCTATTTTTGGCCTCCCCGTGCACAATTAGGGGTTGGTGTAATAT
AGTGGGCCGCGCACATTCTCCTGGGCTAGAACTGCATAATAGTGGCCTCTTAGAGGCTTGTTTTTAAACTTT
CTAACTAAACTTGGATAATATTGTTTTATATATTGAATACTAATTTAAATTTATGATAAATATATATTTTAA
TAATTATAATGGTGCTGTGTTAATATTAATTTGATATATAATAATTATTTACTAGTTTATCTATGTAGTATC
TATCAGTGTGGTTATATAGTAATAGTTTAGTGATACGTAGATAGATGTATTAGATACTATAATAGGCTATAT
TACATTACAATATAAGTTACAATTGCTCTAATTTAGATATAATTCATAATACTAATAGATACACCATTATAC
GCTACATAGTTTGATAAATATAATTACTATAGTTATACTTTTATGTATACGTTAATAAATTTATATTAATAC
ATCTCACTATTATCTTCTCTCTTACCTCTGTTATATGTAGTTAGCTGTAATGATTAGAGTGGTTACTGTATT
AATATGCATAATAGATCAGT----------------------------------------------------
------------------------------------------------------------------
>KY698666.1_Leishmania_braziliensis_strain_MHOM/PE/89/LH754_clone_LH754_7_minicircle_kinetoplast,_complete_sequence/1-750
ATATAATATTTAGTTAACATAGAAATAATTTTATTAAAACTGTTAATTATCTTGAAATAATCGATAAAATAG
CCTTCAAAATTTACTCCCCGACATGCCTCTGGGTAGGGGCGTTCTGCGAAATCGCAAAAATGGCATACAGAA
ACCCCGTTCAAAAATCCCCCAAAATTCGCGTTTTTTGGCCTCCCCGTGCACAATTAGGGGTTGGTGTAATAT
AGTGGGCCGCGCATTCCAGCTCAGGTTAGATTGGTGCGAAACTGGCCTCTAAGGCCTTATAATTTTAGAATT
TAACTTGAATGGCTTTATAATTTATATTTAATGTTAGAAATTAATTATTAAATAGTTTTATCTAGTTTTATA
TTATTTGTTAATGCTAGTTTTGATTATAGTGCTGTTCTATTTATTAAAAATAATTTTATTACTAACGATATT
ATGTGCTATAACGTTGAATAAAGTTTGAATAAAATAATGTTATTAGATTGGCTGTAATATGATAGATACGAT
ACATTATATATTCCCTTTGCTTTAATATTAGTATATAATAGCTCTATTACTGTATTACTATAACTTCACTGA
CATTGCACTATTATTTATAAAATTTAAATTTAATACTAACGTTATACATATAGTTTTGATTGTAATACATTT
TAATAATAAATATAATTTACTATTTAGTTCAAATCAATTTTACTATAAGCTTTTCGATATAACACTATTAAT
ATACTGGTTATTAGAACAGTAATGTGAGAA------------------------------------------
------------------------------------------------------------------
>KY698667.1_Leishmania_braziliensis_strain_MHOM/PE/89/LH754_clone_LH754_8_minicircle_kinetoplast,_complete_sequence/1-750
TAAATATTTTATAATGTTAGTGTCTTATGCGCATACAGTGATTATATATTTTTTAAAAATACGTAAAATTCG
AGACAAAATCGTACTACCCGACATGCCTCTGGGTAGGGGCGTTCTGCGAAAACCGAAAAATGGCATACAGAA
ACCCCGTTCAAAAATCCCCCAAAATTCGCGTTTTTTGGCCTCCCCGTGCACAATTAGGGGTTGGTGTAATAT
AGTGGGCCGCGCACTCGGACTTGAGCTAGCTTCGTTAAAAGTAGGCCTCTTAGAGGCTTGTTTTTCTAATTT
TAGATTTATTTTTATTTTTATGTTATTAATTAATTTATAAATTGAAATTTGTTTTTAATTAGAACTATTTTG
TTAATAATTAGTTAATAAGAATTGATAATAATTAATAATAAGTTTATTGATAGCTTTAATTGAATAATATTA
TTTATACTTTTAATAGTTCATAACTTTATCTATCTCATTAGCTAATCATTGTCGCGTATGTAGTATGGTTAT
TAGTATCATATTAATATCAATTTATATTGTACTATATTATGTCTCTAACTCGATAATAATGCTATAATTGAT
AATGTATACAGTGCACTATAAAGTTAATAGAGTATAAATATATAATTATTATAAACACTAATTCGTTACTAA
CTTTATCTATACGTTAATTATACTTTTACTTGTATTTATATTTCGCTGTGTATAATACTAAATTAGTTTTAT
TATAGCACTGATACGTTACAAAGTTAGAAC------------------------------------------
------------------------------------------------------------------
>KY698668.1_Leishmania_braziliensis_strain_MHOM/PE/89/LH754_clone_LH754_9_minicircle_kinetoplast,_complete_sequence/1-739
AAGATAATACTTTAACTTTATTATTAGATCACAATAATTTTTAATTTTATTTTCATGTTAGCTCAAAATTAG
GGTCAAAATCGTACTACCCGACATGCCTCTGGGTAGGGGCGTTCTGCGAAAACCGAAAAATGGCATACAGAA
ACCCCGTTCAAAAAATGCCCGAAAATCGCTATTTTTGGCCTCCCCGTGCACAATTAGGGGTTGGTGTAATAT
AGTGGGCCGCGCACCCCGGCTGGAGCTAGGATTGATAAAATAAGGCCTCTAAGAGGCTTGTTTTAATAGTTT
CTAACTTGAATCTAACTTTAAACTTATTTTTGACTTTAAATATTAATAATAATGTTGTTATATGGTATTGAC
TAGAGTTTAGATAAATATAAATTTTAAAATTATAATAATTAGTGTGTTACTATAGTTTATTGAATATGATTA
GATTATTAAATTTAATAAAAGTTAGTTCAACGTTATGATATGGTTATAGTTACTATTCAATACTAGCCTAGT
TCATATAGAATATAACTTATATTACACTTATTATACTACTATTATACATACATTAGACTATAACTATCGACT
ATTAAATATTATATTACTTGTTCTCTTATAGCACTATTATGTTCTCTTATAGTTATGATATTTATTTATAAA
ATTGAATATACTAAATTATATAATACATTACACTCTATATTTACTCTATAGTGTTCGATAATATACTAGTTA
TACTATGTGTTACGATGAT-----------------------------------------------------
------------------------------------------------------------------
>KY698669.1_Leishmania_braziliensis_strain_MHOM/PE/89/LH754_clone_LH754_10_minicircle_kinetoplast,_complete_sequence/1-749
TAATTTTACTATTACAGTTTTATTAGTTTGATAATAATTTTAATTCTTATATGCTCAATGTTCGAAAAATAA
CGATAAAATCGTACTACCCGACATGCCTCTGGGTAGGGGCGTTCTGCGAAATCGCAAAAATGGCATACAGAA
ACCCCGTTCAAAAATTGACCAAAAATCGCATTTTTCGGCCTCCCCGTGCACAATTAGGGGTTGGTGTAATAT
AGTGGGCCGCACACCCCGGCTGGAGTTAGAATGATGAAAAAGTGGCCTCTAAGAGGCTTGAAAATTAATTTC
TAGATAAAATCTAATTATATGTTAAATTTAAATCTTATTTATTAGTTTAGCTCTAGTTTATATTTATTATTT
ATTATTAATGCTTGTTAATAGTTTATAATTAGTATACATTTAGTTTCATTATATTATTAATATTATTTATAA
TGTTAGTTCTAATTATACTCTATCTATACTCGTAATGATACTATTGTATTACATGGTTATGGTATAGCTAAA
ATATACTAACTTGTACTAATATTAATATATATTGTGGCTGTATTATAGCTAATTACACTCATTATACCATAC
TATTACTCTATCTATAATAATACTACTCACGTTGATAAAGTTAGTTACTATAATTTGGATATAATATTTTAT
TTAATATATACACTATGTTTAACTCTGCATACTATTTGTTTCTATCTATTACGCTAATGAGAACTGTTATAT
GTATGCAATGAGTATATAATGTTAATAAA-------------------------------------------
------------------------------------------------------------------
>KY698670.1_Leishmania_braziliensis_strain_MHOM/PE/89/LH754_clone_LH754_11_minicircle_kinetoplast,_complete_sequence/1-756
TAAAACATTAGTAATAACGTTGTTACATCGTGGTATTACATCAGTGATAATATTAAAATTGCTCAAAAATAG
GCATTAAATTTTACTCCCCGACATGCCTCTGGGTAGGGGCGTTCTGCGAAATCGCAAAAATGACATACAGAA
ACCCCGTTCAAAAATCACCCGAAAATCGCATTTTTTGGCCTCCCCGTGCACAATTAGGGGTTGGTGTAATAT
AGTGGGCCGCGCACTCTCGCTGAGGTTAGACAATGCTAAAAGTGGCCTCTTAGAGGCTTGAATTTTATAATT
TGGAATTAAATTTGAATAAACTGATTTTAAACTATATTTTATATTTGTTCTCTGCTATTACACTCATATATA
CTCTATTATATTGCTAGTTCTATTTATTTACTAATCTATGTTCCGTATAAATAATATTTTATATAGTTCAAT
TGTATACGTATAATGTTATCTAAACTTTATAATATAGCTTCGTTAGTATGATGTTAGTGTTATTATAGTGTA
GATACTAGCATAACTAATATATAACTTATATTGGAGCTGATATTAGAGTATTATGGTTATGGATAAGATATA
ATAATTTTATAACATTATATTAAACGTTACATTCAATGATATCGCTAATTTAGTTTCATTATTAATTTTATT
GTTACGCTATTTATACTAATTAATATAATTATGATTTACTAATAATAGAACTCGCTTAGCGATATTATACTT
AGTATAGATACGTGACAATTAGAAAATAATTTATAA------------------------------------
------------------------------------------------------------------
>KY698671.1_Leishmania_braziliensis_strain_MHOM/PE/89/LH754_clone_LH754_12_minicircle_kinetoplast,_complete_sequence/1-751
TTATAACGATAATAAATTTTAGTTCTACAGTATTACATCCTAAGGAGTCGACTCCTTACCCCGCAAAAATGG
GGGCAAAATCGTACTACCCGACATGCCTCTGGGTAGGGGCGTTCTGCGAAATCGCAAAAATGGCATACAGAA
ACCCCGTTCAAAAATCACCCGAAAATCGCGTTTTTTGGCCTCCCCGTGCACAATTAGGGGTTGGTGTAATAT
AGTGGGCCGCGCACCTCGGCTTGAGCTAGCATCATCGAAAACTGGCCTCTAATGCCGTATAAAATTGGAAAA
CTAACTTTTATGATTATTATTTGATATTTAAATATTTAATTTTAGTTTTTAAATAAATTTTTATTCTAACGT
TGTTATATCTAATTAGCTGTTCGATAATAAATAATTATTTAGTTAAAATTAGAATTGATATTGTATTATTAC
GTATTAGATTGATTTAAAGTTTATAATTTTATATATCGATAGTATTGCGTTGTTATGAGTAGATACTAGCTC
TATATCATATTAGATATTAATTATATTCTATATTAGCTAATAACACTATCTCACACTATGTATATGGTTAGA
TAATAACGTTAGATAAAATGATATAGTAACTATAAATAAATTTATTATATACTTTGAATAATAATACTAATA
TACTTTACTAATTACATTACTTTGATTTTACTAATTGAGATAACCATTGCTAGTTCTAAATAGTTACTAATT
AATAATTATATTTACTAGCTCTGTATTAATT-----------------------------------------
------------------------------------------------------------------
>KY698672.1_Leishmania_braziliensis_strain_MHOM/PE/89/LH754_clone_LH754_13_minicircle_kinetoplast,_complete_sequence/1-751
TATAATAAATAAATAAATTTTATTTTACACAGTGTTATGCTGTCTTAGATTATTAATTTTTATTAAAAAGTG
GCACAAAATCGTACTACCCGACATGCCTCTGGGTAGGGGCGTTCTGCGAAAACCGAAAAATGGCATACAGAA
ACCCCGTTCAAAAATCCCCCAAAATTCGCGTTTTTTGGCCTCCCCGTGCACAATTAGGGGTTGGTGTAATAT
AGTGGGCCGCGCACCCCGGCTGGAGTTAGAATGATGAAAAAGTGGCCTCTAAGGCCTTATAAAATTGAAAAC
TAAATTAAAATGAATAGAAAACTAATTTATGTTATTTTTAAGTTTTATTTTATTAATGTTTCGCTATATTTA
CTAATTTAATTAATTTATTTTAATGCTAGCTTTGGTTATTAATATATAGTTTGTTATATTGTTTAAAATTAT
AATTAATTGTTATAAATAGTTTTGATTATACTCTATTACTGCTCTATCTCTGTAACCCATCTATATACTAGA
TTAGCTCTAATATAACTTATATTTAATATATGTTAGTAATATTGTATTATGAGTGTTAGTATTATAATTGAC
GTAATGATACTATCTTATTATATCTATTCAGTACTATACCAGTTCTATTATACGTACTATTAAAATATAATT
TCACTATTACATAATAATACATTTACATACACATAAACTTATCTTACTTGATTGTTGTTATTACGTTGCATA
CTAATTTTAATATTTTAGTAATAGTTCGAAT-----------------------------------------
------------------------------------------------------------------
>KY698673.1_Leishmania_braziliensis_strain_MHOM/PE/89/LH754_clone_LH754_14_minicircle_kinetoplast,_complete_sequence/1-751
ATTTAAATATTTTTATTTTAGTAGTTTATGAGTTTATGCCTAAGGAGTCGACTCCTTACCCCGCAAAAATGG
GGGCAAAATCGTACTACCCGACATGCCTCTGGGTAGGGGCGTTCTGCGAAAACCGAAAAATGGCATACAGAA
ACCCCGTTCAAAAATCACCCGAAAATTGCATTTTTTGGCCTCCCCGTGCACAATTAGGGGTTGGTGTAATAT
AGTGGGCCGCGCTCCCCGGCTCGAGTTAGGGTTGCATAAAACTGGCCTCTAAGACCGCATAAAATTAAATTT
TGTCGTGTTATGGTTAATTTAGCTTTGAAATTATTTTTATTTTAATTTTTATTTAATAATTAGCTTATAGTT
GTAATGTTATTAGTATTGGATGATATTATTAATTTATAATTATTGTTCTGATTAGTTCTATTCTATAATCTA
TACAATTACTATTCCACTCTAGTATATAACTATGTCTATCACTAGCTCCATGTAGTTAATAATACTACATTA
TCAATATAATTACAATATATATTGTAATATATTGGTAATGTGTTACATTACATAGTTATAAGTTTAATACTT
ATAACTATACACTGACATAGAGTAGATAAATGTTATACTGAATGGAGCTGAGATAATATTATTATGAATATA
TAAATATGAATATAACTATAATTAAATATGACACTAATCTATGCTCTATTATATCTTTATTATTTCTCTATC
TCAGCTCTAATTATAATTTATTATTAGTTTC-----------------------------------------
------------------------------------------------------------------
>KY698674.1_Leishmania_braziliensis_strain_MHOM/PE/89/LH754_clone_LH754_15_minicircle_kinetoplast,_complete_sequence/1-740
AATTTATTTTAATGTTTGTTATGATGTAATGCGTTTTGAATTTTATAATTTATTAAATTTCATCAAAAATGA
GGTCCGAATTTTACTCCCCGACATGCCTCTGGGTAGGGGCGTTCTGCGAAATTGCAAAAATGGCATACAGAA
ACCCCGTTCAAAAATCCTCGAAAAATCGCATTTTTTGGCCTCCCCGTGCACAATTAGGGGTTGGTGTAATAT
AGTGGGCCGCGCACATTCTCCAGAGCTAGAACTCGTGGAACTAGGCCTCTTAGAGGCTTGATTTTTGATTTT
CTAACTTTACATGTGATAAATAGATTTAAACTTTGATAAAATATAATTTTTATTAATAATTGACTATGTTTC
GCTGATATATTAATTTTATTTAGTTAGATGTAATTATAAATATTAAATAATACTAATACAGTTCCATTACGT
TACTATTACTTATCAATGTTATGCTCGATTAGCGACAATGATATAGTATGATACACTGGGTAATGAGTTTAG
AACAAGTTGATATTAATATAAGTTGTACTATAATTGTAATACTATAGTTTATAATACTTAGACTATACTCAT
ACTATACTAGCTTTATTTATAATTTTAAATTTATTATTTTATGTAGTTGATAATTATATAATTCATATTTAC
ACTTTTTATTTTTCATTTTAGTTTTATTATACTTGCATTGTTACTCGTAGTTTAGTAATGATATGTTCTCTA
TTAGCTAATAATAATTAATA----------------------------------------------------
------------------------------------------------------------------
>KY698675.1_Leishmania_braziliensis_strain_MHOM/PE/89/LH754_clone_LH754_16_minicircle_kinetoplast,_complete_sequence/1-740
TTGTTAAAATAATATTTAATACTTTGAGTTATAATGTTGCCTAATGAGTCGAGTCATTACCAGTGAAATTTA
GCTAAAAATCGTACTCCCCGACATGCCTCTGGGTAGGGGCGTTCTGCGAAAACCGAATTTTGGCATACAGAA
ACCCCGTTCAAAAAATGCCCAATTTTCACGATTTTTGGCCTCCCCGTGCACAATTAGGGGTTGGTGTAATAT
AGTGGGCCGCGCATCCCAGCTCAGGTTAGAATGCTGCAAAAGTGGCCTCTAAGGCCTTATAATTTTGAAATT
TAAATGTTTTTCTGAAATTAAATAAATCTAGTTTAAAATTAAATTTGAATATTATTTTATTTTAATTATTAA
GTTGATTAGCTATAAATTAATTTAATTAACTAGTTTGATGCTAGCTTAACTATAAATATTTTATTAACTTTA
TACAACTATGATAATTCTAATCTATCTTATAACATTACTATACTCGTTACTCATAATGTCGCTAATATCAGT
ATAATATATATTCCCTTTGCTTTGTAATATGGTGATAATAGTATAATATCATTGAGTTTATATAATTTTAAT
AAAATTTAATAAATATTGATTGACTATAGTTTTAATAATTAATAGATAACATTATTACATCTTAATTATAAA
CTTTCTTTTCTGTGATATTACTAGCTTAGATAGAACATTGTTATGCTAATACGTACTGATAACTAGCACTAG
TCTAGATAAAATTATAATGT----------------------------------------------------
------------------------------------------------------------------
>KY698676.1_Leishmania_braziliensis_strain_MHOM/PE/89/LH754_clone_LH754_17_minicircle_kinetoplast,_complete_sequence/1-741
GTTAGTCTATTAGTGACATTGTTATTATTGCGTTACATGTTTTTATAATTTTCAAAAATATATTAAATTTCA
CACCAAAATCGTACTACCCGACATGCCTCTGGGTAGGGGCGTTCTGCGAAAACCGAAAAATGGCATACAGAA
ACCCCGTTCAAAAATCCCCCAAAATTCGCGTTTTTTGGCCTCCCCGTGCACAATTAGGGGTTGGTGTAATAT
AGTGGGCCGCGCATCCCAGCTCGAGTTAGAATGCCTCATTATAGGCCTCTTAGAGGCTTAATTTTTAGATTT
TAAATAATTTTGACTTTAAATATAAAATTCTAACTTATTAAAATTGATTTACTGTTATTATGCTAGATAGAG
ATAATATTTATTTTAATTATAAAGTTGTATGTCATTTTATTATTATATTTGTTTATCTATAATTTAATAGTA
ATACGCTAGTTCCATAATTATATAACAATGCTGTACTATGATGCAGTATGGTGTTAGAACTATGTCTAGAGT
GTAATATATATATTAATTGTAATTGATATTAGCGCATTACTATCATTATTACTATCTATAACGTTACTAACA
CTGTACTATCTCGTTACTATATAGTTTATAAAATTATTATTACTTTGAATATACTAATTATATTTACGTATT
ATACTTCTAATATCTATTCACTCATTGGCTTATATAATTACTATTAATAAATTTAATTACTACTAATCAATG
TATCATTAGAATTTAATTATA---------------------------------------------------
------------------------------------------------------------------
>KY698677.1_Leishmania_braziliensis_strain_MHOM/PE/89/LH754_clone_LH754_18_minicircle_kinetoplast,_complete_sequence/1-750
TATTATTTTTATTAACTAGTGTCTTACTAGTCTATAAACTTTTTATTATTTTTATAAATATTTAAAATTTTA
GCCAAAAATCGTACTCCCCGACATGCCTCTGGGTAGGGGCGTTCTGCGAAATTCGAAAAATGGCATACAGAA
ACCCCGTTCAAAAAATGCCCGAAAATCGCTATTTTTGGCCTCCCCGTGCACAATTAGGGGTTGGTGTAATAT
AGTGGGCCGCGCACATCCTCTCGAGCTAGAACGTGGTGAAACAGGCCTCTTAGAGGCTTAGTTTTATGATTT
TGAATGAAACACAGAATAAATAAAAATATTTCACTTATATAACATAATTCTCTGCTTTACATCTAATAATTA
TTTTAAATTAGTTAATAATAGTTGTTCTAATGTATTACTAGTTAAATATGATAATATATAGTTCTATTATTG
TTATTATATCAGTACTATTATGTATCTATACTATCAACTCTATTATACCATAATTATCCTCTCGTATTACTA
GATATTCATAATATAACTGCTTTGTAATATATATTGTGCTAGTTTTATTGATATTATTCATTACACTATAAC
GTTACTATCACTTTACTAATATTATTATAATTATTACGTTACAATGCTAGTTATACTTTATAATACTAGTTA
CTACTCTATATTACTCGAATTTTACTTGTGCAATACATAGATATTAATTAAAATTTAATAATACAGTTAGTA
CTAATGAGTTTGAATTATAATTTAACATAA------------------------------------------
------------------------------------------------------------------
>KY698678.1_Leishmania_braziliensis_strain_MHOM/PE/89/LH754_clone_LH754_19_minicircle_kinetoplast,_complete_sequence/1-751
AATTTTAATAATGCTATACAACTTTAATTAGTGTGTTATGTCTTTATATTTTTTATATTTTTTATAAATTTC
CATTAAAATCGTACTCCCCGACATGCCTCTGGGTAGGGGCGTTCTGCGAAATCGCAAAAATGGCATACAGAA
ACCCCGTTCAAAAATACCCCAAAAATCGCGTTTTTCGGCCTCCCCGTGCACAATTAGGGGTTGGTGTAATAT
AGTGGGCCGCGCACATTCTCCCGGGCTAGGATTGTTAAAAAGTGGCCTCTAAGGCCTTATAAAATCGCTGTT
GTAATTTTATCTTTAATTTGTCGCATATATTTAGCTAAACTTGGATTTTTTATTTTATTTTTATTTAATTAG
TGCTGTTATGTGATAAATAAGATTAATTAGATAATAAATATTTTTAATTATTTATAATTATCATATGAGTTT
AATAATTTTACTATTTTTAGATAATATAGTTTTTATAAAGTTATGATTATGGTGTTACTGGTCATTAGGCTA
ATTTTGATATTCTATATTAGTTATAACTTGTTTTGTTAGCTTATTTATACACTATAATACTATCTAATGCAT
ACTATTACTATACTCGCTAGCGATACTATTGATATAATAGAACTAGCATTGATATAAGAGTTGTATTGTATT
AAATATTATTAATGTTTACTATATTATAATTTTACTCTAATACTTTGATTGCGCTGATACACACTAGTCTCT
TAGCTATATTATTTTACTAGTCTAATAGATA-----------------------------------------
------------------------------------------------------------------
>KY698679.1_Leishmania_braziliensis_strain_MHOM/PE/89/LH754_clone_LH754_20_minicircle_kinetoplast,_complete_sequence/1-740
ATTGTTACGTAACGATGCTAGATAAAAATATTATTACTCGAGTGTTACTATGTCATAAAATTTAAAAAATAC
CCATAAAATCGTACTACCCGACATGCCTCTGGGTAGGGGCGTTCTGCGAAATCGCATTTTTGGCATACAGAA
ACCCCGTTCAAAAATTGGCCATTTTTCGTGTTTTTTGGCCTCCCCGTGCACAATTAGGGGTTGGTGTAATAT
AGTGGGCCGCGCTCGCCGGCTAGAGTTAGAATGCCATGAAATAGGCCTCTAAGAGGCTTGATTTTTGAAAAC
TAACATTGAGATGGGAATATTATTATTTTAAACTAGAATTAGATGTTATATATTTATTTTGTTAACTAATTA
TCACTATGCATTATATCTATACTAGTTCTGTTACGTGATAGAGCTAGTTATATGTATTATATTAAATCTAGT
GTATATAAATTTTAATAATAGTTTGTTATCTAGTCAATGCTAGTAATGGTTATGATTATAGCTCTAATACCA
CATAATATATATTGCCTTTAATATGATATCTAATGTATTACCCTCTATTACGTATCAATAAAGTTTATAATA
TTATTATTTTAATTATAAGATACATTTATAGTTCTCATTGTATTATAAGTTTGAATAGATTTTAATTTATAA
GTTTATTAATTATTTAATATTAAATTTAACTTTTTATTTTTCTCTTTAGTGTTGTGATTAGATAATGTTATT
AGAGCTAATAATTAGACTAT----------------------------------------------------
------------------------------------------------------------------
>KY698680.1_Leishmania_braziliensis_strain_MHOM/PE/89/LH754_clone_LH754_21_minicircle_kinetoplast,_complete_sequence/1-751
AGATAGATAATAAATAGTTTGCATTAGAACAGTAATGAGTGTTATGATATTGTTAGAAAATATTAAAAATTC
GATTAAATTCGTACTACCCGACATGCCTCTGGGTAGGGGCGTTCTGCGAAAACCGAAAAATGGCATACAGAA
ACCCCGTTCAAAAATCCCCCAAAATTCGCTATTTTTGGCCTCCCCGTGCACAATTAGGGGTTGGTGTAATAT
AGTGGGCCGCGCATCCCGGATTGAGCTAGCATTGAGAAAAACAGGCCTCTTGACCCGTATGTTTTATTGTTT
CTAACTTTTCTGAATATAATCTAACTTTTAATTTTATTTTTTGTTTTGTTGTGTTAATATGTGTTTAGAAAT
TTAAGTTTATTTAGTTTTTAATTTATTATAAATATTATTTTATTATAGTTGCTAATGTTATACTCTTATTGT
TACTATTCATTGGAACTATATCTATTACTCTATGTTAGCTCTAACGTTGTAATGCTATGATAGTAATACATA
TAAGCTCCCTTTAATATATAATATATGTTATATTGTGATAATTATGATATTACTCATTACTAGATAAAATTA
TAATACTAAGATAGAACTATAATGGTGCTAAGATTATATGTAATAGATTTATAATAATACTTTAATAATATA
TCATGTCTGTATAACTTTATTATGTCTTGCATTACCTTACTCTAATTCTAGTTTTAATTATTAATTTATTTA
TTTGCACTCTATTAACTGCAATACAAGCATT-----------------------------------------
------------------------------------------------------------------
>KY698681.1_Leishmania_braziliensis_strain_MHOM/PE/89/LH754_clone_LH754_22_minicircle_kinetoplast,_complete_sequence/1-740
GTCTCACGTTATTATGAGATTATATTTTATCTAAATAATATTTTTAATTCTTTTATAAATTTTATAAAATTG
GCTCAAAATCGTACTCCCCGACATGCCTCTGGGTAGGGGCGTTCTGCGAAATCGCAAAAATGGCATACAGAA
ACCCCGTTCAAAAAATGCCCGAAAATCGCTATTTTTGGCCTCCCCGTGCACAATTAGGGGTTGGTGTAATAT
AGTGGGCCGCGCACCCCGGCTTGAGTTAGAATGCCTCATTATAGGCCTCTTAGAGGCTTAGTTTTTGAATTC
TAAATTATTTTCGAATATAAGATAAATATTAATTTGATTTTGATATTAAAGTTGAATTATTAGTTGTTTGTA
ATATTATTTTATAACTATACTAGTATATAATGCTGTTCCGTATTAGAACTATAATGTTAATCTATGTTAGTA
CTGATATAGAACTATATGATAATAACACTACATTGGTAATACTACTCTGTCTATACTCTATAATAGCTCTAC
TTCCCTTTAATATAAATATAAGTTATGTTAGTAATAGATACATTAGATATATAATTAATAATACTATTATTT
AATAACGCTAATGATACTATACAATTATTACTATATAGAACTGGTTACATTATACTTATACATACAGTGCAC
ACTATATTATATAATTATGTTTACTGCGGTCTCTATATACATGTCTATCTAATTTTAATTTATATATTTCAA
TAATAATTTAATTTAGTAAT----------------------------------------------------
------------------------------------------------------------------
>KY698682.1_Leishmania_braziliensis_strain_MHOM/PE/89/LH754_clone_LH754_23_minicircle_kinetoplast,_complete_sequence/1-752
TTGTTAAATAATAATTTGATAGCTAATAAATATTTTAATTTTACTTTAAGTGTTGTTATACCTCAAAAATCA
GCTCAAATTCGTACTACCCGACATGCCTCTGGGTAGGGGCGTTCTGCGAAATCGCGATTTTGGCATACAGAA
ACCCCGTTCAAAAAATGCCCAATTTTCACGATTTTTGGCCTCCCCGTGCACAATTAGGGGTTGGTGTAATAT
AGTGGGCCGCGCACCCCGGCTTGAGCTAGCATCATAAAAATAAGGCCTCTTAGAGGCTTGTTTCTCGCGTAT
TACGTGTTTTTCTGATAATAAATATTTTAAACTTAAATTTAATATCTAATTTGTTATAATGATTAACTTTAT
TAATAATTTGTTAATGATTAGATTAGAATTTATATTTTATAATAATTGTTTCTAATTTTATTAATAATAGTT
CACTGTTACATACTAATCTATACTATCTATACGTTCTATCATAGTGCTGGTAATATGTCATTGTATAGTGTC
TAGATATCAATATATAACATGTTTAATATATAGTATATTACTAGTTTTTAATAGTTACTCTATGTAATACTT
AGACAATAGCATTCAATAATAACTATAGTTTAGATAATAGACTTATATAAAATTAATATACTTACTATTTTA
TTATTCATTGACATATAACAATATTTAATTTATTTCTACACATACTTTTTATATTACGTTACTTTGATTAAT
AACACTATATGCACTGATAGAGAATATAATAT----------------------------------------
------------------------------------------------------------------
>KY698683.1_Leishmania_braziliensis_strain_MHOM/PE/89/LH754_clone_LH754_24_minicircle_kinetoplast,_complete_sequence/1-750
TAATATAAAATAATTTTTGTTAACAATAAAATAAATTTATGCGCATGATAATTATAAAATTTCAAAAAACTG
CACCAAAATCGTACTCCCCGACATGCCTCTGGGTAGGGGCGTTCTGCGAAATCGCAAAAATGGCATACAGAA
ACCCCGTTCAAAAATTGCCCGAAAATCGTGTTTTTTGGCCTCCCCGTGCACAATTAGGGGTTGGTGTAATAT
AGTGGGCCGCGCACCCGGATCTGGGTTAGCCTCGATGAAATGTGGCCTCTTAGAGGCTTAATTTTTAATTTT
TAAACTTTTAACTTAAAATTATATTTATTTGGAATTAATATTTATTTAATAAGTTGGAACTAGTTATATTTT
TAATTTTATTTATTATTAACTATTTATTAGTGACAATTTAGATTATATTATTTGAATATTATTTAGATTTAA
TAGATTATTTATATTATTTACTCTATAGTTTAACTTTAATGATGCTAGTCTATATCTGTGAAAATAACGATA
ATAATAGCAGAATATATTAGTTATAACATATAATATTTACTAATTTTACTGATATAATACTATCTTAACCAT
ACTATGACATACTGATAACTATACAGCTTAGATATTATAATATTGATGTATACTATTAATTTTATAGTAATT
ATAATTATTATTTATATTACACTGATTACTCACTTATATTTTATCTGTTACGTTGTTATTCTAAATTAGCTA
GTGATATTTAAATTAATAAAGTTTTATTTA------------------------------------------
------------------------------------------------------------------
>KY698684.1_Leishmania_braziliensis_strain_MHOM/PE/89/LH754_clone_LH754_25_minicircle_kinetoplast,_complete_sequence/1-760
ATTTAATTAGAAAATAAATTTAATTTTCACGTTGTTATGCCTCTAATGACTCATTATAAATTTTAAAAAATC
GATAAAAATCGTACTCCCCGACATGCCTCTGGGTAGGGGCGTTCTGCGAAAACCGAAAAATGGCATACAGAA
ACCCCGTTCAAAAATCCCCCAAAATTCGCGTTTTTTGGCCTCCCCGTGCACAATTAGGGGTTGGTGTAATAT
AGTGGGCCGCGCATCCCGACTCGGGCTAGGATCATAAAAATATGGCCTCTAAGAGGCTTGTTTCTCGAGAAT
TAAGATTGTTTTGAAGATAATTTATTTTAGACTTAAATTTAATATTTATTTTAATTATTATAATTGATTAGA
TGTTATTTTATATTAATAGCTTTAATCCGTTACTAATTAGACTATAATATTACTATATCATGTTACTAGCTT
GTTATTACATATTATTATTATTACTCTATATACAGTTCTATAATGTTCCGTGTATTATACTGTTATAGCTCA
AAATAGGGCTAACAATATAAGTTGTAACTAATATTAACTTGTATTTTATAGTATTATATCGATTATAACTAT
CTATACGTTACTAGTTCCATTGAGCTAATATTTTACTATTATTGATTGATAACTATAACATTTTAATACTAG
TTAAACTATAAATTATATTTTTATTAACGTGATTCGAAACATTACATTACCTGTCGCTCATTATTAGAAATA
TTTAATTTGTTAATTTAATTATTTATGTTTATAATAAAAT--------------------------------
------------------------------------------------------------------
>KY698685.1_Leishmania_braziliensis_strain_MHOM/PE/89/LH754_clone_LH754_26_minicircle_kinetoplast,_complete_sequence/1-745
TTTAAGTTTTATTGTTATTAATGATTTTAGATTTTATATTTTCTAAATAATATTATTTTTCTCTAAAAATGG
GGGTTAAATTTTACTCCCCGACATGCCTCTGGGTAGGGGCGTTCTGCGAAATCGCGATTTTGGCATACAGAA
ACCCCGTTCAAAAATTCGTGAAAAATGCCCATTTTTGGCCTCCCCGTGCACAATTAGGGGTTGGTGTAATAT
AGTGGGCCGCGCACTCCAGCTCGGGCTAGGATGATGCAAATCAAGCCTCTTAGAGGCCTTAATTTTATTTTC
TAGCTTAAATTGGGCTGTAATGTTATTATTTATATTACTAACTTGTTACTAGCTTTGAATTTAATCTATTAC
TAGTATGATTGTCGCTAATATAGTACTAATAGTAATAACATTGGTATAGTATTAAATGTTGTAATATAATAA
TACTATGATAAGTATATAATAGTGATGATATAGCTCTATTACGTGTCTATATTGACTCCTTACCCTAGTATT
ACCAATTTTCCCTTTTATAACTTGTTTTATATGGTATTTTAGTATAATTTTAATGATTATTAGTATTATAAT
AGAACTATGATATTATGCTATATATGAACTGATATGATACATATTATTATACTAAACTAGCTCTAATTATGA
TATAACATTGATACTATAGCATACATAAATAATATTCTTTACTCTCTATCTTTACTTGCTATTACGTTACAT
CATATTTTAATTATAATATTTTAAT-----------------------------------------------
------------------------------------------------------------------
>KY698686.1_Leishmania_braziliensis_strain_MHOM/PE/89/LH754_clone_LH754_27_minicircle_kinetoplast,_complete_sequence/1-740
CATGTATATTTAATTTTTAAAAATAATAATTTATTAATTTCTAGTTTTATTGCGTTATGATGCTGAAAAACA
CCATAAAATTTTACTCCCCGACATGCCTCTGGGTAGGGGCGTTCTGCGAAAATCGAAAAATGGCATACAGAA
ACCCCGTTCAAAAAATGCCCGAAAATCGCTATTTTTGGCCTCCCCGTGCACAATTAGGGGTTGGTGTAATAT
AGTGGGCCGCGCACCCCGGCTGAAGTTAGAATCATTAAAATATGGCCTCTAAGGCCTTATAAAATTAAAATT
TGTCGTGTTACGGTTGTTTTTGATTTATAATTTATTTATATTCTTATTTAACTAAATTGTTCTCTCTATTAT
AATAATATTAGCTCTACTTAGTTATGATTAGTGATTAATGTTTATTTAATTTGTAATTATTATTAATTTTAA
CTATTACATTACTATGTATACTGATGTTATACTCAATTATAGCTCAATGATTAGATACTATAATACTACTAG
TTCATATTAATTGTAACTTATATTAGACTTGTTATTAGTACTATCATAATACTATTATTATAACGTTACTAC
TCTTACACTGCATTACTATGTAGTTATATAATTGGAACTAGTTTTATTACTAGCGTTGTATACTAGTTTATA
TATTGACTAATGATTAACTTTATTTATATTTCACTTAACTATTACACGAACATTTTAATTATATTTTATTCT
AATGATTAAACTTTTATGCG----------------------------------------------------
------------------------------------------------------------------
>KY698687.1_Leishmania_braziliensis_strain_MHOM/PE/89/LH754_clone_LH754_28_minicircle_kinetoplast,_complete_sequence/1-751
TAGAGGCATAATTAATGTTTGTCTTACACGTGTTATGATGTGTTATAAGAATTTAAATTTATTCAAAAATAG
GGCTAAAATTTTACTCCCCGACATGCCTCTGGGTAGGGGCGTTCTGCGAAATCGCAAAAATGGCATACAGAA
ACCCCGTTCAAAAATACCCCAAAATTCGCGTTTTTTGGCCTCCCCGTGCACAATTAGGGGTTGGTGTAATAT
AGTGGGCCGCGCATCCCAGCTCAGGTTAGAATTGCATAAACTAGGCCTCTTAGAGCGTATAAAATTGATTTG
AAATTATTTTTTATTTTATAAGTTAAATTTAGCTTTGATTTGTGAAATTATTTGTTATGGTTGGAAATAAAT
TAACTTTTATTAATATAATTATGAATAGATAAGAATAAATAGTTTTAAATAGTTTTATCAATATTAGAACAT
AGTTATATACTAATAGTTTGATACTATCAATGTTATGCTCACGTATTACTACATAGTTCCGTTATAGATACT
GAATAATAGAATATAACATGTTTTAATATTAGTTACAGGGTTATTAACTATTATTATTAACATTTTATTATA
CTTACTATACACTAGATACTACTCTTATTATTACTAATGATTGAGCTAATTGAATACTATGTATATAATTAT
TAAATGTTAATACAATGTTATATTATTTATTAAATATTATAACTCTATTCCCTCTCTTCTCTTTTTATAACT
TGTGTTTATTTTATTCACTGTGATACTCTAT-----------------------------------------
------------------------------------------------------------------
>KY698688.1_Leishmania_braziliensis_strain_MHOM/PE/89/LH754_clone_LH754_29_minicircle_kinetoplast,_complete_sequence/1-740
TTAGAGGTGTTCTATTATAACGCTATTACGTGCTAAATTGTTTTTATAAATTTATAAATTTTCATAAAAATG
GGTCCAAATTTTACTCCCCGACATGCCTCTGGGTAGGGGCGTTCTGCGAAATTCGAAAAATGGCATACAGAA
ACCCCGTTCAAAAATTGCCCGAAAATCGCGTTTTTTGGCCTCCCCGTGCACAATTAGGGGTTGGTGTAATAT
AGTGGGCCGCGCACTCCGGCTAGAGTTAGAATGCCATGAAATAGGCCTCTAAGAGGCTTAAATTTTTATTTT
TAAATATTTTTAACTTTATTTCTAATTTTAAATTATCTTTATTATTAATTTTATTAGTGCTAGCTAGTTTGA
TAAATTTTATTAATTAGTTTAGATATAGTTTATTATTGTAATTCTATTTTATACTATTTATAATTCTAACTA
TATATTACTTATCTTAGAACACGCATAGCGTTATAGTATGGATATGGAGCTAGCATTATGATGTAATATGGA
ACAATAGCAATTACAATATATATTATACTAGTAATACTATGAATACACTAACAATAATACTATACTCTCACG
GCTATGATTATATAAGATAATGTTATACAGTTTTAATATAATAGTACATTTAATAAAATATTTCTCATAGTT
CTCTTTATAGTCATAAGCTTGTTTCGTTATTAGCTTACATTATATACTTGCATTACTAGTAATATATTTAAT
TTTATTTAATAAAGTTTACC----------------------------------------------------
------------------------------------------------------------------
>KY698689.1_Leishmania_braziliensis_strain_MHOM/PE/89/LH754_clone_LH754_30_minicircle_kinetoplast,_complete_sequence/1-749
TAATTAGTTTTTAATAAATATTAATTTTAAATAATTTAATTTATGATTTTATCGTAATGAGTGTTGAAATTG
CATCAAAATCGTACTCCCCGACATGCCTCTGGGTAGGGGCGTTCTGCGAAAACCGAAAAATGGCATACAGAA
ACCCCGTTCAAAAATCCCCCAAAATTCGCGTTTTTTGGCCTCCCCGTGCACAATTAGGGGTTGGTGTAATAT
AGTGGGCCGCGCACCCCGACTCGAGCTAGCATCAATAAAAAGTGGCCTCTTAGAGCGTATGTTTTTGGATTT
TAATATTTTATTCGCTAATTTGATTTTATTTTATAATTTAAGTTTAATTTTGATTTAACTTATTTTTATTAT
TTTGATTTAATAGTTTTATTAGTTTATTGAATTGATATAATTAGTTTTAAAATTAGAATTTATTAATGTTAC
TATTAGAATACTATTTGGAACTATAAATTTGATATAACTATAGTTTGGCTATGATAGTCTATAATACGTGTC
TAATATTAGTACAACTTATATTTATATTATGTTATATTAGCTCTGTTACACTCTATTATAGAGTAGATAGTT
TTTAATTTAATAATTTTAATAGATACACTATACGATACTGAGCTAGAACTAATTATTATATTTATAAATTTA
TACTTATGATACATAATAAACTTTACATTAACTTACTTCTTTTTATCTCTTAGCTTGGTTATGTGCATGATA
GTGATATAAATTTTATTATAATATTGTTC-------------------------------------------
------------------------------------------------------------------
>KY698690.1_Leishmania_braziliensis_strain_MHOM/PE/89/LH754_clone_LH754_31_minicircle_kinetoplast,_complete_sequence/1-748
GTTATTATGTTTGATTAGCAACAAAATAAATTTATAAATTTTATATTCATTGTTATAATTCGTGAAAAATGG
GGGTCAAATTTTACTCCCCGACATGCCTCTGGGTAGGGGCGTTCTGCGAAATCGCAAAAATGGCATACAGAA
ACCCCGTTCAAAAATTGCCCGAAAATCGCGTTTTTTGGCCTCCCCGTGCACAATTAGGGGTTGGTGTAATAT
AGTGGGCCGCGCACTCCGGCTGGAGTTAGAATGCCATGAAATAGGCCTCTTAGAGGCTTTAAAATTAAAATC
TAAACTGTAATGGGGATAAATTATAAAAATAAAGTTAATATTGAATTTAAATATATTATTTTATTAGTTTGT
TACTATATTAGCTATGTTATCAGTTCCATTACTATTTATTACACTAGTCTATGTTAGTTTATAATATTGAAT
GTAATACGTAACTATTTTAATTATAATACTCTCACTAGCGCTGTTATATGATGTGTTAGAATAATCATTAAA
TATTACCAATTTATACTAATATATATTCTATATTACAGCCTTATGATATAGGTTTGATATAGTTTCATTGAT
AGTATATAATTTTATAATTTACTAGTACTAATGAGTATAGATAAACGTTACTAACTATGCACTGACTATTAT
TTTATTAATTACACTAGATTTATAATATTTAGTTTAACTTTTAATTTACTTTTCTATAATTATGCGTTAGTT
AGTTAATAAAATTATTTTACTTAGAGGC--------------------------------------------
------------------------------------------------------------------
>KY698691.1_Leishmania_braziliensis_strain_MHOM/PE/89/LH754_clone_LH754_32_minicircle_kinetoplast,_complete_sequence/1-739
TAAATATAAAAATAAATTTTATTAACAGTGTTATTATGAGTGTGTCTTAGTTTTATAAAAATTAAAAATATA
GTCAAAAATCGTACTACCCGACATGCCTCTGGGTAGGGGCGTTCTGCGAAATTCGAAAAATGGCATACAGAA
ACCCCGTTCAAAAAATGCCCGAAAATCGCTATTTTTGGCCTCCCCGTGCACAATTAGGGGTTGGTGTAATAT
AGTGGGCCGCGCACCCCGGCTGGAGTTAGAACTAGCAAAACTAGGCCTCTTAGAGGCTTGAATTTAATAATC
TAAATTTTATAACTAATATTTCACATTTAATTCTATTATAATTATATTTTTAATTTATATTTGCTCTACTCT
ATCTTATAATGTTATTATGCTCAGTATATAATTTTATTTATTAGTAATATTTAAATTTAAGTTTGTATATGT
TCTCTTATTACTACTATTATGATACTCTCTATGAGATAATACTATGATACTAGTGTTAGGCTGTATAAGGAT
ACAATATATATTATAACTTATTCTATACTAGTAATGTCTCTCGTTAAACTACTATCTTACATCATAGACTAG
CACTATATAAATATAATTTTAATATTACAATGATAACTATACTAGTGTGTTATAATATCTAATTAACTTTAT
TTAAATAGTTTTATTTCGATAACAATAATAATTTTTAAAATCTTTTTACTAAACTTTTATATGCTGATTGAA
CTTTAAATTGAGCTAATTA-----------------------------------------------------
------------------------------------------------------------------
>KY698692.1_Leishmania_braziliensis_strain_MHOM/PE/89/LH754_clone_LH754_33_minicircle_kinetoplast,_complete_sequence/1-750
TTATTTTTATAAAATTTATTTTTAATTTACGGTGTTACACCGCATTATATCTCATTATGATGCATAAAATGG
GGGTAAAATTTTACTCCCCGACATGCCTCTGGGTAGGGGCGTTCTGCGAAAACCGAAAAATGGCATACAGAA
ACCCCGTTCAAAAATCCCCCAAAATTCGCGTTTTTTGGCCTCCCCGTGCACAATTAGGGGTTGGTGTAATAT
AGTGGGCCGCGCACTCTCGCTGAGGTTAGACATCGATAAACTAGGCCTCTTAGAGGCTTGATTTTATTAATT
TCAGATTTTAAAATATTATTTTTATTTAAATGCTAAATTGACTTTAATTTGAACTGATTAGCTATGTTATTG
CTAGTTAGATGATTAAATTGTAATGTTAGTTTATAAATGTTATGTTGTTTAAATATAATTAATTAATTTTAT
AAATTTACTAGCTCCATACTATCTCTGCACTATATGGATAATGGTTAGTAATGATACGTAATGATGAGCATA
ATAATACTAATATAACTAATTAATATATTATATTGTAACCTATACTATTACTATGATATTACTAACATTACA
CTGATGATAGCGCTGAGATAGAACTATATTATATGTATGTGATAGTGTTAATAATATGTATCTTAATTATAT
ATTTAATATCTCTTATTCTCTTTCTATACGATCTCTGTTTCATTTCTATTTAATGATGCTCCATTGTTATTT
TAATTTATAGTTCAATTCATTTTAATTTAT------------------------------------------
------------------------------------------------------------------
>KY698693.1_Leishmania_braziliensis_strain_MHOM/PE/89/LH754_clone_LH754_34_minicircle_kinetoplast,_complete_sequence/1-751
TATATTTTTAATTATAAACAATTTTAATTTTGTTAATTATGTGAGCAATGATCAAAAATATTCAAAAATATG
GGTCCGAATTTTACTCCCCGACATGCCTCTGGGTAGGGGCGTTCTGCGAAATCGCAAAAATGGCATACAGAA
ACCCCGTTCAAAAATCCTCGAAAAATCGCTATTTTTGGCCTCCCCGTGCACAATTAGGGGTTGGTGTAATAT
AGTGGGCCGCGCACCCCGACTCGAGCTAGCTCATTAAAAAGATGGCCTCTTAGAGGCTTGTTTTTAGAAAAT
TAATATTGAATTTGATAGTTTTGATTTTTAAACTAATAATAGACTTTAATGTTATGCTATTAATAGATTTAA
TTTAGTTCTGATCAGTAATAATAATTTAGCTCTACTCTGTATATAAATATTTATTAAAATGTTGTTATACTT
AGAATATATAGTTTATGAGTAGATAATAATTTTTATATAATAGCATTGGTTACTAGTGTTATCATGTAATAG
ATCTACTATAACATAACTTATATTGCCTTTTGTTATATTATTGACATAGTTTGAGCTATACATTATTAAAAT
ATTATAATAACAATTATTTATAAGTTTATATAAATTTATTTATAATATTATTACACTGAGATATTACTTTGT
TAACTTAGCATATATAAACATTTATTATACTAGTGTCTTATACTTGTATGGTTACGTGATAGACTAGTAATA
ATTTAATTTAATTTTATCTGTGCATAATATT-----------------------------------------
------------------------------------------------------------------
>KY698694.1_Leishmania_braziliensis_strain_MHOM/PE/89/LH754_clone_LH754_35_minicircle_kinetoplast,_complete_sequence/1-750
ATAATATTACAAATTAAATTTTATTTATGTTGTTATATGTGTCATTAAGATTTATAAATTTATTAAAATTAG
CGACAAAATCGTACTCCCCGACATGCCTCTGGGTAGGGGCGTTCTGCGAAATCGCAAAAATGGCATACAGAA
ACCCCGTTCAAAAATCACCCAAAAATCGCATTTTTCGGCCTCCCCGTGCACAATTAGGGGTTGGTGTAATAT
AGTGGGGCGCGCACTCCATCTTGAGCTAGCATTGTCCGAAACAGGCCTCTTGACCCGTATAATTTTATGTTT
TCATATTTTAAACTTATATTTCACATTTAAATTTAGATTTTATTTATTTTTAATTTAGATTAGATTAAAATT
ATTAATATTGATTAGCTTTAATTAAACTTTATTTAAATTTATTATTTTTATTGACTATTATTAATTTATGAT
ATTACTAATGTTAGTTACTACTATTGTTACTCTATCATCGCTAACGTTATACTGCTATACTAGTAATAGGGT
TAGTATCCCTTTAATATTAGAATAAGTTGTAATATGTCAATAATGAGTATAATACGTAATAATATACACTGA
TAACACTATGATAACATTATTATATATACTGAATATAGAGCTAGTGTGAAATAATAATATAATATTAATTTA
TATAATGTTTATAATTCTATTACACTCTATATTATTCTACTCTAACTTTACTATTAATATGTTCTCTCATTA
GTTACTAAATTTAGCTGTAACACAATTATT------------------------------------------
------------------------------------------------------------------
>KY698695.1_Leishmania_braziliensis_strain_MHOM/PE/89/LH754_clone_LH754_36_minicircle_kinetoplast,_complete_sequence/1-739
AATATAATATTAATTTTAGTGATAATAGTTTTATATTTTGTTTATAATAATTTCAAATTTATCTAAAAATAG
GGTCCAAAATTTACTCCCCGACATGCCTCTGGGTAGGGGCGTTCTGCGAAAACCGAAAAATGGCATACAGAA
ACCCCGTTCAAAAATCCCCCAAAATTCGCGTTTTTTGGCCTCCCCGTGCACAATTAGGGGTTGGTGTAATAT
AGTGGGCCGCGCACCCCGACTCGGGCTAGGATGTATAAAAATAAGCCTCTTAGAGGCTTGATTATTGCGTGA
TAAATATTTTTCTAATTAAACTAGAATTTAACTTATAATTTTAATTAAAACTGTGTTATAGTTGGATAATAA
TATTAATTTATTTAGTAATTATTTATTTTATATTTTATTAGCTCTAGTTTTAGTTTTATTAGTTTTATTGTT
ATAATAATTATAAAAATTTAATATTATTTATGATACTAGCGATGTTACGTGTATAGTATGAAATTAGCGAAA
ATATATTAATTATAACTAATATAAAAGGGTAATATGTCACTATATAAGATAATACTATACATACTAACTTAG
AACACATTGATATACTTATAATATAGATTGAATATAGCGTATACATAATTATTATAATATACCATAACACTA
GTTTATTTATATTTATATTTCACTCTATTACACTCTATGTTCTCGGATAAGCTTTGTTAAATTAGTTTTATA
ATTACGCTGCATTAGAGAT-----------------------------------------------------
------------------------------------------------------------------
>KY698696.1_Leishmania_braziliensis_strain_MHOM/PE/89/LH754_clone_LH754_37_minicircle_kinetoplast,_complete_sequence/1-740
ATAATCTTTTCGCTGCAGAGTTATTATGTTTGTCAATGAAATAATTTTAATTTTAAAAATACCATAAAATTC
GATCAAAATCGTACTCCCCGACATGCCTCTGGGTAGGGGCGTTCTGCGAAATCGCAAAAATGGCATACAGAA
ACCCCGTTCAAAAAATGCCCGAAAATCGCTATTTTTGGCCTCCCCGTGCACAATTAGGGGTTGGTGTAATAT
AGTGGGCCGCGCACCCCGGCTGGAGTTAGAATGTTGAAAAAGTGGCCTCTAAGGCCTTATAAAATTTAATTT
CTAACTTGGAACTGGAATATAGTTTGATAATGAGTTTTATATTTAATTTAGATTATATTTTATTAATAATTT
ATAATTAATGCTAGCTTTGACTAGTAATGATTTAGTTTATTAGTTATAATATTTTATTGTATGTAATAATCA
ATTATACGATAACACTATAGTTACTATCTATTGGTAATGCATTAGTGTGTTATAGCTCAATAAGATGATAAT
ATAAGTATAATATAACTTGTAACTAATATCTGGGGTATTACTATGTTAAACTATAATACTCTAACTATACAA
CGCTAATTATACTATATTACTATGCTACTAATGTTAGAACTATTTAGTAACAATATTAGATTCAATACATAG
CTTTATCAATAAACTAATTTATATACATTTTTATATTTATAATTCGTATTACTAATAATGATACAACATTAA
AATATTTTTATTAACTTGTA----------------------------------------------------
------------------------------------------------------------------
>KY698697.1_Leishmania_braziliensis_strain_MHOM/PE/89/LH754_clone_LH754_38_minicircle_kinetoplast,_complete_sequence/1-740
TAATTTTATTAATAAACATTAGTAATACTATTTTAATATTTAGATTATATTTATAAAAATTCACAAAAATGG
GGGATAAATTTTACTCCCCGACATGCCTCTGGGTAGGGGCGTTCTGCGAAATCGCAAAAATGGCATACAGAA
ACCCCGTTCAAAAATACCCCAAAAATCGCGTTTTTCGGCCTCCCCGTGCACAATTAGGGGTTGGTGTAATAT
AGTGGGCCGCACATTCCGGATTGAGCTAGGTTTGATGAAAAGTGGCCTCTAAGGCCTTATAGTTTTATAATT
CTGGCTAAATAGAATAATTATTTGAATTATAATTTAAAATTAATATTTGTTCTCTGTTATGCTGATTTATAA
TACTAGATTAGAACTATTATAGCACTGTATTAGTAATGTTACTAGCTTTGTATGTAGTAATAGATAATAATT
ATAATTATAGTTCAATATTACTCGTATTAGATAGTGTATAGTTAGTATGATAGTATTAGCCTCATTATAGCT
CTAATATACAATATATTCTGTAATTGCTCAGTAATATCACTATAATCTTATAATTGCATACCATAATGATAC
ACTAGCATTGAATAATAATATTTTTAATAGTTAGAGTTGTATGCGTTACGAATTATAATTATTTAATTAATA
TAACTTTATTATTTATCTTATTACATATCAGTTCTCATTATTACTATATTATGCTGATGTCTGCACTGAAAT
TAGTTCTAACATTAAATAAA----------------------------------------------------
------------------------------------------------------------------
>KY698698.1_Leishmania_braziliensis_strain_MHOM/PE/89/LH754_clone_LH754_39_minicircle_kinetoplast,_complete_sequence/1-740
AATTTTAATTTTAATGTTTAATAATGTCGCGCATATAGTTTTAAATAATCTTCAATAAAATTATAAAATTCG
TGACAAAATCGTACTCCCCGACATGCCTCTGGGTAGGGGCGTTCTGCGAAAACCGAAAAATGGCATACAGAA
ACCCCGTTCAAAAAATGCCCGAAAATCGCTATTTTTGGCCTCCCCGTGCACAATTAGGGGTTGGTGTAATAT
AGTGGGCCGCGCACATCCGGCAGAGCTAGAACTCGTGGAACTAGGCCTCTTAGAGGCTTGATTTTATAATTT
TAAAATATTTAACTTATTATTGACTTTAAATTGACTTATAATTAATTATTTTTATTTACGATAATATATTTT
AATTAAAGTGTTCGCTAATCTAGTTCACAGTTAGAAAATATATAGTTTAATTATTAAATAGTTATAGTTTAT
TAATACAATCAATATTATATAATCATCGCTATACATTAGTGCTATTACCCGTGTATTATGGTGTATATGGTT
ACAATAGCAATTACAACTTATTCTGTACTAATATGATACTAACTATATTACTCTATGATACACTATGACAGC
ACTACATTAGATATATAATAAGTATAGACTAGCAATGTTACGTATGAATAATAATAAATTAAATTTAATTAA
TAATATGATAATCTATTAACTCTGTATTAAACTTTTAGAACTCTTCTATTAAATCTTTATATGCTAGTTGAT
ATTTAAATTTATATTTTAGT----------------------------------------------------
------------------------------------------------------------------
>KY698699.1_Leishmania_braziliensis_strain_MHOM/PE/89/LH754_clone_LH754_40_minicircle_kinetoplast,_complete_sequence/1-751
AATAAATATAATTATAAAATGTTATTAGAGTGTTATTAGTGTTTATCAATATTCAATTTATCTATAAAATTC
GTATAAAATCGTACTCCCCGACATGCCTCTGGGTAGGGGCGTTCTGCGAAATCGCATTTTTGGCATACAGAA
ACCCCGTTCAAAAATTCACGAAAAATGCCATTTTTTGGCCTCCCCGTGCACAATTAGGGGTTGGTGTAATAT
AGTGGGCCGCGCACCCCGGCTCAAGTTAGAATGCCTCGAAACAGGCCTCTAGACCCTTATGTTTTTGGTGTT
CTAGAATTATTGCTTTTAAATGTTATTTTTAAATTAATATTTTATTTTTATTCTAATTTTAATTCTAATTTA
ACGCTAATCTGTTCTGTTATTAGATTGAATATATTGTTTCTAATTTGTATAATATTATTTTAATAAATATAT
AATTTTATGACATAGATAATTAATATAGTTCTGTATTACACGCTATCTATACTGGTAACCACTCATTACTCA
AAATTAGATATTATATATTAGTTGTAACTTGTTTTATTATACTATTTTATCACTATAATGTCACTCAATCTA
TACTTATATAGTTCTAACATTAGATAATTATAATACTACAATGATAATAATATTTATAGTTTTAATTATAAC
TTTAATTGATAATATTCGTTACATTGTAATTTTATTTTAATATTCTGATTGCACTGATATTGAACTAGCTTT
GAATAAATTTAATTTAATAGTTCACTGCATT-----------------------------------------
------------------------------------------------------------------
>KY698700.1_Leishmania_braziliensis_strain_MHOM/PE/89/LH754_clone_LH754_41_minicircle_kinetoplast,_complete_sequence/1-759
AATATTATTTATAAATATACTGTAACACTTTTTAATTTTATGTGTCATGCGTCTCATAGTCAGTGAAAATTC
GTATAAAATCGTACTCCCCGACATGCCTCTGGGTAGGGGCGTTCTGCGAAATCGCAAAAATGGCATACAGAA
ACCCCGTTCAAAAATCCCCCAAAATTCGCTATTTTTGGCCTCCCCGTGCACAATTAGGGGTTGGTGTAATAT
AGTGGGCCGCGCACTCCGACTCGGGCTAGCTCTCGTGAAACTAGGCCTCTTAGAGGCTTGATTTTATCTTTT
TAAATTTTCTCTTTATTATTTTGCTTTTAAATTTATGTTTTTCTAATTTTTAATTATTTTAATTTTGATTAA
ATGTTTTAATAGTTGATAAATAATTTTATTGAGCTAGATTATAAATATTAATTGAATAGAGTTATTATTTAA
TTGATTGATAAGTTTTATATAATTATTTAATAACATAGTTCTATACACTGTGCTATTATAGTATGGCTAGAA
ACTATCAATTTGATATAATATATAACTGCTTTAATATTAGATTTCGGGGTAATACATGGTTATACGATACAA
TACATTATTATAAATTTATAGATAACGTAATTATATAAGTTTGGTTATAGTATGTTATAAGTTTAGTAATAG
TTTGATTATAAGTATATATTTATTTTTTCTATTTATGATTATTATATAATGCGCTAATACTATTACTAATAC
GTTACTAATATTATACTAACTTAGTGCTATCATAGTTTA---------------------------------
------------------------------------------------------------------
>KY698701.1_Leishmania_braziliensis_strain_MHOM/PE/89/LH754_clone_LH754_42_minicircle_kinetoplast,_complete_sequence/1-750
GTAACATTAATTTTATATTTTAGAAAATAATTTTAATTCTCTGTATTATGATGCATTACATCTCTAAATTTC
GTATAAAATCGTACTCCCCGACATGCCTTTGGGTAGGGGCGTTCTGCGAAATCGCAAAAATGGCATACAGAA
ACCCCGTTCAAAAATACCCCAAAAATCGCGTTTTTCGGCCTCCCCGTGCACAATTAGGGGTTGGTGTAATAT
AGTGGGCCGCGCACCCCGACTCGGGCTAGACACTCAATAATATGGCCTCTAAGAGGCTTGTTTCTAGAGTTT
TAATATTATTTTAGCTAAACTTATTTTATTAATTATAATTTAACATTTAATTTCACTGTTATGCTCTAATTA
GCTAATAATATTTATTTGTAATTATATTTTAGATTATAATGTAGCATTAGTGTTATATGTGATAATAGTTTT
AATTAATAGTAATACTAGTTTATACTTAGTGATATAGTTGCATTACATCTATTATTACATGGTATTACTAGA
TATCGCTCATATAGAATATATTCTATATCTAATATAACTAGATAGGTATACTATTGGTTACATAATATTAAT
AATTTTATACAATGATATACTTACTATTACTATACTTGAACTAGCATTGAACTATTATAATAAATAAGATAG
AGTTGTAATATTAAATGACATAATACTTATATATTCTTTTTTATCTCTTATGATGCTCTTACTATGCTCTGA
TGTTAGTAACAATTAGTTTCATTTTTATTA------------------------------------------
------------------------------------------------------------------
>KY698702.1_Leishmania_braziliensis_strain_MHOM/PE/89/LH754_clone_LH754_43_minicircle_kinetoplast,_complete_sequence/1-741
ATTAATGCTATTGTTAAAATTAAATTTAAATATTACACAGTAATGAGTCGACTCCTTACCTCGATAAAAATG
GGGGAAAATCGTACTCCCCGACATGCCTCTGGGTAGGGGCGTTCTGCGAAAACCGAAAAATGGCATACAGAA
ACCCCGTTCAAAAATACCCCAAAATTCGCGTTTTTTGGCCTCCCCGTGCACAATTAGGGGTTGGTGTAATAT
AGTGGGCCGCGCTCCCCGGCTGGAGTTAGAATGCTGCAAAAGTGGCCTCTTAGAGGCTTATAATTCATAAAA
TTGATTTAACAGAATAAATATTTGATTATAATGAATAGATTGGCATAATATTATTATTTATTAATTAATAGA
TTGTTATGCGCATTAAAGTTAGTAATCTTATTTATTATATTTTATTTATACTCTAGTTCTCTGTTATAGTAA
TGTATATAGTGTAGTTTAGAATTATGAGTATAGTTGTTCTAATAGTAATACTGTGTTATACTGAGTAACCCT
ATTAGTTATATTATATATTGCTTTATATTAGTAACTAGATGATACTATTACTATTACACTATATCTATAACT
AGCTCTGTTACTAGCTCATTACTATAGTTAATTATTTATTACTTTTATAATTTAATTGAACTTATAAATATA
CTTAACTTTATTACTGTTATGTTCTCGTTATATAAATGATGTGCACTAATATTTTATTTAATAGAGTAGATA
ATATAATTGATTATTAGTTTT---------------------------------------------------
------------------------------------------------------------------
>KY698703.1_Leishmania_braziliensis_strain_MHOM/PE/89/LH754_clone_LH754_44_minicircle_kinetoplast,_complete_sequence/1-749
TTATGTAAATAATAATTTTAAATTAATTTGAAAATATATTTTATTAATAACGTGGTTACAGCTCAAAAATAG
CTCCAAAATCGTACTACCCGACATGCCTCTGGGTAGGGGCGTTCTGCGAAATCGCAAAAATGGCATACAGAA
ACCCCGTTCAAAAATACCCCAAAAATCGCGTTTTTCGGCCTCCCCGTGCACAATTAGGGGTTGGTGTAATAT
AGTGGGCCGCGCACTCCAGCTCGAGCTAGGATCATAAAATAGTGGCCTCTTAGAGGCTTGTTTCTCGCGTGT
TACATGTTTTTCTAATATTTAATTTTTTAACTTGTTTCTAACATTTAAATTATTATATTTATTAGTTTTGTT
AATAAGTTTATAATAGTGTGATGTTAGTTTCTAATTTATAATTTTATTATTGCTATATTGTTACACTCTTAT
ATCTTATCACGTTACTATTGCATACTATTATAGTCTATCTATGTTCTGATAATATAGTTATAATTAGTGTCT
AGATAGTAATATATAACATGTTTAATATGTAATATGTCGCTAATTTTAGTAATACTATTTATAACATTATAT
GATACTATACGATATAAACTATTTTAATATATTTAATAATAATAAATGATATTACACTGAATGTTACTTATA
TTAATAATATTATGATAACAATAAATTTATTTTTATATATACTCTTTACATTGTGCTACTCTAGTTAATAAT
ATTGAACGCGATGATAATTAATGTTATGT-------------------------------------------
------------------------------------------------------------------
>KY698704.1_Leishmania_braziliensis_strain_MHOM/PE/89/LH754_clone_LH754_45_minicircle_kinetoplast,_complete_sequence/1-739
AAATAAATTTAATATAACAGTGTTAATGTGATGTAACGATTAGCAAATAATTTTATAAAATTTAAAAAATAG
CCATAAAATCGTACTACCCGACATGCCTCTGGGTAGGGGCGTTCTGCGAAATTCGATTTTTGGCATACAGAA
ACCCCGTTCAAAAAATGCCCAATTTTCACGATTTTTGGCCTCCCCGTGCACAATTAGGGGTTGGTGTAATAT
AGTGGGCCGCGCACCCCGGCTTGAGCTAGCTCGATGAAAAATAGGCCTCTTAGAGGCTTGGTTTTATAGTTT
CTAGAATTCAAACTAATATTTGACTTTTAAAATAAATAAATTTGTGTTGCGCTGATTAATGAGTTAATTAAA
TTAGATGAATTAAAATATTTATTTAGTTATTATTATATTACTCATATTGTTACTAGATTATAACTATTTATT
AGATTACTATGATGTTACACTATCTATACTATTATCTCTAACGGTTAGTAATATAGTAGTAATAGGGCTAGT
TCCCTTTAATATAAACTTATATTGTAATATGTTAGTAACACTGTAGTAATACTATATAGTACACGGTATTAC
ACCGTTGATAGTTATAATAATATGAGTTTAATTATAATTATGTTTTATTACGTATAATACTTTATAAACTTT
TATTACTAATCTTTGCTGTTAATTACACTGATTATGCGCTATCATTACACTATAATATTGTTCTTACTATCA
CTAGTTTAATTATTAGTAA-----------------------------------------------------
------------------------------------------------------------------
>KY698705.1_Leishmania_braziliensis_strain_MHOM/PE/89/LH754_clone_LH754_46_minicircle_kinetoplast,_complete_sequence/1-752
GCTAAACACTCATTACTACTCTGTTATGCTCTGTTAGAAATAATATTTTAATTTATAAAATTCTAAAATTAG
CACCAAAATCGTACTACCCGACATGCCTCTGGGTAGGGGCGTTCTGCGAAATCGCAAAAATGGCATACAGAA
ACCCCGTTCAAAAATTCCCGAAAAATGCCATTTTTTGGCCTCCCCGTGCACAATTAGGGGTTGGTGTAATAT
AGTGTGGGGTGCGCTCAGTTTTGGGCTAGCTCTCGTAAAAGTAGGCCTCTTAGAGGCTTGTTTTCATAAAAT
TAAAATGTTCTCGAATAAATTATTATTTTAGCTTATAAACTTTAATATTTAATTTATTAATAGCTTTATCAT
GTTACTTGCATTGAATAATTTTATTATAATTAATTTATTGTTGCACTGATTAGTACTCATTAGATACAACAT
TAGATAATAACAGAGCTAGTATTATAACTATGTATTGAATAGTGTTATTGTTGTTATACATTATAGTAATAG
TCTAGTTTAATATCAATATATATTGCCTTTTGTTAGGCTTTAGTATACTTTTCATTGAACTATAATAATTAC
TAATTATAACATTTTAAATTTACTATTATTAATATTATACTATATAGCACTATCATTGTTATCTAATAATGT
TCTCGCTAGCTTTGATATAATATTTACTACATTAGTATTTTATACTTGTATGGTTCTATAATTTAACTTTAA
TTAATTTAATAATTTTATTAACTGTAACATTA----------------------------------------
------------------------------------------------------------------
>KY698706.1_Leishmania_braziliensis_strain_MHOM/PE/89/LH754_clone_LH754_47_minicircle_kinetoplast,_complete_sequence/1-739
AATTGAGAATAATAATTTTAGATAAACACTGTGTTATGATGCATTACGAATTAGAAAAATATTATAAAATTT
CATTAAAATCGTACTCCCCGACATGCCTCTGGGTAGGGGCGTTCTGCGAAAACCGAAAAATGGCATACAGAA
ACCCCGTTCAAAAATTGCCCGAAAATCGCGTTTTTTGGCCTCCCCGTGCACAATTAGGGGTTGGTGTAATAT
AGTGGGCCGCGCTCCCCGGCTAGAGTTAGAATGCCATGAAATAGGCCTCTAAGAGGCTTGAAATTATAATTC
TGGAGTTTTAATATTAATTTTGAATTATTAACTTATAATATTAATTTATTTTTATTTATATTCTCTGCACAG
TTACTATATTGACTAATCAGTGCTACTATTAGAATATAATGTTAGTTCTATTATAATGTTCCGTATTAGTTC
TAATAATAATAATATAAATAGCTCTAACTATACTTTACTATGCTCTCTATGATAATACTCATAATAATAGCT
CATAACATATATTTATATTAGTTATAAAGGTAATACTAGTGATATATAATAGGATAGTTTAGTAATATTAGA
ATTTAATTTATACTTATACATACTTATTATATAATTATTTATTTATAACTTTAATTAAATATTAGCTTTGTT
ATCAGTATGTAATTAGTTCTATTATAAATTATAATTTTTATTTACTACTATAGACTTATGTTTCGCAGATAA
TACTAAATTAATTTTATTA-----------------------------------------------------
------------------------------------------------------------------
>KY698707.1_Leishmania_braziliensis_strain_MHOM/PE/89/LH754_clone_LH754_48_minicircle_kinetoplast,_complete_sequence/1-763
AAATATAATTTTAAAAATAAAATAATAATTTAATCTTGTGTTGTTATGTTTATCAAAAATCATCAAAATTCG
ACATTAAATTTTACTCCCCGACATGCCTCTGGGTAGGGGCGTTCTGCGAAAACCGAAAAATGGCATACAGAA
ACCCCGTTCAAAAATCCCCCAAAATTCGCGTTTTTTGGCCTCCCCGTGCACAATTAGGGGTTGGTGTAATAT
AGTGGGCCGCGCACATCCTCTCGAGTTAGAATTGCTAAAAGTAGGCCTCTTAGAGGCTTGTTTTATTGAATT
AAGATTGAAATTGAGATATATTTATTTTAATATGTTTTCTTATTTAATTTTATTCGTAACTATTAGCATTAT
TATTTATAAACTAGCTTTGAACTATTAATTTGAATGTAATTATAATTTATGTGTTATATAGTTTTAAATCTA
TAATATTACTATGTTATTACTAGCATTGGATAGTTATGATACTGATGAGTAACGTTATAGATATGATATAGT
GACAATTAGATACTAATATATATTGCCTTTTGTTTAATATTAGGCTTATATTACTCTAATACTATATAATTT
AAATTTTACTTACATTGAACTTATTATCACACTGACTATTGAACTTATAATGTTACTAGTATTATTACATTT
AATTATTCGCTAACACATAACTATCTATTATACTAGTGCTCTATACTTGTATGATCTATGTTAACTAAATTA
AACTTAACTAGTGCGTTACTAGTGTATGATTAGGAAATAAAAT-----------------------------
------------------------------------------------------------------
>KY698708.1_Leishmania_braziliensis_strain_MHOM/PE/89/LH754_clone_LH754_49_minicircle_kinetoplast,_complete_sequence/1-740
TAACTTTTGTAACGTTAGATGATAAACTTTTTAATTTTGTTATTTTTAATTTTATAAAATTCGTAAAAATGG
GGGTCAAAATTTACTCCCCGACATGCCTCTGGGTAGGGGCGTTCTGCGAAAACCGAAAAATGGCATACAGAA
ACCCCGTTCAAAAAATGCCCGAAAATCGCTATTTTTGGCCTCCCCGTGCACAATTAGGGGTTGGTGTAATAT
AGTGGGCCGCGCATTCCGAGTTGAGCTAGCTTCGATAAAATGTGGCCTCTTAGAGGCTTAAAATTAATTTTC
TAACTCTAAAACTGGATTATTGTTATTTTGATATTAATTTTGTTTTACTATTATAATTTAACTTGTATACTA
GCTGTTACTGGTAATATACTAGCTCCGTTCTATTAATATATTATCTATGTGTACTGAATTAGTTCTATTGAA
TATAAAATTATTAGTAACACGCTATTACATGCGTATATAATGATAATACGAGTAAGATTGAGTATAATATGG
CATAGAATATATTGCCTTTAATATGATATATGATGTATTACACTATATTACACTACTATACATTACATAATA
GAACTATATACGTTACTACTCATAGCACTGATATCATTGATTATATATAAATAATTATGTATTATGTTACAA
GAATAATATTAATTTAATAATGAATTTAATTTTCTATTTCTCTTTCCAATGCTGTGTCTAGATAGTTTCAAT
TATTTTAATAAATGTTAATT----------------------------------------------------
------------------------------------------------------------------
>KY698709.1_Leishmania_braziliensis_strain_MHOM/PE/89/LH754_clone_LH754_50_minicircle_kinetoplast,_complete_sequence/1-750
ATAATATAATTATATTTTAGTGTTACACAGTGTTATGAGTTTAGATAGTTTTTATAATTATTCAAAAAATAG
CTCCAAAATCGTACTACCCGACATGCCTCTGGGTAGGGGCGTTCTGCGAAATCGCAAAAATGGCATACAGAA
ACCCCGTTCAAAAATTGACCAAAAATCGCATTTTTCGGCCTCCCCGTGCACAATTAGGGGTTGGTGTAATAT
AGTGGGCCGCGCACCCCGACTCGAGCTAGCATTGTGAAAAATAGGCCTCTAAGAGGCTTGTTTTATGAGTTT
TAATTATTTCTCAATTTAATATTGTTATTTCAATTAATAAATTTTTATTTCACTCTGTTATGCTCATTATTA
GCTTAGTTTATAGTTTAATATTTATTTGTAATGTGTAATTATATTTAATTAGTATTATTTAGTTCTTATTAT
AGAACAATATCGGAACTATTACATAACTAACCTATACTCTATTACATACTCTGTTAGACCATAATAACGCTA
GAATATCATATTATAACTGCTTTGTAACATATATTGACTAGTAATATCTATAATTTAATAATATAGTAACAA
CGTTAGTAACACTATTATAATATTGAATTGAATTGAATTGTTATAAGATTTATTAACTCTACATAATAATTA
TTATTTTGTGTTACTTGAATTTTACTTGTGATAGTTGCATTACATTATTAATTAATTAAAATAATATTAGTG
CTAATTGAACTTTAATTTAAACTAACATAA------------------------------------------
------------------------------------------------------------------
>KY698710.1_Leishmania_braziliensis_strain_MHOM/PE/89/LH754_clone_LH754_51_minicircle_kinetoplast,_complete_sequence/1-751
AAATAATTTTTATTTATTCGTGTGTTACGCGTTGTTACTCTGCATTAGAATTTATAAATTTGATAAAAACTA
GCTCAAAATCGTACTCCCCGACATGCCTCTGGGTAGGGGCGTTCTGCGAAATCGCATTTTTGGCATACAGAA
ACCCCGTTCAAAAATTCACGAAAAATGCCATTTTTTGGCCTCCCCGTGCACAATTAGGGGTTGGTGTAATAT
AGTGGGCCGCGCACCCCGACTCGGGTTAGGATCATTAAAAAGTGGCCTCTAAGCACGTATGTTTTTAGATTT
TAAAGTTTAGATGAGATAATTGCTTTAATATACATGAATAGAGCTGTGTTAGATAAATTATTTTATTTACTA
ATAGAATTAATATGTGTTTTGATTAGAAACTATATTTAATTAAATTTATTTTCTATGTTATTACTATTGTTA
GGCTATCATTATATAATTTTAACTATCTATTAGCTCAATGTTAGTAATATGGTGTTACATCGATATATAGTA
AAAATATCAGTTTTATATTAGTTATAACTAGTATTTTGGGGTAATATCATAGCTTATAATGCATTACTAATG
ATACTTGATAAATTTAATAAACTATACTTATAATTTTAATTCTAATATTACTTATCATGTTACTAATTATTA
TACTCTTATTAGTTCTTATATTAGCTAAAGTGGTTACTCTATATGCTGCTAGTTGTACTGATTACATTCAAT
TTATTAGTTTAATAATTTATAATAATACATA-----------------------------------------
------------------------------------------------------------------
>KY698711.1_Leishmania_braziliensis_strain_MHOM/PE/89/LH754_clone_LH754_52_minicircle_kinetoplast,_complete_sequence/1-739
ATTAGAGGCTATTTATAAATTTAAATTATTTAATTATTGTGTTTCATATTTTAATAAATTTAGTAAAAATGG
GGGTCAAATTTTACTCCCCGACATGCCTCTGGGTAGGGGCGTTCTGCGAAAACCGAAAAATGGCATACAGAA
ACCCCGTTCAAAAATTGCCCGAAAATCGTGTTTTTTGGCCTCCCCGTGCACAATTAGGGGTTGGTGTAATAT
AGTCGGACGCGCACCCCAGCTCAGGTTAGGATGCCTCATTATAGGCCTCTTAGAGGCTTAATTTTATAATTT
TAGATTGGAATTAATATATTTATTTTTATAAACTAAAACTAGTCTTGTGCTCGCTTGCGATATTATATTTAT
AACTAGTTCTATAATATTATTCTATCTTGTATATTATAATTATAATTTAAATAGTTTCATTGTTAGCGTGTA
TTAGTATTGATATGATAATAATAATTTTGGTAATGATTGATTTTATACATTAGCGTTAAATTGGAGCATAAT
ATAATATAATATCAATTGCAATTGCTCATATTTAGCTATAATACGTAATATTACTGGTTACTAAGCTATAGA
CAGGGTAATACTATAATTTAATAAATAGTTTGATATTATGTTATAAGATTTATAATACAACTTAATTAATAT
ACTTTATCATTATTCTTTTCTCTATCTTTGTTATTCATAGTTGTTATTAGTAGATTTAAATATTACTCTGTA
TTATGTTCAATTAAGCATC-----------------------------------------------------
------------------------------------------------------------------
>KY698712.1_Leishmania_braziliensis_strain_MHOM/PE/89/LH754_clone_LH754_53_minicircle_kinetoplast,_complete_sequence/1-739
AAATATTATTTTTATAAAATTATAAAATTAGTGTTAGAGTGCTATCATGTTTCGAAAAAATAATAAAATTCG
CGACAAAATCGTACTCCCCGACATGCCTCTGGGTAGGGGCGTTCTGCGAAAACCGAAAAATGGCATACAGAA
ACCCCGTTCAAAAAATGGCCGAAAATCGCTATTTTTGGCCTCCCCGTGCACAATTAGGGGTTGGTGTAATAT
AGTGGGCCGCGCACTCTCGCTGAGGATAGGATCATTAAAATGTGGCCTCTTAGAGGCTTATTTTTGTCATTT
CTAAATTATCTTGGAATATATATTTAATTTGAAGTAATATTTATGAATTTATTAATTATTTGATATATAAAG
TTATTATGTGCATAGATAGTTAATTAATATTAGTATAGTTATTTTATACTAATGCTAGTTCCATATTACACT
GTTCAATGCTAGTATATTATATGATTACACTAGTCTATACTATGGTTAGTAATATAGATGACTCATTACCAC
GAAATAGCAATTACAAGTTATATTGTAGCATATTATGAGCTTATTATTGATAATATTTTAAAACTATAACGT
CGCTAATACATCTATATTTAAAACTAGTGTTATGATTTTATAATTAACATGTAATGAACAAGATAATATAAT
TTACTATTTACTTAGATCTATACATTTACTGATTATAGCTGTGATAGTTTTAATTTGATAATACTAGTTTTA
TTTACTAGTAACATTGATA-----------------------------------------------------
------------------------------------------------------------------
>KY698713.1_Leishmania_braziliensis_strain_MHOM/PE/89/LH754_clone_LH754_54_minicircle_kinetoplast,_complete_sequence/1-752
TAGCTAGTAATGAGTTTGTTATGTTATCAGTGAGATAAATATTTTTAATAATTATAAATATCTATAAAATTG
GGGCAAAATCGTACTACCCGACATGCCTCTGGGTAGGGGCGTTCTGCGAAAACCGAAAAATGGCATACAGAA
ACCCCGTTCAAAAATCCCCCAAAATTCACGTTTTTTGGCCTCCCCGTGCACAATTAGGGGTTGGTGTAATAT
AGTGGGCCGCGCACCCCGACTCGGGCTAGACACTCGAGAAACTGGCCTCTAATGCCGTATAATTTTAGATTT
TAAACTTTAAATTAATAATATTGATTTTTAACTTATAAATTAATATGTGTTTGGCTTTATTAATGCTAAATT
AGAATAAATGTTTTTAATTAAATTGATAAATAGTTTTATTGTGTTAATATGAGTTGAATTATATATTTTAAT
TTATTACTAACTTTGACTATCTATAATACTGCATCGCATAGTTACTATCTTTATACTATCATGTAGTAATGA
GTCTAGCGTAACTAATATGTAATATATTCTGTAATGTAATTAGTATCAATATTATTAACTCTATTAACGCTA
TGATAGTATCTTATCGGAACAATGATTAGACTATATTATATTTATACATTAGTTTTATAATTGTATATAATT
AATAACTTTAAATTATAATCTTATTACATCTTGCACTAGTCTATTCTAACTTTGATTTTAATTGTTAGATAA
TATTTTATAAATTTAATTGTAATACACGTTAA----------------------------------------
------------------------------------------------------------------
>KY698714.1_Leishmania_braziliensis_strain_MHOM/PE/89/LH754_clone_LH754_55_minicircle_kinetoplast,_complete_sequence/1-743
TCTTAGTTCTAATTATTTTTATTATGCTCGAATTTAAATTTTATAATTAGTGAATAATAACTCTAAAAATTC
TAATAAAATCGTACTACCCGACATGCCTCTGGGTAGGGGCGTTCTGCGAAAATCGATTTTTGGCATACAGAA
ACCCCGTTCAAAAAATGCCCAATTTTCACGATTTTTGGCCTCCCCGTGCACAATTAGGGGTTGGTGTAATAT
AGTCGGCCGCGCACTCCCCGCTGGGTTAGGATGTCGAGAAACTGGCCTCTAAGGCCTTACATTTTTAATATT
CTAACTATTTATCGCTATTATGATAATTTATTCACTATTACACTTTATTACTATGTTATATGTTCTCTATTG
ACTAGTTTATTGCTATACATATACTACTAATATCAGTACTATTACAGTACTATTATCTGTTCCGTTATTATA
CTATATTATCTACTATGTCTATCTATTATAACTCTAATCAATGTATATTATAGTCTATTAGCTCGATATTAC
TAAATATTCCCTTTTATAACTGCTTTTGACTAGTATTTTATTATAATTTTATTAAATAATAGGCTAATGATA
AGATAACATTATTATACTAATATAGCACTGATAATGAAACTATAATTAGATTGATATAATAGTAATGTTATA
ATGATAGTGAATAGACATATAATATAAATAATATTTCTTGTTCTCTATATTTACTTGCTATCTAGTTACATT
CATTTTAATTTAATATTAGCTTG-------------------------------------------------
------------------------------------------------------------------
>KY698715.1_Leishmania_braziliensis_strain_MHOM/PE/89/LH754_clone_LH754_56_minicircle_kinetoplast,_complete_sequence/1-739
CTAATCTTTGATAAATAATATTTTAAATTTTTATAATGCTGATAATTATTTTTTATAAAATTAATAAAATCG
AGCAAAAATCGTACTCCCCGACATGCCTCTGGGTAGGGGCGTTCTGCGAAAACCGAAAAATGGCATACAGAA
ACCCCGTTCAAAAATCCTCGAAAAATCGCTATTTTTGGCCTCCCCGTGCACAATTAGGGGTTGGTGTAATAT
AGTCGGCCGCGCACCCCGGGCTGGGTTAGGATGTGTGAAATATGGCCTCTAAGGCCTTATGTTTTTATAATT
CTAACTTTGAATGGGAATATTAACTTATAAACTTGAATAAACTAATAAATAGAATTAATATTATGATGTAAT
ACGATGCTATTAATAATGTTATGATATATTTATTATTAGTTCTCTGATTACACTTTATATAATACTAGTTCC
GTTATAGCTCTATATACTAGTGATAAACATTGTGCTATTAGTGTAGTAGTAATGAGTAAGATAATATTAGAG
TACATATAGAATATAAGTTATATTACATATAGTAACCCTATGCTATATTACATCTATTATGACTATACTTAC
ATTATTACTCACTACATACAATTATTATTTAATACATTTTAATTTTAATTTAATGATGTATTAGCTTATAAT
ATTTAATCTAGAGTTTACATATTTTTATATTCTAATGTTATAGATAAAGTTTAGTTCTGATATATTACTATG
TCATGTGCAGTTAACGTTA-----------------------------------------------------
------------------------------------------------------------------
>KY698716.1_Leishmania_braziliensis_strain_MHOM/PE/89/LH754_clone_LH754_57_minicircle_kinetoplast,_complete_sequence/1-739
GTCTAAATTTGATTTAACAGTTTTATAATCTTTGTTATTATTTTGTTAAACTATAAAAATCATCAAAATTGG
GCATTAAATTTTACTCCCCGACATGCCTCTGGGTAGGGGCGTTCTGCGAAATCGCATTTTTGGCATACAGAA
ACCCCGTTCAAAAATTCACGAAAAATGCCATTTTTTGGCCTCCCCGTGCACAATTAGGGGTTGGTGTAATAT
AGTGTGGGGTGCGCTCAGTTTTAGGCTAGCTCCTCGTAAAGTAGGCCTCTTAGAGGCTTGTTTTTAATAATT
CTAACTTGAAACTAATTTTATTTGTTATATTGATATTTAATTTAAATTTATAACTAGTGATTAGCTTGTGTT
AGTAGTGTTATTAGTTATTGATTATAATAAATATTATTTAATAAATATACTCAATACAGTTCTCGCTAGTTT
ATAATATGATAATGCTAACTATACTGGTGTAATATCTATACTATCACTATTATACTCTCATTATCGCTAATA
TCATATATAATATAACTTCTCCTTTATATTAGTAGTAGTATGTCTAGTATAATCATTGAACTATTTAATAAT
AACTATACATTACTAGCATTGTTAATAATGTTACACTGAGATAGAATTAATATTAGAGTTGATAATTATTAT
TTTATAAAATTAATTTATACATGTCTCTATACTTATGATTCGTGCTATTACGTGAACAATAAACTTTACTAA
ATTGTTATTCTAATGTATA-----------------------------------------------------
------------------------------------------------------------------
>KY698717.1_Leishmania_braziliensis_strain_MHOM/PE/89/LH754_clone_LH754_58_minicircle_kinetoplast,_complete_sequence/1-749
AAATAAAATTATAAATTGTTTAGCATTAGAGTTTTATTATTGTGATTAAATTTATAAATTTCTAAAAATTAG
AGCAAAAATCGTACTACCCGACATGCCTCTGGGTAGGGGCGTTCTGCGAAAACCGAAAAATGGCATACAGAA
ACCCCGTTCAAAAATTGCCCGAAAATCGCGTTTTTTGGCCTCCCCGTGCACAATTAGGGGTTGGTGTAATAT
AGTGGGCCGCGCACCCCGGCTTGAGCTAGGACAGTGGAAATATGGCCTCTAAGAGGCTTAATTTTAAAATTC
TAACTTTACTTGAATAATAAATGAATAATATGATTTAAATTTAATTATTAGCTTAGATAGAACTAGTTTAGT
TAATATAATGTTATCTAATCTGTACTGATAATAGTAATAATGTTAGTGCTATATCGTAATGATAATAGTTCA
TTATAATTCTATTCACTTGTATATAATAATTTACTCGCTATGATATCTTATACTATCTTATCATACTATAAT
AGTGCCACAATATAATATAAATAGCAGTTATATGGGTATTTTGAGTAATATATAGATTTTATATACTCTAAT
GATTACTTATAACATTATTAATAATGTATACTATTTATTAACTCTATAGATTAGCTCCATTATAGAACTAAT
AATAATACTATTGTATGTGCATTGAAATAATTTATATTAAACTCTTACTCAATAACTTTAATTATTAGTGCT
ATTAGATAAATATTATTAGTTTCTAAAAT-------------------------------------------
------------------------------------------------------------------
>KY698718.1_Leishmania_braziliensis_strain_MHOM/PE/89/LH754_clone_LH754_59_minicircle_kinetoplast,_complete_sequence/1-741
ATATTTAATTTTGTTTCAACTTAGTTATGTGTTTGTTGCCTAAGGAGTCGACTCCTTACCCCGCAAAAATGG
GGGCAAAATCGTACTACCCGACATGCCTCTGGGTAGGGGCGTTCTGCGAAAACCGAATTTTGGCATACAGAA
ACCCCGTTCAAAAATCCTCGGAAAATCGCTATTTTTGGCCTCCCCGTGCACAATTAGGGGTTGGTGTAATAT
AGTGGGCCGCGCTCCCCGGCTGGAGTTAGAAACTCTAAAACTAGGCCTCTTAGAGGCTTGATTTTATAATTT
TACACGCTTGTCGTTATAATACTAATTCGTAACATAAATTTATCTTTACTTACGCGTTACTTGATAATATAC
TTGCATAGTTACATTTAATTATTATAATATATAAATTATTTTAATATTGTGTTATTATACTCAATTATATTT
ATTATTTTAGTCAGTATAGTTTATAATATAGTTCCGCTATCGTATACTATGTTATAGGTTAGATAATAGGCT
AGAAGTTATATTACAATTGCTTTTATTCTAGTATTTTATAATATTACATCATACTATACGTGTCTTGCTCAT
AATAGTTTATTATTTTAAATAATTATTATTACGTTACTACGTGTTCTATGTTATTACTAATTTATATCTAAT
CTTATTACTGCTATGTTCTCGTATTATTACACTAGCTTGTTACTAGTATGATATAATGTTACATCACTTGAT
ATAATTTATTTATTAGATATA---------------------------------------------------
------------------------------------------------------------------
>KY698719.1_Leishmania_braziliensis_strain_MHOM/PE/89/LH754_clone_LH754_60_minicircle_kinetoplast,_complete_sequence/1-740
TGTGAACATAATAATTTTTATAAATAAAATTTTAAATAAATAGTTTCAATTGTGTTACACCTGTGAAATTTG
GGTTAAAATCGTACTCCCCGACATGCCTCTGGGTAGGGGCGTTCTGCGAAAATGGAAAAATGGCATACAGAA
ACCCCGTTCAAAAAATGCCCGAAAATCGCTATTTTTGGCCTCCCCGTGCACAATTAGGGGTTGGTGTAATAT
AGTGGGCCGCACACCCCGGCTGGAGTTAGGATGCTGCAAAAGTGGCCTCTAAGGCCTTATAAAATTTAATTT
CACTCGTATTATGGTTGTTTTGCTTTAAATGAAATAATTAAATTGATAATTAACTAATAGTTCGCGATGATT
AGCTATTATATTATAAATTATTACGTTACTAGTTTTATATCTAATTAAAATAATAAATTGTCGCTAACATTG
GATATATAGTTAGTATGATTATAGTTTACATGATATTATCTATAATTAACTCTAATGCTGTAATACTATCAG
TTCATATTAGTTACAACTTATATTGTACTAGATAATATGGTGTATTATTAACATTATTATAACTTTATTAAA
TTTATACTATACTTATTAATATACTTATACGATACTGATTATATTACTAATGTTAAGATGTGATAACTAGTT
TTAATAATAATGTATAACTTTACTTGCACTCTACTCAATCATTATACGAGTTAATAAATAATTTTATCTTTG
CGCTGTTAATAGTAATGCAT----------------------------------------------------
------------------------------------------------------------------
>KY698720.1_Leishmania_braziliensis_strain_MHOM/PE/89/LH754_clone_LH754_61_minicircle_kinetoplast,_complete_sequence/1-739
AAATAATTTATTTTAAAATAATTTTAGTTTTAGTTTTAATGAGTTTATAATATTCAAAAACTAGAAAAATGG
GGGTAGAATTTTACTCCCCGACATGCCTCTGGGTAGGGGCGTTCTGCGAAAACCGAATTTTGGCATACAGAA
ACCCCGTTCAAAAATCCTCGAAAAATCGCTATTTTTGGCCTCCCCGTGCACAATTAGGGGTTGGTGTAATAT
AGTGGGCCGCGCACATTCTCCCGAGCTAGGATGACATAAAAGTGGCCTCTAAGAGGCTTAGTTTCGCGTGAA
TTAAATATTTTTAAACATTAATTATTTTATATCTTATTTGAACTAATTTTATCTCTACTTTTATATGCTAGA
CTAGTATTAATAAGTTTTAATAATTATTGCTAACATTAAATTATATTATTACTATATCTACTAGTTTTATAT
ACGTAACGGATAGATAATTAATATTATATCGTCTATACACCATCTATTACACTATCATTGACTCATTACCCA
TAAATAGCAATTACAAGTTATATTGTAGTGTATTTGAGCTAATATATACGATAATATTATAATTTTATAACA
CTAGCATTTTATATAGAATTGATAACTACACTGATGATATAATTATTATATATTTGATTTTATATTTAACAA
TTTTACTATCTATTCGAATCTATACATTTATTGCTTATAGTTGTGCTGCTATTAGAGTAATACGTTAGCTAA
ATAATTTCGTAACAGTTAT-----------------------------------------------------
------------------------------------------------------------------
>KY698721.1_Leishmania_braziliensis_strain_MHOM/PE/89/LH754_clone_LH754_62_minicircle_kinetoplast,_complete_sequence/1-752
CTAAACTATAAAATAAAATTAATTAACTTTTGCATTACTGTGTTATTGTGTTTCAAAAAATTATAATTTTAG
AGCCAAAATCGTACTCCCCGACATGCCTCTGGGTAGGGGCGTTCTGCGAAATTCGAAAAATGGCATACAGAA
ACCCCGTTCAAAAAATGCCCGAAAATCGCTATTTTTGGCCTCCCCGTGCACAATTAGGGGTTGGTGTAATAT
AGTGGGCCGCGCACATTCTCTCGAGCTAGGATGCCTCATTATAGGCCTCTTAGAGGCTTCTTTTTTAATTTT
TAAACTTTTTATTTTATAATTTAATTATTTAATGTGAAATTGAATTTAATTTTAATATTACTTTGTTGCTAA
CTGTTCTCGTTAATAATAATATATTAGTTCTATCTTAGCACTAGTTTATTACTACATTAGATACATATAATT
GACTATACTTATTATCTATATACGTGATAGTATGGTTATGTATACGTGTGGCTATTAACTTTATATAATTAG
CTCAATACTAGTTATAATATATTCTAATATGTAATATATGGGTAACATTAACGCTAGTATTACTATAGTTTA
TGATAGAGCTACATTTAATTAAACTATTGATATAAACTTTAACTATACTGTACTATATAGTTTTAATATTTA
GTTAACTTATAATATTATTTATTTTCTTTTTCTTTGCTATACATTGATACGATTATGCGCTATCTATTTACT
AAATTAAATATAATTATTATTTACTAACTACA----------------------------------------
------------------------------------------------------------------
>KY698722.1_Leishmania_braziliensis_strain_MHOM/PE/89/LH754_clone_LH754_63_minicircle_kinetoplast,_complete_sequence/1-744
TTACACTGCTAAATTTAAAATTAAAGTTAAACTAAATTAGTGTGTTATTCGCTATAAAATTATTAAAAATTG
AGTTAAAAATTTACTCCCCGACATGCCTCTGGGTAGGGGCGTTCTGCGAAATCGCAAAAATGGCATACAGAA
ACCCCGTTCAAAAATACCCCAAAAATCGCGTTTTTCGGCCTCCCCGTGCACAATTAGGGGTTGGTGTAATAT
AGTGGGGCGCGCATCCCAGCTCAGGTTAGAACTCGATAAATGTGGCCTCTTAGAGGCTTATATTTTCATTTT
TAAACTTAAATTGAGATATATTATTTTTAAATATAATTTTAACATTAGTTTCTATATTTGCGCTGGTTTATT
ACTTGCATTAGATAATTAATTTTAATTTTGTTGATTGCATTGTTATAATGTAGTTTGAATAGTTTATTATTT
AATTAATAATTATATAACTATAATAGTTCCGCTTGCGATATTACTATACGTGATAGATTAGATAATGACTAG
ATACTAATATAACTTATATTGTAATATAACTGCTCCTATATTGACTCTATAATACTCTAATACATCGCTATA
ACATTGACTAATTAAATGATAAAATATATTTAATGATATTATAACTTTATGTATTACTATGTTAATTTAATT
AATTCTTTTTTATAATTTTTATTTCTAACTTTACTCTTGCTTGGTAATGTAGCATTTAGATAAAAATAATTT
AATAATAACTAGTTGTTACACTCA------------------------------------------------
------------------------------------------------------------------
>KY698723.1_Leishmania_braziliensis_strain_MHOM/PE/89/LH754_clone_LH754_64_minicircle_kinetoplast,_complete_sequence/1-752
AGTAACAATTTAAGTTTACAGTTTTAATATGCATCACATTATAAATAATTTTATTAAAATTGAGAAAAATGG
GGGTTAAATTTTACTCCCCGACATGCCTCTGGGTAGGGGCGTTCTGCGAAAACCGAAAAATGGCATACAGAA
ACCCCGTTCAAAAATTGACCAAAAATCGCGTTTTTCGGCCTCCCCGTGCACAATTAGGGGTTGGTGTAATAT
AGTGGGCCGCGCACCCCGGCTGGAGTTAGATTGATGAAAAAGTGGCCTCTAAGGCCTTATGTTTTTAATTTT
GGAAGTTTTATTGTTATTTTCTAATTAATAATATTTAAATTTATTTTATTTGTTGCTAATTAGTTGTAATGT
TTGATTTACTATTGCATTGCTCTGTTAATTATAAATAATATCGCTATATCTGTTCTATTACTAGCTTATCAT
ATTACTATTATTTAATTTTAATAATAACTCTATGTATTACCGTTATAGTGTATGATGTGTGCTGAATCTATA
AAATTATATGTTTTCCTTTAATATAAATAGCAGTTGTGGCACTATTTTATATGTTTTTATTAACTTTACTAA
TTTTAATAGAATCATAACTATACTTATATATAACTAATCAATGCGCTGATAATAGTGTTACATTGAATATAC
TAGATGATATAATTTAATATAATTTATAATTACACTTACCATAGTTTCTATATACATGCTTGTCTAATTAGT
AATGATGTGCTCGCTAATAATAAATTAATGTT----------------------------------------
------------------------------------------------------------------
>KY698724.1_Leishmania_braziliensis_strain_MHOM/PE/89/LH754_clone_LH754_65_minicircle_kinetoplast,_complete_sequence/1-750
ATTAGATTTAGATAAATTTTAAAATTAGTTTGTTAATAGAATTATGATAATATTAAATTTCGTTAAAAATGG
GGGTCAAATTTTACTCCCCGACATGCCTCTGGGTAGGGGCGTTCTGCGAAATTCGAAAAATGGCATACAGAA
ACCCCGTTCAAAAAATGCCCGAAAATCGCTATTTTTGGCCTCCCCGTGCACAATTAGGGGTTGGTGTAATAT
AGGCGGCGCGTCACACAGTTTTGGGCTAGCTCCTCGAAAAGTAGGCCTCTAAGAGGCTTGTTTTTATAATTT
TAAATCTTTTTCTAATAAATAATTTTTTAATTTAAATTTAATATGAATTTGATGTTAATATGAATTAATAAT
TAGAAATAATTAGTTCTATATAGATAATAACTGTGTAATGCTATGTTAGACTATATTTTATTATTTAAGTTT
ATTATTTATTTTATAATTATACTTTTATTAAACTATATAGTCGCTAATGTTGTAGTATTATATGTGCTCTGA
GATACGTAGAATAACTTGTAATATAATATATTCTATAATGAGTATATACTAGTTCATATAACGTTACATTAT
AGTAATGATGAGATAACAATAATAGTTTTAATTATAACTTTTTATATTTTATTATTATATGATAACTTTAAT
TATTTATATACGATTAATACTATGTCTAACACTAGATCATTACTATAATAAAGTTTAATTATAAAGCTAGTA
ATATGCTATTAGTAACGATAAAATATAATT------------------------------------------
------------------------------------------------------------------
>KY698725.1_Leishmania_braziliensis_strain_MHOM/PE/89/LH754_clone_LH754_66_minicircle_kinetoplast,_complete_sequence/1-740
TAAAATTAATTTAACACTGCTCTGTTATAAGTTTTATTTATCAGCAAATAATATTAATTTTTTATAAATTTC
CCATAAAATCGTACTCCCCGACATGCCTCTGGGTAGGGGCGTTCTGCGAAAACCGAAAAATGGCATACAGAA
ACCCCGTTCAAAAATCCCCCAAAATTCGCGTTTTTTGGCCTCCCCGTGCACAATTAGGGGTTGGTGTAATAT
AGTGGGGCGCGCTCCCCGACTCGGGCTAGGATGGCATGAAAGTGGCCTCTAAGGCCTTATAAAATTGGAAAT
TAAAATTTATAACATATAATTATCTTTTAAATTGGTGTTATGGTGTTTTTAATTTATTAATTTATTTATAAT
TTAGTTTTGATTTTATTTTACTAGTATAATTTAGTTTTATTGATTTAGTAATTTAATATTGAACTAGATTAG
AACATTGATAATAGTATATCATACAGTTTCGTTATCATATGCTAGTAATACTATAAGATACTGGTAATAGCT
CAATATATAGAATAAGTTAGATATATGTTATTAGATAATACTATACTTACACATTAACTTTATAATAGCTTA
ACTTTATTATACACTAACGATACTATTATTATTTATAATATTGAATTAATATACTAGTTACTCTTAAATATA
AATGTATTGACTTGCTTGATTACTAGCTATACACTGTTTTAATAATATTACTAAATTAGTTCTTACTTATAA
ACTTAATAATAATATTTATT----------------------------------------------------
------------------------------------------------------------------
>KY698726.1_Leishmania_braziliensis_strain_MHOM/PE/89/LH754_clone_LH754_67_minicircle_kinetoplast,_complete_sequence/1-739
AAAAATATAATTATCACTGTGTTAGTGTAGAGTTTAGTTTTAAATAATTTTTATAATTTTGTCTAAAAATCA
GCTCCAAATTTTACTCCCCGACATGCCTCTGGGTAGGGGCGTTCTGCGAAATCGCAAAAATGGCATACAGAA
ACCCCGTTCAAAAATTCACGAAAAATGCCATTTTTTGGCCTCCCCGTGCACAATTAGGGGTTGGTGTAATAT
AGTGGGCCGCGCTCCCCGGCTGGAGTTAGAATTGTGGAAAAGTGGCCTCTAAGGCCTTACATTTTTAATTTT
GAAACTAAACTGCACTATTACGCTTATTATGTTGATATTATATTTAATTTTTAATAGTAATATTGATTTTAT
TTATCGCTGTTCCATTACTAGTATTGAAATAGTTTTGTTATATAATATTTTAATTAAATCATAAATATACTG
TTAATAAATGTTATTGTTATTATTGTTATCTCATACTCGTGCTGTCTTACTACTATACATTATGCTCCCTCT
CGTAACTAATATTAATATTAATTAGTAATATGGTATTATATAATATTGTATAACTATAACGCTAATGATACA
GTTTATAATTTTAAACTATACTATACTGATAGTTGCTATTATGGTGCATATTATTTTACTAATTATATTTAT
TTTAATTTTATATTTAAATTCACAATTAACAAGCTCTAGACTAGTAACGTTACGGTGTATTACTATGAATTA
AATTGTTATAACCATAAAT-----------------------------------------------------
------------------------------------------------------------------
>KY698727.1_Leishmania_braziliensis_strain_MHOM/PE/89/LH754_clone_LH754_68_minicircle_kinetoplast,_complete_sequence/1-751
GTCTAATGCTGCATTACTAGTGTTACGTGAGAGAATAAATATTTATAATTTGATAAAAGTTTAGAAAAATAT
CGATAAAATTTTACTCCCCGACATGCCTCTGGGTAGGGGCGTTCTGCGAAATCGCAAAAATGGCATACAGAA
ACCCCGTTCAAAAATACCCCAAAAATCGCGTTTTTCGGCCTCCCCGTGCACAATTAGGGGTTGGTGTAATAT
AGTGGGCCGCGCACTCCATCTTGAGCTAGCATTGAGAAAAACAAGCCTCTAGACCCGTATAAAATTGAATTC
TAAATTTAGATTGAATATTATTTATTTTTTAATTATAATTTAAGCTTAGATTAGAATTGTTATGCGCATAAT
GAGATAAATGATTTAGTTTAAAATAGAATTATATTAATTTTAATAATGTTAATTTACTATTCTATATCAATG
CACTGTTATATTATATTCACTATCGATATCTATTCATCACTCGTATTATAATAGTAACATTGGGGTAATGAC
TATCCCGTAACTAATATGTAATATATGTTATGTTATGTTTAGTAATAGGTTAGAGTTAATAATACGATAATG
ATACTATTATAGATACTATAGTTTGAATAAGCATAGAGTTAATGTTATTGATTTAATAGAACACGATATAAT
TTATTAGTTACACTTTTATTACACTCTTACGTTACTAGTTATTTATATTTAATGTTACTATTAGCTAAATAA
TTTTACTAGTTTTAATATAATAATTAACTAT-----------------------------------------
------------------------------------------------------------------
>KY698728.1_Leishmania_braziliensis_strain_MHOM/PE/89/LH754_clone_LH754_69_minicircle_kinetoplast,_complete_sequence/1-750
ATAATAATATAAATAATTCTAATCATTACGTGTTAAATATTTTTAATTTTATGAATTTATCTTCAAAAATAG
GGTCCGAAATTTACTCCCCGACATGCCTCTGGGTAGGGGCGTTCTGCGAAATCGCAAAAATGGCATACAGAA
ACCCCGTTCAAAAATCCCCCAAAATTCGCGTTTTTTGGCCTCCCCGTGCACAATTAGGGGTTGGTGTAATAT
AGTGGGCCGCGCACTCTGGTTTGAGCTAGCTCTTATAAAAATAGGCCTCTTAGAGGCTTGTTTTATCATCGC
TGACATGAAACAACATAAAATTAATTATTTAGCTTGAATTGATATAGAATTATTAATAGTTTAGTTATAAAT
TATATTTTGTTAACTGTTTTAATATTATGCTGCACCGATTAGTTCTCTATTTATAAATTTTAATTAGTAATG
TTTATGTATTGTTTATTAACTATGATAGATTCATAATGTTATCTAATAGTGTTCTCTGTGTTACATAGTATA
ATACTAGCAATTACAATATATTCTAATATATGTTACGCTCATTACTATACTATTACATTGACTATCTATAAA
CTTTAGACTAGTGTTAATAATAGTGTTATTGTAGTGATATAGATTATTTAACTTTTATAATATAATATAATT
TTTATTTTACTAGATTTTATTTACTATATGTTTTATCTAAGTTTGAACTATATTAGCGCTAATCAGTGTTAC
TATGTGTTCTAATCAATATTAAATTTATAA------------------------------------------
------------------------------------------------------------------
>KY698729.1_Leishmania_braziliensis_strain_MHOM/PE/89/LH754_clone_LH754_70_minicircle_kinetoplast,_complete_sequence/1-749
TTAGTTATGCTATAGTTTTATTATGTGATAAATGTTTTTCAAAATAATATTTATAAATTTCAGCAAAAATGG
GGTCCGAATTTTACTCCCCGACATGCCTCTGGGTAGGGGCGTTCTGCGAAAACCGAAAAATGGCATACAGAA
ACCCCGTTCAAAAATCCTCGAAAAATCGCTATTTTTGGCCTCCCCGTGCACAATTAGGGGTTGGTGTAATAT
AGTCGGCCGCGCATCCCAGCTCAGGTTAGAATGCCTCATTATAGGCCTCTTAGAGGCTTGTTTTTCTAATTT
TGAATTAAAATGGAGCTGTTTGTGAATTTAATATGATGTCACGAATATAAACTTTGTTTGGAACATATATTT
ATAATTTAATGTTAATAATTAATAATATTGTTACATATAAATATAATCTTATCATTACTCGCTCTATATAGT
TCCATTGACGTAACATTATTAGTTTTATTGTAGTATCTTATAATAGTGCATTACGTTGTATATCATCGAAAA
TATGCTCTAACTGCTTTGTAATTGCTTTTATAATGTCATTTTTAATAATACTAATGATATAATTATAATTTT
GATAACTATTAATGTTACTGATGTTATTACTAATCTGTTACGTATACATTACTAATATAGTGTGATACTAGT
TCAATTATAAATATATTTTTTATTCTAACTATATTAACTTTTATGTGGATACTAATACATTACTCATTATAA
ATATTTAATTAGCTATGATTCGTAACAAT-------------------------------------------
------------------------------------------------------------------
>KY698730.1_Leishmania_braziliensis_strain_MHOM/PE/89/LH754_clone_LH754_71_minicircle_kinetoplast,_complete_sequence/1-740
AAATTAAATTTAAATTATTGTCTAACATTAACGCTATTACGTCATTATAAATTTTAAAAATTAATAAAATTC
GTCAAAATTCGTACTCCCCGACATGCCTCTGGGTAGGGGCGTTCTGCGAAATTCGATTTTTGGCATACAGAA
ACCCCGTTCAAAAATAGGCCATTTTTCGCGTTTTTTGGCCTCCCCGTGCACAATTAGGGGTTGGTGTAATAT
AGTGGGCCGCGCTCCCCGGCTGGAGTTAGAATGCCATGAAATAGGCCTCTAAGAGGCTTGAATTTATGAAAT
TAAAATTATTTTGCTTTATAACATTTAAAGTTGATTTATTATTTAATTTTATTTTGTTATCTACTATATTGA
CTTGTGTTATACTAGTTTAGTTCTGTAATACACTAGTTATGGTGATAGTATTAGTGATAGTGTGGTAATATA
TAGTTTAAATATAATTATACTCTATTCACTATGACAGTACTATTATGTCGATGTTAATACCTAAACTAGCTC
CATAACTGCTTTGTAACTAATATATAATATGAATTTTACTAGTATTATACATTATAGACTATCTTGAATATA
AACTTAGTGATACTAGTAATGAATATAATAATTATTGAATGTTACATTGAAGTTAATGATTACTCTAATTAT
AAAATAATACTATTACTTGATTATATCTCATACATAGCTGTTAGTATACTATTACGTTACTAATGTAGCACT
AATGAGAACATAATTAGTAA----------------------------------------------------
------------------------------------------------------------------
>KY698731.1_Leishmania_braziliensis_strain_MHOM/PE/89/LH754_clone_LH754_72_minicircle_kinetoplast,_complete_sequence/1-751
CTAAATTAAATTTTATTATTTTGTTTTGCTATATTATTGGGTAAGGAGTCGAGTCATTACCTGTGAAAAAAC
GATTAAAATCGTACTACCCGACATGCCTCTGGGTAGGGGCGTTCTGCGAAAACCGAAAAATGGCATACAGAA
ACCCCGTTCAAAAATCCCCCAAAATTCGCGTTTTTTGGCCTCCCCGTGCACAATTAGGGGTTGGTGTAATAT
AGTGGGCCGCGCTCCCCGGCTCGAGTTAGAAACTTGAAAAAGTGGCCTCTAAGAGGCTTAGTTTGCGTGTTT
TAATATTATTTTCGAATAAACTATTTTTAAACTTAATTTAAACTTATCTCTGTGCTAGTATGGTGTAGATAA
TATTATATTGATAATTAAACTTAGTTGTTCTTATATAAATTTAATACTAGTTCTGTTTATATAGTTATGATT
AGTTTATGTATACGATAATGTTAGTATTCAATACATTACTATCTTATTATGGGTTAGATAGACTCATTACCC
GCAATACTAGAATAAACTAATATATATGTTATGTTATACTAGAATATCACGTATTATACTAACATTATAATA
GCTATAGTTAGAGTATATAGTTGTATTACATTAGTTTATTATAATAATTATATTTTTATATTTCTTTAACTA
CTCTCGTTACTATTTGTGATAATCATTTATTAGATTTATTAATTAACTATAAATTATTTTATTAATACGTAA
ATAATATTTTTATTTGATACTACTCACTTAG-----------------------------------------
------------------------------------------------------------------
>KY698732.1_Leishmania_braziliensis_strain_MHOM/PE/89/LH754_clone_LH754_73_minicircle_kinetoplast,_complete_sequence/1-751
TAAAATAATTTTATTAGTAGTAATGAGTCAGTGTGTTACTCGCGATAAACTTTATAAAATTGGTAAAAATGG
GGGTCAAATTTTACTCCCCGACATGCCTCTGGGTAGGGGCGTTCTGCGAAAACCGAAAAATGGCATACAGAA
ACCCCGTTCAAAAATTGCCCGAAAATCGTGTTTTTTGGCCTCCCCGTGCACAATTAGGGGTTGGTGTAATAT
AGTGGGCCGCGCACTCCGGCTAGAGTTAGAATCGCATGAAAGTGGCCTCTAAGGCCTTATAATTTTGATTTT
CTAACTTTAGATGAATAATTATTGATATTTAGAGAAAATAAAATATAATTAACTTATTTATGCGCTAATCGT
TGCTAATTTATTTATTATTATTAAACTTTTAATGTTACTAGCATGTTACGTTGTATTATAATTTAATATATT
ACTAGTTCCATACTTTATCTTAATACTAGCTCTGTTATACGATAATGGTGCAGCTTATAGTTAGTAACATGA
GTAGTTAGATATTAATTGTAATATATATTGTATATGTAACATTGAGTAATACTATATTAGCATTATGGTTAT
AGATAATGTAGCTCCATATTATAACTTTATATAGTTCTATTACGAGATAATAATTATAGTTTTATGTGTATA
ATATAATAATAATTTTATAATGTTCTTATCTATACTTACATTTCGCTATGTGTTCGCTAACATTGATTTATA
TTATGTGATATTACTGTTTGATGTACTATTA-----------------------------------------
------------------------------------------------------------------
>KY698733.1_Leishmania_braziliensis_strain_MHOM/PE/89/LH754_clone_LH754_74_minicircle_kinetoplast,_complete_sequence/1-749
TAGTTTAAATAATAATTTTTAATTAGTGTGGAAATATATTTTATTAATAACGTGGTTACAGCTCAAAAATTA
GCTCAAAATCGTACTACCCGACATGCCTCTGGGTAGGGGCGTTCTGCGAAATCGCAAAAATGGCATACAGAA
ACCCCGTTCAAAAATACCCCAAAAATCGCGTTTTTCGGCCTCCCCGTGCACAATTAGGGGTTGGTGTAATAT
AGTGGGCCGCGCACATTCTCCCGAGCTAGGATCATAAAAATAAGGCCTCTTAGAGGCTTGTTTCTCGCGTGT
TACATGTTTTTCTAATATTTATTTTTCTAACTTAAATTTATCTTTTAAATTATTATATTTATTAGTTTATTA
ATAAGTTTATAATTGAATGGTAATAGTTTCTAATTTATAATTATATTATTTATCTTATTGTTATACTCATAT
AGCTTATCACGATACTATTACATACTAATATAGTCTATCTATGTTCTGATAATATAGTAATGAATAGTGTCT
AGATAGTAATATATAACATGTTTAATATATAATATATCGCTAATTTTAATAATACCAATTATAATATTTTAT
GATACTATACGAGATAAACTATTTTAATATATTTGATAATAATAAATATTATTTCGCTAAACTTTACTTATA
TTATTAATATTATGAATACAATAAATTTATTTTTATATATATTCTTTACATTGCGCTAATCTAGTTAATAGT
GATACATGCGTTGATTATAAATATAATGT-------------------------------------------
------------------------------------------------------------------
>KY698734.1_Leishmania_braziliensis_strain_MHOM/PE/89/LH754_clone_LH754_75_minicircle_kinetoplast,_complete_sequence/1-742
ATTTACAAATAATATTTTATAAGTTTGTTAATGTGTTCCCTAAGGAGTCGACTCCTTACCCCGCAAAAATGG
GGGCAAAATCGTACTACCCGACATGCCTCTGGGTAGGGGCGTTCTGCGAAATCGCATTTTTGGCATACAGAA
ACCCCGTTCAAAAATTCACGAAAAATGCCATTTTTTGGCCTCCCCGTGCACAATTAGGGGTTGGTGTAATAT
AGTGGGCCGCGCACATCCGGCAGAGCTAGAACTCGTGAAACTAGGCCTCTTAGAGGCTTGATTTTTGAATTT
TAAATATTTCTAACATGAATTAATAAATTTAAATAAAATATGTTCTAATTAGTGCTGATTTAGTTAATATAT
AGTTATGATAATTAATTTAATTGATATAATAATATAATTAGATTTAAATGTTACTAGTTTGATTAGAATATA
GATTTTATATAATATTATTAACTATGTTAGCTCCATTGTTATACTCTATGTCTATAATATCGCTAATACTAG
TACAATATATATTCCCTTTGCTTTGTTATATGGTAGTAATAGTGTTATATCTATATGAGTGCAATACAATTA
TAAATTTTAATTAACTATTGATAAAGTTTAATATTACATTGTTATAATAGCATTACTATACTTTAACTATAA
ATTCTTTTTCTTGTGATATTACTAAACTAGATGATATAATATTATGCTAACGTGTGTTAATAGCTAGCACAA
TTATTTAATTAATTATAGTTTT--------------------------------------------------
------------------------------------------------------------------
>KY698735.1_Leishmania_braziliensis_strain_MHOM/PE/89/LH754_clone_LH754_76_minicircle_kinetoplast,_complete_sequence/1-741
AGTCAATATTATATTTTAAATTATAATTTTATAAATATTTTTAATTCAAGTTTTATTATGTCTTGAAAATAG
CGATAAAATCGTACTACCCGACATGCCTCTGGGTAGGGGCGTTCTGCGAAAACCGAAAAATGGCATACAGAA
ACCCCGTTCAAAAATCCCCCAAAATTCGCGTTTTTTGGCCTCCCCGTGCACAATTAGGGGTTGGTGTAATAT
AGTGGGCCGCGCACTCCAGCTCGAGCTAGGATCTATAATTTTAGGCCTCTTAGAGGCTTGTTTTTATAAAAT
TAAACTTAGAATGGAGAATTATTATTTAGATGGAATAATTGAACTTATATTTTTTATTTTTAATATTATTTG
CTCATTATTACGTTGTTATGGCTATCAATAATATAGTTTTTATTTAGTATTTAATTAGTAATAGTTTTAGTA
TAATGATTGTCACGTATATAGTAGTAATGATGATAGTATCGATATGGTAATGGTATAATGCTAGATAATACT
CGTAACTAGAATATATATTATATTATATTACTATGTAGACACTATATCTATACTGTATTATAACTATGCACA
CTATACCATACTATATCAGTACTATGATAGTAATAATTTTATTTAATGTAATAGTTCAATTTAATAATATAA
TATTTAATCTAGAACTTATATACTTTTGTATTTTAACTAATATAGTTACTAATCTATTACTAATGTATTACT
AACGTTGTATGCTATTAGACT---------------------------------------------------
------------------------------------------------------------------
>KY698736.1_Leishmania_braziliensis_strain_MHOM/PE/89/LH754_clone_LH754_77_minicircle_kinetoplast,_complete_sequence/1-741
AAATAGTTCTAAATAAAATTTAATATGTGGTGTCTTACATGGTTACATTAGATCAAAAATTATTAAAAATGG
GGGTAGAATTTTACTCCCCGACATGCCTCTGGGTAGGGGCGTTCTGCGAAAACCGAAAAATGGCATACAGAA
ACCCCGTTCAAAAAATGCCCGAAAATCGCTATTTTTGGCCTCCCCGTGCACAATTAGGGGTTGGTGTAATAT
AGTGGGCCGCGCATCCCGAGTTGAGCTAGGTTCGATAAAATAAGGCCTCTTAGAGGCTTAAAATTGATAAAC
TAAAGTTTACATAGAGATTAACTAATTGAATTACTATTTTATATTTAACATTAATAAATATTATTTGTTCTC
GCGTTGCATCACTAGTTAGTAACATTGATTAGTATTGAATAGTATGTGTTAGTAATAATTGTATGTAATATT
ATTTAATTTTATAATTATTGTTTATATAGTAGCCGATAGTATACATGTATAGTGTATTAGCCTCGTATTAGC
TCATAACTAGAATATAATATATATTTAGATGTAATATTGAGTAACATAATGATAATAATACTCTTATACTTA
TAATGCTATCAATGTTATTAATTTATAATAGTTTAATTTTATATATTTAATAGTTTTAATTGTGCTATACTT
TTACTAACATAGAATTAAATATATTTATCTAACTAGCACTATTACACGTTCATGTTTTGATTATAACATTGA
GAATAATAACGTAATAATATA---------------------------------------------------
------------------------------------------------------------------
>KY698737.1_Leishmania_braziliensis_strain_MHOM/PE/89/LH754_clone_LH754_78_minicircle_kinetoplast,_complete_sequence/1-740
AAATAAACTTAAATAAAAATTTAAATGACTGTGATACGTGTGTTTAGAGTTTAATAAAATATTATAAAATTC
GACAAAAATCGTACTCCCCGACATGCCTCTGGGTAGGGGCGTTCTGCGAAAACCGAAAAATGGCATACAGAA
ACCCCGTTCAAAAAATGCCCGAAAATCGCTATTTTTGGCCTCCCCGTGCACAATTAGGGGTTGGTGTAATAT
AGTGGGCCGCGCACCCCGACTCGGGTTAGGTTGTCGTGAAACTGGCCTCTAAGGCCTTACATTTTTAATTTT
TAATCTTTTTCTAGTTTTATTTTAATTTTTAGTTTTGATTTAATATTAAATTTAATAATTTTATTTATGCTA
GCTTTGATTTAGTATTCTAATTTGTAATGCATTGATATAATTAATTTAATTACACTGATATGATAATATTTA
ATGTATTACTAATTTATTGATGCTAGAGTATAATATTATCGTTATCGAGTGTGGTAATGAGTGCATAATAGA
ATAAGCATAGAATAAGTTATGTTTAATATTGTAACACTATAATATACATTACTATCATTACGCTAACTATAC
TCTACACTTTACTCTATGTTAGTTCAATAATAATTTTATAATTAGTTTGTATAGTATAAATTGATGTTCTAT
TATTTATAGTTTATAATTTATCTTATTTATATCGCACTGCATTAGATAATAAAATAGTTTTATAATTAGTGT
CTTACTAGTAATAACTTTAA----------------------------------------------------
------------------------------------------------------------------
>KY698738.1_Leishmania_braziliensis_strain_MHOM/PE/89/LH754_clone_LH754_79_minicircle_kinetoplast,_complete_sequence/1-749
ACTTTATAATATTTTAAATTTGTGTTTTACAGTGTTACTGCGTTAATAGATTTATAAAATTCGCAAAAATGG
GGGATAAATTTTACTCCCCGACATGCCTCTGGGTAGGGGCGTTCTGCGAAAACCGAAAAATGGCATACAGAA
ACCCCGTTCAAAAAATGCCCGAAAATCGCTATTTTTGGCCTCCCCGTGCACAATTAGGGGTTGGTGTAATAT
AGTGTGGGGTGCGCTCAGTTTTAGGCTAGCTCATCGAAAAGTAGGCCTCTCAGAGGCTTAAAATATTGAATT
CTAATTTTATTATTTAATATTTAAATATAATTTATTATTTACTAATTTTATTCACTAATATAGTTCTGGTTT
AGCATATGATTAGTTAATATTAGTATAGCGTTGTAATAATATGGTAATAGAATTTATATTTATTATGTTTTA
ATAATTAGTATTACACTCGTTCATTACATTGTATAATTATGTCGGTAGTTATCATAACATGGAGTAACATTA
TAGCTCCAATATAGAATATAATTGCTTTTGTAGTAATATCAGCGTAATACTATACTATTTTGATAAAGTTTA
TAATTTTATTTTAATTAAACTATCATTACACTATTATGAGCTAATAACGTTACGTATAAATTTAATAATAGC
TCCGCACTAGTAAAATATTAATAATACTAATCTATGCTATACTTATTGATGTGAGTAGATATTAACTTTGTC
TTGTATATAAATTTATTTAATTCGTGCAC-------------------------------------------
------------------------------------------------------------------
>KY698739.1_Leishmania_braziliensis_strain_MHOM/PE/89/LH754_clone_LH754_80_minicircle_kinetoplast,_complete_sequence/1-745
ATTTTTATAATGACATTGTGATGTTACTAGTGTGTTACTGTGATTATAATTTTATAAAATCTGTAAAATTTA
GCATAAAATCGTACTCCCCGACATGCCTCTGGGTAGGGGCGTTCTGCGAAAACCGAAAAATGGCATACAGAA
ACCCCGTTCAAAAATAGCCCGAAAATCGCGTTTTTTGGCCTCCCCGTGCACAATTAGGGGTTGGTGTAATAT
AGTGGGCCGCGCACATCGACTCGAGTTAGATTGCCATGAAATAGGCCTCTTAGAGGCTTAAATTTTATTTTC
TAAACTGTTCTGCTTTAATATTGATTTTATTTTATAAATTAGCTTTATATTTTAAATTATTTTATTTTTAAT
ATAGCTTTGGATAAGTTTAATGTTATTAATAGATTTGAATTAATTAATTTTAATAAACTATATAATTATTAA
TAATATTACTATGTTATAATCATTACGATACTATCTCTATTCAATGTTACCAGCTCCTATTATTACTAAATT
AGCACAGAATAACTTAATATTAACTTATATTGTAGATAATATACTAACTTTATAGATAATATGGTAATGATA
GAGAACACTATGGTATTACTATAATGAACTATATTTATTTATAATTTTATTACATACTAGACTTAGATATAA
TTATACATTTATATTAATTTTACTTTCTTACTTATGCTATAGATGATAAAACTATATTTACTCATTAGAGAT
ACTATTTTGTTACAATAATAAATTT-----------------------------------------------
------------------------------------------------------------------
>KY698740.1_Leishmania_braziliensis_strain_MHOM/PE/89/LH754_clone_LH754_81_minicircle_kinetoplast,_complete_sequence/1-749
AATTTAAATTAAATAGTTTTATGCGTGACAGATAATTTTTATATTTTAGTTTTTATAATTTCGTAAAATTCG
AGTCAAAATCGTACTCCCCGACATGCCTCTGGGTAGGGGCGTTCTGCGAAATCGCATTTTTGGCATACAGAA
ACCCCGTTCAAAAATTGACCAAAAATCGCATTTTTCGGCCTCCCCGTGCACAATTAGGGGTTGGTGTAATAT
AGTGGGCCGCGCACTCCGGCTAGAGTTAGAATGCCATGAAATAGGCCTCTAAGAGGCTTGTTTTTTAAAATT
TAAACTTGAATTGACATAATTGGAATTAATATTGATTTATAATTAGAATTTATTTAATATATTTTATTTGTT
CTAATTTGTAACTATTATTTGAGCTTATATAGTTCTATGATTAGTAATGTTATTAGTTTTTAATTTAGTTAT
TATGATTATTACAAATTAACTATAACATTAGCTTTAACTGTTCTATACTGTAATGGGTAGACTCCTTACCCA
AAATAGTAATATATAACTAGTTGTAACTTGTATTTTGAGCTATTATTATGATAATTATAGTGTATTACGTGG
TTAGAGCTAATAGTTACTCTTAGTTATAATGTTATAGTTAAGTTAGTAATAGATTTAGATTTAATTAATATT
TTATTTTATTTTATATATTACTTGCCATGAATTTAACTATTATAGCTAAACATTATCTAATAGAGTTGTTAT
ATGTGTGATAGATAGTTTATAATAATATA-------------------------------------------
------------------------------------------------------------------
>KY698741.1_Leishmania_braziliensis_strain_MHOM/PE/89/LH754_clone_LH754_82_minicircle_kinetoplast,_complete_sequence/1-749
ATGCTAGAGTTAGAAATATAGTTAGAATTAAATTTTAAATTAATGATGTTCACTATAAAATCATAAAATTCG
CGACAAAATCGTACTCCCCGACATGCCTCTGGGTAGGGGCGTTCTGCGAAAATCGATTTTTGGCATACAGAA
ACCCCGTTCAAAAAATGCCCAATTTTCACGATTTTTGGCCTCCCCGTGCACAATTAGGGGTTGGTGTAATAT
AGTGGGCCGCGCATCCCGGCTAGAGTTAGAATTGATAAAAAGTGGCCTCTTAGAGGCTTATAAATTTAGAAT
TAATATATTTTTAGAATAATTTATTTTTAATTATAATTTTGCTTTAGATTAGCTCTAATGTTAGATAATGAT
TGTTATAATTATATGTGATATTTAATTTTATTAGTTTAGTTATTTTAATAATTATCATTACTATGTTGTTGC
CGATAGTGTTCTATTATGTTACTTGTATAGTTATACTATGTAGTGCATGATTAGACTATAATGAGTATCACT
AGACTAGATATGTAACTTATTCTATATATAACTTGTTAGTATGTAGTAATAATACGTAACATTATAGTTCAA
TAATAGCTATACATTTTATAATAATTATATACTATTTACTGTTCACTTATATATAAACTAGTTTTGATAAAA
TTAATTGACTAGTGATAATGATATTATAATGATTAGTATGATTTAGTAATACATAATAAATATATTTTTATT
AATAACATTTATTTATTCACTACACTGTT-------------------------------------------
------------------------------------------------------------------
>KY698742.1_Leishmania_braziliensis_strain_MHOM/PE/89/LH754_clone_LH754_83_minicircle_kinetoplast,_complete_sequence/1-758
ATATGAACTAGATTTAGTTTCTAATTTTATAAATAATTAATTTATTAGATTCTATAATTTCATCAAAAATAG
CCTTAAAATTTTACTCCCCGACATGCCTCTGGGTAGGGGCGTTCTGCGAAATCGCAAAAATGGCATACAGAA
ACCCCGTTCAAAAATCCCCCAAAATTCGCGTTTTTTGGCCTCCCCGTGCACAATTAGGGGTTGGTGTAATAT
AGTGGGCCGCGCACTCCCCGCTGGGTTAGGATGTGTGAAATATGGCCTCTAAGGCCTTATGTTTTATGAATT
CTAGACTAAATTGACTATTATGTGATAAAACAATTATTATTTTATATTATTGCTAAATGTTTCTAATTAATT
ACACGCTAGTTTAGATTAGATAATAATTTTGTTTAAATATATTAATTATGTCTACTCTATTATCTTATGTTA
CACTTTCATTGATATTATCTATTATTTTAATAATTATATACTCTAATAGCGCTGTGTTATGGTTATCTCAAA
AATAGCTAAAATATTCCCTTTTCTAGTTATATTATTGCATATTTTATATCAATTTATAGCTTTTTAATAGTA
ACACTTAGATAATATAATTATTGATGATATAGCTAATGAGTACATATAAAATTATAAATACTATTACTATTA
TGATACTCTTATTAGACTGTCATATATACTTATACTATCTTCTATCTCTTGTAAACTTTTATTGTTTGTAAT
TATCTAGTAATATTAAATTGTTATTATATATGTCGCGT----------------------------------
------------------------------------------------------------------
>KY698743.1_Leishmania_braziliensis_strain_MHOM/PE/89/LH754_clone_LH754_84_minicircle_kinetoplast,_complete_sequence/1-748
CAATAGATAAAATAAAAATTAGAAATTAAATAATAACAATTTTAGATTATTGTCTTATAACGTTAAAAATCT
GCTAAAAATCGTACTACCCGACATGCCTCTGGGTAGGGGCGTTCTGCGAAATTCGAATTTTGGCATACAGAA
ACCCCGTTCAAAAATTGGCCATTTTTCGCGTTTTTTGGCCTCCCCGTGCACAATTAGGGGTTGGTGTAATAT
AGTGGGCCGCGCACCCCGGCTAGAGTTAGAAACTATAAAATGTGGCCTCTTAGAGGCTTAATTTTTAATTTT
TAATATTTTTAAATTAAATTTAGATTTTAAGTTATTATATTGCTTGTTAACATTAATTTTATTTATATTTTT
AATTTATAGTTCTAGTTTGAATATATTATTTGTTATATTAGTGATAGACTAGTTTTAATGTTAGATTGATTA
TAATTATACGTTAACTATCTCATTACTATACATCGCTGTTCTATACGTTACTATGATGTGTTCTGATGGTTA
CATAACAAGTACAACTTATATTAGATATATTCTATAGTATATTATTAGCTCATCTTAGACTATACAACTATG
ATACTATTATAGTTACTAACATTGGATATAATTATAGTTAATAAATAAAATTAATATAGTAACGTAGCTGTT
CATATACAATTAACATTATGTTTAATATTATATTTATTTAGTTAATTAATTTTAATAATTAGATAGTAATGA
TGCTGTGTGAGAATATAAATTTGATTAA--------------------------------------------
------------------------------------------------------------------
>KY698744.1_Leishmania_braziliensis_strain_MHOM/PE/89/LH754_clone_LH754_85_minicircle_kinetoplast,_complete_sequence/1-750
ATAACATTATGAATTATTTTTATCAATACGCGTTACATGTTTTTAATTTTATGAATTTATCATCAAAAATAG
GGTCCGAATTTTACTCCCCGACATGCCTCTGGGTAGGGGCGTTCTGCGAAATCGCAAAAATGGCATACAGAA
ACCCCGTTCAAAAATTGCCCGAAAATCGCGTTTTTTGGCCTCCCCGTGCACAATTAGGGGTTGGTGTAATAT
AGTGGGGCGCGCATCCCGATTCGAGCTAGCTTCGTTAAAAGTAGGCCTCTTAGAGGCTTGTTTTATTATTTT
TAACTTGAGATAACATAAATTTAATTATTTATCTAATCTTGATATAGAATTATTTATAATTTGAGTTTAATT
TATATTTTATTAACATATTTAATATTATGCTGCACTGATTAGTTCTCTATTGATAAATAATAAATAATGTTT
TACTAGTAATACGGATTAGTAATGTTAACTTTATAATGTTATCTAATAGTGCTCGCTGTGTTACATACAATA
ATACTAGCAATTACAATATATTCTAATATATGTTACACTCATTACTATAGTATCACATTAGCTATCTATAAA
GTTTAAACTAGTAATAATAATATTGTTATTGTATTGTAATAGATGATTTAACTTTTTAATTCATATATAATT
TTTATTTTACTAGATTTTATTTATTATATGTTCTATCTAAGTTTGATCTAAATTATTACTAATCTATGTTAC
TATGTGTTCTGATTAATATTAAATTAATAA------------------------------------------
------------------------------------------------------------------
>KY698745.1_Leishmania_braziliensis_strain_MHOM/PE/89/LH754_clone_LH754_86_minicircle_kinetoplast,_complete_sequence/1-750
TAAAATTATTTTACATTAACTTATTATGCTGCATTACCATTGAGATAAATTTATAAAAATCTATAAAAATGG
GGGTTAAATTTTACTCCCCGACATGCCTCTGGGTAGGGGCGTTCTGCGAAAACCGAAAAATGGCATACAGAA
ACCCCGTTCAAAAATCCCCCAAAATTCACGTTTTTTGGCCTCCCCGTGCACAATTAGGGGTTGGTGTAATAT
AGTGTGGGGTGCGCTCAGTTTTAAGCTAGCTCCTCTGAAAGTAGGCCTCTAAGAGGCTTAGTTTTTAATTTT
TAATTTTTTATTTACTATTTTGATTTTAATGTTGATAATTAACTTGAATTTAATAATATTGGCTAGCTAGTT
TATTATTTAGTTTAAATATTTATTTTATATTAAATATAATTTTAGTTTAATTATTTTATCTCATATATACTT
ACAATGTTACATCATTATACTAGCTCAATGTAGTTATATAGTTAGTATTGTTATGATAGTATGAGTAATGAG
TAAAGCATAGAATATATTGATATTAAGTTATATTGTGCTATATTAATACTATTTTATAACACTTTAATAATT
TTATAGTTTTACATACTTTAATACTATTCAATGATTATAATTATAATTTATTCTGTTCTAGTTTTTATTTGA
TAAATATACATACTTACACTAGCTTTATCTTTTTATTTATGCTATAGATTATAAACTAGATTGTTACTAATT
AATTATTACTAATAGCTACTAACGTGACAA------------------------------------------
------------------------------------------------------------------
>KY698746.1_Leishmania_braziliensis_strain_MHOM/PE/89/LH754_clone_LH754_87_minicircle_kinetoplast,_complete_sequence/1-740
AATTATATTTTGTTAATAGAGTTGCATTATTGTTTTTAATTTTAATTTTTTATAAATAATTCGTAAAAATGG
GGGTCAAATTTTACTCCCCGACATGCCTCTGGGTAGGGGCGTTCTGCGAAAACCGAAAAATGGCATACAGAA
ACCCCGTTCAAAAAATGCCCGAAAATCGCTATTTTTGGCCTCCCCGTGCACAATTAGGGGTTGGTGTAATAT
AGTGGGCCGCACACTCTCGCTGAGGTTAGGATTGCGTGAAATAGGCCTCTAAGAGGCTTGATTTTATATTTT
TAGATTGGAATTGAATATTATTTGATTTTAGATTAATAATTTAGATTTAGATTTATTATTAGAGCTAGTTGT
TACATTATTTAAATAATATACTAGACTAGTTCATATTAGCGACAATAAAGTTATATTTAATGAGATAATGAT
TCGTTACATATAATAAATTTATATACGTGCCTATGTAGTGCTATTATAGTATTGGTTAGAGTAGATATAGAC
TATAGAATAAGTTATTCTGTAATTGCTCTAATATGATGCTATTTTAGTAATACTTAATAATACTAACCATCA
CTGAACTATAACTATATATAAAATTATATAATGTGCTATTAAATAACTATAACACTATATTTATTATTTATT
ATTAGTGTATTGATAAGTTTATTATTAGTATATTACTTTTATTAACTCTATGTTCTCTGCATTTACTATCAT
TAGAGGCACATTACTAGCTA----------------------------------------------------
------------------------------------------------------------------
>KY698747.1_Leishmania_braziliensis_strain_MHOM/PE/89/LH754_clone_LH754_88_minicircle_kinetoplast,_complete_sequence/1-748
TTTTAAAATAAAAATATTTTTATACTAGAGTGTTATTATGTTTATGATTCGATATTATAATTTCAAAAAATG
CTATAAATTCGTACTCCCCGACATGCCTCTGGGTAGGGGCGTTCTGCGAAAACCGAAAAATGGCATACAGAA
ACCCCGTTCAAAAAATGCCCGAAAATCGCTATTTTTGGCCTCCCCGTGCACAATTAGGGGTTGGTGTAATAT
AGTGGGCCGCGCACCCGGCTAGAGCTAGGATTGGAAAAATATGGCCTCTAAGAGGCTTGTTACGCGTGTTTC
TAACTAAAGTTGCTTTGAAATAGAATTATTATTATTTTTAAACTAGTTATTTATTTATTTATTTAACTTTAC
TTATTAATGTGCTAGTTTAGTTACATTATATCAATACTAATCTATACTGTTCATTGCTAGTATAAATATTGA
TTTAATATCTTTATAGTTTTATAATTATCGATAACGTTATATTCATTACAATGTTACTCGTTATATCTATAA
TATGCTCCTTTTATATTAATATCAATTGCTATTACGTGGATAATATAGTATTAGAGTTAGTGACAATGTATG
TAATGTTATAGTTTTAATGATAGCGATAATTTTATAATAATTAATATACAATTAGAATATATAAATAATATT
ATTAATTTAATTAGATATAATTCATTACTATACTAGCTTGACTATAATTAGAATTAAAATTGTTTTACATTT
AGAACTGCTTAGCAATATTATAGTTTAA--------------------------------------------
------------------------------------------------------------------
>KY698748.1_Leishmania_braziliensis_strain_MHOM/PE/89/LH754_clone_LH754_89_minicircle_kinetoplast,_complete_sequence/1-752
TGTTTTAATAATAATTTATAAATTGTTTCGAAATAATATTTTATCTTATGTGTCATTATAGTTCCAAAATTA
GCATAAAATCGTACTCCCCGACATGCCTCTGGGTAGGGGCGTTCTGCGAAATCGCAAAAATGGCATACAGAA
ACCCCGTTCAAAAATTGCCCGAAAATCGCGTTTTTTGGCCTCCCCGTGCACAATTAGGGGTTGGTGTAATAT
AGTGGGCCGCGCACCCCGACTCGAGCTAGGATGATGAAAATAAGGCCTCTTAGAGGCTTGTTTCTCGCGTAT
TACATGTTTTTCTAATAATTAATTTTTATAACTTATTTTTAACATTTAAATTATTATATTGACTAGTTTATT
AATATATTTATTGTTTAGTTAAATTTATATTTTAATTTGTAATATTATTTGTCTATCATTACTACTATGTTA
TATCTAATACGTTACTTATTCATACTATTATAGCTTATCTATGTAATGGTTAGTATAGTTATAGATAATGGG
TAAATAGTAATATATAACATGTTTGATATTATATTATATTGATAAAATTAGTAATACAGTGTATAACGTTAG
ATGATATACATGAGTTAGATTATTAGTAATTAAATAATTATAATCAATAATGTTATGCTCATTGTTACTTAT
ATGATATAATAGTTTCGATATAATTTATTTATTTTTACATATACTCTTTACACTATGTTACTCTAGTTAATA
AGCTTGTATGCGCTGATAATAACTATAATATT----------------------------------------
------------------------------------------------------------------
>KY698749.1_Leishmania_braziliensis_strain_MHOM/PE/89/LH754_clone_LH754_90_minicircle_kinetoplast,_complete_sequence/1-741
TAGACTATTATTATAATTTAGAAATAATTTTAAATAAATGTTTATCTTAGTTTTATAATTTCGTAAAAATGA
GGTTAAAATTTTACTCCCCGACATGCCTCTGGGTAGGGGCGTTCTGCGAAAACCGAAAAATGGCATACAGAA
ACCCCGTTCAAAAATCCCCCAAAATTCACGTTTTTTGGCCTCCCCGTGCACAATTAGGGGTTGGTGTAATAT
AGTGGGCCGCACACTCTGGATTGAGCTAGGATAGACGAAACTAGGCCTCTTAGAGGCTTGATTTTTAAAATT
TAAATTATTAAACTTGTTTTTGACATTTAAAACTTAAAATATATAATTTATTAATAATGTTGCTCGCTATTA
GATCTAATTTATTATAATTTAATTAATTTTATTTGTATACAATTTTATTACTATCTATATGCTATAATGTTA
CTAATATAGTTCAATGATCTGTTCTAATGGTTACATATAATAGTAGCCGTATTAGCTTCGATATAGTGCATA
TTATAACATATTATAATATATATTAGTAATACTCTCATATGATACTATAGCATTACTCTTACTCTCTATTAG
CATTCATTACGATAATAACATTATTTAATAATTATTGTATTACATTGTTATAAGTTTATTACTCATATTAAA
TAATATAATTTTGTTATTCATTTTATTACATGTCAGTTCCATTATTAACTATGATGAACTAGTATTAACTAA
GATTAGAGTATTACATTAAGC---------------------------------------------------
------------------------------------------------------------------
>KY698750.1_Leishmania_braziliensis_strain_MHOM/PE/89/LH754_clone_LH754_91_minicircle_kinetoplast,_complete_sequence/1-748
GATTAGTAATAATTGTTTTTATAAAAATAATTTTAACTTTAGAGTTGATGTTGCGTAACGATTAGAAAAATT
CATTAAAATCGTACTCCCCGACATGCCTCTGGGTAGGGGCGTTCTGCGAAAACCGAAAAATGGCATACAGAA
ACCCCGTTCAAAAATCCCCCAAAATTCGCGTTTTTTGGCCTCCCCGTGCACAATTAGGGGTTGGTGTAATAT
AGTGGGCCGCGCACCCCGGCTTGAGCTAGGATCATAAAAATATGGCCTCTAAGAGGCTTGTTTCGCGTGTGT
TAATATGTTTTTCGAATAATTATTTTTTATATTATATTTTGACTTTATATTACACTAGAACTTGCTATGTTA
AACTATTGATATTATTTTGTTAGAATATATTTTATTAAATTGTAATTAGTGCGTTACTAGTAATATTTATAA
TTATTATTTTAGTTTCGAATTAGATAACGATATAGCTGTTCTATGTATGTAATGTGATAGTAATGCTTAGTA
ACCCTCAATATATAATATATTCTAATATAAAAGGGGATATTACTCATTACTATAATGTTATTAACTCTTAGA
GACACTATAATGATAATACTAAACATTGAACTGATATGGAACTATGAATATTATATAATGATGGAGTTGTAA
TATTAATACTATTCTAATTATACATTAACACTTATATACTTTTCTCTATCTCTTACGATGTTCTTATTAGCT
CTGACATAGTATTTATTAGTGTTACGTT--------------------------------------------
------------------------------------------------------------------
>KY698751.1_Leishmania_braziliensis_strain_MHOM/PE/89/LH754_clone_LH754_92_minicircle_kinetoplast,_complete_sequence/1-753
TAGATTATAAAATTAATTTTTAAATTTATGATGTTACTAGTGTGTTACTCGTTATAAAATTAGTAAAAATGG
GGGATAAATTTTACTCCCCGACATGCCTCTGGGTAGGGGCGTTCTGCGAAAACGGAAAAATGGCATACAGAA
ACCCCGTTCAAAAATCCCCCAAAATTCGCTATTTTTGGCCTCCCCGTGCACAATTAGGGGTTGGTGTAATAT
AGTGTGGGGTGCGCTCAGTTTTGGGCTAGCTCCTCGAAAAGTAGGCCTCTTAGAGGCTTGTTTTTTCAAATT
TAAATTTTTCTCTTTTATATGTTAATTTATAAGTTGAATTTAATTAATTTATATTTATTTAAATAGTTTAAT
AATGTTCTTGCTAATGTTACTATATCTAAACTTTGCTAAACTAGAATTATATTTTATTATAGAGTAGTATTG
TTAATGTTAAATAAGATTATACATGTAATACTATCTAGTGCTGTTATTAGTATCATTAGAGTTACGATATTA
GCTCTTATTAGTTACAATATATTCTAATATGTAATATGTTAGTATCTCTATTAGCTATATTATAATGATTAA
CGTTACAACTATAATACTAACTTTATATTTATTAATTATAACTTTATCTGTTACTAGCATTGATAATTAGTT
TATATACTTGATAATATTTATTTCTTTTCTCTTTATTATACACTGATATGATTTTATCTAAATTAGAATTTA
ATAATTTATTAATAATACATTACTAGCTATACT---------------------------------------
------------------------------------------------------------------
>KY698752.1_Leishmania_braziliensis_strain_MHOM/PE/89/LH754_clone_LH754_93_minicircle_kinetoplast,_complete_sequence/1-737
CATTAGAGGCTAAATAAAGTTTAAATTATTTTAATAAATTGTTTTTAATTTTGATAAAATTGAGAAAAATAG
GGTCCAAAATTTACTCCCCGACATGCCTCTGGGTAGGGGCGTTCTGCGAAAACCGAAAAATGGCATACAGAA
ACCCCGTTCAAAAAATGCCCGAAAATCGCTATTTTTGGCCTCCCCGTGCACAATTAGGGGTTGGTGTAATAT
AGTGGGCCGCGCACTCTCGCTGAGGTTAGACACTGATAAAAGTGGCCTCTTAGAGGCTTAAAATTATGAATT
TAATTTGAAACTAATATTTTTATTTTTATATATTAAAACTAGTCATATGCTCGCTTGCGATATTATAATTTT
AATTAGAACATCACTAGTATACTATCTTGTATATTATAATATTAATTTAAATAGTTCCGTTATAAGCCTATG
ATAGTACTGATTAGATAATAATAATTTAGTAATAATTGGTTATATGCATTATCGATAAAATTGATCATAATA
TAATATAATATAAGTTACAATTGCTCATATTAGGCTATAATACGTGATATTACTGGTTACTATACGATAGAC
TGGGTAATACTATTAATTTATAAATATATTGATGTTATGTTATATAATTCGTAATACAATTTTATTAATACA
CTTTACTATTACTCTTTTCTCTATCTTTGTTATCTATAGTTACTCTTACTAGCTCTATTTATAGCTTTGTAT
TATGTTCATTTATGTTT-------------------------------------------------------
------------------------------------------------------------------
>KY698753.1_Leishmania_braziliensis_strain_MHOM/PE/89/LH754_clone_LH754_94_minicircle_kinetoplast,_complete_sequence/1-750
AATAAAATTTATAAATTAACGTTGTTATGCCTCTAATGACTCAATGATTTTATAAAATTATCTTAAAAATGG
GGGTTAAATTTTACTCCCCGACATGCCTCTGGGTAGGGGCGTTCTGCGAAAACCGAAAAATGGCATACAGAA
ACCCCGTTCAAAAATCCCCCAAAATTCGCGTTTTTTGGCCTCCCCGTGCACAATTAGGGGTTGGTGTAATAT
AGTGGGCCGCGCATCCCGATTCGAGCTAGCTTCAATAAAAAGTGGCCTCTGAGGCCTTATATTTTTAACTTT
GAGTTTTATGGTTAGTTTAGAATATTATTTTCATTAATAATTAAATTTTATTCTATTGCTAGTTCGTATTAG
CTAGTTTGAGTAATATAAATATTTTATTAAATTGAAATAATATTATTTAATGTGTAATTGGTTATTATATTG
ACATAGTTATAAATATAGTTTAATAATTTTATCTATTACGCTCACTATACTATCTATTACATGGTTACTACT
CACATTATAATATCAATTGCTTTTATATTGTAATCTAATTAGTACTATTATAAGCTTAATGATACTATAACA
TTGAACTAGCTCCATTAACTATTTTATTGATAGATGATAAACTTTATTTTATACATAATAATTTAATTATAC
TTTTTATTAATTTAATTGACTTTATATTTTCATTTATATTTATGCTTCGTTGCGTATCTAAATAGTTAACTA
AATTGAATAAAATATTATTGCTAAGGATAA------------------------------------------
------------------------------------------------------------------
>KY698754.1_Leishmania_braziliensis_strain_MHOM/PE/89/LH754_clone_LH754_95_minicircle_kinetoplast,_complete_sequence/1-751
TAGCTCTGTTCAATAAAGTTTTATTATGCAGTGTTAGACTTTCTATTTAGTCAATAAAATTATTAAAAATCA
CGATAAAATTTTACTCCCCGACATGCCTCTGGGTAGGGGCGTTCTGCGAAAACCGAAAAATGGCATACAGAA
ACCCCGTTCAAAAATCCCCCAAAATTCGCGTTTTTTGGCCTCCCCGTGCACAATTAGGGGTTGGTGTAATAT
AGTGGGCCGCGCATCCCGATTCGAGCTAGCTTCAATAAAAAGTGGCCTCTGAGGCCTTATATTTTTAAATTC
TAACCTGTTATGCTCATATTAGCTTGATCTAGAATTAATTTTTATTTTTATCTTGATTATAATGCTGCACTA
GTTAATATTTTTATTATTGATAATATTTATTATTATATTTTATATGTGTGGTAACTATTCTAATGATTTTAT
AATTATATTGTTTCTAATCCGTTACTATTATTGACTATACTATCATATACTACTCTATGTATCACTATCTCG
ATAATACGTAATATAACTTATTTGTAATATATGTTGGTAATAGTATAATATAGTTAATTTGATAATATTTAA
TTTTTATAAAGTTATATAATAATGAACTAGCATTGTTACGATACTAGAACTATGATTGACTAGTGATATATA
AATTATAAATGTTACATACTATTAACTCTATCTTTGAATTATTATTTTATTTTCTTCTTTCTATTCATTTAT
TACTATTGTCTCTATTACATAAATTTATAAT-----------------------------------------
------------------------------------------------------------------
>KY698755.1_Leishmania_braziliensis_strain_MHOM/PE/89/LH754_clone_LH754_96_minicircle_kinetoplast,_complete_sequence/1-750
ATAAATAATTTAAATATTGGTAATGAGTCAGTGTGTTACTCGCAATAAATATTATAAAAATTAGAAAAATGA
GGTTAAAATTTTACTCCCCGACATGCCTCTGGGTAGGGGCGTTCTGCGAAATCGCAAAAATGGCATACAGAA
ACCCCGTTCAAAAATTGACCAAAAATCGCATTTTTCGGCCTCCCCGTGCACAATTAGGGGTTGGTGTAATAT
AGTGGGCCGCGCACTCTCGCTGAGGTTAGGATGTCGTGAAACTGGCCTCTAAGGCCTTACATTTTTAACTTT
CTAACTTAAGTGGATAATTTATTAATATTTAGATGAATAAAATATTTATTTACTAATTTATGCGCTACTAGA
CACTGATTTATATTTATTTATTTGAATATAATTAATAATGTTGTATTATGCTATATAATTATTTAATCTATT
ACTTTTCAATTTAACTATCTCAATACTAGCTCTATTATACGTCAATGATGTTAGTTATAGTCAGTAATATGG
ATAATTAGATATTAATTGTAATTTATATTATATATGTACTACTTAGTAATACTATAGTAACATTATGATTAT
AGATAGAGTGGCATAGTTACATTAGCTTATATAGTTACATTATATTTTATAATTATAGTTAATGTGTTCTAA
TATATTTATAATTTTGTTATACTTTTATTTACACTTACATTTCGTTATGTATTCTATAAAATAAATTTATTA
TGTTTACTAATACGTGCTAATGTAATAAAA------------------------------------------
------------------------------------------------------------------
>KY698756.1_Leishmania_braziliensis_strain_MHOM/PE/89/LH754_clone_LH754_97_minicircle_kinetoplast,_complete_sequence/1-757
ATATGTGACATTAGAAAATAATTTACTTGTGTCTTACGCCTAAGGAGTCGACTCCTTACCCCGCAAAAATGG
GGGCAAAATCGTACTACCCGACATGCCTCTGGGTAGGGGCGTTCTGCGAAAACCGAAAAATGGCATACAGAA
ACCCCGTTCAAAAATCCCCCAAAATTCGCTATTTTTGGCCTCCCCGTGCACAATTAGGGGTTGGTGTAATAT
AGTGGGCCGCGCACCCCGACTCGAGCTAGGATGCTGCAAAAGTGGCCTCTAATGCCGTATAATTTTGATAAT
TTGAAATTAACAATTAATATTTGACATTTAAAGTTTTATTTTTAGTTTTGATGATGAATTATTATTGTGATG
CATTGTTATAGTTAATTAATATTATTTATTTATTAGATATTTAATTTAGTTTATAATTAGAACTTTATTAGT
TACTATTAGTTAATGCTAGTTATATATAAATTTTAATAATGATAATACTATCGTGTTACTGGCATAGAATTA
CATCATATTATATCACATATTAGTTATATTCTATATATAGCTATATTACCATCTTATACACTATGAATGCGC
TAGTAATGAGTCTAACTTTGATAATATAGAACTTTATTGTATTACATTTATTAATAATTTATTATCTCTAAT
GTTTATACTATATATTTATCGTTACTATAATTTTACTAATTGAACTAATCATTGCTAGTTACGTGTGATAGC
TAAATAATAAATATAATAAAATCAATGTTAGATAATA-----------------------------------
------------------------------------------------------------------
>KY698757.1_Leishmania_braziliensis_strain_MHOM/PE/89/LH754_clone_LH754_98_minicircle_kinetoplast,_complete_sequence/1-709
TAATGTTAGATTATAATGTGATGTTTGCGCGACAATTATTTTTATTAAAGTTTATAAATTATTAGAAAATGG
GCATAAAATTTTACTCCCCGACATGCCTCTGGGTAGGGGCGTTCTGCGAAATCGCGATTTTGGCATACAGAA
ACCCCGTTCAAAAATTCGTGAAAAATGCCATTTTTTGACCTCCCCGTGCACAATTAGGGGTTGGTGTAATAT
AGTGGGCCGCGCACTCTCACTGGAGCTAGAAACTATAAAACTAGGCCTCTTAGAGGCTTGAATTATCGTGTT
ACAGCTAAAATGAACTTTTAAAGTTAATATATAATTTAATTTTATTATTTTGCTCTAGATATGCACTGATTA
TATAATATTATTCTAGTTTAATGTTTGTAATAGTTTTGTAATGTTATAATATTAGTGATAATGATTTTATTT
AATTTTAAATTTAATATTATGTCTATACTCTGCGCTATTACATACATTGACTCATTACCATACTAATATAAA
TAGCAATTAGTAACCACTCATATTACTATGTCTAAGAGTATACTATAAGCTCATACACGGAACTATACTATA
CTGATAATTATAATGTTATGATTGAGTTATATAGTTGCAATAATAAATTAATAAGTTTAATTATATAATATT
CTTTTTACTCATCGCTATAATTTTATTTAATAGTTGTTATTATATGCACTGACTAGCTTGT-----------
------------------------------------------------------------------------
------------------------------------------------------------------
>KY698758.1_Leishmania_braziliensis_strain_MHOM/PE/89/LH754_clone_LH754_99_minicircle_kinetoplast,_complete_sequence/1-742
ATAATGTTTAACATAAAATTTTAATTTAGTGGTGTTAGTGTTTGTCATGAATTATAATTTTTATAAAAATGA
GGGCAAAATCGTACTCCCCGACATGCCTCTGGGTAGGGGCGTTCTGCGAAAATCGATTTTTGGCATACAGAA
ACCCCGTTCAAAAAATGCCCAATTTTCACGATTTTTGGCCTCCCCGTGCACAATTAGGGGTTGGTGTAATAT
AGTGGGCCGCGCACTCGGATTATGGCTAGACAGATAAAAATGTGGCCTCTTAGAGGCTTGATTTTTGAATTC
TAACTAAAACTAGATTATATGAATATAAAATTAAATTATTACTTATTAAGATTATTATTAACTATACTTTGC
TCTCATATTAGCTAATCTATACTTGTGCATGCTAGTTCTAATTAGTAAAATATTATTTATATTGTATTATTA
ATTTAGTACTAACAATGTTATTATACTCTAGTGATACTATGTGTTAGCTCGATGTATATAGTTTTAATAATA
CTCTAATATAACTTCTCTTTAATATCTAATTAGTATTATACGTTACATATTACTATCTCATTAGCTAAACTT
TATGATAACATTGAATATATAATTTTAATAGTTGCGTTATAATAGTTTAATTGTATCATATGTTTAATAATA
CTTTTATCTTTTAGTTTATAATTCTTCTCATTGTATTGCTAAACTTGCACTATTACGTTAGCTTTGATATTA
CAAAATAAATAAATTTATAATA--------------------------------------------------
------------------------------------------------------------------
>KY698759.1_Leishmania_braziliensis_strain_MHOM/PE/89/LH754_clone_LH754_100_minicircle_kinetoplast,_complete_sequence/1-740
TTTAAAATTACTATTCTAGCGTTGTTATGGATTTATAGTTTTATTAATTTTTATTATTTTTCTCAAAATTGA
CTATAAAATTTTACTCCCCGACATGCCTCTGGGTAGGGGCGTTCTGCGAAATCGCATTTTTGGCATACAGAA
ACCCCGTTCAAAAATTCACGAAAAATGCCATTTTTTGGCCTCCCCGTGCACAATTAGGGGTTGGTGTAATAT
AGTGGGCCGCACACTCCGGCTAGAGTTAGGAATAGTGAAAAGTGGCCTCTAAGAGGCTTAGTTTTTAGAAAT
TAAACTTTTGTGGAATATAATTTGGAATTAACAATTAAAATATAATGTTAAACTAGATTGATGTTAATATTA
GATTAGATTTATTATTTTATCTATATTAGTTCTCTATGAATAGTGCTGTTATTAGTATAGTTATTTATTATT
AATTTATATAGTCTACATTGAAACTATTAGTATTATACTATGGTGTAATGAGTATGCTAATTATATCGTAAT
ATTAGTACAGAATAAGTTATATATGTAATATGAGTAATAAGATAGTAATACTAGAGTAGACACTATAACTAT
ATCATATAACATTAACTATTACTACGTGTTACATACTATTATTAGAGTTGGTTACATTACAATAAATTATAT
AAATACTATCTATACTTACATTTTAGTTTCTTTGTATGCGCATATTATATTTACTAAGTGATACTAGTTATA
TTTCATTGTAATAAATAAAT----------------------------------------------------
------------------------------------------------------------------
>KY698760.1_Leishmania_braziliensis_strain_MHOM/PE/89/LH754_clone_LH754_101_minicircle_kinetoplast,_complete_sequence/1-750
AAATTTTATTAATAGATCAGCGCAATACAGTGTTATTATGGTTGAATAAATTTATAAAATATTAAAATTTTA
GACCAAAATCGTACTCCCCGACATGCCTCTGGGTAGGGGCGTTCTGCGAAAACCGAAAAATGGCATACAGAA
ACCCCGTTCAAAAATTGCCCGAAAATCGCGTTTTTTGGCCTCCCCGTGCACAATTAGGGGTTGGTGTAATAT
AGTGGGCCGCGCACTCCGGCTAGAGTTAGAATGCCATGAAATAGGCCTCTGAGCAGCCATATTTTTATTTTG
AAACTAAACTGCACTATTAAATGTTATTATGTGATATATTTAATTTAAAATCTAATTTATATTTAATTTTAT
CTTATATTACTGCTATATCTTAGACTATACATGACAGTCTATATAATATTATTACTATGTGTTCTTATCATT
GTTCTATACTATAGTTTTGATATTGTATAACACTGTTCCATACTAGATAATACTGCGTTAGACTCATTACCC
GAAAATGCTATTTATAACTAGTTGTAACTTGTATTTTTTAATAATATCTAATAAAATTTATATAGTTATGGT
TATAGAGTAGATAGTTATAATATTTAATAATATGATACATTACTAGCTCTACTGATATAGATTTAATATGTT
CTATTTTATTTTATACTTTGATTACCATGCATTTATACTTTTAATAATTAATTAATTTTGTTTTACTATTTA
ATGTGCACGATTAGCTATCATAAATAAATA------------------------------------------
------------------------------------------------------------------
>KY698761.1_Leishmania_braziliensis_strain_MHOM/PE/89/LH754_clone_LH754_102_minicircle_kinetoplast,_complete_sequence/1-741
TTTATCTCTAATGTAGTGTTAATTGATGATTATTATTTGCCTAAGGAGTCGAGTCATTACCTCACAAAATTA
GGTCAAAATCGTACTCCCCGACATGCCTCTGGGTAGGGGCGTTCTGCGAAAACCGAAAAATGGCATACAGAA
ACCCCGTTCAAAAATCCCCCAAAATTCGCGTTTTTTGGCCTCCCCGTGCACAATTAGGGGTTGGTGTAATAT
AGTGGGCCGCGCACCCCGACTCGAGCTAGCATCACACAAAACTGGCCTCTAAGGCCTTATAATTTTTAAATT
TAACGTGTTACGGTTGTTTTCTAATTAAAACTATTTTTATTTTATTATTTAAACTATATTCGCTGCATTACT
AGTAATATGTCAGTATAGATTAGCTAGTTTATAATTTTGATAAAGTAATATTATAGTGTATTGATATTTTTA
TAAATTATTATAATAATGTTCATAATAGCACTATATGTGTACTCATTACTCGCTAACTCTAATACTATCATA
TCTAATATAACTGCAATATATATTATAGTTGTAATATGGATAATACTATTATAATGTTACGAGTACATAGAG
CATAACACACTAGCTATATTACTATACTTATAATGGAACTAGCGCTGAACTATTAACTATAATTATTGTGTT
GTTAAATTTATAATAACACTTAAATTAATATTTTATTTCTTTCTCTTCACTCTTTTATTACTATTGCTTCAA
TTAAATTAAATTTATTTTTTA---------------------------------------------------
------------------------------------------------------------------
>KY698762.1_Leishmania_braziliensis_strain_MHOM/PE/89/LH754_clone_LH754_103_minicircle_kinetoplast,_complete_sequence/1-738
AATAATGTTCTATACTAGTGTGTATTAGTGTGTGATAAAGTTTATAATAATGATAAAATATCGTAAAAATTA
GCTTCAAAATTTACTCCCCGACATGCCTCTGGGTAGGGGCGTTCTGCGAAATCGCAAAAATGGCATACAGAA
ACCCCGTTCAAAAATCCCCCAAAATTCGCGTTTTTTGGCCTCCCCGTGCACAATTAGGGGTTGGTGTAATAT
AGTGGGCCGCGCACCCCGACTCGAGCTAGCATCACACAAAACTGGCCTCTAAGGCCTTATGTTTTTTAATTT
TAACATTGAATGGGAATGTTAATTATATTTTATCTTTGAATTTAAATTTTTATCTAATATTAGTGCTAGTGA
TAGTTAGTTTTATAATTTGTAATGAGTTAGCTTATATAGTAAATTAATTTTAGTTTTTATTTTATAACTATG
TTTATTGATAATTATTATACTCAGTGTTACTAGTGTATTATGAGTAACGATTATAGACTATGATATTAGCTC
CAATATATATTACAATTGCTTTTGTAGGGTAATGTGTCTAGTAATGATATAATATAAATAATTTTATAAAGT
TTATTAACTATCTATAATAACATACTATACTTATTTATACTATGCTGTTCTAATACGTGACATGCTATTACT
CTATAATAATATTTATTACTTAATTTAAATTTACTAATACTACTATGTTCTTCGATAATACATTTAATTATA
ACTTAGCTAGATAAAACT------------------------------------------------------
------------------------------------------------------------------
>KY698763.1_Leishmania_braziliensis_strain_MHOM/PE/89/LH754_clone_LH754_104_minicircle_kinetoplast,_complete_sequence/1-761
GTAATAAGTAATGATTGAGATAATGTTTTGGTAATATGTCGATAATAAAATTAAAAATAATCGATAAAATGG
GGGTTAAATTTTACTCCCCGACATGCCTCTGGGTAGGGGCGTTCTGCGAAATCGCAAAAATGGCATACAGAA
ACCCCGTTCAAAAATACCCCAAAAATCGCGTTTTTCGGCCTCCCCGTGCACAATTAGGGGTTGGTGTAATAT
AGTGGGCCGCGCACTCCGGCTAGAGTTAGAATGCCTCATTATAGGCCTCTTAGAGGCTTGTTTTCGATGTTG
CTGCGCTGAAATGATAGAATTACAATTGAACTGGAATTATATATTATTTAACAGTTAATATTTATTATGCTA
TGCAGTTCTCTGTTAACTTTACTCTATACTAGTTCTATTATTGAACTAATTTAGTTATCTAATAAAGTTTAA
TAGTGTTATTGATGTAATATAATTATTTTATAATCTAATAATACGTAACGTTATAATACTGGTTAGCTCAAT
ATTAGCTCAATATAACTAATATATAATATAAGTTGTAGTACTATTTAGTGTTATTATTACTATTCAATAACA
TTATTACATACTCTAGCTTATACTTACTTTATATATACTCGCTTGCGATAAATATTATATGTATTACGATGT
GTAGTTATGATACTTAAATGTAACACTATATTTTTCTTATTCTTTATTTATCATTGACTTATCTTTATGTTC
GATAATATTAAATTTTATAATAACAGTTTTATTATGCTAGT-------------------------------
------------------------------------------------------------------
>KY698764.1_Leishmania_braziliensis_strain_MHOM/PE/89/LH754_clone_LH754_105_minicircle_kinetoplast,_complete_sequence/1-741
CTAATAGATAGATAATGTGTTAGTATTGTTGTAAATAAATTATTTATATTTTATAAAAATAGCTAAAAATCA
GCTCCGAATTTTACTCCCCGACATGCCTCTGGGTAGGGGCGTTCTGCGAAATCGCAAAAATGGCATACAGAA
ACCCCGTTCAAAAATACCCCAAAAATCGCGTTTTTCGGCCTCCCCGTGCACAATTAGGGGTTGGTGTAATAT
AGTGGGCCGCGCACCCCGGCTAGAGTTAGAATGCCATGAAATAGGCCTCTTAGAGGCTTAAAATTTGAAAAC
TAACTTTTACTAACTTGAATTTAATATTTAATTATTAATTTTAATATTTACTCGTTTATATGCATATCTGTT
CTAATGTTATACTAGTATGTCGCTAGTTTTATTATTAGTAATGCACATTGTTAATCTATTATATGTATTCAT
TGTAATAATTAATGTTATCTATAATTAGCTATATTATGGGTTACATAGTATACTCCTTAGGTAAGGAGTCCC
ACATAACTAATATTAATATTAGTTGGGTGGGTATTATAGCATTATACACTAACATTGGCTAAGATTATACTT
ATTAACTATAAAATTATAACTATAATGAATACTATACTATATTACTAATATGGAGCTAACGTTAGAATATAA
TATTAATAACTAGTGCACAAATAATTATGATATTATTACTCTAATACATTTTATATAAGCTATCATCGTTAC
TAATAATAATTTAATGTTACG---------------------------------------------------
------------------------------------------------------------------
>KY698765.1_Leishmania_braziliensis_strain_MHOM/PE/89/LH754_clone_LH754_106_minicircle_kinetoplast,_complete_sequence/1-751
TAGCTAAGTTGTAATGTGTTTGATAATAAAAATTATAATTTTGTTTTCAGTGTTAAATTAGCTCAAAAATGG
GGGTCAAATTTTACTCCCCGACATGCCTCTGGGTAGGGGCGTTCTGCGAAATCGCAAAAATGGCATACAGAA
ACCCCGTTCAAAAATCCTCGAAAAATCGCTATTTTTGGCCTCCCCGTGCACAATTAGGGGTTGGTGTAATAT
AGTGGGCCGCGCACTCTGGATTGAGCTAGCATTGACTGAAACAGGCCTCTAAGGAGCCATATTTTATAATTC
TACGCGTATTACGTTATGTTTTTGATTAATATGATTTGATAATTAATTTTTTATTAATTTTGTTTTATACGT
GACTTATTAGTGTTATTATATTTTAATTTTATAATAGTTCTCGCTTGCGATATTATATGTGATGAGTTTATT
TATTTGGTTTAATAAAATTATATAACATTATCTATATCGTTACTATTAGATACTATTACGTCGCTATCATTA
GATAATATCAAAATATATTAGTTATATTCTATATTGTAGCACTATTTTACTAATTTACTATGATTATAGCTA
GAGACACTAATATTTATAACTTTATATTATACCATTGCATTACGATACTATTAACTATGATAAACAAATAAA
TTTACTTGTGATGTTACATTTAATAATTTAATTAATTTAATTTTTAATTTATTCTCTTATAGTTACGCGTTA
GAAATACTAATTAATAAATAAATGTTATTGC-----------------------------------------
------------------------------------------------------------------
>KY698766.1_Leishmania_braziliensis_strain_MHOM/PE/89/LH754_clone_LH754_107_minicircle_kinetoplast,_complete_sequence/1-742
ATTGACTAGTAACGTTGCTAGATAAAAATAATTTTATTATTGTGTTATAACTTTATAAATTTTAAAAAATAG
CCATAAATTCGTACTCCCCGACATGCCTCTGGGTAGGGGCGTTCTGCGAAAATCGATTTTTGGCATACAGAA
ACCCCGTTCAAAAAATGCCCAATTTTCACGATTTTTGGCCTCCCCGTGCACAATTAGGGGTTGGTGTAATAT
AGTGGGCCGCGCTCCCCGGCTGGAGTTAGAATGCCATGAAATAGGCCTCTTAGAGGCTTGTTTTTTGAAATT
TAACTTTGGATTGGAATTATTGTTATTTTAAAATAGAATTTAATGTTATATATTTATTTTTCTAACTATTAG
CTAATCTATATCTTATCTATACTAGTTCCGTTACGTAATAGAGCTAGTTCAATGTATTATAATGTTTGTAGT
ATATATAAACTTTAATTAATATCGTAACATTGAGTTTAATGTTATTATGATAGTGGTTATAGCTCTAATTAG
CCATAATATATATTGCCTTTAATATGATATCTAGTGTATTACCCTCTATTACGTGATGATATAGATTATAAT
TTTATTTTTTAAAAGTTTAACTATAAGATGATAGTTCTAATGTATTACATAGTTTCGCTTATAATGAATTAT
TATTTTACTTATTAGTAATTAATAAACTTAACTTTTTATTTTTCTTTTTAGTGCTATGCTTAGTTACTGATA
TTAGAACTAATAAATTTACTAA--------------------------------------------------
------------------------------------------------------------------
>KY698767.1_Leishmania_braziliensis_strain_MHOM/PE/89/LH754_clone_LH754_108_minicircle_kinetoplast,_complete_sequence/1-742
ACACTTAAATTTAATTTTATTATTTGTGATGTTAGTTGCCTAAGGAGTCGACTCCTTACCCCGCAAAAATGG
GGGCAAATTCGTACTACCCGACATGCCTCTGGGTAGGGGCGTTCTGCGAAAACCGAATTTTGGCATACAGAA
ACCCCGTTCAAAAATCCTCGAAAAATCGCTATTTTTGGCCTCCCCGTGCACAATTAGGGGTTGGTGTAATAT
AGTGGGCCGCACACATCCTCTCGAGTTAGAATGCTTCGAAACTGGCCTCTAATGCCGTATGTTTTTCGAATT
TAAACTTTGTCACTAATAATTCACTTTTAAATTTAAATATTTCAATTATTATTTATTTTGTTACGTAATTAG
TGCTGATTAGAATTAAATATTAGTTTTATTAAATTAAATTAATTAGTATTGCTTATTATTACTAGTTTTGAT
AAAGATTATTATACTCGTAACATTAGATTATCTATATAGCGTAAATAGGGGTAACATGTCGACTCATTACTA
AATATACTAACTTGTAACTGCTTTGATATTACATTTTATCATTATATTTAATAATTTTAATAAACTAGTAAC
ACTATTAGCTCATTGTATAGTATGGTTAGTGATAATATAATTTATGTTTATAATTTATAATTAAATAGTACT
AATTAGATTTAATATTATATACTGATCAGTGCTATACTTGTCAATGTGAGTGAACAATGATTTGATATAAAA
TTATTTTTATTAATTGATAGTA--------------------------------------------------
------------------------------------------------------------------
>KY698768.1_Leishmania_braziliensis_strain_MHOM/PE/89/LH754_clone_LH754_109_minicircle_kinetoplast,_complete_sequence/1-741
ATTAACGTTACATCTAAATTTAAATTTTGAAATTACTTAGTAATGTGTCGACTCCTTACCCGTGTGAAATTA
GCTAAAAATCGTACTCCCCGACATGCCTCTGGGTAGGGGCGTTCTGCGAAAACCGAAAAATGGCATACAGAA
ACCCCGTTCAAAAATCCCCCAAAATTCGCGTTTTTTGGCCTCCCCGTGCACAATTAGGGGTTGGTGTAATAT
AGTGGGCCGCGCATCCCAGCTCAGGTTAGAACTCGATAAAAGTGGCCTCTTAGAGGCTTATAATTCACGAAA
TTAAATTTTATGATTACTTTGATTGAAATAATTAATTAAACTGTATTATATAAATAATTTATTAGTTATTAG
ATTGTTATATTAGCTTAATATTATATTTATTTAAATTTAATTCTATTGTTACTTTATTAATTGCGTATAGTT
CTAATTTAATATAATTATAGTTTTATACTGGTCTAATGCTAGTATTGATGTAGTATTATGCTGAGTAACACT
ATTAGTTATATTACAATTGCTTTTATATTAGTAACTAGGTAGTACTATCATTATTATACTAAGTCTATTACT
AACTATATCGCTAGTTTATTATTTTATATATTTATTACTATTCAATACGATACATTTAATTCATAACTATAC
TTAACTTTATTATTGCTATGTCTTTGTTACTAATATGTCGCGTATAATAATTTTATTTAATTGAATTGCACA
TAATAATATTTAATTAACTAG---------------------------------------------------
------------------------------------------------------------------
>KY698769.1_Leishmania_braziliensis_strain_MHOM/PE/89/LH754_clone_LH754_110_minicircle_kinetoplast,_complete_sequence/1-740
TGATATGAGTAAATAATATTTTAAATAAATTTATTTTAATTGCATTACTCGTTCATAAAATCATAAAAATGG
GGGTAGAATTTTACTCCCCGACATGCCTCTGGGTAGGGGCGTTCTGCGAAAACCGAAAAATGGCATACAGAA
ACCCCGTTCAAAAATCCTCGAAAAATCGCTATTTTTGGCCTCCCCGTGCACAATTAGGGGTTGGTGTAATAT
AGTGGGCCGCGCACTCTGGATTGAACTAGGATGTATAAAAATAGGCCTCTTAGAGGCTTGATTATTATGAAT
TAAGATTGAACTGAATTAATATTTATTTTAAACTAATATTTGCTATCTCACTGTTCTAATATCTTTACTAGT
GGCATACATTTAATTAAAACTGTAATATAATAATTTAATTGTATAGTGTTATGAGTTAATTAGTAATATTAA
TTTTTATACTATCTATATTATAATGTATAGCTCCGTTCAGTGTATTACATAGTTAGCCTCGTATTAGGATAA
TATAGAATAACTTATTCTGTAATTGCTCTATATTGGAACTATTTTAGTAATACTTAGTAACACTGGATAATA
CACGATGATATACATAGTTTAATCTTATTATATAATGTTATCTCACTTTATACTAATATGTTCTCTAATGTT
ACATTAATTAATTTTAATAATATTACTAATACACTATCTTTGTTAATTCTATGTTCTCTGCATTTTAACTTT
ATTAGTGCTGTATTAGCTTG----------------------------------------------------
------------------------------------------------------------------
>KY698770.1_Leishmania_braziliensis_strain_MHOM/PE/89/LH754_clone_LH754_111_minicircle_kinetoplast,_complete_sequence/1-741
TATATTTTTAAAAATAAAAATAATAAATGCCTTAGAGGCTGTATTACGATGTTTATAATTTCAATAAAAATG
AGTCAAAATCGTACTCCCCGACATGCCTCTGGGTAGGGGCGTTCTGCGAAAACCGAAAAATGGCATACAGAA
ACCCCGTTCAAAAATCCCCCAAAATTCGCGTTTTTTGGCCTCCCCGTGCACAATTAGGGGTTGGTGTAATAT
AGTGGGCCGCGCACTCTCGCTGAGGTTAGAATTCGATAAACTAGGCCTCTTAGAGGCTTGATTTTCATCGCG
CTAGATAAAATTGGAATTAATGTTGTTTTCTAATATAAACTTTGCTATAAATATAATTTTATTCTATACTAG
TGCTAATTAGAACTATTTATCTAGTTAAATAATAATAATGTTTATTGTGTTCAATGTTATTTAATTAATTTT
AATAATCAATATAATTATATTTTTGTTTCGCTAGTATTAGATAATGAGTGTTACTATGTATTAGCTCGAAAT
CATAGAATAAAGCAATATATAACTAATATGTGGGGTAATAGTGTATTATAATGTTAATAATGCTAGCGATAA
CTATATAATCTATAACATTGCTCCATTGATGATATTATTAGAACAGGATATAGTTAACTTTATTAGTATACA
TAATAATTTAATTTATTTAATTTTACTCTTTATGATAATGATTGTTTACACTATAGAACATTACTAGCTTTG
ATATTAGTAGATACTAGTAAA---------------------------------------------------
------------------------------------------------------------------
>KY698771.1_Leishmania_braziliensis_strain_MHOM/PE/89/LH754_clone_LH754_112_minicircle_kinetoplast,_complete_sequence/1-753
TAATTTTATGTATCAGTGTGTTATGATGTTGATCATAGTGAGATTATATTTTTTAAATTTTATTAAAATTCA
GCTCAAATTCGTACTACCCGACATGCCTCTGGGTAGGGGCGTTCTGCGAAAACCGAAAAATGGCATACAGAA
ACCCCGTTCAAAAATCCCCCAAAATTCGCGTTTTTTGGCCTCCCCGTGCACAATTAGGGGTTGGTGTAATAT
AGTGGGCCGCGCACTCTCGCTGAGGTTAGGATGTCGTGAAACTGGCCTCTAAGGCCTTATAAAATTCAATTT
TAACTTTGGATTGGCATTTAATGTTATTTTAGACTTGATAATTTATTTATTTTAAAATTTTAATTTAATTTA
GTTAATTGCGTTGGATAATATGCGTGAACAGTTTAATATTTAATTATTATGTTTATATTTATATTTATTCAT
ATTATATCTATCGTATTCTATCTTAGCTTTACTGGTTAGCTCAATTATACATAGCTCCACGGTGTTACACCG
TATACTCTAATATAGAATATATTCTATATTAGATATATAGTAGTATTGAGTTACTATTATCACTATTATTGA
ATACATACATAGACTTATAACTATACTGATAGAGAACTATAATAGAGTGTATGATAGAGTATAGATATGAAC
TGAATAGTATTATAAATATATTATTACAATATTATTAACATCTATATTCGTGACAATAACTCTCTGCGTCTT
TATCTATTATATTTATTTACATTTTAGTTAATT---------------------------------------
------------------------------------------------------------------
>KY698772.1_Leishmania_braziliensis_strain_MHOM/PE/89/LH754_clone_LH754_113_minicircle_kinetoplast,_complete_sequence/1-738
ATAATTGTAACACTTAGAAATAATTATTATGAGTTTATGATTTAGAAAAATATTTAAATTTATTAAAAATTC
GATAAAAATCGTACTACCCGACATGCCTCTGGGTAGGGGCGTTCTGCGAAAATCGATTTTTGGCATACAGAA
ACCCCGTTCAAAAATTCACGAAAAATGCCATTTTTTGGCCTCCCCGTGCACAATTAGGGGTTGGTGTAATAT
AGTGGGCCGCGCACCCCGGCTGGAGTTAGGATTGCATAAAAGTGGCCTCTAAGGCCTTATAAAATTGGAATT
GGAATTATTATTGAATATTATGATTAATAAAACTGATTTGAACTTATATTATATTTATTTTAACACTATATT
TAAACTATTATTATTTGTTATAGATATTAGCTCCGTTGTAGTAATGTGTTCGTAACAATACTAGTTTATAAA
TTTATAATAATTATGATAATGTTCTAGTATACATCTATAACGTTATGCTAGTCTATACTGGTGATACTCAAT
ATAATAGCAATTGCCTTTTATATTACACTATTATGGTATTCTAATACTATACTTTATTACAACTTTATACTA
TTACCGTTACATTATAATTATAGTCTAACATGCGCTATTATATGTTCTCATAGTAGATAATAATTTTAAATT
TAAATAGTAATATAATAATATAACTTTAATTTAATTTATCTTACGTTGATAGCATTGTTATTATCAAATTGA
TTAAAATAATTTTATAAA------------------------------------------------------
------------------------------------------------------------------
>KY698773.1_Leishmania_braziliensis_strain_MHOM/PE/89/LH754_clone_LH754_114_minicircle_kinetoplast,_complete_sequence/1-742
GTAACACTAAGTTTATTTATAGTTTAGAGTTAGCAGCGTTATAATGTGTTATCCTATGGAGCACAAAATTAG
CCTCAAAATCGTACTACCCGACATGCCTCTGGGTAGGGGCGTTCTGCGAAATCGCATTTTTGGCATACAGAA
ACCCCGTTCAAAAATTCACGAAAAATGCCATTTTTTGGCCTCCCCGTGCACAATTAGGGGTTGGTGTAATAT
AGTGGGCCGCGCACATCCGGCTGAGCTAGAACAGCATAAAAGTGGCCTCTTAGAGGCTTGAATTATTGATTT
TAAAATATTTCTCTTTTAAATAATATTTTTTAATTTAATTTTGCTGTTCCGTTATTAATATTGATGATAAAC
AATTATTTATAAATATTTAATTTTATTTTTAATATAATGCTAGTTTAGTATATCGAATTGGAACTGTTATTA
GATAATATTAATTTTATAGTTAATAGATTTTATAATAGTGTCAATGATAGTCATATTAGCGTAGTATTAGCT
CATAACTAGAATATAATATATATTGATATGTAATTACTAGTAATACTAAGACATACTAATGCTATGAGTTTA
TAAATTTAATAAAGTTGTTATAATACTTTTTAATAATATTATAGACTAGCTTGTACTGTGTTAGATGTAATT
ATATTTTATATTAACTATGCATTTATCTAACTAACGCTATTACACATTCATGTTACGTGATATTACTATTAC
ATTTACACTATTTAATTATAAT--------------------------------------------------
------------------------------------------------------------------
>KY698774.1_Leishmania_braziliensis_strain_MHOM/PE/89/LH754_clone_LH754_115_minicircle_kinetoplast,_complete_sequence/1-754
AAATATTATTTAACTAGTTTTAGATAAAAATAATGTTACTGTATTGTTAGATTCAAATTATCAATAAAAATT
CAATAAAATCGTACTCCCCGACATGCCTCTGGGTAGGGGCGTTCTGCGAAAACCGAAAAATGGCATACAGAA
ACCCCGTTCAAAAATCCCCCAAAATTCGCGTTTTTTGGCCTCCCCGTGCACAATTAGGGGTTGGTGTAATAT
AGTGGGCCGCGCATCCCAGCTCAGGTTAGATTGGTGCGAAACTGGCCTCTAAGGCCTTATAATTTTTAATTT
CTAAATAATTCGTGTTTTATTGTTGATAAATAGAATATTATTTAATTTTAATTTATAATTTAGCTTGTTATA
TGTCGTTTATCATTGTTCTAATTAGAAATAATATTTTAGATTTAATTAATTGTTATAGCTTTAGTAATTTTA
TATCATGATAGTTATAATTAGATGATATAGTTCTATGTTGTTAATAATCATACTGGTAACCACTCATTAGCT
CGAATTTGATATTATATATTAGTTACAACTTGTTTTGTATTACTATTTTAATACTATATCATTACACTCTAT
AATACTATCTATATACTCGCTAGCGATAATTATAATGTAATGGAACTAGTGTTATATGATGATTGTAACTAT
ACATAATATTAAATATATTTATTATATTATAACTCTACTTTAGTATTTCGATTGTATTCCAATGATATTACT
GCTATACATGAACATATATGCACTGTAATAGATA--------------------------------------
------------------------------------------------------------------
>KY698775.1_Leishmania_braziliensis_strain_MHOM/PE/89/LH754_clone_LH754_116_minicircle_kinetoplast,_complete_sequence/1-761
AATAAGTTTATTTTATTTTTTAATCTTTACAGTTTTATGCCTAAGGAGTCGACTCCTTACCCCGCAAAAATG
GGGGAAAATCGTACTACCCGACATGCCTCTGGGTAGGGGCGTTCTGCGAAAACCGAAAAATGGCATACAGAA
ACCCCGTTCAAAAATCCCCCAAAATTCGCGTTTTTTGGCCTCCCCGTGCACAATTAGGGGTTGGTGTAATAT
AGTGGGCCGCGCTCCCCGGCTGGAGTTAGAATGCCATGAAATAGGCCTCTAAGAGGCTTGATTTTAATAAAC
TTAGATAAACTGGAATAAACTAATGATAAATTAACTAATAAGACACTGCATTGACATGATAATAGATTTGTA
ATATTGTTTTAATGTAATTTATAATTTAATTTAATTAGTATTTATAGTTTCGCGTTTTATTAGTATTCTATT
GTTAGTTACTATTTATTATAACATTGATAGAACTATACTGCACTGTATTAGCTCTAATGAGTGGTTACTAGC
TTTTTACTAGAATATTACTAGTTATAACATATATTAATATCTATTCTACGCTATTATCATGTATACTATTAG
ATACTATTAACGTTCTAATTAATTTTATAATTTTAATAATAATCAATTAATAGTATAGTTACGTTACTAAAT
TTATATTTATGATTTTAATATAATCTAATTGATACGAACTCACAGCTAATTTGATAACTGGATAACATTACT
AGTTTTATAAATTTGTAACATAATTTAATTTTTATAAAGAT-------------------------------
------------------------------------------------------------------
>KY698776.1_Leishmania_braziliensis_strain_MHOM/PE/89/LH754_clone_LH754_117_minicircle_kinetoplast,_complete_sequence/1-749
ATGCTAGAGTTAGAGACATAGTTAGATTTAAATTTTAAATTATTAATGTTGTCTATAAAATCATAAAAATCA
GCTCCAAATTTTACTCCCCGACATGCCTCTGGGTAGGGGCGTTCTGCGAAATCGCAAAAATGGCATACAGAA
ACCCCGTTCAAAAATCCCCCAAAATTCGCGTTTTTTGGCCTCCCCGTGCACAATTAGGGGTTGGTGTAATAT
AGTGGCCCGCGCACTCCGGCTAGAGTTAGAATGTTGGAAAAGTGGCCTCTAAGGCCTTATAAAATTGGAAAT
TAAAATGTTTTCAGAATAAATTGTTTTTAAATTATGAATTTGCTTTAGAATAGTTCTGATGTTAGATAATTA
ATGTTATGCTTACATGTGATATTTATTTTTATTATATTAATTAATTTTATAATTGTGCTGTTATATTTATGC
CGATAGTGTTCTGTTATATTACTTATATAGCTATACTATGTAGTACGTGGTTAGTATGTAATGAGTAACACT
AGATTAGATATATAACATATTCTATATATGACTTGTTACTATCTAGTAATAATACGTGACACTATAGTTTGA
TAATAGCTATACTTTTTATAGTTTTAATATACTATTTAATATTCAATTATATATTATCTCATTTTAATAAAT
TTATTTTACTAGTGATTATTATATAGTAATGTTCCGTTCAATTTAATTTTACATAATAAATATATTTTATTT
AATAACAATAATATTATCGCTACACTGTT-------------------------------------------
------------------------------------------------------------------
>KY698777.1_Leishmania_braziliensis_strain_MHOM/PE/89/LH754_clone_LH754_118_minicircle_kinetoplast,_complete_sequence/1-750
ATAATAATTTTAATTCAGTGTTATACGTGTTAATAACTGCCTAAGGAGTCGACTCCTTACCCCGCAAAAATG
GGGGAAAATCGTACTACCCGACATGCCTCTGGGTAGGGGCGTTCTGCGAAAACCGAAAAATGGCATACAGAA
ACCCCGTTCAAAAAATGCCCGAAAATCGCTATTTTTGGCCTCCCCGTGCACAATTAGGGGTTGGTGTAATAT
AGTGGGCCGCGCACTCCAGCTCGAGCTAGGATTGATAAAATGTGGCCTCTTAGAGGCTTGAATTATGGTTTG
GAAATAAAATTGAGATTATATTGATTTAGAAGTTAAATTTATTTGTTAATTTGAATATTATTTTATAAATAT
ATTGCTAGCTTTGTTCTCTATTAAATTAATATTAGTTATCATTAGTTTATTAAATTAGTTTTTATTTTAGAT
AATTAATAGTTATAATAGTTAATACTATGAGCTATGATATAGAACTAATGATGTTACTATGTTAGCCTGTTC
ATTGCATAGAATAACTTATATTATAATATATTCTGTATAGTATTATAGTGTTAGTAATTATAACTTTAATGA
TTATATAAATTTATATACTTATATAGTTCCATCGTTGTTCTAATATTGTCGCTAACATTGAATAATATTATT
ACGCATAAGTTTATAATTATTTATACTATCTTTACATTGATTAACTCTTTGCTGGTAATGATACTAGTTTGT
TACTCTCTAGCTATATACTTTTTGTGTTAA------------------------------------------
------------------------------------------------------------------
>KY698778.1_Leishmania_braziliensis_strain_MHOM/PE/89/LH754_clone_LH754_119_minicircle_kinetoplast,_complete_sequence/1-751
TTATGTTTAATATAATTTTATTTAAATTTAGAAATAATTATTTATGATGTTCAGTGACACAGCGAAAAATTA
GATCAAAATCGTACTCCCCGACATGCCTCTGGGTAGGGGCGTTCTGCGAAATCGCAAAAATGACATACAGAA
ACCCCGTTCAAAAATACCCCAAAAATCGCGTTTTTCGGCCTCCCCGTGCACAATTAGGGGTTGGTGTAATAT
AGTGGGCCGCGCACTCCAGCTCGAGCTAGCTTCGATGGAACTAGGCCTCTTAGAGGCTTGAATTTACAATTT
TAATTATTTCTCTTTGTTATCTAATATTTAATATCACAATTATAGTTAAATTAGTTTTAATGTTAGAATAAT
AAATTGTTACGTATGATTAGCTTATATTAGAACTGATTAGTGCTATTATATTATGTGTAGTGTGAATATAGT
TTGATATATGTAATGATAATAATAAAATTTATATATAATCTACTCATTACACGTGTTATACATATGATACTC
GATATTTCCCTTTTGAACTGCTTTCTGCATAACTTGTGGCATTATTTTATAGTTTTAGAGTAATAACATTGT
AATCTATAATTATACTATCTTAGTAGTGTTATAGTTGTTCTAATAGATAATAATATTTAGTTCCATTTATAT
TTATATAACTTTACATACCATAGTTTAACTATTGACATTCGCTACATTAGAACTAATAAGAGTAATGATAAC
GTTGCATTGTAATATTATAATAAATTAATTT-----------------------------------------
------------------------------------------------------------------
>KY698779.1_Leishmania_braziliensis_strain_MHOM/PE/89/LH754_clone_LH754_120_minicircle_kinetoplast,_complete_sequence/1-751
TAATACTATTTTAATTTTAGTGTTACTAGTGCTTATTAGTTTTTATAATTTTAATAATTTCGATAAAAATGG
GGGTTAAATTTTACTCCCCGACATGCCTCTGGGTAGGGGCGTTCTGCGAAATCGCAAAAATGGCATACAGAA
ACCCCGTTCAAAAATCACCCGAAAATCGCATTTTTTGGCCTCCCCGTGCACAATTAGGGGTTGGTGTAATAT
AGTGGGCCGCACACTCTGGATTGAGCTAGGATTGACAAAACTAGGCCTCTAAGAGGCTTGATTTTATGCGCT
GAGAATAATAATATTTTTTAAGTTATATTTTGATATCTAATTTAAAATTTTATGTTACGTTGTTAATATATT
TAATTATTTAATTTAGTTTATTAATATTAATTTATTACTAGCTCCGTTACGTATATTATAATTATGATATCA
CTAGCTTTACTCTATAGTCTATAATAATACTCATTACACTGTTACATCATAGTTTCGCTCGAGTAATACTAG
ATAATACAATATATAACTGCTTTGTAATATATATTAGCTAATAATACGTGACTATATCGATAATTATGTAAT
ACTAGGTTTATTAAGTTTATTAGATTGATGATGAATATAATTTTATAGTTACAATGCTATTACACTATAGTT
ACTACTTTACATTACTTGATCTTTACTTGCATTTATTACTACATTAGCACTGATACGTTACTATGTTATTAG
TATGTTAGTTACAAATTTAAATTTATTAATA-----------------------------------------
------------------------------------------------------------------
>KY698780.1_Leishmania_braziliensis_strain_MHOM/BR/75/M2904_clone_M2904_1_minicircle_kinetoplast,_complete_sequence/1-752
TAGATTATAAAATTAAATTATTAAATTATGATGTTACTAGTGTGATACTCGTTATAAAATTAGTAAAAATAG
GGGTTAAATTTTACTCCCCGACATGCCTCTGGGTAGGGGCGTTCTGCGAAAACCGAAAAATGGCATACAGAA
ACCCCGTTCAAAAATCCCCCAAAATTCACGTTTTTTGGCCTCCCCGTGCACAATTAGGGGTTGGTGTAATAT
AGGCGGCGCGTCACACAGTTTTGGGCTAGCTCCTTGAAAAGTAGGCCTCTCAGAGGCTTGTTTTTTCATTTT
TAAATTTTTCTCTTTTATATGTTGATTTATAAGTTGAATTTAATTAAATTATAGTTATTAAATAGTTTTATA
ATGTTCTCACTATTGTTACTATATTTAAACTTTACTAAACTAGTATTATATTTTATTATAACGTAGCATTGA
TATTGTTATATAAGATTATACATGTAATACTATCTTGGCACTGTTACTAGTATCATTAGAGTTACGATATTA
GCTCTTATTAGTTACAATATATTCTAATATGTAATATGTTAGTATCTCTATTAGCTATATTATGATGTTTAA
CGTTACAACTATAATACTATTTTATAATTATAATTTATAACTTTATCTGTTACTAGTGTTATTGGATAGTTT
ATATACTTAATAATATTTATTTCTTTTTTCTTTATTATACACTGACATGATTTTATCTAAATTAGAATATAA
TAAATTGTTATTAATGCGTTACTAGCTACACT----------------------------------------
------------------------------------------------------------------
>KY698781.1_Leishmania_braziliensis_strain_MHOM/BR/75/M2904_clone_M2904_2_minicircle_kinetoplast,_complete_sequence/1-741
TATATTTTTAAAAATAAAAATAATAAATGCCTTAGAGGCTGTATTACGATGTTTATAATTTCAATAAAAATG
GGGGAAAATCGTACTCCCCGACATGCCTCTGGGTAGGGGCGTTCTGCGAAATTCGAAAAATGGCATACAGAA
ACCCCGTTCAAAAAATGCCCGAAAATCGCTATTTTTGGCCTCCCCGTGCACAATTAGGGGTTGGTGTAATAT
AGTGGGCCGCGCACCCCAGCTCAGGTTAGAATTCGATAAACTAGGCCTCTTAGAGGCTTGATTTTCATCGCG
CTGGATAAAATTGAATTTAATGTTGTTTTCTAATATAAACTTTGCTATAACTATAATTTTATTCTATACTAG
TGCTAATTAGAACTATATGTTTAGTTAAATAATAATTATGTTTATTGTGTTCGATGTTATTTAATTAATTTT
AATAATCAATATAATTATATTTTTGTTTTGCTAGCATTAGATAATGAATGTTACTATGTATTAGCTCGAAAT
CATAGAATAAAGCAATATATAACTAATATGTGGGGTAATAGTGTATTATAATATTAATAATGCTAACGATAA
CTATATAATCTATAACATTGCTCCATTGATGTTAATATTAGAATGTAATATAGTTAACTTTATTAGTGCATA
TAACAATTTAATTTATTTAATTTTACTCTTTACGATAATGATTGTTTACACTATAGAACGTTACTAGCTTTG
ATGTTAGTAGATACTAGTAAA---------------------------------------------------
------------------------------------------------------------------
>KY698782.1_Leishmania_braziliensis_strain_MHOM/BR/75/M2904_clone_M2904_3_minicircle_kinetoplast,_complete_sequence/1-760
ATTTAATTAGAAAATAAATTTAATTTTCGCACTGTTATGCCTCTAATGACTCATTATAAATTTTAAAAAATC
GATAAAAATCGTACTCCCCGACATGCCTCTGGGTAGGGGCGTTCTGCGAAAACCGAAAAATGGCATACAGAA
ACCCCGTTCAAAAATCCCCCAAAATTCGCTATTTTTGGCCTCCCCGTGCACAATTAGGGGTTGGTGTAATAT
AGTGGGCCGCGCACCCCGACTCGAGTTAGGATCATAAAAATATGGCCTCTTAGAGGCTTGTTTCTCGGGAAT
TAAGATTGTTTTGGAGATAATTTATTTTAGACTTTAATTTAATATTTATTTTAATTATTATAATTGATTAGA
TGTTATTTTATATTAATAGCTTTTATCCGTTACTAATTAGACTATAATATTACTATATCATGTTACTAGCTT
GTTATTACATATAATTATTATTACTCTATATACAGTTCTATAATGTTCCGTGTATTATACTGATATAGCTCA
AAATAGGGCTAACAATATAAGTTGTAACTAATATTAACTTGTATTTTATAGTATTATATCGATTATAACTAT
CTATACGTTACTAGTTCCATTGAGCTAATATTTTACTATTATTGATTGATAACTATAACATTTTTATACTAG
TTGAACTATTATTTATATTTTTATTAACGTGATTCGAAACATTATATTACCTGTCGCTCATTATTAGAAATA
TTTAGTTTGTTAATTTAATTATTTTTGTTTATAATAAAAT--------------------------------
------------------------------------------------------------------
>KY698783.1_Leishmania_braziliensis_strain_MHOM/BR/75/M2904_clone_M2904_4_minicircle_kinetoplast,_complete_sequence/1-750
TAAAATTATTTTACATTAACTTATTATGCTGCATTACCATTGAGATAAATTTATAAAAATCTATAAAAATGG
GGGTTAAATTTTACTCCCCGACATGCCTCTGGGTAGGGGCGTTCTGCGAAATTCGAAAAATGGCATACAGAA
ACCCCGTTCAAAAATCCCCCAAAATTCGCTATTTTTGGCCTCCCCGTGCACAATTAGGGGTTGGTGTAATAT
AGTGTGGGGTGCGCTCAGTTTTAAGCTAGCTCCTCTGAAAGTAGGCCTCTAAGAGGCTTAGTTTTTAATTTT
TAACTTTTTATTTACAATTTTGATTTTAATGTTGATAATTAACTTGAATTTAATAATATTGGCTAGCTAGTT
TGTTATTTAGTTTGAATATTTATTTTATATTAAATATAATTTTAGTTTAATTATTTTATCTCATATATACTT
ACAATGTTACATCATTATACTAGCTCAGTATAGTTATATAGTTAGTATTGTTATGATAGTATGAGTAATGAG
TAAAGCATAGAATATATTGATATTAAGTTATATTGTGCTATATTAATACTATTTTATAATACTTTAATGATT
TTATAGTTTAACATACTCTAATACTATTCAATGATTATAATTATAATTTATTATGTTCTAGTTTTTATTTGA
TAAATATACATACTTACACTAGCTTTATCTTTTTATTTATGCTATAGATTATAAACTAGATTGTTACTAATT
AATTATTACTAATAGCTACTAACGTGACAA------------------------------------------
------------------------------------------------------------------
>KY698784.1_Leishmania_braziliensis_strain_MHOM/BR/75/M2904_clone_M2904_5_minicircle_kinetoplast,_complete_sequence/1-749
TAATTTAGTTTTTAAATTTTATATTTTGTTTTATTAAATAATTATTATTCGTGTGTTATCTCGCTAAAATGG
GGTCAAAATCGTACTCCCCGACATGCCTCTGGGTAGGGGCGTTCTGCGAAATCGCATTTTTGGCATACAGAA
ACCCCGTTCAAAAATCCTCGAAAAATCGCTATTTTTGGCCTCCCCGTGCACAATTAGGGGTTGGTGTAATAT
AGTGGGCCGCGCACCCAGCTCTGGGCTGGAACATTGAAAATGTGGCCTCTTAGAGGCTTAAAATTAATTTTC
TAACTTAGAATTGATTGTTATGTTGTTTTATGATTATTATTTTAGATAATAATATTTTTATTCTATACAGTT
CCATGTTTTCGTAATTAAACTAGTTTTATATTTAGATAATTATAATGTTTCGTAATAGTATAATATTTTATA
TCTTACTTGTTATCTATTTATTATATACTATCATAGTACTGATGTGTTACTATATGGATAAGATACGATAAA
ATAGAGCAATTACAACTAATATTAATATATGTTATGTGGGTAACTAGACAGTATCATATGATATACACTAAC
ATTGATAATATTATATTACTTTAATGATACTACTTATAATGATACTAATGATATTAATAATATATTTTATCT
AATACACATACTACATCTAACTCTGTATACTATTTGTTTTTATTTTTATAAATAGTTATTGAATTTAAATAA
AGTTCTAATTACGTCACTAATATGATTAC-------------------------------------------
------------------------------------------------------------------
>KY698785.1_Leishmania_braziliensis_strain_MHOM/BR/75/M2904_clone_M2904_6_minicircle_kinetoplast,_complete_sequence/1-739
CTAATCTTTGACAAATAATATTTTAAATTTTTATAATGTTGATAATTATTTTTTATAAAATTAATAAAATCG
GGCAAAAATCGTACTCCCCGACATGCCTCTGGGTAGGGGCGTTCTGCGAAAACCGAAAAATGGCATACAGAA
ACCCCGTTCAAAAATCCCCCAAAATTCGTGTTTTTTGGCCTCCCCGTGCACAATTAGGGGTTGGTGTAATAT
AGTGGGCCGCGCACCCCGGGCTGGGTTAGGATGTGTGAAATATGGCCTCTAAGGCCTTATGTTTTTATAATT
CTGACTTTGAATGGGGATATTAACTTATAAACTTGAATAAACTAATAAATAGAATTAATATTATGATGTAAT
ACGACACTATTAATAATGTTATGATATATTTATTATTAGTTCTCTGATTACACTTTATATAATACTAGTTTC
GTTATAGCTCTATATACTAGTGATAAACATTGTGCTATTAGTGTAGTAGTAATGAGTAAGATAATATTAGAG
TACATATAGAATATAAGTTATATTACATATAGTAACCCTATGCTATATTACATCTATTATGACTATACTTAC
ACTGTTACTCACTACATACAATTATTATTTAATACATTTTAATTTTAATTTAATATTGTATTAGCTTATAAT
ATTTAATCTAGAGTTTACATATTTTTATATTTTAATGTTATAGATAAAGTTTAGTTCTGATATATTACTATG
TTATGTGCATCTGACGTTA-----------------------------------------------------
------------------------------------------------------------------
>KY698786.1_Leishmania_braziliensis_strain_MHOM/BR/75/M2904_clone_M2904_7_minicircle_kinetoplast,_complete_sequence/1-760
GTAATGAGTGATGATTGAGATAATGTTTTGATAATATGTCAGCAATAAAATTAAAAATAATCGATAAAATAG
GGTCCGAATTTTACTCCCCGACATGCCTCTGGGTAGGGGCGTTCTGCGAAATCGCAAAAATGGCATACAGAA
ACCCCGTTCAAAAATCCCCCAAAAATCGCGTTTTTCGGCCTCCCCGTGCACAATTAGGGGTTGGTGTAATAT
AGTGGGCCGCACACTCCGGCTAGAGTTAGAATGCCTCATTATAGGCCTCTTAGAGGCTTGTTTTCGATGTTG
CTGCACTGAAATGATAGAATTACAATTGAACTAGAATTATAATTATTTATTAGTTAATATTTATCATGCTAT
GCAGTTCTCTGTTAACTTTACTCTATACTAGTTCTATTATTGAACTGGTTTAGTTATCTAATAAAGTTTAAT
AGTGTTAATGGTGTAATACATTTAATTATATAATTTAATAATACGTGACGTTATAATACTGGTTAGCTCAAT
ATTAGCTCAATATAACTAATATATAATATAAGTTGTAGTACTATTTAGTATTATTAATTACTATTCAATAAC
ATTATCACATACTCTAGCTTATACTTACTTTATATATACTCGCTTGTGATAAATATTATATGTGTTATGATA
TAGTTTTGATAATTAAATGTAACACTATATTTTTCTTATTCTTTATTTATTATTGACTTATCTTTATGTTCG
ACGATATTAAATTTTATAATAACAGTTTTATTATGCTAGT--------------------------------
------------------------------------------------------------------
>KY698787.1_Leishmania_braziliensis_strain_MHOM/BR/75/M2904_clone_M2904_8_minicircle_kinetoplast,_complete_sequence/1-741
AAAAATATTTTATCTTAACAGTGTTATGCTGTGTTTATAGTTTTTAATTTTTTATATTTTTGTTAAAATTCA
GGTCAAATTCGTACTCCCCGACATGCCTCTGGGTAGGGGCGTTCTGCGAAATCGCAAAAATGGCATACAGAA
ACCCCGTTCAAAAATACCCCAAAAATCGCATTTTTCGGCCTCCCCGTGCACAATTAGGGGTTGGTGTAATAT
AGTGGGCCGCGCACCCCGACTCGGGTTAGGATGTGTGAAATATGGCCTCTAAGGCCTTATGTTTTATGAATT
CTAAATAAAATTGACTTGTAACGCATATATTAAATTAATAATTAGAGTTTATATTTATTTTCTTATTTATAT
TTAACTAGCTTATATCTGTTCTGACTAGTAATAATTATTGTTAATTAATTTTATTATATTTAATGTATAGTT
ACTATTAGATACTAATTATGATACTATTACATCGCTATAACCAATACTATAATGATGCTGGTAATGAGTCTA
GAATAAGTTAATATTAATATAAGTTACGTATAATTTAGCTAATATTATTAACTTTAACATTAAGCTAGTTAG
ATACTATAATAGCATTGAATAAAGTTTATTATATCGATAACATTATAGTTTTGTATTTATATAATTTATGTT
TACATTTTCTATTTTTTATTTTGATTATTACTAAACGTTACTAATTTATTGCTAGCTATACACAGTGCACAT
TAAATTTATAAATTAGATAAT---------------------------------------------------
------------------------------------------------------------------
>KY698788.1_Leishmania_braziliensis_strain_MHOM/BR/75/M2904_clone_M2904_9_minicircle_kinetoplast,_complete_sequence/1-741
AAATAGTTCTAAATAAAATTTAATATGTGGTGTCTTACATGGTTACATTGGATCAAAAATTATTAAAAATGG
GGTCTAAATTTTACTCCCCGACATGCCTCTGGGTAGGGGCGTTCTGCGAAAATCGAAAATTGGCATACAGAA
ACCCCGTTCAAAAAATGCCCGAAAATCGCTATTTTTGGCCTCCCCGTGCACAATTAGGGGTTGGTGTAATAT
AGTGGGGCGCGCACCCCGAGTTGAGCTAGGTTCGATAAAATAAGGCCTCTTAGAGGCTTAAAATTGATAAAC
TAAAGTTTACATAGAGATTGACTAATTAAATTACTATTTTATATTTAACATTAATAAATATTATTTGTTCTC
GCGTTGCATCACTAGTTAGTAACAATGATTAGTATTGAATAGTATGTGTTAGTAATAATTGTATGTAATATT
ATTTAATTTTATAATTATTGTTTATATAGTAGCCGATAGTATACATGTATAGTGTGTTAGCCTCGTATTAGC
TCATAACTAGAATATAATATATATTTAGATATAATATTGAGTAACATAATGATAATAATACTCTTATACTTA
TAATGCTATCAATGTTATTAATTTATAATAGTTTAATTTTATATATTTTATAGTTTTAATTGTGCTATACTT
TTACTAACATAGAATTAAATATATTTATCTAACTAGCACTATTACACGTTCATGTTTTGATTATAACATTGA
GAATAATAATATAATAATATA---------------------------------------------------
------------------------------------------------------------------
>KY698789.1_Leishmania_braziliensis_strain_MHOM/BR/75/M2904_clone_M2904_10_minicircle_kinetoplast,_complete_sequence/1-763
TAATATAATTTTAAAAATAAAATAATAATTTAATCTTATGTTGTTATGTTTATCAAAAATCATCAAAATTCG
AGCTAAAATTTTACTCCCCGACATGCCTCTGGGTAGGGGCGTTCTGCGAAAACCGAAAAATGGCATACAGAA
ACCCCGTTCAAAAATCCCCCAAAATTCGCGTTTTTTGGCCTCCCCGTGCACAATTAGGGGTTGGTGTAATAT
AGTGGGCCGCGCACATCCTCTCGAGTTAGATTCGCTAAAAGTAGGCCTCTTAGAGGCTTGTTTTATTGAGTT
AAGATTGAAATTGAGATATATTTATTTTAATATGTTTTCTTGTTTAATTTTATTTGTAACTATTCGCATTAC
TAGTTTTAAACTAGCTTTGAACTATTAATTTGAATGTAATAATAATTTATGTGTTATATAGTTTTAAATTTA
TAATATTACTTTGTTATTACTAGCATTGGATGGTTATGATACTGATGAGTAACGTTATAGTTATGGTATAGT
AACAATTAGATACTAATATATATTGCCTTTTGTTTAATATTAGGCTTATATCACTCTAATACTATATAATTT
AAACTATACTTACATTGAACTTATTATTATACTATTGATTAAACTTATACTGTTCCTAATATTATTACATCT
TATTGTTCGCTAATACATAACTATCTATTATACTCGTGCTCTATACTTGTATGATCTATGCTAGCTATTTTA
AATTTTACTAGTGCGTTACTAGTGTATGATTAGAAAATAATAT-----------------------------
------------------------------------------------------------------
>KY698790.1_Leishmania_braziliensis_strain_MHOM/BR/75/M2904_clone_M2904_11_minicircle_kinetoplast,_complete_sequence/1-741
AAATAAAATTTAAATTATTGATTGATATTAACGCTATTACGACATTATAAATTTTAAAAATTAATAAAATTC
GTCAAAATTCGTACTCCCCGACATGCCTCTGGGTAGGGGCGTTCTGCGAAATTCGATTTTTGGCATACAGAA
ACCCCGTTCAAAAAATGCCCAATTTTCACGATTTTTGGCCTCCCCGTGCACAATTAGGGGTTGGTGTAATAT
AGTGGGCCGCGCACTCCGGCTAGAGTTAGAATGCCATGAAATAGGCCTCTTAGAGGCTTGAATTTATGAAAT
TAAAATTATTTTGCTTTATAACATTTAAAGTTGATTTATTATTTAATTTTATTTTGTTATCTACTATATTGA
CTTGTGTTATACTAGTTTAGTTCTGTAATACACTAGTTATGGTAATAGTATTAGTGGTAATATAGTAGTATA
TAGTTTTAAATATAATTATACTCTATTCACTATGACAGTACTATTATGTCAATGATAATACCTAAACTAGCT
CCATAACTGCTTTGTAACTAATATATAATATGAATTTTACTAGTATTATACATTATAGACTATCATGAATAT
AAACTTAATGTTATTAGTAATGAATATAATAATTATTGAATGTTACATTGAAACTAATAATTACTCTAATTA
TAAAATAATACTATTACTTGGTTATATCTCATACATAGCTGTTAGTATACTCTTACGTTACTAATATAGCAC
TAATGAGAACATAATTAGTAA---------------------------------------------------
------------------------------------------------------------------
>KY698791.1_Leishmania_braziliensis_strain_MHOM/BR/75/M2904_clone_M2904_12_minicircle_kinetoplast,_complete_sequence/1-749
ATAACATTATAAATTATTTTAATCAATACGCGTTACATGTTTTTAATTTTATGGATTTATCATCAAAAATAG
GGTCCGAATTTTACTCCCCGACATGCCTCTGGGTAGGGGCGTTCTGCGAAAACCGAAAAATGGCATACAGAA
ACCCCGTTCAAAAATCCCCCAAAATTCGCGTTTTTTGGCCTCCCCGTGCACAATTAGGGGTTGGTGTAATAT
AGTGGGCCGCGCATCCCGATTTGAGCTAGCTTCGTTAAAAGTAGGCCTCTTAGAGGCTTGTTTTATTATTTC
TAACTTGAGACAACATAAATTTAATTATTTATCTAATCTTGACATAGAATTATTTATAATTTGAATTTAATT
TATATTTTATTAACATATTTAATATCATACTGCACTGATTAGTTCTCTATTGATGAATAATAATTAATGTTT
TGATAGTAATACGAGTTAGTAATGTTAACTTTATAATGTTATCTAATAGTGCTCGCTGTGTTACATACAATA
ATACTAGCAATTACAATATATTCTAATATATGTTACACTCATTACTATAGTATTACATTAGCTATCTATAAA
GTTTAGACTAGTAATAATAATATTGTTATTGTATTGTAACAGATATTTAACTTTTTAATTAATTTATAATTT
TTATTTTACTAGATTTTATTTATTATATGTTCTATCTAAGTTTGATCTAAATTATTACTAATCTATGTTACT
ATGTGTTCTGATCAATATTAAATTAATAA-------------------------------------------
------------------------------------------------------------------
>KY698792.1_Leishmania_braziliensis_strain_MHOM/BR/75/M2904_clone_M2904_13_minicircle_kinetoplast,_complete_sequence/1-752
CTAAATTAAATTTTATTATTTTGTTTTGCTGTATTATTGGGTAAGGAGTCGAGTCATTACCTATGAAAAATC
GATAAAAATCGTACTCCCCGACATGCCTCTGGGTAGGGGCGTTCTGCGAAATCGCAAAAATGGCATACAGAA
ACCCCGTTCAAAAATCCCCCAAAATTCACGTTTTTTGGCCTCCCCGTGCACAATTAGGGGTTGGTGTAATAT
AGTGGGCCGCGCATCCCGGCTCGAGTTAGAAACTTGAAAAAGTGGCCTCTAAGAGGCTTAGTTTGCGTGTTT
TAATATTATTTTAGAATAAACTATTTTTAAACTTAATTTAAACTTATCTCTGCGCTAGTATGGTGTAGATAA
TATTATATTGATAATTAAACTTAATTGTTCTAATATAAATCTAATACTAGTTCTGTTTATATAATAATGATT
AGTCTATGTATACGATAATATTAGTATTCAATGCATTACTATCTTATTATGGGTTAGATAGACTCATTACCC
GCAATACTAGAATAAACTAATATATATGTTATGTTATACTAGAATATCACGTATTATACTAACATTATAATA
GCTATAGTTAGAGTATATAGTTGTATTAGATTAGTTCATTATAATAATTATATTTTTATATTTCTTTAACTA
CTCTCGTTACTGTTTGTGATAATCATTTATTAGATTTATTAATTAACTATAAATTATTTTATTAATACGTAA
ATAATATTTTTATTTGATAATTACTCACTTAA----------------------------------------
------------------------------------------------------------------
>KY698793.1_Leishmania_braziliensis_strain_MHOM/BR/75/M2904_clone_M2904_14_minicircle_kinetoplast,_complete_sequence/1-750
ACTATATAATTATTTAAATTTGTAATACGCGGTGTTACTGCGTTAGTGAATTTATAATTTTTATAAAAATAG
GGCAAAAATCGTACTACCCGACATGCCTCTGGGTAGGGGCGTTCTGCGAAATTCGAAAAATGGCATACAGAA
ACCCCGTTCAAAAATCCCCCAAAATTCGCTATTTTTGGCCTCCCCGTGCACAATTAGGGGTTGGTGTAATAT
AGTGGGCCGCGCATCCCGACTCGGGCTAGGATCATTAAAATGTGGCCTCTTAGAGGCTTAAATTATTGAATT
CTAATTTTATTATTTAATTTGAGAATATAATTTATTAATAATTAATTTTATATGCTAGTCTTGTTCTAATTT
AGCTATTGAATAATTATAATTAGTATTGTGTTGTAATAATATGCTAATTGAATTTATATTTAATATATTTTT
ATAATACTTATTATACTAGTACGTTAAATAGTTTCATTACATCGATGATTACTATAACATTGAGTAATATCA
TAGCTCCAATATAGAATATAATTGCTTTTGTAGTAATATCTGGGTAATACTATACTATCTTAGTTAAATCTA
TAATATTATTTTTATTAAACTGTTATTATACTATTACGCACTGATAATGTTACGTATAAGATTGATAATAGT
TATATACTAGTAAAATATTATTAACACTAGTCTATGTTATACTTATTGATGTGAGTGCATACTAGCTTTGTC
AATACATATAAATTTATTTTAAATATGCAC------------------------------------------
------------------------------------------------------------------
>KY698794.1_Leishmania_braziliensis_strain_MHOM/BR/75/M2904_clone_M2904_15_minicircle_kinetoplast,_complete_sequence/1-758
ATATGAACTAGATTTAGTTTCTAATTTTATAAATAATTAATTTATTAGATTCTATAATTTCATCAAAAATAA
CCTTAAAATTTTACTCCCCGACATGCCTCTGGGTAGGGGCGTTCTGCGAAATCGCAAAAATGGCATACAGAA
ACCCCGTTCAAAAATCACCCAAAAATCGCATTTTTCGGCTTCCCCGTGCACAATTAGGGGTTGGTGTAATAT
AGTGGGCCGCGCACTTCCCGCTGGGTTAGGATGTGTGAAATATGGCCTCTAAGGCCTTATGTTTTATGAATT
CTAGACTAAATTGACTATTATGTGATAAAACAATTATTATTTTATATTATTGCTAAATGTTTTTAATTAATT
ACACGCTAGTTTAGATTAGATAATAATTTTATTTAAATATATTAATTATGTCTACTCTATTATCTTATGCTA
TACTTTTATTGATATTATCTATTATTTTAATAATTATATACTCTAATAGCGCTGTGTTATGGTTATCTCAAA
AATAGCTAAAATATTCCCTTTTCTAGTTATATTATTGCATATTTTATATCAATTTATAGCTTTTTAATAATA
ACACTTAGATAATATAATTAATGATAATATAACTAATGAGTACATATAAAATTATAAATACTATTACTACTA
TGATACTCTTATTAGACTGTCATATATACTTATACTATCTTCTATCTCTTGTAAACTTTTATTGTTTGTAAT
TATCTAGTAATATTAAATTGTTATTATATATGTCGCGT----------------------------------
------------------------------------------------------------------
>KY698795.1_Leishmania_braziliensis_strain_MHOM/BR/75/M2904_clone_M2904_16_minicircle_kinetoplast,_complete_sequence/1-740
TTTAAATTTGATTTAACAGTTTTATAATCTTTGTTATTATTTTGTTAAACTATAAAAATCATCAAAATTGGG
CATTAAATTTTACTCCCCGACATGCCTCTGGGTAGGGGCGTTCTGCGAAAACCGAAAAATGGCATACAGAAA
CCCCGTTCAAAAATCCCCCCAAAATTCGCTATTTTTGGCCTCCCCGTACACAATTAGGGGTTGGTGTAATAT
AGTGTGGGGTGCGCTCAGTTTTAGGCTAGCTCCTCGAAAAGTAGGCCTCTTAGAGGCTTGTTTTTAATAATT
CTAACTTGAAACTAATTTTGTTTGTTATATTGATATTTAATTTAATTTTATAACTAATGATTAGCTCGTATT
AGTAGTGTTATTAGTTAATGATTATTATAAATATTATTTAATAAATATACTCAATACAGTTCTCGCTAGTTT
ATATTATAATAATGCTAACTATACTTTGGTAATATCTATACTATCACTATTATACTCTCATTATCGCTAATA
TCATATATAATATAACTTCTCCTTTATATTAGTAGTATTATGTCTAGTATAATCATTGAACTATTTAATAAT
AACTATACATTACTAGTATTGTTACTAATGATGTGCTGAGATAGATTTAATATTAAAGTTAATCATTATTAT
TTTATAAAATTAATTTATATATATTTCTATACTTATGATTCGTGCTATTACGTGAACAATAAACTTAACTAA
ATTGTTATTTTAATGTATAG----------------------------------------------------
------------------------------------------------------------------
>KY698796.1_Leishmania_braziliensis_strain_MHOM/BR/75/M2904_clone_M2904_17_minicircle_kinetoplast,_complete_sequence/1-752
TGTTTTAATAATAATTTATAATTTGTTTCGAAATAATATTTTATCTTATGTGTCATTATAGTTTCAAAATTA
GCATAAAATCGTACTACCCGACATGCCTCTGGGTAGGGGCGTTCTGCGAAATCGCAAAAATGGCATACAGAA
ACCCCGTTCAAAAATCACCCAAAAATCGCATTTTTCGGCCTCCCCGTGCACAATTAGGGGTTGGTGTAATAT
AGTGGGCCGCGCTCCCCGACTCGAGCTAGGATGATGAAAATAAGGCCTCTTAGAGGCTTGTTTCTCGCGTGT
TACATGTTTTTCTAATAATTAATTTTTATAACTTATTTTTAGCATTTAAATTATTATATTGACTAGTTTATT
AATATATTTATTGTTTAGTTAAATTTATATTTTAATTTGTAATATTATTTGTCTGTTATTATTACTATGTTA
TATCTAATACGTTACTTATTCATACTATTATAGCTTATCTATGTAATGGTTAGTATAGTTATAGATAGTGGA
TAAATAGTAATATATAACATGTTTGATATTATATTATATTGATAAAATTAGTAATACAGTGTATAACGTTAG
ATGATATACATGAGTTAAACTATTAGCAATTAAATAATTATAATCAATAATGTTATGCTCAATGTTACTTAT
ATGATATGATAGTTTCGATACAATTTATTTATTTTTATATATACTCTTTACACTATGTTACTCTAGTTAATA
AACTTGTATGCGCTGATAATAACTATAATATT----------------------------------------
------------------------------------------------------------------
>KY698797.1_Leishmania_braziliensis_strain_MHOM/BR/75/M2904_clone_M2904_18_minicircle_kinetoplast,_complete_sequence/1-742
TACGTAACTCTATTAGGCTAGTAATGATATGAATTTTATTTTTATAATTTATATAATTTTCTCGAAAAATGG
GGGTAGAATTTTACTCCCCGACATGCCTCTGGGTAGGGGCGTTCTGCGAAAATCGAAAAATGGCATACAGAA
ACCCCGTTCAAAAATAGCCCGAAAATCGCGTTTTTTGGCCTCCCCGTGCACAATTAGGGGTTGGTGTAATAT
AGTGGGCCGCGCACTCCGACTTGGGTTAGGATGTCGTGAAACTGGCCTCTAAGGCCTTATAATTTTATAATT
TAAAGTTTTAATATTGATTTTGCTAATAAACTTAATTTATAATTTATTTTTTATCTTGTATTACGATATGTT
CTAGATTATTATAATATTTAAAATTAGATTTGTTATATTACTAGTGCATTACTATCTATTGAGTACATATAA
TAATAATTTAATATAGCTCCATCATATAGCTTATCTATAACGTTGTAATGGTGTATAATAATATGGATACTA
TATAATATTAATTGCCTTTTATTCTATATTAGTATGATACTACACTATACACTAGTCTATTACACTATAATA
CTATCTACGCTGAATAGAACTTGTATTGTAATAATGATAATTATTTAATTTAATAAATTGATAATATACTTT
ATTACTATTAGTTCACTTATATAATTCTAATTTAACTTGTCTTACACTGATAGTATTGCTATTACTTTACTA
ATAAATAATAATTTAGAAACTA--------------------------------------------------
------------------------------------------------------------------
>KY698798.1_Leishmania_braziliensis_strain_MHOM/BR/75/M2904_clone_M2904_19_minicircle_kinetoplast,_complete_sequence/1-750
CTAGCTAAGTTGTAATGTGTTTGATAATAAAAATTATAATTTTGTTTTCAGTGTTAAATTAGCTCAAAAATG
GGGTCAAATTTTACTCCCCGACATGCCTCTGGGTAGGGGCGTTCTGCGAAAACCGAAAAATGGCATACAGAA
ACCCCGTTCAAAAATCCCCCAAAATTCGCTATTTTTGGCCTCCCCGTGCACAATTAGGGGTTGGTGTAATAT
AGTGGGCCGCGCACTCTGGATTGAGCTAGCATTGACTGAAACAGGCCTCTAAGGAGCCATATTTTATAATTC
TACGCGTATTACGTTATGTTTTTGATTAATATGATTTAATATTTAATTTTTTATTAATTTTGTTTTATACGT
TACTTATTAGTGTTGTTATATTTTAATTTTATAATAGTTCTCGCTTGCGGTGTTATATGTAATGAGTTTATT
TATTTAGTTTGATAAAATTATATAACATTATCTATATCGTTACTATTAGATACTATTACGTCGCTATCATTA
GATAATATCAAAATATATTAGTTATATTCTATATTGTAGCACTATTTTACTATTTTACTATGATTATAGCTA
GAGACACTAACATTTATAACTTTATATTATACCATTGCATTACGTTGTTAATAATTATGATAAACAAATAAA
TTTACTTATAATGTTACATATAATAATATAATTAATTTGATTTTTAATTTATTCTCTTATAGTTATGCGTTA
GATATACTAATTAATAAATAAATATTACTG------------------------------------------
------------------------------------------------------------------
>KY698799.1_Leishmania_braziliensis_strain_MHOM/BR/75/M2904_clone_M2904_20_minicircle_kinetoplast,_complete_sequence/1-759
AATCTTGTCTATAAATAAACTATAACACTTTTTAAAATTATATGTCTTGTGTCTTATAGTCAGTGAAAATTC
GTATAAAATCGTACTCCCCGACATGCCTCTGGGTAGGGGCGTTCTGCGAAATCGCAAAAATGGCATACAGAA
ACCCCGTTCAAAAATTGACCAAAAATCGCATTTTTCGGCCTCCCCGTGCACAATTAGGGGTTGGTGTAATAT
AGTGGGCCGCGCACTCCAGCTCGAGCTAGGATCTCTGAAATCAGGCCTCTTAGAGGCTTAATTTTATCTTTT
TAAATTTTCTCTTTGTTATGTTGCTTTTAAATTAATATTTTCTAATTTTTATTAAACTTTATTTTTATTTTA
TTATAATATTAAATGTTAGATAATTAATTTGTTCTGGATTAGAAATATTATATAGATTTAATTATTAGTTAA
TTGATTTATAACTATTATATAAATATTTAATAACATAGCTCTATATACTGCACTATTATAGTATGGTTAGAA
ACTATCGATTAGATATAACATATAACTGCTTTTATATTAGATTTTGGGGTAATACAATGTTATAAGATACAA
TACAATGTTATAAATTTATAGATAGCTTAATTATATAAACTTTATTATAGTTTGTTATGTGTGATATAATAG
TTTGAATATAAGTATACATTTATTTTTTCTATTTATGATTACTATATAATGCGCTGTTATTGTTACTAATAT
GTCGCTAATATTATACTATTTTAGTTCTAACATAATTAT---------------------------------
------------------------------------------------------------------
>KY698800.1_Leishmania_braziliensis_strain_MHOM/BR/75/M2904_clone_M2904_21_minicircle_kinetoplast,_complete_sequence/1-751
TCTAATATAATGAACAGCTGTGTTACTATGTGTTACGTGTGCAGATATAATTTATAAAATTGCTAAAAATGG
CTATTAAATTTTACTCCCCGACATGCCTCTGGGTAGGGGCGTTCTGCGAAATTCGAAAAATGGCATACAGAA
ACCCCGTTCAAAAATCCCCCAAAATTCGCGTTTTTTGGCCTCCCCGTGCACAATTAGGGGTTGGTGTAATAT
AGTGGGCCGCGCATCCCGTCTCGAGCTAGGATCATTAAATTCAGGCCTCTTAGAGGCTTCTTTTTAAAATTT
AAAGTTTTTATTTGGAGTTTTGATATTTGAATTAAAGTTTGGAACTATTTTATTTATTTTTATATCTTTACT
AGTGCTGTATATGAACAATTATATTATCTAGTTTAATTTAAATATTTATATAGTTATTAGCTCAATATTATT
ATTATTTAAGTTTAATATTATGTGTTACCAGTGTTATGAGTGTAATAATGTATGATATTGAGTCATTACTCA
GGGTTACTAATTAATATGTAACTTATTCTGTATATGTGGGTAATATCGATAATATACTATCATTATACTAAT
CTTACACTATGATAATACTATTATACACGCTAACAATAATTATCTAATATAGTTTAATATTAATTTTATAAT
TAGTATATTATTAGATTTATATTTTTATTAATTCTTTCTTACGTGAACTATATCCAGTCTTTGTTAATAATT
ACAATAATTAAAATTTATTATTACACATTGA-----------------------------------------
------------------------------------------------------------------
>KY698801.1_Leishmania_braziliensis_strain_MHOM/BR/75/M2904_clone_M2904_22_minicircle_kinetoplast,_complete_sequence/1-748
ATTATAAGTTTATAATGGTGTTAATAAATTTAATTATCTTTTAGTTTTTAATTATAAAATTCCCAAAAATGG
GGGTCAAAATTTACTCCCCGACATGCCTCTGGGTAGGGGCGTTCTGCGAAAACCGAAAAATGGCATACAGAA
ACCCCGTTCAAAAATCCCCCAAAATTCGCTATTTTTGGCCTCCCCGTGCACAATTAGGGGTTGGTGTAATAT
AGTGGGGCGCGCATTCCAGCTCAGGTTAGATTGGTGCGAAACTGGCCTCTAAGGCCTTATAATTTCTTAATT
CTAATTTTATAACATGTTTTTCTCATTTAAATAATTTATTTTTGATTTTTTATTTTTTAATTTATTAATTTA
GTTTTGTGGTTAGAATAATTTTAGAACTAATATTGAATTTAATGATTAACTATTTTTATAAATATTATTTTA
TTATTATTGACTAGATTATTACACTCTATTATATGCTAACGATGATAGTTATAGTTAGGCTGTATTAGGCTG
TATCACATATGTAACTTGTTTTATATTATATATTAGCTCATATAGTTACTCTCATAATAATACTAATTCATA
CTCTATTATAGTTCTAATTAGTTTTATAAAATAATACTATCAATGTATAATTATAATTTATTAAATAGTTTT
ATGATATGCTAATTATATTTATAACTAGAGATAATAATTTTACTAACTTGCCACGAATATATTACTAATAAT
ACTCTAACACTAGAGCTGACATAGTTCT--------------------------------------------
------------------------------------------------------------------
>KY698802.1_Leishmania_braziliensis_strain_MHOM/BR/75/M2904_clone_M2904_23_minicircle_kinetoplast,_complete_sequence/1-741
CTAATAGATGGATAATGTGTTAGTATTGTTGTAAATAAATTATTTATATTTTATAAAATTAGCTAAAAATCA
GCTCAGAATTTTACTCCCCGACATGCCTCTGGGTAGGGGCGTTCTGCGAAAATGGAAAAATGGCATACAGAA
ACCCCGTTCAAAAATACCCCAAAAATCGCGTTTTTCGGCCTCCCCGTGCACAATTAGGGGTTGGTGTAATAT
AGTGGGCCGCGCACTCCGGCTAGAGTTAGAATGCCATGAAATAGGCCTCTTAGAGGCTTAAAATTTGAAAAC
TGACTTTTACTAACTTGAATTTAATATTTAATTTTTATTTTTAATATTTACTTGTTTATATGCATATCTGTT
CTAATATTATACTAGTATGTCGCTAGTTTTATTATTAGTAATGTATATTGACAGTCTATTATATGTATTCAA
TGTAATAATTAATGTTATCTATAATTAACTATCTTATGGGTTACATAGTATACTCCTTAGGTAAGGAGTCCC
ACATAACTAATATTAATATTAGTTGGGTGGGTATTATAGCATTATACACTATCATTGGCTAAGATTATACTT
ATTAATTATAAAATTATAACTATATTGAATACTATACTATATTACTAATATGAATCTAACGTTAGAATATAA
TATTAATAACTAGTGCATAAATAATTATAATATTGTTACTCTAATACATTTTATATAAGCTATCATCGTTAC
TAATAATAATTTAATGTTACG---------------------------------------------------
------------------------------------------------------------------
>KY698803.1_Leishmania_braziliensis_strain_MHOM/BR/75/M2904_clone_M2904_24_minicircle_kinetoplast,_complete_sequence/1-740
AATGTGTAGAATTTAATATTAAGTTAATATGATAATTATTTTTATTCAATCTTATAATTATTTTAAAAATCA
GGTTAAAATCGTACTCCCCGACATGCCTCTGGGTAGGGGCGTTCTGCGAAAACCGAAAAATGGCATACAGAA
ACCCCGTTCAAAAATCCCCCAAAATTCGCGTTTTTTGGCCTCCCCGTGCACAATTAGGGGTTGGTGTAATAT
AGTGGGCCGCGCACCCCGGGCTGGGTTAGGATGTCGTGAAACTGGCCTCTAAGGCCTTATAATTTTAATTTT
GGAATAGAATTGACTAATATTTAATATTTAAAAGATGAAATTAAATTATTACATAGTTTATCTAATTATATA
TTATTTATTGTTATCTAATTTAGTTCTATTATTGCGCTATTTATTAAAATTAATTTTATTACTAGTTTTAAT
ATGTATCATTACGTATCATAGAATTTATAAATAACTTTATTATAATGATGGCTATAATGTGTTAAATATGAT
ACAATATATATTCCCTTTGCTTTAATATTACTATATATTAGCTCTATTACATCTATACTATAACATTACTCG
TATTATACTATTTTATATAAAGTTTATATACAATGCTAGCGATATACATACATATGATTTTGCGTTACGGAT
TATTAATTAATATAATTTATTATTTAACTTAAATCAATTTTACTATAAGCTTTTCGATATAATACTATGATT
ACACTAGTTATTAGAGTGGC----------------------------------------------------
------------------------------------------------------------------
>KY698804.1_Leishmania_braziliensis_strain_MHOM/BR/75/M2904_clone_M2904_25_minicircle_kinetoplast,_complete_sequence/1-739
AAATTAGTTTTAGATAAAAATTAAATTTCACTGTGTTACTCGCATTAAATATTATAAAAATTAGAAAAATGT
CTATAAAATCGTACTCCCCGACATGCCTCTGGGTAGGGGCGTTCTGCGAAAATGGAAAAATGGCATACAGAA
ACCCCGTTCAAAAATCCCCCAAAATTCGCTATTTTTGGCCTCCCCGTGCACAATTAGGGGTTGGTGTAATAT
AGTGGGCCGCGCACTCCCCGCTGGGTTAGGATGCCGAGAAACTGGCCTCTAAGGCCTTATATTTTTAATTTT
TGCTGTCTTTGCCTTGTTATGTTAGTTTTTATTTTTGATTTTATAATTATGCTAAATAAATTTATTGTTTCT
AGTTTATATGCATCACTAGACTAGTATTGTTTGATATATTAAATTATATAGTTCTGATTTTAATAATACTTT
ATCTATAGTTACTATGATTGTTCATCGATAAGATAATAGCTCTGTATACGTGGGTAATGAGTGTGTAATAAT
ATATGCGTAGAATAAGTTATATATGATATAGTAACACTATCGGCTATAATACTAGCATTATACGTAACATTA
AAATTGTATTCTAATAATTTAATAATATTGAACTATAATTAAACTATGTTATTACTATTATAATATTTTTAT
TACTTATAATTTACAATCTATTTTATCTATACTGCACTACATTAGTTACTATGGTAGAATAAATATTGTTTT
GATTTGAGTAATAAATATA-----------------------------------------------------
------------------------------------------------------------------
>KY698805.1_Leishmania_braziliensis_strain_MHOM/BR/75/M2904_clone_M2904_26_minicircle_kinetoplast,_complete_sequence/1-742
ATTATGAGTTTAATTATGTTGTTAATTATGTTTTTAATTTTCATAATTTTTATTAATTTTCTCTAAAAAGTG
GGTCCGAATTTTACTCCCCGACATGCCTCTGGGTAGGGGCGTTCTGCGAAAACCGAATTTTGGCATACAGAA
ACCCCGTTCAAAAATCCTCGAAAAATCGCTATTTTTGGCCTCCCCGTGCACAATTAGGGGTTGGTGTAATAT
AGTGGGCCGCGCAGCCCGTTATGGGATAGGATGGTGAGAAACAAGCCTCTTAGAGGCCTTAATTTTAATTTC
TAGCTCGGAACTGGTTAATATGCTTTTATATACGTTACTACGTGTTACTAATATTATATTATATTTATTATT
GCTAATTATATTACTACTTATCTGTTGCTAATACTAGTGTTGATATAGTACTATTATTTATTCTATGTATAC
ACTCAATTATACGTATTATAACTCTATTATAGCTTTGTTACGTGTCTATTATGATACATTAGGCTAGTAATA
CTAAAATCCCCTTTTCTAACTTGTTTTATATCATATTTTACTATACTTTTACTAGTTATAATGATAATAATA
TACTTATGATATTATACTCGTATTGAGCTAATATAATTACTATAATTGTTATCTAACATTGATAGTTGTATA
ACATTAGTATTACTTTGGTTAACATAAATAATATTTTCTATTCTCTATCTTTACTAGCTATATCTAATCAGT
AATAAATAGATAATAACTTTGC--------------------------------------------------
------------------------------------------------------------------
>KY698806.1_Leishmania_braziliensis_strain_MHOM/BR/75/M2904_clone_M2904_27_minicircle_kinetoplast,_complete_sequence/1-740
AATTTTAATTTTAATGTTTGATAATGTCGCGCATATAGTTTTAAATAATCTTCAATAAAATTATAAAATTCG
TGACAAAATCGTACTCCCCGACATGCCTCTGGGTAGGGGCGTTCTGCGAAAACCGAAAAATGGCATACAGAA
ACCCCGTTCAAAAAATGCCCGAAAATCGCTATTTTTGGCCTCCCCGTGCACAATTAGGGGTTGGTGTAATAT
AGTGGGCCGCGCACATCCGGCAGAGCTAGAACTCGTGGAACTAGGCCTCTTAGAGGCTTGATTTTATAATTT
TAAAATATTTAACTTGTTATTGACTTTAAATTGACTTATAATTAATTATTTTTATTTATGATAATATATTTT
AATTAAAGTGTTCGCTAATCTAGTTCACAGTTAGAAAATATATAGTTTAATTATTAAATAGTTTTAGTTTGT
CAATACAATCAATATTATATAATCATCGCTAAACATTAGTGCTATTACCCGTGTATTATAGTGTATATGGTT
ACAATAGCAATTACAACTTATTCTGTACTAATATGATACTAACTATATTACTCTATGATACACTATGATAGC
ACTACATTAGATATATAATAAGTATAGACTAGCATTGTTACGTATGAATAATAATAAATTAAATTTAATTAA
TAATATGATTATCTATTAACTCTGTATTAAACTTTTAGAACTCTTCTATTAAATCTTTATATGCTAGTTGAT
ATTTAAATTTATATTTTAAT----------------------------------------------------
------------------------------------------------------------------
>KY698807.1_Leishmania_braziliensis_strain_MHOM/BR/75/M2904_clone_M2904_28_minicircle_kinetoplast,_complete_sequence/1-748
TTTAATTTATGAATAGTTTTGTTACGCGAATAATGTTATTCAAAATAATATTTATAATTTTTAATAAAATTG
GGGGAAATTCGTACTCCCCGACATGCCTCTGGGTAGGGGCGTTCTGCGAAAACCGAAAAATGGCATACAGAA
ACCCCGTTCAAAAATCCTCGAAAAATCGCTATTTTTGGCCTCCCCGTGCACAATTAGGGGTTGGTGTAATAT
AGTGGGCCGCGCTCCCCGGCTGGAGTTAGAGTGACAGAAAAGTGGCCTCTTAGAGGCTTATAATTCTAATTT
TGAATTAAAATTGATTAAATTATATTTTTAAATAATAAAGTTAATTTTAGATTTAATATGGAGCTTAATGTT
TGATAATTAGTGATGAATAAATTAGTTCTGATTAGTAAATTTAATAGTTATTGTTATTAATAGTTTTATTAT
TACTTGCATATTATCTATAAACTTTATTATTATGAATAGTATCGCTGTGTTATGCTGTATATCATCAAAACT
ATGCTCTAACTGCTTTGTAATTGCTTTTATAATACTATTTTTGATAATATAATCAATAAAACTATAATTACA
CTGGTTACTATTACTTACAATGATACTACTATGATGTTGCGTATTAGATACTAATGTGTTATTATAATGAGT
GCACTATAAATATATCTTTTATTCTAACTATATCAATCTCTGTGTGAATATTATTTATTGATAAGCAATAGT
TAGTTTATTAAATGTGATTCGTAATAAT--------------------------------------------
------------------------------------------------------------------
>KY698808.1_Leishmania_braziliensis_strain_MHOM/BR/75/M2904_clone_M2904_29_minicircle_kinetoplast,_complete_sequence/1-749
ATTAGCGACAAATAAAATTTAAAATAAGTTTATTAATAATTTAATGTTAGTGTTGAATTACGTCAAAAATAG
CCTTCAAATTTTACTCCCCGACATGCCTCTGGGTAGGGGCGTTCTGCGAAATCGCAAAAATGGCATACAGAA
ACCCCGTTCAAAAATCCCCCAAAATTCGCGATTTTTGGCCTCCCCGTGCACAATTAGGGGTTGGTGTAATAT
AGTGTGGGGTGCGCTCAGTTTTAGGCTAGCTCCTCGTAAAGTAGGCCTCTTAGAGGCTTGTTTTTAATTTTT
AAAATCTTTTTCTAATAAATTATTTTAAAGTTAGATTTGAGTTTAATTTGTTGTTAATAATAGTTAATAATT
AGAAAATAATAAGTTCTATTTAGATAATAATTTTGTAATACTATGTTATCAATGTTGTAATACTATAGTTCA
CTTATTAAATTTATAATTATACTTAAATAAAATTATGTATTCGCTAATGATGTAGTATTATATGTGTTCTAA
GATACGTAGAATAACTTGTAATATAATATATTCTATAATGAGTCAATACTAGCTCTATAACGTTACATTGTC
GCGATAATAAGATAATATAAATAGTTTTAATTAGAACAATAAATAGTTTTTAATAATATGATAACTTTAATT
ATTTATATGTAATCAATACTATGTTTAACATTAGAACATCACTAGAATAAATTTTTATTAAATAGTTAGTAA
TATGATGATAGCAATGATATGATATAATT-------------------------------------------
------------------------------------------------------------------
>KY698809.1_Leishmania_braziliensis_strain_MHOM/BR/75/M2904_clone_M2904_30_minicircle_kinetoplast,_complete_sequence/1-741
GTTAATCTATTAGTGACATTGTTATTATTGCGTTACATGTTTTTATAATTTTCAAAAATATATTAAATTTCA
CACCAAAATCGTACTCCCCGACATGCCTCTGGGTAGGGGCGTTCTGCGAAATCGCAAAAATGGCATACAGAA
ACCCCGTTCAAAAATACCCCAAAAATCGCGTTTTTCGGCCTCCCCGTGCACAATTAGGGGTTGGTGTAATAT
AGTGGGCCGCGCATTCCAGCTCAGGTTAGAATGCCTCATTATAGGCCTCTTAGAGGCTTAATTTTTTGATTT
TAAATAATTTTGACTTTAAATATAAAATTCTAACTTATTAAAATTGATTTACTGCTATTATGCTAGATAGAG
ATAATATTTATTTTAATTATAAAGTTGTATGTCATTTTATTATTATATTTGATTATCTATAATTTAATAGTA
ATACGCTAGTTTCATAATTTTATAACAATGGTGTATTATGATGTAGTATGGTGTTAGAACTATGTCTAGAGT
GTAATATATATATTAATTGTAATTGATATTAGCGCATTACTATTACTATTACTATCTATAACGTTACTAACA
CTATACTATCTTGTTACTATATAGTTTATAAAATTATTATTACTATGAGTATACTAATTATATTTACGTATT
ATATTTCTAATATCTATTCACTCATTGGCTTATATAATCACTATTAATAAATTTATTTACTACTAATCAATG
TATCATTAGAATTTAATTATA---------------------------------------------------
------------------------------------------------------------------
>KY698810.1_Leishmania_braziliensis_strain_MHOM/BR/75/M2904_clone_M2904_31_minicircle_kinetoplast,_complete_sequence/1-749
AATAATAATTTTAATTCAGTGATATACGTGTTAATAATTGCCTAAGGAGTCGACTCCTTACCCGCAAAAATG
GGGGAAAATCGTACTACCCGACATGCCTCTGGGTAGGGGCGTTCTGCGAAAACCGAAAAATGGCATACAGAA
ACCCCGTTCAAAAATCCCCCAAAATTCGCATTTTTTGGCCTCCCCGTGCACAATTAGGGGTTGGTGTAATAT
AGTGGGCCGCGCACTCCAGCTCGAGTTAGAATTCATAAAAGTAGGCCTCTTAGAGGCTTGAATTATGGTTTG
GAAATAAAATTGAGATTATATTGATTTAGAAGTTAAATTTATTTGTTGATTTGAATATTATTTTATAAATAT
ATTGCTAGCTTTGTTCTCTATTAAATTAATATTAGTTATCATTAGTTTATTTAATTAGTTTTTATTTTAGAT
AATTAATAGTTATAATAGTTAATACTATGAGCTATGATATAGAACTAATGATGTTACTATGTTAGCCTGTTC
ATTGCATAGAATAACTTATATTATAATATATTCTGTATAGTATTATAGTGTTAGTAATTATAACTTTAATGA
TTACATAAATTTATATACTTATATAGTTCCATCGTTGTTCTAATATTGCTGCTAACATTGAATAATATTGTT
TCGAATAAATTAATAATTATTTATACTATCTTTACATTGATTAACTCTTTGCTGGTAATGATGCTAGTTTGT
TACTCTCTAGCTATATACTTTTTGTGCTA-------------------------------------------
------------------------------------------------------------------
>KY698811.1_Leishmania_braziliensis_strain_MHOM/BR/75/M2904_clone_M2904_32_minicircle_kinetoplast,_complete_sequence/1-739
AAATAATTTATTTTAAAATAATTTTAATTTTAGTTTTAATGAGTTTATAATATTCAAAAACTATAAAAATGG
GGGTAGAATTTTACTCCCCGACATGCCTCTGGGTAGGGGCGTTCTGCGAAAACCGAATTTTGGCATACAGAA
ACCCCGTTCAAAAATCCTCGAAAAATCGCTATTTTTGGCCTCCCCGTGCACAATTAGGGGTTGGTGTAATAT
AGTGGGCCGCGCACATTCTCCCGAGCTAGGATGGCATAAAAGTGGCCTCTAAGAGGCTTAGTTTCGCGTGAA
TTAAATATTTTTAAACATTTATTATTTTATATCTTATTTGAACTAATTTTATCTCTACTTTTATATGCTAGA
CTAGTATTATTAAGTTTTAATATTTATTGCTAACATTAAACTACATTATTACTATATCTACTAGTTTTATAT
ACGTAACGGATAGATAATTAATATTATATCGTCTATACACCATCTATTACACTATCATTGACTCATTACCCA
TAAATAGCAATTACAAGTTATATTGTAGTGTATTTGAGCTAATATATACGATAATATTATAATTTTATAACA
CTAGCATTTTATATAGAATTGATAACTACACTAATGATATAATTATTATATATTTGATTTTATATTTAACAA
TTTTACTATCTATTCGAATCTATACATTTATTGCTTATAGTTGTGCTGCTATTAGAGTGATACGTTAGCTAA
ATAATATCGTAACAGTTAT-----------------------------------------------------
------------------------------------------------------------------
>KY698812.1_Leishmania_braziliensis_strain_MHOM/BR/75/M2904_clone_M2904_33_minicircle_kinetoplast,_complete_sequence/1-738
TAAATTAATACTATTACATGTCTTATTACATCAATTAACTTTTAATAATTTTTTATAATAGTTCGAAAAATG
CTATAAAATCGTACTCCCCGACATGCCTCTGGGTAGGGGCGTTCTGCGAAAACCGAAAAATGGCATACAGAA
ACCCCGTTCAAAAATCCCCCAAAATTCGCGTTTTTTGGCCTCCCCGTGCACAATTAGGGGTTGGTGTAATAT
AGGCGGCACGTCACACAGTTTTGGGCTAGCTCCTCGAAAAGTAGGCCTCTTAGAGGCTTGTTTTTAATATTT
CTAACTTTACTCTGAATATAAACTTAAATTAGATAATTAATATATCTTTTTATGTTATTATATGATGCTAAT
TAAAATTTAATTGAAGTTAACTTATAAAATAATATTATAATTGTATTGCTATAGTTTTATTATTTAGTTAAT
TTTATTATCTATTTTAGTTTATAGATTAGCGCTATTATGTGTCTCTATGATATACTCATTACAGCATTACTC
CATATAGAATATAACTTATATTAGACTTATTATGATACTATTAGATACGTATATGATTATAATTATAAACTT
AACATTATACTTATAGTAGTACTATTATGAATTAATATGAGTGAACTATGATGTATAATATTTTATTAATAA
CTATAATTACGATGTTACATATAATACATTACATTTTATATTTACTTTATAGTGCATGATACGTTACTAGAT
TAGTGCTATATTATAAAA------------------------------------------------------
------------------------------------------------------------------
>KY698813.1_Leishmania_braziliensis_strain_MHOM/BR/75/M2904_clone_M2904_34_minicircle_kinetoplast,_complete_sequence/1-741
TAGCTTTGATGTATAAATATATTTTAAACTTTATGATGTTGCTATACTTTTTCTAAAATTTTATAAAATTAG
CGACAAAATCGTACTCCCCGACATGCCTCTGGGTAGGGGCGTTCTGCGAAATCGCATTTTTGGCATACAGAA
ACCCCGTTCAAAAATTCACGAAAAATGCCATTTTTTGGCCTCCCCGTGCACAATTAGGGGTTGGTGTAATAT
AGTGGGCCGCGCACCCCGGCTTGAGCTAGGACAGTGGAAATATGGCCTCTAAGAGGCTTGTTACGCGTGTTT
CTAACTAAACTCGCATTAAAACTAGATTTATTATATTATTCATGTTAATATTTATTTATATTTAATTATATC
TACTCGCTTTGCGATATTATATACTATTACTAGTGCTCGCTATGCGATTATACTGTTATATTAGTAAAACTA
TAGTGTATTATGTAGTATAACATTTTATAACTCTATGATAATGTCAATACTATGTGTTATTACTCATTATAT
GCTCCCTTTAATATCAATATAAGTTACAGTTATAGTATTAGGTTAGTATTACGTATATTAACTATTACTACT
CTCGATACATACATTGAACTATATCTATACTCAACGTTACTATGTTATGATATTGTAGTAATATTATTAATT
AAATTCAATTTTATATTTTACTAATAGATTATAATTTTTATCTTTTTTATTTACTCGCGTGTTATCATTGCA
TACTAAGTTAGATAAATAAAT---------------------------------------------------
------------------------------------------------------------------
>KY698814.1_Leishmania_braziliensis_strain_MHOM/BR/75/M2904_clone_M2904_35_minicircle_kinetoplast,_complete_sequence/1-751
ACATGTAATAAATATTTTTTATTTAGAGTGTTATTACTGCCTAAGGAGTCGACTCCTTACCCCGCAAAAATG
GGGGAAAATCGTACTACCCGACATGCCTCTGGGTAGGGGCGTTCTGCGAAAACCGAATTTTGGCATACAGAA
ACCCCGTTCAAAAATCCTCGAAAAATCGCTATTTTTGGCCTCCCCGTGCACAATTAGGGGTTGGTGTAATAT
AGTGGGCCGCGCACTCTGGGTTGAGCTAGCTCCTCGAAATATAGGCCTCTCAGAGGCTTGTTTTTATAATTT
TAAATTGAATTGGGAATAATAGAGTTTTAATGTTAATAATTAATTTAGTTTTATGATTTTATATAGATTTAA
ATATATTTATTATTATAATTATTATATCTACTCGCTTGCGATACTATACTAGTTTAATGCTAGTTCCATTAT
TATTTTATATTTAGTATAATTGATATAATACTACTCTATCGTTACTCTGTATGATATGGTTACATAGACTAG
TAATATGTAGAATAAGTTATATTGTAATATATTCTATACTGTTACATCACTATTAGCTCTATTATTATTTTT
AATTTTATTTATAATGCTAACTTTATACATTTAATTATAGTTATACAATTAGATATAATAATATTACTAATA
ACGTTACTTACATTAGATAATTATTTACACTGTTCTTATATTAACTAATTTTTTGTTGATAATATTATTAAC
ATTGGTTGCACTATAATTAAATTTATATTTT-----------------------------------------
------------------------------------------------------------------
>KY698815.1_Leishmania_braziliensis_strain_MHOM/BR/75/M2904_clone_M2904_36_minicircle_kinetoplast,_complete_sequence/1-740
AAATAATATAATAAAATTAATGTTATGCTATAGATAAATATTTAACTCTTTTATATAATTTCTTAAAAATAG
CTCCAAAATCGTACTCCCCGACATGCCTCTGGGTAGGGGCGTTCTGCGAAATCGCAAAAATGGCATACAGAA
ACCCCGTTCAAAAATCCCCCAAAATTCGCTATTTTTGGCCTCCCCGTGCACAATTAGGGGTTGGTGTAATAT
AGTGGGCCGCGCACATTCTCCCGAGCTAGGATGCCTCATTATAGGCCTCTTAGAGGCTTGTTTTATTGGATT
CTAAAATTTAAACTTATTATTGCCATCTAAACTAGCTAATTTTAATTTTTATTTTATTTTTATAGTTAACGT
TGTTATGCTCGATAAGATAATAATTATTTTTATAATATTTAGTTAATGTGTAGTTTATATTTTAATAATTTT
ATTTATTACTTACTAGTTCATACTATAGCCATAACATTAGCTCATCATTACTATATAATACAGGGTTACTAG
[truncated: 651,439 more chars]
