# Supplementary material for: LAMP-coupled CRISPR-Cas12a assays: A promising new tool for molecular diagnosis of leishmaniasis
Source: PLoS Negl Trop Dis. 2026 Feb 13;20(2):e0013456. doi: 10.1371/journal.pntd.0013456 (PMC12923138; doi:10.1371/journal.pntd.0013456)
Supplement: S1 File — This file contains sequence alignments and visualizations used to assess the in silico specificity of the designed LAMP primers and Cas12a crRNA within conserved regions of Leishmania kDNA minicircles. A total of 1,060 aligned sequences from strains/isolates belonging to the L. (Viannia) subgenus and 965 aligned sequences from strains/isolates of the L. (Leishmania) subgenus were included. Primer and crRNA binding regions were manually annotated using Jalview v2.11.4.1 to enhance visualization and facilitate identification of conserved target sites. Additionally, a subset of representative sequences, 24 L. (Viannia) and 35 L. (Leishmania), is provided in separate alignment project files to illustrate kDNA minicircle sequence conservation and divergence across the two subgenera (see also S1 Fig). (ZIP) [file pntd.0013456.s010.zip › S1 File/S1.3_kDNA_Leishmania_Subgenus_965seq.fasta]

>U77892.1_Leishmania_aethiopica_kinetoplast_minicircle_DNA/1-864
------------------------------------------------------------------------
------------------------------------------------------------------------
------TTCCCGGTCCAC-CCGGCCTATTTTA------CACCAACCCCAGTTTGACGCCTC-CGAGCC-CGA
AAATGGCAT-TTTTGGCCCAATTTTGAAC-GGG---------------------------------------
------------------------------------------------------------------------
-------------------G------------TTTC-TGTATCGAT-T-----------TT--TCG-GAT--
---------TTCGG-A--GA-AC-GC-CC--CTACC-CGG--A--GG---C----TAC-TACCTGCTT-GGA
ATTTTA-GCTG-------TTTTTTG-----------GGATTTTCCGCCCATTTTTGGA----CACTT-T---
---TCCAGAT-CCGGA-CACCATTCT--CC-------------A-GCCCCAACCCCTGTA---TTTTGG---
TC-ACTTTGCACTC-C-CG---TAG-----GAA---G-CA-TCGAG-C-AGTA----GGCATATTATTT--A
----CTACGACAGTCCCATAGCATT--CA--CGTTAGAGTATCGTCCGCACACGAACG--AA---TAGAAAG
AA-CAA---------GCTACATC-AA----TTGAC--AC-------TTACAGCGA-TT-AACTAGTCCCGGT
AGCAGAC-TT--CC-----CGAGGGT-CCCAGG-CCCAGACTATTAATGTTTACC--TTC-CCGGAT-GT-T
CCTA-T--AGTACAC-TGGT-CCATACTCCTATA--------G----------AGCGTCAC--ACGC--TAT
A----ACT-AATATA------AATATTATTTATAA--TAGAGTTAGC-A------GCCA--AA-ATA-AGGC
TCA-G----GACA---CCC-CACC-CCAAG-GCCAA-GGAG-AG---------CC-----ACCA-----G-C
GA-GAGAATCAA-CACAGGCAC-GGGAGGAGGT--AGA-----------GGCGAGG---AATC--CCAACAG
AAGGAAGAACCCA-----CTATAAAGA----------AAAG--GAAGGAGAACCCAGCAAGTATTCAAGGGC
GAGAAGAGACCATCATAACCACCAAAAAGGAG---GAAGGAATCCCA-----GNCAAGTCAGCGGAATAAAA
CNA-A-AAAACGAAGCAAAAAAGN-GG---------GAAAAGGACGNACATTCCCCAAGCCAAGAAGT----
-CGAAAACCCCCGC-CG-GAGGCCACTTTCCAGCCAAC---CAGGCCCAAAATCGAG-GAA-----------
------------------------------------------------------------------------
----------------------
>U18350.1_Leishmania_mexicana_amazonensis_kinetoplast_minicircle_DNA,_partial_sequence/1-676
------------------------------------------------------------------------
------------------------------------------------------------------------
----------------GA-ATTCGG--ATCCT------CCGGGGCTGGG---------------TCCT-CCG
GGGGCTGGC-CTCCTGGCGGGGGTTTTGGGGAGCTGCTGGCTCTGGTGGCT--------------------T
TTAATGGCTGTT-----------------------------CTGG---GCTTGATGTTT-G-GCTGT-T-TC
TGGC-TTGGCT--GG----CTCCTACATGCGGGCTT-TTGGCTTGGCTTTGAGG-G--TTC--GAT-GGGAT
T-----G--TGGCG-G--TGTTT-TA-GG--GTAGG-CTGTGGCCT-----------------------T-G
TGGATT-GGTGGA------CTTGGTTC-T--T--CC-TTGGGGT-T-GGGTGGCTG--CTGGCCTG--G---
--CTGTGGCT-CTATG-TTGGATAGCC-TTGATGG--CTGGGCGGGATAGATTAGCCCTGG-TAAGGTGTTG
AT-TCTACTCCCCT-T-TGATA-TTAATA-TTAAAGGCAA-CGTGA-G-GG---------------CAG--C
----ATATAAA------CATAAGAT--A-GG--AGCCT--G--TG--GAAGGGTGAACC--------CAATA
T---AGC-TCCGTAGGGT-------TAC-AT--ATATATAC--GTAAGATTCTAT-------AATTATTA-G
T-TAA---------A----AC-AGAT-TATATATCATTC-TA-------TGCTCT--AA--AATTGG-AT-G
TG-----------GA-ATTA-T-------ATTAA--------TG---------TGATACT--GTAATGACTC
TC---GTC-TGTATA------C----TTCTACGCC--TGAAGACTTCTGCGGA--TCTG--TTGCAG-ATGT
GGA-T---TTTAGA-CGTGG--GG--GAGGGA--GTTTCG--AG--A-GG---GT---TTGAGT---C-CTG
GATGGGCCTGAA-GTCTCCAGA-GTGGCCTGAAA-ATC-----------GTCGAAT---T------------
------------------------------------------------------------------------
------------------------------------------------------------------------
------------------------------------------------------------------------
------------------------------------------------------------------------
------------------------------------------------------------------------
----------------------
>U19810.1_Leishmania_amazonensis_kinetoplast_minicircle,_partial_sequence,_fragment_LAMAZ/1-599
TTTTTGATTTAGTAGTTAATAGCTGTGTTTATTTGTGTGGGTGGTGGTATGGTGTTACAGAGTTTGGTGGAA
ATTGGTGGGAAAATGGTCCCGGCCCAAACTTTTCTGCCG----TGGGGAGGGGCGTTCTGCGGATTCGGGAA
AAATGAGTGCGAAACCCCGGTTCATAATTTGG------GGGATTTTGGAGAATTCCGGCTCCGAGGCT-CGA
AACTGGGGG-TTGGTGTAAAATAGGGGCGGCTGCTCTGGATTATTNATTTTAAAATTAATTATT--TTGTTA
AAATATATTTTG-GTTAGGA-------------------ATA-T-------GTTTT--------TAT-----
TGCT-TCTGCA------------------TT-TGTT-AGATTGGCTGA--T-GC--TCTGTA-GGT-TGT-T
T--------GTT--------TTA-GG-CT--CTAGT-GGTCTT--TTGATT----GCG-TT---CTTT-TTC
CTTACA-ATTT-------GTAT-T------------TATATTACAT-ATATTACTTA-----GGGG------
---T-TATTT-GT------TTGGTATG-AGGTA-------GGCT-GTGT-----------------------
-T-ATGCTC-A-T--G-AGTT--TGTGAT-ATTGTTTA------GA-T-TTAT----AATGTTA--GAT---
-----CGGATTA----TATGTT-CC--T-CG--TTTACTAT--TTG-TGAT-GTTTGT-G------------
-C-TAA---TTTGNAATNAATAG-TTG----------------G--GACGGTTGG-AC-----C-GGTTGTT
N-T---A--A--GGA----T----TA--CATGNGT-------------------------------------
------------------------------------------------------------------------
------------------------------------------------------------------------
------------------------------------------------------------------------
------------------------------------------------------------------------
------------------------------------------------------------------------
------------------------------------------------------------------------
------------------------------------------------------------------------
------------------------------------------------------------------------
------------------------------------------------------------------------
----------------------
>KY698822.1_Leishmania_amazonensis_strain_MHOM/GF/2007/2007_24_clone_2007_24_1_minicircle_kinetoplast,_complete_sequence/1-696
------------TTT-ACATTTCGCTTATTTTGGATGCAGTAACTACGTGGCTGATGCAGGTTGGTGGTTTT
GGTGGGGAAAAGAGGGTCCCGGCCCAAACTTTTCTGCCTCGTG-GGGGAGGGGCGTTCTGCGATTTTGGGAA
AAATGAGTGCAGAAACCCCGTTCATATTTTGA------GGGAATTTCCGGAAATTCGGCTCTGGGCGT-GGA
AACTGGGGG-TTGGTGTAAAATAGCCGGTGTGGGTACGTATGGATTTGCATATACGTAGATGGT--GGCTTT
GGATGGTGGGTG-TTATCTG-------------------TTT-G-------TGGTT--------GCA-T--T
TTAG-TTTTAT-TTT----AAT---T-T-GT-GAT----TT-TAGTTT--G-TT--AATTTT-ATT-GTGTT
T--------TGCTG-T--GT--T-TA-AT--GTGAT-TCTCTT--TA---A-----TT-TT---ATTT-TTA
TTTGTT-ATTA-------GTTT-G------------G---TTA-AG-A--CTGTGTG-----TTAT------
---GTTC-----GATA-CCTTGTT--G-ATATT--------ATA-ATGTGTGTTTCGGTG---GTTGGA---
TG-G----------------------------TTATTATG-TTAGA-C-AATA----TACAT----------
-------ATATT---ACAAGTT-AT--A-TT--GTAATGCT----T-TGGA----CGC-TG-----AA--TG
AT-TAG---ATAT----TTATGT-GGTGTG-ATTAGGG--T--G---GTTAT--T-TG-----T-GTTGTTT
G-TAGTA--G--TTT----G----TT--GTTTTATTAT---TA--------GTTT--ATT--------TA-C
ATGT-A---TTTTGT-ATTT-TAAAG--TTGGAT--------ATG--------CACATGAC-GTTGG--TGA
TA---TGT-TTTGTGG---TGTGGGAGAATGTGTG--TTTGATGTTGAT-GT---G----------------
------------------------------------------------------------------------
------------------------------------------------------------------------
------------------------------------------------------------------------
------------------------------------------------------------------------
------------------------------------------------------------------------
------------------------------------------------------------------------
------------------------------------------------------------------------
----------------------
>KY698823.1_Leishmania_amazonensis_strain_MHOM/GF/2007/2007_24_clone_2007_24_2_minicircle_kinetoplast,_complete_sequence/1-687
--------TGTTGGTGTGTTGGTTTTGTG----TGTATGGTGTTAGTGATGGTTTTTGTTTACACGTTTATG
GCCTGAAAAATGGGGT-CCCGGCCCGAACTTTTCTGCCCCGTG-GGGGAGGGGCGTTCTGCGATTTTCGGAA
AAATGAGTGCAGAAACCCCGTTCATAATTCCC------CGGAAAGTAGGGGATTTCGGCTCGGGCGGT-GAA
AACTGGGGG-TTGGTGTAAAATAGCGGGGGTTGTGTGGATTGCGCTGCTTTCTTTTTTGGGCTG--CGCTGA
GATGGCTGGCTG-GAGGCCT-------------------TGT-G-------GATAC--------AGG----T
TTGG-GC--GT-T----------------CT-GCTT-TGAAGTGGTTT-TT-CT--TTTTAT-TT---TGAT
T--------GCTT------------------ATTTG-AGTTTGTATTTTATC---GTA-TT---ATTGTT--
-TATT----TA-------TTTT-G------------TAAAGAT-TA-TGTTTTTATT-----GGGA------
---TTTGGGA---TTT-GCTTTA--CC-GTGCT--------GA---TGG----TGTAGTG---TTATT----
GT-TTGGAG-T-G--A-ACAT--CTGTGG-TTCTTATTA----------GTAA----TTGTATT--TGT---
-----AATATAT---TGTAATG-AT--A-TT--AGC-TTGA--TTA-TGATGTTA--T-T-------T-GTG
TT-ATG---AAATGGGTT-TGTG-TTTGTATATACGGTGTG--ATGTC--CTT-----TATAGGTTTG----
--GAT-------ACA----T----T-----------------------------T--GTT-TGTT-G-AT-A
TGTT-T---ATTTCT-TCAA-TTATCTTTACA-----------TT--------TGGATTTG-ATTTT--AAA
TT---GTT-TGATTG------A-GTGCGATT-C----G--------------------------T------G
G---T---G----G-GT---TT-----------GTA------------------------------------
------------------------------------------------------------------------
------------------------------------------------------------------------
------------------------------------------------------------------------
------------------------------------------------------------------------
------------------------------------------------------------------------
------------------------------------------------------------------------
----------------------
>KY698824.1_Leishmania_amazonensis_strain_MHOM/GF/2007/2007_24_clone_2007_24_3_minicircle_kinetoplast,_complete_sequence/1-714
------------TGG-GTTGGTGTTGTGGCTGTAAGAGGTTTGTGGGTGGGGGTGGTGTTTTTAAGGAGTGT
GGTGGAAAAAATGGGGTCCCGGCCCAAACTTTTCTGCCCCGTG-GGGGAGGGGCGTTCTGCGATTTTGGGAA
AAATGAGTGCAGAAACCCCGTTCATATTTTTG------GGGGATTCGGTCGAAAATGCTCCGGGCGGT-GGA
AACTGGGGG-TTGGTGTAAAATACGCGGTGTGGGTACTCGTTCTTATTTTGATATGGGTCGGGC--GGCTTT
ATGGTGGCTTTC-GGTGCCT-------------------TTT-T-------GA-AG--------TTT-----
-ATT-TTGGTT-TTG----GTT---A-T-TG-GATT-GATTGTTGTTT--G-GA--CAT--G-AGT-TTA--
T--------TT-TG-G--TTTTA-T--AT--TTGGT-CTGATG--TTAGTGG--TGTT-AC---GAGT-TTG
TGTGTG-ATGA-------GTTT-A------------GTGTGTT-TG----GTTTATA-----TGGG------
-----TGTTC-AGGGA-------------TTTT--------ATT-GTTTTAGGATTGTGG---GC-GTT---
CT-GG--TA-C-A--T----G--GGTGTG-GTTGTTTC----TTTG-C-CTTA----CATAACT--TGT---
-----ATTTATT---ATTAGTT-GT--G-GG--TGTTTGCC--TTA-GGTT-GGACGC-TG-----TT--AG
-----------GTGTGACTTTGC-TAACGA----------G--ATTTGATAAGTT-TATTTTGT-ATGAATA
G-TATTA--TTTATA----T----GG--TTTTTATTAT----T--------ACCT--TTT-ACGT---TA-C
GGTT-G---ATATAC-ATTA-TAGATTTGGAGAT--------GGT--------TTTGCAGT-GAA-------
-------G-TTGGTAC---TTGTTTGATATATTT-----------------------------GGT---TGA
C---G---A-GCTT-GT---T---------------------------------------------------
------------------------------------------------------------------------
------------------------------------------------------------------------
------------------------------------------------------------------------
------------------------------------------------------------------------
------------------------------------------------------------------------
------------------------------------------------------------------------
----------------------
>KY698825.1_Leishmania_amazonensis_strain_MHOM/GF/2007/2007_24_clone_2007_24_4_minicircle_kinetoplast,_complete_sequence/1-697
-------------TAATATGCGGTTAGTTGAGGGTGATGAGGTTACGATCGTGAGGACACGTTGGTGGTTTT
TGGCCTGAAAAATGGGTCCCGGCCCAAACTTTTCTGCCCCGTG-GGGGAGGGGCGTTCTGCGGAATCCGGAA
AATTGATAGCAGAAACCCCGTTCATAATTTAG------GGGAATTTCCCGAAATTCGGCTCGGGCGGT-CGC
AACTGGGGG-TTGGTGTAAAATAGCGGCGGGATACTGGGATTGGTTGGCCTCTGCCCT---TTT--TGGTTG
GGCTTGGGGCTT-TATTT-T-------------------GG--A-------TATTT--------TAT-T-TT
TGTG-CTATTT-TGT----GTT---T-T-AT-TTTT-AATTATTATTT--T-AA--TTTTGT-----TTG-G
T--------GGGGA-A--TGGCG-T---A--TGTTT-ACTG-T--TT-GATT---ATA-C-----ATT-TTA
ATTTTA-ATGT-----------------------------TTT-AT-ATGCTGTGTG-----GAAC------
---GTTGTTA-CGTTG-GTTCCCG--T-----G--------ACG-AGAGTTATTT-ATTG---AGATGT---
TT-TATGTG-T-A--A-TGTG--ATTCTA-GA---GTGTT-TTAAT-T-ACTA----TTTATAT--TAT---
-----ATTGT--------GAG---G--G-TT-----TTAGC--TTA-GG------TTT-TT-----GG-TAC
--------------T---TTGGG-ATGGGTCTCAGTTGTTT--TG---TTATTTT-GTGTTTTC-ATTGGGT
G-T------T--TGA----T----GC--GTTATTTGATT--TG--------ATGT--TTT-TTAC---TT-C
TTTT-T---TATACG-ACCTTTGTTTTGTGTATA--------TCG--------TGGTTATG-GTGGT--TA-
TG---ATG-TTGGGC------T--CTGT----ACG--TTTGGTTT----------GG------TGG------
--------------------T---------------------------------------------------
------------------------------------------------------------------------
------------------------------------------------------------------------
------------------------------------------------------------------------
------------------------------------------------------------------------
------------------------------------------------------------------------
------------------------------------------------------------------------
----------------------
>KY698826.1_Leishmania_amazonensis_strain_MHOM/GF/2007/2007_24_clone_2007_24_5_minicircle_kinetoplast,_complete_sequence/1-718
-------------TATTATTCTTTGTGTAGTTTTGTAGGGTTGGAGGTTTTATCTGGTGGGTTATGTGGTGG
TTCTGGAAAAAGTGGGTCCCGGCCCAAACTTTTCTGCCCCGTG-GGGGAGGGGCGTTCTGCGGATTCGGGGA
AAATGAGTGCAGAAACCCCGTTCATAATTTGG------AGGAATTTCCCGAAATTCGGCTCGGACGGT-CAC
AACTGGGGG-TTGGTGTAAAATAGCGTGGTGTGGTATGGGTC-TTGATTTTGAGTGTGGGCTTT--TGTTTG
GGGGAGTGGGTT-TATTT-T-------------------GAC-T-------T-TTT--------CAT-T-TA
TTTA-TTTAAT-TTT----AAA---T-T-TT-AATT-AGTTATATTTG--T--T--GTTGTT-----GCA-A
T--------TCTAC-G--TGTGT-G---A--TATAG-TGTG-G--GC-GATA---CTA-GT---GATT-TGG
GTAGGG-ATGT-------G---------------------TGT-GG-ATACTGTGAT-----TAAA------
---GTTGTTT-GGTTG-GTGCTTG--A-TTGTT--------AGG-TGTGAGGTTAGATGC---GGGCGT---
AT-GAGGCT-T-G--T-TACG--CGTATT-GGTGGTTTTG-GGTAA-T-AGAA----TATAAGT--TAT---
-----ATTGT--------AAA---T--G--------TGGGC--TTA-AT--TAGATGT-AA-----TG-CGC
--------------TGATGTTTG-GT-GTGGGGATTGCTTA--TA---TGAGTT---TTGATGC-GTTGGGG
T-G------G--AT-----T----AT--GTTTAATGC-T--TT--------ACGA----T-ATCT---TT-T
GGCT-T---TTTGCT-GCTTTTAAGTTTGTTGGA--------TTT--------TGTGTTGT-GTGGT--GAG
GG---TAC-TTTGGT------T--GGTT----ATG--TGATGTTT----------TA------AGA---TGT
T---G---T----T-GA---TA--------------------------------------------------
------------------------------------------------------------------------
------------------------------------------------------------------------
------------------------------------------------------------------------
------------------------------------------------------------------------
------------------------------------------------------------------------
------------------------------------------------------------------------
----------------------
>KY698827.1_Leishmania_amazonensis_strain_MHOM/GF/2007/2007_24_clone_2007_24_6_minicircle_kinetoplast,_complete_sequence/1-698
-------------TGGTATTTTACTGTTTGGAAACATTACGTGACATAGTTGTCTGGCGGGTTAGGCTGTGG
TTGATGGGGAAAGTGGGTCCGGCCCAAACTTTTCTGCCCCGTG-GGGGAGGGGCGTTCTGCGGATTCGGGGA
AAATGAGTGCAGAAACCCCGTTCATATTTTGG------CCAAAAATCCCGAAATTCGGCTCGGACGGC-TAC
AACTGGGGG-TTGGTGTAAAATAGCGGGGGAGTGGCGTTGGAGGTATTCTCTTTGTATGGGTTT--GTACTT
TATGCGTT---T-TGATTTG-------------------GCG-T-------GTTGCA-------TTT-G-TT
GTGA-TTTGAT-TTT----GTG---T-G-TG-GGCT-GGTTTCGGGCA--G-TG--ATA--T-----AAT-T
C--------GCTGT-T--TGTTC-A---T--TTTAT-TTATTT--TA-GTTT---ATT------TATT-TAG
TTATTG-TGTT-------GTGT-T------------ATTAGTT-GG-ATG---GTAA-----TAAT------
---TTTATTT-GATCT-TGTTGAT--G-T---T--------C-G-TGGTAGA----GTTG---ATGTTG---
TT-GTTCAT-T-G--T-GATAT-AATATT-AATGTAATAG-GAATA-T-AACA----TAAATGT--AAT---
-----AT-----------AAG---------------TGGGG--TTG-GTGGTGTGGGT-AA-----GT-TTG
-------------GGTTTGTGAG-GTGTTAATTTGCGGTTG--TGTATTTGTTTT-GTGGGTGG-GTGGGCT
G------------------T----AA--TGTTAAAGTTT--GA---------------------A---TT-T
GGAT-A---ATTGAT-GTTTATTGTGTTAGAAGC--------TTA--------TGTGGT-T-ATCGT--TTG
CG---TTG-TGAGTT------T--GTTG----ATG--CGTGTTGG----------AT------TGG------
-------------------------TT---------------------------------------------
------------------------------------------------------------------------
------------------------------------------------------------------------
------------------------------------------------------------------------
------------------------------------------------------------------------
------------------------------------------------------------------------
------------------------------------------------------------------------
----------------------
>KY698828.1_Leishmania_amazonensis_strain_MHOM/GF/2007/2007_24_clone_2007_24_7_minicircle_kinetoplast,_complete_sequence/1-712
------------CGGTGGTAGGTGA-ACAGACGGTGTGGGGTTTTGAGTTTGTGTGGGTAGACCGTGGTTGG
AGCCTGAAAACATGGGTCCCGGCCGAAACTTTTCTGCCCTGTG-GGGGAGGGGCGTTCTGCGATTTTGGGAA
AATTGATAGCAGAAACCCCGTTCATAATTTGG------GGGAATTCCTCGATTTTCGGCTCGGACGGT-CAC
AACTGGGGG-TTGGTGTAAAATAGTCGGTAGCGGGTATGGTGCTATTTTGGAGACTTTTGATTT--TTTGAT
-TTTAAAGGTCT-GGCCTGC-------------------GTG-T-------TGTTA--------GGG-GTTT
GGTT-ATGTAG-TTG----TCG---T-T-G--TCT---GGCTTTATTT--G-AT--GTTGTT-TGG-TTG--
C--------GT-TG-G--GGCTA-CGTTG--TTTGT-GTGTGA-------T-----TA-TA---TTTT-AGT
TGTTTT-TATG-------ATGG-G------------TTTAGTG-GG-CTGGTGTTTG-----AAAT------
---------------G-ATTG--------ACCT--------AG----TCAGCTTTGGTAG---TGTGTT---
GT-TG-ACG-T-G--T-TGCC--GGATTA-GATGTTATAC-TATGG-T-ATTA----TATGG----TAG---
-----AATAAGT----TATATT-AT--G-TA--ACAATGGC--TTT-TGGGGATTTGT-GA-----GATGCT
AG-GTT---GTATGGTTTGTGTG-TTATTA-GATTAGT--G--T---GATAATTT-ATGATCTA-GAGT--T
T-TATCG--T--TGC----T----AT--ATTTTAATATTA-TA--------TTTT--GTG-TGCT---TT-G
ATTT-A---CTTTCC-GGTT-TGTAT-------G--------ATT--------GATTTTAA-GTTGG--ATT
-------A-CTGC----------GTTTTACGGATT--TATTGGTTATC------------------------
------------------------------------------------------------------------
------------------------------------------------------------------------
------------------------------------------------------------------------
------------------------------------------------------------------------
------------------------------------------------------------------------
------------------------------------------------------------------------
------------------------------------------------------------------------
----------------------
>KY698829.1_Leishmania_amazonensis_strain_MHOM/GF/2007/2007_24_clone_2007_24_8_minicircle_kinetoplast,_complete_sequence/1-698
-------------TAATGGCGTGGGTGTGATCTGTGATTGAGGTTGTGGAGTTCGGTTGTGGAGTTGTTGTG
GTCGGTGAAATTGGGCTGAAATCCCAAACTTTTCTGCCCCGTG-GGGGAGGGGCGTTCTGCGAAAATGGCAA
AAATGAGTGCAGAAACCCCGTTCATAATTTGG------GGGAATTCCTCGATTTTCGGCTCCGGCGGT-CAC
AACTGGGGG-TTGGTGTAAAATAGTCGGGTGTGGGTGGCAGGTGTCTGGTTTTGGATTTAGATT--GGTTTG
ATT-CGAGTGCT-TGGTATT-------------------TGT-G-------GGAAT--------GGT-A--T
TGGT------T-GTT----CAG---T-G-TG-ACTT-TTGGTGGGTACAGA-GT--TTGGTT-ATT-TGT--
T--------TA-TT-T--TAATT-G---T--TACGT-GTGGTT--T--GATA--TTTA-AC---TTTA-GAT
TTATG------------------------------------------G--TTATATG-----TGGG------
---CGTTA------TT-AGAGCTTGTA-TTGAA--------TGT-GAATTTGGGTGTAAC---TGTTGT---
AT-AG-ATAGTTT--G-GTAG--GGGTTT-GAATAATTAG-ATTTC-A-GACT----TATAT----------
-----ATATAAT---ATATT---------TG--ATATTAGG--TGT-TATGAGTAGCT-TT-----GA--TG
AT-TGT---TTGAGGTTGGAGTT-GTGGTT-GGAAGGA--T--A---TGAAGCGT-TGTGGTAT-TCGTTTT
A-ATTG-------TT----T----GG--G------TGTT---A--------TTGT--AAC-TTAC---GA-C
TCAC-T---TTATTT-ATA---CTGC----ATTG--------TTT--------TGTATTAT-GATAC--CTA
CT---GTG-GTTAGAT---ATATGTTTG----TAC--TTTGATGT----------T----------------
------------------------------------------------------------------------
------------------------------------------------------------------------
------------------------------------------------------------------------
------------------------------------------------------------------------
------------------------------------------------------------------------
------------------------------------------------------------------------
------------------------------------------------------------------------
----------------------
>KY698830.1_Leishmania_amazonensis_strain_MHOM/GF/2007/2007_24_clone_2007_24_9_minicircle_kinetoplast,_complete_sequence/1-709
-------------TGCCAGTTCGGGTTCCGGACGATGGCTGGTTGTGGTGGTTCTGAAGTTTATTAGGTGTG
TATCTGGGGGAATGGGTCCCGGCCCAAACTTTTCTGCCCCGTG-GGGGAGGGGCGTTCTGCGATTTTGGGAA
AAATGGGTGCAGAAACCCCGTTCATAATTCCC------CGGAAAATAGGGCGTTCCGGCCCGGGCGGT-GGA
AACTGGGGG-TTGGTGTAAAATAGGCGGTGGGTGCCGATTTTGGATTTTTGATGGGCTTGGAGG--CCTTTA
AAATGG--GGGT-TGGATTT-------------------TGG-G-------TCGCT--------GGA-A--T
GGTG-TTTTAA-TTT----CTC---T-T-TT-TAG----ATTTATTTT--T-AT--ATTTAT-AGT-TTGTT
A--------TATTA-T--TTGTA-GA-TT--CTAGT-TTATAT--AA---A-----TG-TT---TGTT-TAT
TTTAAC-GTTA------------C------------A---TTG-AT-G--CTGTTTT-----GTAT------
---TTTAATT-TTATT-TTGGGAT--C-GTCTT--------CCG-ATGTGCTTTTGGTTG---TTTTGG---
GG-TG-----A-T----------CTTTAC-GATGGAGATG-TTATA-T-ATTA----TATAT----------
-------GTAAC---TTATATT-GT--G-TA--ATATGATT----A-TGGG----TAG-TG-----GG--TG
AT-GGT---GGTGTTTGACTGGA-TGTGGT-CTTAGGG--T--T---GTATT--T-TA-----A-CTTTACT
T-TCTTT--T--TTA----C----TT--TCGCTATTTG---TA--------GTTT--TAT--------AC-C
---------TTTGAT-GTTT-GTAGT--TGGGTT--------TGT--------GGGTTGGT-ATGTG--C--
-------A-TGTGTTG---GTTGGTTGCGCTTGTG--TGGGGTTTGTGT-GG---GGT---TTGGT---T--
------------------------------------------------------------------------
------------------------------------------------------------------------
------------------------------------------------------------------------
------------------------------------------------------------------------
------------------------------------------------------------------------
------------------------------------------------------------------------
------------------------------------------------------------------------
----------------------
>KY698831.1_Leishmania_amazonensis_strain_MHOM/GF/2007/2007_24_clone_2007_24_10_minicircle_kinetoplast,_complete_sequence/1-697
-------------ACTGTAGTGTTTATTTATGGTGTGGGGTTAGTTGTGTTGGTATGCGTTTAGTGTGGGAA
TAGAAGGGAAAGTGGGTCCCGGCCCAAACTTTTCTGCCCCGTG-GGGGAGGGGCGTTCTGCGATTTTGGGAA
AAATGAGTGCAGAAATCCCGTTCATAATTTGG------GGGATTCTGGCCAAAAATGCCTCGGGCGGT-GGA
AACTGGGGG-TTGGTGTAAAATAGCGGCGGGGTGCGCTGTTGATTGGGTTTGACGTGTACTCGG--GCTTGG
GATGACTGT--A-GTTTTTA-------------------GAT-T-------TGAGT--------TTT----T
ATTT-TGTCGG-TTA----GAT---A-T-GT-TGT--ATTTTTAATATGTA-GT--TAAATT-TAT-T---T
T--------TA-TA-A--TTTAT-AC-GT--AAGAC-GCAT-----A-CAT----GTG-GT---ACTT-GCA
TG--------------------------------------TGT-GA-T--ATTAACA-----TTGG------
---TTTTTAG-TTGCT-ATTT-TGGAT-GAGTT------CGGAT-GGTTCTGGATGGATG---GTTATT---
GT-GGTGGG-T-G--A-C-CC--GTTAGG-GGTTTTCTT--ATTGA-T-AATA----TAAAT----------
-------TGTGA---GTTAAAT-GG--A-TT--AGGTGGAT--TTG-GG-----CGT----------T-CTG
CG-GTG---T-------GATGTT-ATATGATTATTTTGGTG--TGTTATGTTTAT-CAGGTTTA-AGTGACT
A-ACGTG--T--TGG----T----AC--GTTATATATTTG-TC--------CTAC--AGA--TAC---TA-T
TACA-C---ATTCAG-GTT---GTTT----TAAA--------TAG--------TTTTGTGT-GTGGT--TAG
TG---TAG-CATGTG------T-ACATCT---GTG--TTA--------------------------------
------------------------------------------------------------------------
------------------------------------------------------------------------
------------------------------------------------------------------------
------------------------------------------------------------------------
------------------------------------------------------------------------
------------------------------------------------------------------------
------------------------------------------------------------------------
----------------------
>KY698832.1_Leishmania_amazonensis_strain_MHOM/GF/2007/2007_24_clone_2007_24_11_minicircle_kinetoplast,_complete_sequence/1-702
-------------TTGTAGTGGGTGTGGAGTTAGGTGTGGGATGCGTTTTATGGTTAGGGTGGTGTGGGGAT
TTCTTTGAAATATGGGCCCCGGCCCAAACTTTTCTGCCCCGTG-GGGGAGGGGCGTTCTGCGGATTCGGCAA
AAATGAGTGCAGAAACCCCGTTCATATTTTCG------AGGAATTTCGGGAATTCGGCCTCGAGCGGT-GGA
AACTGGGGG-TTGGTGTAAAATAGCG-GGGTGCTTCGGGTTTTTAATGTTGGGCAGTTGGATAG--ACCTAC
TTGCCTTCTCTT-TTTCTA------------------------T-------TTTGA--------TTG----T
GGCC-TGGGCC-TTC----TTT---T-A-TG-TGT--GGTATTCTGT---G-CT--TGAAGT-TTG-TTGTC
T--------GG-TC-T--TTTGT-GC-TT--TG-TT-ATTATA--TT-CGG----TTT-AT---TATT-GTC
GT------------------TT-G------------G--ACTG-GT-T--TT-TAGG-----GTGG------
---ATTGTAT-TACTG-TTTT-GGGGT-GGCGT---------TT-G-GGATTTTCGTTAG---GGTCGA---
GT-CAGATG-G-G--T-TACT--TACACC-TGTTATATGA-CTTAT-T-ATAT----ATTAT----------
-------ATGAT---ATATTGT-GG--C-TT--TTGGCCTT--ATG-CTCT-TATGG------------TTT
AG-ATT---AGGTT-------GT-TTAGGATCTTTTATTT----GTTCTAATTTC-GATATTAA-ATTTATA
A-A---A--T--AAT----T----GT--GTTATATACTTG-TG--------TTAT--GCT--TAC---TT-T
TCTG-T---T--------T---ATGT----TGTA--------GGA--------TGTAGC-----------GT
TA---TAC-TGCGCC------T-CGGCGGTTTATG--TTTTGTATG-----T---GAT-----GAC---TGT
C---G-------------------------------------------------------------------
------------------------------------------------------------------------
------------------------------------------------------------------------
------------------------------------------------------------------------
------------------------------------------------------------------------
------------------------------------------------------------------------
------------------------------------------------------------------------
----------------------
>KY698833.1_Leishmania_amazonensis_strain_MHOM/GF/2007/2007_24_clone_2007_24_12_minicircle_kinetoplast,_complete_sequence/1-695
----------GCTGT---TTAATTATGGGGTTTGAGGGGTAATTTAGGTTGGATGTTTGGATGTGGTTGGGG
GTACCCGAAAAATGGGTCCCGGCCGAAACTTTTCTGCCCTGTG-GGGGAGGGGCGTTCTGCGGATTCGGCAA
AAATGAGTGCAGAAACCCCGTTCATATTTTGG------AGGAATTTCTGGATTTCCGGCTCTGGCGGT-GGA
AACTGGGGG-TTGGTGTAAAATACCCGCGTGTGGGTACGGGCTCCCTTTTTGCCTTGATGAACC--CTTTAT
GTTTGACGCATT-GGGTGTA-------------------T-----------TGATC--------TAG-ATTG
TCGT-TTGAGT-TCA----ATG---G-A-TA-TGT----GTGTTATTT--G-TG--GTA-----CA-TTT--
T--------GA-GT-T--G--AT-AT-TT--TTAGT-TTGGTG--TA---T-----GG-GT---TGTG-GTG
GGGTTT-TATT-------GATT-T------------A--TGTG-TG----GTGAGGG-----GCTG------
---A-TTTG--TTAGT-TGTT-------TTTAT--------GTT-TGACTTGGTTGGTTA---TCTTTT---
AT-TG--TT-A-C--T----A--TAGTCT-GGTTACTTA-----CA-T-TAGA----TT----A--GTA---
-----ATTGCCT----TTTATT-AG--G-TA--AG--------TTG-TGGG-TT--TT-GA-----TT--GG
AA-TAT---TAGGATTGCGTGGG-TATAAT-TTTGTGA--G--T---TTTATTTT-AATTTTTG-ATTTGTT
T-GGTTT--T--GTA----T----TA--ACTT--GCCT---TT--------TTTT--ACT----T---TT-T
GGTT-T---GGTTG--------ATGT--GATGTT--------TGA--------TGTTTCTA-CGTTG--TAG
TG---GTG-TAGGTGT---TTACTTAAACTTTATA--GATTGGGGT--------------------------
------------------------------------------------------------------------
------------------------------------------------------------------------
------------------------------------------------------------------------
------------------------------------------------------------------------
------------------------------------------------------------------------
------------------------------------------------------------------------
------------------------------------------------------------------------
----------------------
>KY698834.1_Leishmania_amazonensis_strain_MHOM/GF/2007/2007_24_clone_2007_24_13_minicircle_kinetoplast,_complete_sequence/1-697
---------TGTTGTTAAGTTGGTG----TGTTGTGTAGGTGTTTAGGATGGCGCTGTGGACTGTTGTGTGG
AGGATGGGGGGTGGGCCAGAAACCCAAACTTTTCTGCCTCGTG-GGGGAGGGGCGTTCTGCGATTTTCGGAA
AAATGAGTGCAGAAACCCCGTTCATATTTTGG------GGGATTTTGGGGGATTCGGCCTCGGGCGGT-GAA
AACTGGGGG-TTGGTGTAAAATGGTGGAGCGGGCGTTCTGTTTTGGATTTAAATGGTGGACTTG--CCTCTT
TTGGTTTTGATT-TTTCTTT-------------------T-T-C-------TTTTG--------TTT-A--C
TGTG-ATTATT-TAT----ATT---T-G-TT-TATA-GATTGTTATTT--A-AT--TTCTTT-GAT-TTT--
A--------TA-TT-T--TACTT-GG-AT--ATAGT-GCGGTG--TT---A-----TG-CT---TGTT-ATC
ACGTGT---GG-------GCAT-T------------ATTATTT-AC-TATGCGCGTT-----TTCG------
---G-TTGTT-ACATT-TGTG-------GTAAT--------AGT-TCGTTGGTGTGGTGC---TGGGTG---
G-------------------A--GATTGG-CTCTGT--------GG-C-CTTA----TATATTT--GTA---
-----TTTGTAT----TGTAAT-AG--T-TA--GGTTAGAT--TTT-GGAA-TGATGT-GG-----TG--GG
CT-TTA---CCTAGGATTGATGT-TAT----TTTGATT--C--T---TTTAATTA-TG-----A-TGATATT
T-TATTA--C--TTT----T----AT--ACACTTTCAT---TT--------ACAT--TTG-CTGG---TT-G
GCTG-T---AGTGGT-GGTA-TGGTT-----CGG--------ATT--------GATGGGGC-TTTTG--TAT
GA---TTA-TGAGGG------TTATAAGATTTTAT-------------------------------------
------------------------------------------------------------------------
------------------------------------------------------------------------
------------------------------------------------------------------------
------------------------------------------------------------------------
------------------------------------------------------------------------
------------------------------------------------------------------------
------------------------------------------------------------------------
----------------------
>KY698835.1_Leishmania_amazonensis_strain_MHOM/GF/2007/2007_24_clone_2007_24_14_minicircle_kinetoplast,_complete_sequence/1-698
-------------TTCGTGGATTTGAGTTTGATGTGTGGTGTGGGGATGGTAGATGTGGGTGGGTAGGAAAT
CGGTGGGAAAATGGGCCAGAAATCCAAACTTTTCTGCCCCGTG-GGGGAGGGGCGTTCTGCGATTTTGGGAA
AATTGATAGCAGAAACCCCGTTCATAATTTGG------GGGGATTTCCCGAAATTCGGCTCGGGGCGT-GAC
AACTGGGGG-TTGGTGTAAAATAGGGGCGGCTGCTTCGGGCTTTTAAATCGGATTGGGGTTCGG--GCTTTT
TAAATTGGGTCT-CTGGGGT-------------------TAT-T-------GTTCA--------GAT-T-TG
GTTA-CACGGC-TTT----CTTT-TC-G-GG-TATT-TTTTGTTTGTG-GT-----GGGTGT-GAT-TGTGT
T--------GGTTT-A---GGTT-G--TT--ATGTT-TATG-----TGGG-G---CTG-GT---ATG--G--
-TGTAA-CCTG-------TTG--T------------TATTGT---------TTTTGC-----TATT------
---TTGATTT--CGTG-GGCATTT-GT-TAATA--------GGCTCTTGTTTGGAGTTTA---TGT------
-G-GATTAT-T-G------------GGCA----TATTTGA-TAAGT-T-ACAA----TTGCTTT--TGA---
-----TTAGGC-------TTTT-GT--A-AG--GGGTTTGA--TAG-TGATGCT------G-----GC-TTG
AT-TGA---TGGTGGCA--A-TG-----TTTAG---------------------T-GGTCGTTG-TGTTATT
G-GTGT---T--ACA----T----TT--GTGATTTTATT--GT--------TCAT--TT---TAT-T-AC-A
TGTT-A---G--------TT-TCCGTATC-------------------------GTTAATA-TGTTT--TGA
-----TAT-TATACA------T-GTAGTTAA-CTG--TATTGACTT---------AT-------AA---TTT
G---T---C----A-GG---TT-----------ACAT-----------------------------------
------------------------------------------------------------------------
------------------------------------------------------------------------
------------------------------------------------------------------------
------------------------------------------------------------------------
------------------------------------------------------------------------
------------------------------------------------------------------------
----------------------
>KY698836.1_Leishmania_amazonensis_strain_MHOM/GF/2007/2007_24_clone_2007_24_15_minicircle_kinetoplast,_complete_sequence/1-706
------------ATTGGCTGGTTTATGTGGGTAGAGATGTGTGTTTTGTTTGATGGGTGGAATGATGTGGGT
GGATGGGGAAATGGGT-CCCGGTCCAAACTTTTCTGCCCCGTG-GGGGAGGGGCGTTCTGCGGAAACGGGAA
AAATGAGTGCAGAAACCCCGTTCATAATTTCC------TGGAAAATAGGGGATTCCGGCTCGGGGCGT-GGA
AACAGGGGG-TTGGTGTAAAATAGGGGCGGTCGGTCTGGAGGTGCTGATATTAAGCCTGTCAGG--GCTTTT
GGG--GTTGGTG-ATTGCGG-------------------CTT-T-------TTGCT--------GAT-T-TT
TGGG-GT--GG-T----------------GT-GTTT-TGGGATTGGTT-TG-TT--GGCTGG-GC---CGAA
T--------CGTTT-T--TCTTT-T--GG--TTTGC-TGATTTGTTGGTTTC---CTT-TT---TATCTTTA
-TGTT-----T-------AGTT-T------------TTTAG-T-TG-TGCTGTTATG-----TGTT------
---GTTATTC---GCT-TATTTC--GC-ATTTA--------CC---TTTTAGTCGGGAGG---TTGTT----
GG-TTAC-G-T-C--G-AC-----------GTTAATTGA----------CACT----TACAATA--TGT---
-----TATATAT---TAGACTT-GT--A-GG--GTT-TGGG--TAA-GGTGTTTG--T-AA-----TG----
TG-ATG---AT-TACGTT---------GTATTTAACATGTG--ACACT--GTA-----TGGTAATATT----
--AATTC--A--TAA----T----TA--CTTTGTGCTTT--AA--------ATGG--ATA-CATC-T-AT-A
TGAT-T---CTATAT-GCTA-TAGTTTGGCCA-----------TT--------GACGATTA-TGTTG--GGT
TA----TT-TGTTTG------T-AGGGTATT-G----G--------------------------GT---GTA
G---T---G----T-GA---TT-----------TTAG-----------------------------------
------------------------------------------------------------------------
------------------------------------------------------------------------
------------------------------------------------------------------------
------------------------------------------------------------------------
------------------------------------------------------------------------
------------------------------------------------------------------------
----------------------
>KY698837.1_Leishmania_amazonensis_strain_MHOM/GF/2007/2007_24_clone_2007_24_16_minicircle_kinetoplast,_complete_sequence/1-708
----------TTGG---GTTGGGATTGCGGTGTGTGGTGTGCTGTTGGTTGGGTGTTCGGTTATGTTTAGAA
ATTGCCGGAAAATGGGTCCCGGCCCAAACTTTTCTGCCCCGTG-GGGGAGGGGCGTTCTGCGGGTTGGGGAA
AAATGAGTGCAGAAACCCCGTTCATAATTTAG------TCGAAAATCCCGAAATTCGGCTCGGACGGC-CGC
AACTGGGGG-TTGGTGTAAAATAGGGGTGGCTGGGCTGGAGGTTCGGTGTTAAGGCTTTCAGGG--GCTTTT
TTAGTTGGGGTA-TGGAGTC-------------------TGG-A-------TGATAA-------GTT-T-TA
TTTA-TGTGAG-GGG----CTT---C-G-TA-TAGT-TGTTTGGTTTG--G--T--TTGTAT-----GTG-G
T--------GGGTC-T--TGATC-T---A--ATATT-TGTGTT--AT-AATT---ATT-----------TGG
ATTGTT-AGTG-----------------------------CTG-GG-GTG-----GA-----TTGG------
---GTTTGTG-TGTGG-GGAAGAT--G-TTGTG--------ATG-AATGGGTGTT-GGTT---ATGAG----
-T-TGCAGC-T-G--A-CAC-------TA-CATGGATGTG-GTGCA-T-ATAT----TATCTTT--TAT---
-----TTGTGAA---TATTAG--AT--G-TT-----TTGGC--TTT-GG--------G-AG-----GG-TGG
TA-ACT---TTAGGGTTTGGAGT-TT-GGTGTATGAGGTTG--GG---TTATTTA-ATTGATGT-GTTAGGT
T-T------C--AT-----T----GT--GTTATTTGGAT--TT--------AT------T-TCAC---AT-A
G-AC-T---TTTGCG-GTTTTTTATTTT-------------------------ATAGTTTA-AAGTA--TGC
GA---TTT-AGTTGT------T--TTGT----AAA--ATGGTTTG----------AG------CCC---TTT
T---G---A----T-GA---TAGG------------------------------------------------
------------------------------------------------------------------------
------------------------------------------------------------------------
------------------------------------------------------------------------
------------------------------------------------------------------------
------------------------------------------------------------------------
------------------------------------------------------------------------
----------------------
>KY698838.1_Leishmania_amazonensis_strain_MHOM/GF/2007/2007_24_clone_2007_24_17_minicircle_kinetoplast,_complete_sequence/1-715
---------GTTGTGATGAACTATGTTTTACGTGTGGTACGAGGTTGAAT-T---TGAGGGGATTTGTGAGT
GGCCTGGAAAATGGGTCTCGGCTCCAAACTTTTCTGCCCCGTG-GGGGAGGGGCGTTCTGCGATTTTGGGAA
AATTGATAGCAGAAACCCCGTTCATAATTTGG------GGGATTTTCGGGAATTCCGGCTCCGGCGGT-GGA
AACTGGGGG-TTGGTGTAAAATACGGCGTGTGCTCGGGTCT-TTGGCTTCTCGTGGGCTGGTCT--TGGCCT
TTTTGGTATGGT-ATTTGGG-------------------GTT-T-------TTACT--------GGT-T-TG
ATGT-TTTGGA-TCT----CGA---T---TG-TGTT-TTGATTTGGAT-TT-AT--TG-TGG-GTT--TGCA
T--------TGGGG-G--TTTGT-T--GT--TTTAC-AGAGGG--------------G-TG---TTTATTTC
TTTTTA-AATT-------GTGA-A------------TTTGTAA-TT-TAAGTTTTTG-----TGAT------
---TTAACATATGTTT-TTTTATA-TG-TTAGC--------GT---TGGTATATGACCTG---TGATG----
GG-CT-TAT-C-T--G-CG-------GTT-AATGGATAT----------GGAA----TAAGTTG--CCT---
-----TTAATAT---TGGCTTT-TA--G-TT--GGGATGAC--TT-------TGA--T-TA-----GT-G--
TG-GGG---CTTAGGCTT---------GTATAGTTGGCGTG--TTAAG--ATTGA-T-TTATGATTTTGATT
G-TTTTA--A--CAT----T----GT--GTACTAC--TT--T------------T--ATG-TCTT-T-GT-A
TAAT-T---T---GT-GATC-TAGATTTGTGATC--------CGG--------CGTATTGG-TTTGG--TGT
TA---GAT-TGTATG------T-TAGATAGA-T----T--------------------------TG---TGG
A---T---T----T-AC---GT-----------TT-------------------------------------
------------------------------------------------------------------------
------------------------------------------------------------------------
------------------------------------------------------------------------
------------------------------------------------------------------------
------------------------------------------------------------------------
------------------------------------------------------------------------
----------------------
>KY698839.1_Leishmania_amazonensis_strain_MHOM/GF/2007/2007_24_clone_2007_24_18_minicircle_kinetoplast,_complete_sequence/1-693
-------------ATATGGTTGTTTGTTTATTGGTTGGTAGTGGGTAGATTGTTTCTGTGGATTGTGGGGAT
TGGCTCGAAAAATGGGTTCCGGCCCAAACTTTTCTGCCCCGTG-GGGGAGGGGCGTTCTGCGGATTGGCGAA
AAATGAGTGCAGAAACCCCGTTCATATTTTGG------GGGATTTTCCGGAAATTCGGGTCCCGGGCT-CGA
CACTGGGGG-TTGGTGTAAAATAGGGGCGGGTGGTCTGCCCTTTTGGATTGGGGCTGGTCTGCC--CTTTTG
TATGGTGCGTTT-GGGGGTG-------------------GTA-A-------TTATT--------TTA-AATT
GTTT-GTATAG-TAT----ATT---T-A-TA-TTT---GGTATAATTT--A-AT--ATT-----AT-TAA--
T--------TT-AT-C--GGTTT-TG-TT--TTATT-TAAATT--TG---T-----TG-TT---TTTG-ATT
TGTGGG-CTGC-------CTGC-G------------ATTTATG-CG----GTTTGGG-----TGCT------
---C-TGCTT-CGCTT-TCTT-------T-----------------------------TA---TCTTTG---
TT-TG--GG-A-G--T----T--GTTATT-GGTTTCTATC-TTTGA-T-GTGA----TTTCATT--ACA---
-----TATATAA----GTTATA-TT--G-TG--A---TTAT--TAA-TGGC-TT--GT-TT-----TG--GG
AT-TGG---ATGGGTTATGTTAC-TGCCTT-GATTTGG--C--T---TTCTT-----------G-GGGTA-T
G-AGTTT--C--TAG----T----GG--GTTGTGATAT---TA--------TTAT--ATT----T---TG-T
GCGT-A---AACTAT-CTTT-TGTGTGACTATGT--------TGT--------TATACTGT-GTTCA--TGT
TA---G-C-TTTGAGT---TTGTACATAATGATAC--TTTACACGT--------------------------
------------------------------------------------------------------------
------------------------------------------------------------------------
------------------------------------------------------------------------
------------------------------------------------------------------------
------------------------------------------------------------------------
------------------------------------------------------------------------
------------------------------------------------------------------------
----------------------
>KY698840.1_Leishmania_amazonensis_strain_MHOM/GF/2007/2007_24_clone_2007_24_19_minicircle_kinetoplast,_complete_sequence/1-687
-------------TATAGTTTAGAGTTTCAGGTCGGAGGGCTACACTATGTTGTTTGAGATGTGGTTTGAAA
TTGTCTGAAAAATGGGTCCTGGCCCAAACTTTTCTGCCCCGTG-GGGGAGGGGCGTTCTGCGGAATCTTCAA
AAATGAGTGCAGAAACCCCGTTCATAATTTGG------GGGAATTTCCGGAAATTCGGGTCCCGGGCT-CGA
AACTGGGGG-TTGGTGTAAAATAGGGGCGGCTGCTCTGGGTCGCTGATTTTAAATGGGTTTGAG--GCTTGT
TCT-GGTCTGTT-TAAAGTT-------------------GGT-T-------TGTTT--------TTA-T--T
TGAT------T-AAT----AAT---T-T-GG-TGAT-ATCTTTT-TA--TA-AA--TATGTT-TTT-GCT--
T--------TG-AG-T--TGGTT-A---T--GTTGT-TT---------------TCAC-TG---TTCG-GGC
TTGTTA-GTGT-------GGGT-G------------C--TTGT-TT-T--GGATGTT-----ATGG------
---AGGGG------TT-AGACCAAGGC-TTGGA--------TAT-GTGGTTTGGGGTTTG---GGGTTT---
----A-GGCTT-T--A-TTAT--ACGTTT-TGTGTTATAT-ATTTG-T-ATTT----ATTATGT--AAT---
-----ATGTAAT---GCCTT---------TG--ATCTTAGG--GTT-TGATGGTAGTT-TA-----GA--TG
CC-TGT---TCGGGCTTGTTAGT-ATGGGT-GTTTTGC--A--T---GTAATGTT-TGTGGTAC-ACCGTTG
A-CAT-------------------------------------T--------TTAC--ATT-CTTG---AT-T
GTTA-T---TTACTT-GTT---GGTT----TATG--------TTA--------TTATCTCA-GTGTT--TTA
TG---GTA-TGAAT------GTTGTTTT----GTA--TTTGTT-----------------------------
------------------------------------------------------------------------
------------------------------------------------------------------------
------------------------------------------------------------------------
------------------------------------------------------------------------
------------------------------------------------------------------------
------------------------------------------------------------------------
------------------------------------------------------------------------
----------------------
>KY698841.1_Leishmania_amazonensis_strain_MHOM/GF/2007/2007_24_clone_2007_24_20_minicircle_kinetoplast,_complete_sequence/1-676
----------ATGTGCTACGCTTAATTTTAGATT---TTAGATCATAGTTTTATGGTCTTGTTGTTGTGGAT
GGTCTGGAAAATAGGGTTCCGGCCCAAACTTTTCTGCCCCGTG-GGGGAGGGGCGTTCTGCGATTTTGGGAA
AAATGAGTGCAGAAACCCCGTTCATAATTTGG------GGGAATTCGGGGGATTTCGGCTCGGACGGT-CAC
AACTGGGGG-TTGGTGTAAAATATGGATGG-TTGATCTGGGCTTTTAAATTTAATGTGGGTTTG--GGCTTT
TGAATTTGGTTT-TGGGG-G-------------------TG--T-------GGGTT--------TTA-T-TT
TTTA-TTTGAT-TTT----GTT---G-T-TC-TTCT-GGTTATTTGTG--A----------T-----ATG-C
T--------TCTGT-T--TGTAG-C---G--TTGTT-TGCC-G--GT-GTTA---AGT--------------
CT--TT-ACGT-------G---------------------TTA-GC-TTACTTGATA-----GTAT------
---GTTGATT-GTGGT-GTTAGTT--G-G---A--------CAT-TGGTTGTTTTCGCAT---ATGTGT---
TT-TACGTT-T-A--T-AGCT--TTGTGG-TATTAGATTA-GATAA-T-AGAA----TATATTG--TAT---
-----TATGT--------GGA---G--T-AA--G--TGGGC--TTT-TGACTTTATAA-TT-----AT-GGG
--------------TTGTGTGCT-GTCG-GCATACAGTTGA--TG---TT-------TGTCTGC-GTTTGAT
A-T------T--CG-----T----AC--GATTCACATGT--TC--------ATTT----T-TTAC---TT-T
TATG-T---TTGAGT-GGTTCTTGTTTA--------------TTT--------TGATTTTA-GTTGA--TTG
GA---TTG-T----A------T--GGTT----ATG--CTACTTGT----------GG---------------
------------------------------------------------------------------------
------------------------------------------------------------------------
------------------------------------------------------------------------
------------------------------------------------------------------------
------------------------------------------------------------------------
------------------------------------------------------------------------
------------------------------------------------------------------------
----------------------
>KY698842.1_Leishmania_amazonensis_strain_MHOM/GF/2007/2007_24_clone_2007_24_21_minicircle_kinetoplast,_complete_sequence/1-706
--------TGAGCTGGGTGGTGGATTAGGGGCGTTCTGTTGGGGGTTTTTGGTGT-----TTATGGGAGATT
GATCAAAAAAAGAGGGTTCCGGCCCAAACTTTTCTGCCCCGTG-GGGGAGGGGCGTTCTGCGGATTCGGCAG
AAATGAGTGCAGAAACCCCGTTCATAATTTCA------CGGGAAATGGGGAATTCCGGCTCCGGCGGT-GGA
AACTGGGGG-TTGGTGTAAAATACGGGCGGCTGGCTCGTGCTTTTAATACCGTGGGGTTTTGGC--T-TTTG
TGGTGTGGATTT-TTGGGAT-------------------TTT-T-------GGTTT--------GTA-T-TG
CGTC-TTGGTT-GTT----T-T---G-T-GT-TG-----TATGTGTTT-GT--------ATT-TAG-TACAT
T--------TGTGT-T--TATTT-A--AT--TTAAT-TATTTT--AAATGTT---AAT-TT---TAT--T--
-TATTA-AGTT-------GGT--T------------AATTGGA-TA-TTG--TTGTG-----ATGT------
---TGAAGTG--TATA-GAT---T-TG-TGGTG--------CT---TAGCGGTTTGGTAT---TCTGT----
-T-TGTGGG-T-A--A-TTAG--TTGCCT-TA-CACAAT----------ATAA----AATAATA--TTA---
-----GTTTAAT---TA-GATA-TT--G-TT--AGGGTT------T-TTG----------------AC-ATT
AC-CTG---CTGTGCGT--TGAT-GGGTGGTGTTTGCTCTG--ACATT------A-TATGCTTT-TTGTTTT
G-CTTTC--A--TAT----T----AACTTT------------T--------TACA--TG---TTG-A-CT-T
TAAG-T---ATTGGT----G-TGGTGTGTGGTT----------TT--------ATGAATTG-AGTTT--TGT
TA---GTT-TTTGTA------T-TTTAAATG-GAT--T--------------------------GT---TTG
G---T---G----T-GG---GC-----------AGATTGA--------------------------------
------------------------------------------------------------------------
------------------------------------------------------------------------
------------------------------------------------------------------------
------------------------------------------------------------------------
------------------------------------------------------------------------
------------------------------------------------------------------------
----------------------
>KY698843.1_Leishmania_amazonensis_strain_MHOM/GF/2007/2007_24_clone_2007_24_22_minicircle_kinetoplast,_complete_sequence/1-707
-------------GGTGGGTGCAGGTTGTAGCTTGAGATGTGGGGTGGGTGTTCTGAAGTTGTGTCTGGGTA
TTCGGTGGAAATGGGCCAGAAATCCAAACTTTTCTGCCCCGTG-GGGGAGGGGCGTTCTGCGGAATCCGGAA
AAATGGGTGCAGAAACCCCGTTCATAATTTGG------GGGATTTTGGGGGATTTTGGCTCCGGGGCG-TAA
AACTGGGGG-TTGGTGTAAAATAGGGGCGGTGGCCTCGGGATTCTTGTTTAAGCGTTTCTTTGG--CGTGGG
GATGTGTCTGAT-AGGCTTT-------------------ATT-T-------GGGCG--------TTT-----
TTTC-TTTGAG----------------A-TT-TCTT-TTTAAATATGT--G-TG--TCGTTT-GGG-CGT-A
T--------GGATA----TGTTT-GG-TT--ATTGT-GATGTT--TTTTAT----G----T---TACT-GTG
GTCGGA-TGTG-------GTTT-G------------AT-GGTG-AT-TATGTCGATG-----GTGG------
---T-TGTTG-TCATA-TAGTTAAAGT-TGTTA-------ATAT-GGTTA--TCTGTAAG---GACGTA---
GA-TTGATGTG-T--C-TGAT--GTATTA-TATATTTA---AGTT-------------GTATTT--ATT---
-----ATATTTA----GATATT-GT--A-TT--AGGTGTGG--GTT-ATTT-AGCTTT-GA-----TGAT--
-A-TTG---ATCTCGTTTGGATG-TTACT--TTC--GT--T--T--GT-GGGGTT-TG-----T-GTTTGTA
G-A---A--T--TGA----C----GT--ATTTGATATTTGATT--------CTGT--GCA-CTGTTTGTT-T
TTGT-A---GTTCAG-TTTT-ACAGATTATCATA--------AGA--------TACTTAGT-GTGTA--TGT
TG---TGT-TGT-------------TTA----ATA--TG---------------------------------
------------------------------------------------------------------------
------------------------------------------------------------------------
------------------------------------------------------------------------
------------------------------------------------------------------------
------------------------------------------------------------------------
------------------------------------------------------------------------
------------------------------------------------------------------------
----------------------
>KY698844.1_Leishmania_amazonensis_strain_MHOM/GF/2007/2007_24_clone_2007_24_23_minicircle_kinetoplast,_complete_sequence/1-686
------------GATTTGGGTATGAGCTGGAATTTTTGTTGGTGTGATTGGGATGAGGATGTTTGTTGGGAA
TGGCCTGAAAATGGGG-CCCGGCCCAAACTTTTCTGCCCTGTG-GGGGAGGGGCGTTCTGCGATTTTCGGAA
AAATGGGTGCAGAAACCCCGTTCATATTTTGG------GGGATTTTGGGGGATTCCGGCTCCGGCGGT-GAA
AACTGGGGG-TTGGTGTAAAATACGGGGAGTGGGCTGGGCTTTTTGAGTTGGAGTTCTTTCCCT--GTTTGG
GTATATGTTTTT-GGCTTGT-------------------TGG-G-------ATTAT--------CT-----G
TGTT-GA--CT-G----------------AT-ACTT-TAGGGTTAGTT-TA-CT--GTTATG-TT---TTAT
A--------TG-------------T--GG--TTATT-GGTGGGTTAGATCTT---GGG-TT---TGGAT---
----------T-------GTGG-G------------TGGCGGC-TG-TGGTACTATG-----GGTA------
---CATTGTGTTGCGT-GTTTGGG-GA-TTTGG--------GC---TGTTAT-TAAAGTG---GTCT-----
---TTAGGG-T-T--G-GT-----------ACATTGTAA----------GCCG----TGGGGTG--CCT---
-----TTTATAT---TGCTTTT-GT--A-AG--GTAAATGG--GTA-AGTTGTGA--G-AT-----AT-ACG
TG-ATG---ATAGAGTTA-TA-A-TTTAAAGTTTGTAGATA--TATTA--CTT-----TAATCTTACTATAT
G-AGATT--A--CCA----T----TG--TTAGTGTTGGT--AG--------TTTA--GTT-GTTT-T-AT-G
TGGC-T---TTTGAT-GAAT-T-----GT-AA-----------T----------TTATTTT-ATTTA--CAA
CG---ATT-TGTTTG------T-AGGGTGGT-C----T--------------------------T-------
-----------------------------------TG-----------------------------------
------------------------------------------------------------------------
------------------------------------------------------------------------
------------------------------------------------------------------------
------------------------------------------------------------------------
------------------------------------------------------------------------
------------------------------------------------------------------------
----------------------
>KY698845.1_Leishmania_amazonensis_strain_MHOM/GF/2007/2007_24_clone_2007_24_24_minicircle_kinetoplast,_complete_sequence/1-686
-------------TACGGTTATTAGTTGTGAGGTTGGGGATGAGGGTTTGAGCTTTCGGGTGGGTATGAGTG
TGGGTGGAAAATGGGGTCGGAAACGAAACTTTTCTGCCCTGTG-GGGGAGGGGCGTTCTGCGATTTTGGGAA
AAATGGGTGCAGAAATCCCGTTCATATTTTGG------GGATTTTTGGCCGGAAATGCCTCGGGCGGT-GGA
AACTGGGGG-TTGGTGTGAAATAGTAGCGTGGGGTGCGGGACGGTGGGTTACATATGGGCTTAG--AGCTTC
TTTTGGCGGGTG-GTGGTGG-------------------TTT-T-------GGGGT--------GGT-T-TG
TGTT-GTTGGC-TTT----GAT---C-T-TG-TG-----TCGGGCTGG-AATGC--G-GTTT-TTG-ATACT
A--------TCGTG-T--GATTT-T--AA--TGGTT-TTAGG----TGTGTT---GTC-AT---TCTT-G--
-GATTT-TTGG-------AGTT-T------------GTGGGT------TTATTTGTT------GGT------
---TTGGTTT--T--G-GTATGTG-TT-TT------------A---TTGGATTGTGGTTG---GTGG-----
-T-TGGGTG-A-T--G-TGAG--GTCTTT-GACTTGTACT-TATAT-T-GCCT----TTTGTGC--TTA---
-----TTGTCTT---A-GAGTG-TT--G-TG--ATGTGGGT--TTG-ATTGCGG------G-----GT-T--
GC-GCG---TTGTGTTA--C-TT-GGGGGTTAT------TT--GAT----CTGTC-GGTAATTTAATGAATT
T-TATTT--A--A------A----CT--ATATTTTTACT--TT--------TAAT--TAC-ATTT-C-GT-T
GTGT-A---TA-------TT-CAGCTGTTTATT----------T----------ATGTTTA-TAATT--TGT
-----A---------------A-TGTGAAGG-----------------------------------------
------------------------------------------------------------------------
------------------------------------------------------------------------
------------------------------------------------------------------------
------------------------------------------------------------------------
------------------------------------------------------------------------
------------------------------------------------------------------------
------------------------------------------------------------------------
----------------------
>KY698846.1_Leishmania_amazonensis_strain_MHOM/GF/2007/2007_24_clone_2007_24_25_minicircle_kinetoplast,_complete_sequence/1-687
------------ATGGCTGATTTTGTT-AGGTGTTGGTGGTTGTAGTGGGTATGCTCGATTGGTGGGGATTT
TAGCCTGAAAAAGCGGGCCCGGCCCAAACTTTTCTGCCCTGTG-GGGGAGGGGCGTTCTGCGATTTTGGGAA
AAATGAGTGCAGAAACCCCGTTCATAATTTAG------GGGAATTCGGGGAATTTCGGCTCGGGGCGT-GAC
AACTGGGGG-TTGGTGTAAAATACGGGCGACTGCTCTGGCCTTTTGGACTTAAGGCTGGGTGCC--CTGCAT
GTGGTGGCTTTG-CCCGGCG-------------------CCG-T--------TACA--------TCT-T-TT
ACGG-TG-----T--------A---C-T-TT-TATT-TTTCATTTTTG-GT-TT--T-GTTT-TGT-TTTAT
T--------AATAC-G--GTTTG-C--TG--ATAGG-TATT-----CGCT-A---TTA-GG---TGA--A--
-TGTTT-ATAT-------GTT--T------------AAATAT------TATTTTTAT-----TT--------
----ATACGT--TGTT-TGGTGTG-----------------------TTGTTGTGGGTAG---TGT------
-T-GTGAGT-A-T--T-CGGT--TGGATG-TGCGTGTTT----------------------GGG--GTA---
-----ATTAAAT---GTGACTT-GT--A-CT--TGTTTGA-----A-TTAGGCTT-----G-----CG-TGT
GG-ATT---TGATGTGA--T-TT--TATGAACT------TG--AA-----CCGTT-GTTATTTG-ATA----
T-GGCT--------G----T----GA--TTATTTTAATT--TA--------TTTG--AT---TTT-A-CT-T
TTTA-T---GGTA------A-TGATTGTTCACT----------G----------GTTTGTT-TACGG--TTT
-----GTT-TAGATG------T-GTTATATG-ATG--TATGAGCTT---------AG------AGT---GGC
G---T---A----T-AA---TT-----------ATTTTG---------------------------------
------------------------------------------------------------------------
------------------------------------------------------------------------
------------------------------------------------------------------------
------------------------------------------------------------------------
------------------------------------------------------------------------
------------------------------------------------------------------------
----------------------
>KY698847.1_Leishmania_amazonensis_strain_MHOM/GF/2007/2007_24_clone_2007_24_26_minicircle_kinetoplast,_complete_sequence/1-705
-------------GGCTTGTATAGTCGTTGAAGTTAGTGGGATAGAGTTGTATGAGGTTTTTGATATAGTTC
AGGTTGAAAATTGAACTGAAATCCCAAACTTTTCTGCCCCGTG-GGGGAGGGGCGTTCTGCGGAAACCGGAA
AAATGAGTGCAGAAACCCCGTTCATAATTTTG------GGAAATTCCTCGGAATTCGGCTCGGGCGGT-CAC
AACTGGGGG-TTGGTGTGAAATAGGGGCGGATGCTCGGGCCTTTGATTTTTAGATGGGGTTGGT--CTGGTA
TATTGGGCGGCT-TTTTTGG-------------------GTT-T-------GCCGG--------TTT-T--T
GTCT-TTGAAT-GGT----CTT---T-G-TA-TTTT-GTTTGTT-TG--TG-A----ATAGT-TTT-ATT--
T--------TA-TT-T--TATTT-T---G--TGTGT-ATAATG--TGTGTTG-------TT---ATGA-TTT
ATTTTA-TTT---------TTA-A------------A--GTT-----T--TAGTTTC-----TTGG------
---CACCTTC-ACTTT-ATTGAG-------TTT--------AGG-TTTATTGGTGTAATG---TGTTGG---
AT-TG-GTAGG-------TT-----GTGT-TTTGA-CGTA-TATTA-C-AGTT----TATATTG--TA----
-----TTTATAT---TGTGTTA-TG--A-AT--ATGCTACG--AGT-TATAATTATGT-T------GA--TA
CT-GGC---GTGAGGTATGAG----TGGTG-GCTTTGT--G--G---AGGGTGGT-TGTGATAC-GGTGGGT
A-CGGTT--A--GTT----T----GG--GTTTGTTTAATTTGG--------ATTG--ATT-CATG---TT-T
ATAT-T---ATACTT-TTA---CAGA----TTTA--------TGT--------TTCGCAGT-TTTGG--ATG
TA---TGG-----------------TGG----CAG--TGTGTAG---------------------A---TG-
------------------------------------------------------------------------
------------------------------------------------------------------------
------------------------------------------------------------------------
------------------------------------------------------------------------
------------------------------------------------------------------------
------------------------------------------------------------------------
------------------------------------------------------------------------
----------------------
>KY698848.1_Leishmania_amazonensis_strain_MHOM/GF/2007/2007_24_clone_2007_24_27_minicircle_kinetoplast,_complete_sequence/1-698
------------TGGTGCCCTGTGGTAG-GGTGTTGATGGTGTGGTGGTTATGGGTTTGGATGTGTGCGGGT
ATGGCTGAAAAATGGGTCCCGGCCCAAACTTTTCTGCCCCGTG-GGGGAGGGGCGTTCTGCGATTTTGGGAA
AATTGATAGCAGAAACCCCGTTCATAATTTAG------GGAATCCCATCGATTTTCGGCTCGGGCGGT-GGA
AACTGGGGG-TTGGTGTAAAATACCCGGTACGTGGGTACGGGCTTTGTTAGAACTTTCCCATGG--GCTTGG
TCTGACTTTAAT-TGGTGGT-------------------GGT-T-------TGATG--------A----TAG
TAAT-CTGGCT-TTT----GGG---T-C-T--GTT---TTGGTATTTT--A-AT--GCCGTG-ACG-GTA--
C--------TT-GC-G--TGTTT-GGTTG---GTGA-TTGGTT-------T-----TG-CG---TGCA-TGT
TGTTGT-TTTG-------GTGT-A------------ATAGGTT-GT-TTGCTATATA-----GATT------
---T--T----ATATT-TAAA--------TTAA--------TG----TTATTTGTGATAC---TGCCTT---
GT-TA-CCG-T-G--T-TAAT--GATACG-GGAGGCACTA-TTATG-C-CTTT----TATAT----TGT---
-----AATATAT----TATCAG-AT--T-TG--GGATTATG--TTG-CTTCAATGTAG-TT-----TATTTA
AC-GTT---TTATGATACGTGTT-AGATTA-GATT--------------------------TTG-ACAT--G
T-TATTT--T--AAA----T----AT--TACTTTACATTA-TA--------CTTT--TCC-GACT---TT-G
CATT-T---ATTTAT-GGTG-TTAGT-------G--------GCT--------TGGTTTGT-GGTAT--TGG
-------G-TTGGGT----ATAGGTTAGACTGATA--TGTTGG-----------------------------
------------------------------------------------------------------------
------------------------------------------------------------------------
------------------------------------------------------------------------
------------------------------------------------------------------------
------------------------------------------------------------------------
------------------------------------------------------------------------
------------------------------------------------------------------------
----------------------
>KY698849.1_Leishmania_amazonensis_strain_MHOM/GF/2007/2007_24_clone_2007_24_28_minicircle_kinetoplast,_complete_sequence/1-707
------------TTTAGTGTGTGTATTACGGTGTTAGGTGGTGTTCT-GTGGGGTTTAGGTTTGGTGGTTTG
TTAGTGGAAAATGGGCCAGAAATCGAAACTTTTCTGCCCCGTG-GGGGAGGGGCGTTCTGCGGAAACGGGGA
AAATGAGTGCAGAAACCCCGTTCATATTTTGG------GGAATTTTGGGGAATTCGGCCTCGGGCGGT-GAA
AACTGGGGG-TTGGTGTAAAATACGGGCGAGTGGTCCGGGCTTTTATTTTAAGGCTGCTTCTGG--GCTTTT
GTATGGGTTTTT-GGATATG-------------------GGT-T-------TTGTT--------TAT-G-TT
GTTT-TATATA-T--------T---G-T-TT-TATT-TATTGTTTTAT-TT-------ATTG-TTT-ATTTT
A--------TATTT-T--AATTT-T--GG--ATTTA-TATT-----GTTA-A---ATA-GT---TTT--A--
-TGTTT-GTTG-------GAT--T------------ACAGTT------TGGCGTATT-----TAAA------
---TTTATTT--ATTT-TGTTGGG-GA-GT--A--------TG---TGACTTGAGGGTGG---TCA------
-C-TGTGAT-T-G--T-CTTG--AGGGTT-TATGGTTTA----------------------GTT--TGA---
-----TATTAAT---ATAAGTT-GT--A-AT--ATGTTTA-----C-TTAGGTGG-----T-----GC-TAT
AC-ATG---TGGCGGAT--G-GG--TTACCTTA------TC--TG-----ACATT-ATTCGTTG-CTTTGTT
G-TGTT--------A----T----GC--CTGTTATTATT--TA--------TTCT--TT---TTC-T-TT-T
TATT-A---CCCACT-GATA-TGACTGTATTGT----------G----------GCTTTGG-TGTGC--TAT
-----GGC-GATGTG------T-GGTCTTGT-ACT--TTCGGTCGT---------TG------ATT---TGA
T---T---G----T-GC---TT-----------ATAT-----------------------------------
------------------------------------------------------------------------
------------------------------------------------------------------------
------------------------------------------------------------------------
------------------------------------------------------------------------
------------------------------------------------------------------------
------------------------------------------------------------------------
----------------------
>KY698850.1_Leishmania_amazonensis_strain_MHOM/GF/2007/2007_24_clone_2007_24_29_minicircle_kinetoplast,_complete_sequence/1-687
--------TTGATGTTTAATTGGATGGGAATTAATAGGGTGTTACGTGTTTGTGTAGGGTGTTGAAATTG--
---GTTGGAAAATGGGTCCCGGCCCAAACTTTTCTGCCCCGTG-GGGGAGGGGCGTTCTGCGATTTTGGGAA
AATTGATAGCAGAAACCCCGTTCATAATTTTG------GGGATTTTCGGGATTTTCGGTTCGGACGGT-CAC
AACTGGGGG-TTGGTGTAAAATAGCGGGGTGGTGGAGCTGGTTTGGATACTTCGCTTGTTTTAT--GTGGGG
-TTGGGGCGTTG-GTTTGTA-------------------G-G-T-------TTTTG--------TGG-G--A
TATG-ACATAT-TTT----GGT---T-A-C---GA----ATATCTTTT--G-GG--TGT-----GT-CTT--
T--------TA-TG-G--TGTTT-GA-GT--TTCGT-TTGGAT---G---T-----TG-TC---TTTG-ATA
TTCTTT-TTTA-------GTGT-C------------T--GTTA-TT----ATTCGGT-----AATG------
---C-TGTTT-ATATT-TGAT-------TCTGC--------CAG-AGTTGGCTTTGGTTA---TATGTG---
GT-CG--GC-T-G--C----A--GATTGG-CTTTTGATCA-TGTAA-T-ATAA----CTTATAT--TGT---
-----AATACTA----TTCATT-AG--G-TG--GGTAAGGT--GCA-TTGG-TG--AT-GA-----GG--GT
AA-TGT---TACGGGTACGTGGC-TCAA------CTGT--G--T---TTTGG-----------G-GTGGG-T
T-TGTTT--T--AAA----T----TT--GATATTTTGC---TT--------TTAT--AAT----T---TT-T
CAGT-T---GTTTAT-AGTT-CAGGTTCGTTGAG--------TTG--------TGTGGTTT-GTGGA--TGG
AC---TAA-TGTGTGT---TTCCTTTAAA-------------------------------------------
------------------------------------------------------------------------
------------------------------------------------------------------------
------------------------------------------------------------------------
------------------------------------------------------------------------
------------------------------------------------------------------------
------------------------------------------------------------------------
------------------------------------------------------------------------
----------------------
>KY698851.1_Leishmania_amazonensis_strain_MHOM/GF/2007/2007_24_clone_2007_24_30_minicircle_kinetoplast,_complete_sequence/1-694
-------------TGGGCGTTTTGAGGTGGCTGGGTGTGGGGTAAGGTTGCGTTGCGTTTTTGTGGTGGGGT
GATTGGAAAAATGGGCCAGAAACTCAAACTTTTCTGCCCCGTG-GGGGAGGGGCGTTCTGCGGAAACCGGAA
AAATGAGTGCAGAAACCCCGTTCATAATTTGG------GGGAATTTCCCGAAATTCGGCTCCGGCGGC-TGC
AACTGGGGG-TTGGTGTAAAATAGGCGTGTGGGTTCAGCGGGATCTTTTTAAAAGGGTAGTGGA--CGTTTG
TATGGGCTTTTT-AGCTTTT-------------------AAT-G-------AAACG--------TTT---TT
ATTT-TGGATA-TTT----GTT---T-T-TA-TATT-TATTGTTTTAA-TA-TT--T-ATTT-AAA-T----
--------------------TGT-T--TT--AT----TTCT-----GTTA-C---ATT-GA---TTT--A--
-TATTA-TATA-------GAC--A------------CAACTT------TGTTTTGAT-----TAGA------
---TTTTAGT--T---------TT-GA-TTATA--------CG---TGTGCTGGCGGTGG---GTT------
-T-CGTGTT-G-T--A-CGTG--GGGGGT-TTGGCTTGAA-TTTGT-G-CCTA----ATCCCTT--TTA---
-----TTATAAT---ATAAGTT-GT--G-GT--GGTTTGGT--TGG-TTTGGCTT-----G-----GT-GTG
AG-GTG---TGTTGGAT--G-TT-ATTGTCTTG------TG--TT-----AGATT-GATGTTTG-ACTTGTT
G-GGT---------A----T----TG--TTATTACGATT--TA--------CTTT--------AC-A-CT-A
ACTA-T---CGTC----GTT-GGGGTTTGGTTT----------G----------ATTTGAT-TGGTG--TGT
-----GA------GG------G-GTTTATGT-ATT--G-ACTTAT-------------------TT---GGT
G---T---G----T-GG---TT-----------AGAGA----------------------------------
------------------------------------------------------------------------
------------------------------------------------------------------------
------------------------------------------------------------------------
------------------------------------------------------------------------
------------------------------------------------------------------------
------------------------------------------------------------------------
----------------------
>KY698852.1_Leishmania_amazonensis_strain_MHOM/GF/2007/2007_24_clone_2007_24_31_minicircle_kinetoplast,_complete_sequence/1-697
---------TTAAA----ATGTGTTTTGAGGGGATTAGACTTGGTTTGGATATGCTGATTTGATTAGGAAGT
TTCTGGGGAAAGTGGGTCCTGTCCCAAACTTTTCTGCCCCGTG-GGGGAGGGGCGTTCTGCGATTTTGGGAA
AAATGGGTGCAGAAACCCCGTTCATAATTTAG------GGGAATTCGGGGAATTTCGGCTCGGGCGGC-CAC
AACTGGGGG-TTGGTGTAAAATACCCGGCGTGTGGGTGTGGTTAATGGTAGAGCTTTGTCGTGA--GCTTGG
GGTTGGTGCTTT-AAATTAG-------------------TTT-T-------GGGCT--------GG------
TGAG-TTTTGT-TTG----GTA---G-A-T---TTG-GTATACATTTT----AA--TTGTCT-GTT-ATT--
T--------GA-TT-T--TAAT-----AA--TCTCT-TTGGTA--TA---G-----TT-AT---TATT-CTA
TGGGGT-ATTA-------GTTT-----------------GTTA-GG-ATGTTGTGTG-----TTGG------
---ATTTGAC-ACATT-GGGTTTGGGG-CTGCT--------CGA-GGGTTTATATATTCA---TGGTTG---
GG-TA--AT-G-G--C-GGTG--ATATAG-AATACTGATA-AGTTA-T-ATTA----TATATTA--T-----
-------TAGGT----GATATT-GG--T-TT--GGATGTTG--TAA-TGCG-GGGTTT-G------TT--GC
AT-TAT---GT--GGTGTG-TGA-GTATT--TTGTTGT--C--T---TTCGTATT-TATATT-T-AGCTT-T
T-TGTTT--T--GAA----T----TT--CTGTTTATGT---TA--------TTAT--ATC--GTT---GT-G
ATCA-T---TGTGAT-ATTT--GGAC-----TGT--------GCG--------TATGTTCT-GGTTT--GAG
-A---T-A-TGTGTTT---GTTAA------------------------------------------------
------------------------------------------------------------------------
------------------------------------------------------------------------
------------------------------------------------------------------------
------------------------------------------------------------------------
------------------------------------------------------------------------
------------------------------------------------------------------------
------------------------------------------------------------------------
----------------------
>KY698853.1_Leishmania_amazonensis_strain_MHOM/GF/2007/2007_24_clone_2007_24_32_minicircle_kinetoplast,_complete_sequence/1-699
-------------AATGGCTTTACGTTTGATTGTGAGGTACTAGGGTGTGAGGTCGTGAGGATTGTTGGAAA
TGGGTCAAAAAGTGGGTTCCGGCCCAAACTTTTCTGCCCCGTG-GGGGAGGGGCGTTCTGCGATTTTGGGAA
AAATGAGTGCAGAAACCCCGTTCATAATTCTC------CGGGAAATAGGGGATTCCGGCTCCGGCGGT-GAA
AACTGGGGG-TTGGTGTAAAATAGCGTGGGTGGTCTGGTGTTTTGTGGGGTATGTGGTTCTTTT--GATATG
GTTTTAGCTTTA-ATATTTT-------------------ATT-T-------TGCAT--------TA---TTT
TGCG-TCCT------------------------GAT-GGGTTAGTTCA--C-GG--GCTTTT-GCC-TGG--
T--------TT-TG-G--TGTTC-A--GA--TGACT-TTAGTG--GTAGGT-----TT-GG---ATTC-GTA
TAGGTG-ATTC-------GTTT-G------------CTTGTTA-TG-G--CTGTGTA-----TGGC------
---GTTGGCG-TTTTG-AT-----------TGT--------T----------GGTTGATG---GGTTCG---
AC-GG--TG-T-A--T-GGAT--GTTAGG-GTTGTAGATT-TGTGG-T-ATAA----TATATTA--TAT---
-----ATGTAAT---ATATATT-GG--G-TG--ATTAGGCT--GGG-GCAT-TGCTTT-GG-----AT--GG
AT-A-T---GATATTTTGGGTG----GGT--TATACGC--T--T---TTGATATG-GG-----A-ATGTGTT
G-TCCGG--T--TTT----T----TA--TTTCTTTTTC---TA--------GTTT--TGT---GT---CT-G
GCAT-A---CGTTAC-ATTC--GG------GTAA--------TTG--------TATTTTGT-AGTGT--TAC
-A---GTA-TTATGTG---TTGCATTGTAGTTGTT--TTTGTATTT--------------------------
------------------------------------------------------------------------
------------------------------------------------------------------------
------------------------------------------------------------------------
------------------------------------------------------------------------
------------------------------------------------------------------------
------------------------------------------------------------------------
------------------------------------------------------------------------
----------------------
>KY698854.1_Leishmania_amazonensis_strain_MHOM/GF/2007/2007_24_clone_2007_24_33_minicircle_kinetoplast,_complete_sequence/1-696
-------------TGAATTTAATTGGGATTGATGTTAGGATGTATGTTTGATAGAATTGGAGGATGTTGGAA
TTGGCTGAAAAAGGGGTCCCGGCCCAAACTTTTCTGCCCCATG-GGGGAGGGGCGTTCTGCGGATTCGGGAA
AAATGAGTGCAGAAACCCCGTTCATAATTTGA------GGGAATTCCTGGAATTCCGGCTCCGGGGCG-TGA
AACTGGGGG-TTGGTGTAAAATAGGGGCGGCTGCTTCTGGCTTGATTTTTAGACGGGTCTTGTG--CGTATG
TA-----TTGGC-TGTCTG--------------------ACA-T-------GCTTC--------ATT-----
TGAT-TTTTTC-TTT----TTT---G-A-TT-T--T-TATTTTATTCT--T-AT--TTTAGA-TGG-TTT-T
T--------CGATT-G--GTTTT-CG-TT--TTTGT-TGTTTT--TGATTT----AAT-TG---TTGT-CTT
TTTAAT-AGTG-------ATGT-G------------CTTGTTA-CT-TTGGATTTTG-----GGGG------
---T-TGGCA-TT-------------G-TCGTA-------CGAT-GTTT----GTGGGTG---TGATGA---
TG-TTGTTA-T-T--A-TGTT--GGATTA-CATGTTTA---TATTG-A-TTAC----AATATAT--ATT---
-----GTGT-TT----GATATG-TG--A-TA--TGTTTTAG---TT-GGGG-ATTTGA-GT-----GTCA--
-G-AGG---TTAAGGCTTGAATG-TTG---------TT--A--T--GCCGACGTT-TT-----G-TGTTGTT
G-T---G--T--TTA----T-----T--GATTGACTTTTA------------CAT--ATA-GTTG------T
CGGT-A---TATTTT-G--A-TTATTAGACTCTT--------TGG-----------TGGGC-GTGGT--GAG
TT---ACG-TTTGTA------A--CATA----TTG--ACCGGTTG----------GT------T--------
------------------------------------------------------------------------
------------------------------------------------------------------------
------------------------------------------------------------------------
------------------------------------------------------------------------
------------------------------------------------------------------------
------------------------------------------------------------------------
------------------------------------------------------------------------
----------------------
>KY698855.1_Leishmania_amazonensis_strain_MHOM/GF/2007/2007_24_clone_2007_24_34_minicircle_kinetoplast,_complete_sequence/1-709
-------------ATTAGTGTTGGTTGGTGATGGGTTGATGGTGTTGTTTGGGGCTTAGTGTTCTGTTGATA
AATAGTTAAAATTGGGTCCCGGCTCAAACTTTTCTGCCCCGCG-GGGGAGGGGCGTTCTGCGATTTTGGGGA
AATTGATAGCAGAAACCCCGTTCATATTTTGG------GGGAATTTCCGGAAATTCGGCCCGGGGTGT-GGA
AACTGGGGG-TTGGTGTAAAATAGCGTGGATGTTCGGGTGTTTTAGGGGCTTGGATTTAGTTTG--GTGGGA
AAGTGGCCTCTG-GGCAG-G-------------------TAT-G-------CTTGG---------CT-G-TT
TTGG-GGTGTG-TGC----CTT---A-G-TTATTGG-GGTTTATTTTA--T-TC--TTTTAG-GGT-TAT-G
---------TTTAT-T--AATTG-A---A--TTTAT-ATTTTT--AT-TATT---TTA-------TTT-AGT
TTGTTG-ATAT-------A--C-T------------ATGTGGT-TG-TGGTTTGGGT-----ACTG------
---GTTTT----GGGA-CTAGGAT--C-TTGCT--------CTG-ATGTGTC----ATAG----TT------
-T-GATGGG-T-G--G-TGCT--TTTTAA-GGGGAGATTG-GGTTA-C-AT------TTAAATA--TAT---
-----ATAAGTT---ATGTGA--GT--G-GT--C-----TG--TAT-GGTTACTATGA-TG-----AG-GCT
TA-TGG---TTGGGTGTTCGTAT-GGGT-ATTGTTAGGTTG--TA----GGGTGT-GTTATTTA-TGTTACT
T-T------T---------T----AT--TTCTTACGGAT--AA----------------------------C
TGTT-G---TTTGTG-ATCTTACATGTTGTTATA--------TTG--------CGTTT----AGGTT--GTG
AT---TTG-TACGCT------G--GTTA----ATG--AGTGGTGT----------TG------TGA------
--------------------GG---G----------------------------------------------
------------------------------------------------------------------------
------------------------------------------------------------------------
------------------------------------------------------------------------
------------------------------------------------------------------------
------------------------------------------------------------------------
------------------------------------------------------------------------
----------------------
>KY698856.1_Leishmania_amazonensis_strain_MHOM/GF/2007/2007_24_clone_2007_24_35_minicircle_kinetoplast,_complete_sequence/1-717
---------TTATA---TGTGAGACTGTGGGAGTGGATGTGCGGTTGGTAAGACACCTGGTGGGGT-TTGGA
AACAGCCTGAAAGTGGGTCCGGCCCAAACTTTTCTGCCCCGTG-GGGGAGGGGCGTTCTGCGGATTGGCGAA
AAATGAGTGCAGAAACCCCGTTCATAATTTAG------GGGAATTCGGGGAATTTCGGCTCGGACGGC-CGC
AACTGGGGG-TTGGTGTAAAATACCCGGCGTGGGTACGGTGATGCTGTGGGGTGCT---TGTGT--GGCACG
GATAGACGTTGT-TGCTCTT-------------------TTG-G-------TTTGA--------GGG-C--T
TGCT-TGTGGT-TTT----GGT---T-G-GT-TGG---TATTTGGTAG--T-TT--GCT----GTT-GTG--
T--------AGTTG-A--TGTTG-GG-TG--TTGAT-TTCTTA--TA---------TT-TT---TCTT-TTT
TGGGTT-ACCT-------TTGC-G------------TGTGTTA-TG----GTATTTA-----TTGT------
---GTTGAAA-TGATC-TTGA-----T-TACTC--------GGT-GGGATTTGTTTGATA---CGTACG---
AG-AG-GGT-T-A--T-TATG--ATTAGG-CCTGTGTGTA-ATTAC-A-ATTT----ATTCT-T--ATT---
-----ATTAATT---GCCTTTT-GG--G-CG------ATAT--GTT-GGTT-ACCCTT-AT-----CG--GG
AG-TGG---GTTTGATGTG-GCC-TGAGGC-TTTGAGT--T--G---GTTGCATT-TAGCTTTA-GGTGT-T
T-A---------GGT----T----GT--GACG---TGG---TT--------GTAT--ATT---GA---TT-G
AACA-G---ATTATT-GTTT--ATAC----TACA--------TGT--------TGTTAGAT-TTATT--TAC
TA---GTT-TATGTC------AAATTATAATTATG--TATGGTGTGGTG-GG---G----------------
------------------------------------------------------------------------
------------------------------------------------------------------------
------------------------------------------------------------------------
------------------------------------------------------------------------
------------------------------------------------------------------------
------------------------------------------------------------------------
------------------------------------------------------------------------
----------------------
>KY698857.1_Leishmania_amazonensis_strain_MHOM/GF/2007/2007_24_clone_2007_24_36_minicircle_kinetoplast,_complete_sequence/1-698
-------------TTTATTGATTTTGATGTAGGTTGTAATAGTGATTTGGATTGTGTACTATTGTGGTGTAG
GTCTGGAAAAATGGGCCAGAAATCGGAACTTTTCTGCCCCGTG-GGGGAGGGGCGTTCTGCGATTTTGGGAA
AAATGAGTGCAGAAACCCCGTTCATATTTTGG------CCAAAAATCCCGGAATTTGGCTCGGGCGGT-CAC
AACTGGGGG-TTGGTGTAAAATAGCGGCGGGTGTCGCGGTTATGGTTTCTTTGAGTGGGTTTTG--GTTGTC
TAGACCGTATTA-TTTTGTG-------------------TTT-T-------AAAGT--------TTA-A-TT
TTTA-TTTTT-----------A---A-T-TT-AATT-TAATTTATATT-AA-GT--TGGGTG-TAT-ATATG
A--------GGTTT------GTT-T--GG--ATGAT-TTTA-----AATG-C---CTG-GT---ACA--C--
-ACCGG-GTTT-------GTG--T------------TACGATG-AA-TGCCTGTTTG-----CTTA------
---TATGTGT--TGTT-GCGTCAT-GC-TTTAG--------CGA--TGTGCCTTTGGTTT---TGGGT----
-A-TTTGGT-T-G--T-GGTG--TTAGGT-TACATTTGA-----------------------------A---
-----TATATGA---ATAAGTT-AT--G-GT--AGTTTGGG--GTG-TTTTGTTG------------T-GAT
TA-TCC---TGGTGGAT--G-TG-TGTTATTTGTGGTCTTC--CGTGTATAGATA-CATGTTCT-GTTTGTT
T-GGTAT--G--ATC----T----GT--T---CTCTATT--TA--------CTAT--TA---ACT-T-GT-T
ACTT-T---GTTT---GATG-TTAGTCTG-------------------------GGTGGTT-AGTAC--TAT
-----GAT-TATTCG------T-TTTATAGG------T----------------------------------
A---T---G----T-TA---TG-----------ATAT-----------------------------------
------------------------------------------------------------------------
------------------------------------------------------------------------
------------------------------------------------------------------------
------------------------------------------------------------------------
------------------------------------------------------------------------
------------------------------------------------------------------------
----------------------
>KY698858.1_Leishmania_amazonensis_strain_MHOM/GF/2007/2007_24_clone_2007_24_37_minicircle_kinetoplast,_complete_sequence/1-718
------------TGATAGACGTATGTGGTG-GGTGGATAGTAGGGATACTGCGTTGTGGGAGGGAATGTTTG
GTCTGAGAAAATGGGGTCCTGATCCAAACTTTTCTGCCCCATG-GGGGAGGGGCGTTCTGCGGAAACCGGAA
AATTGATAGCAGAAACCCCGTTCATAATTTCC------TGAAAAATGGGGAATTTCGGCTCGGACGGT-CAC
AACTGGGGG-TTGGTGTAAAATAGGGGGGATGCTCGGGC-CTGCTTCTTTTTGAGGGCGTGTTT--GTTTGG
ATATGTACTTGG-TGGGTAG-------------------TGT-T-------CGAGT--------TGA-T--T
TGTG------G-CTT----GAA---A-T-TA-CTTT-TATTTTT-CA--AC-TT--ATTTTT-TAA-AGT--
T--------TG-AA-T--TCATT-A---G--ATTAT-ATGTTT--G--ATTT--GGCA-TT---T--G-GGT
TTTGCT-TTAG-------TTGT-G------------C--CTGG-AT-G--TTATGCG-----CTAT------
---GATGG------CT-GTTCGTCTGG-TTGAC--------ATT-GTCTTTGGGATTTGG---GTAATT---
----G-GTGTGTT--T-GGTC--GGGTGA-GGGGCTTATT-AGTTA-T-AATA----TAAGTTT--ATA---
-----TTGTATT---TA-TG---------GC--GTTTGATG--GTA-TTATCTGATTG-TA-----TA--CG
AT-AGC---TTGCTT-------------------TTTG--A--T---GTAAGCTT-TGTGGTAT-CTGGGGA
A-TATGA--C--TTT----T----GG--A------TATG---C--------TTAT--AAT-TTTA---TT-T
AAAA-T---ATACGT-ATA---TTTA----ATTC--------CGT--------TGTTATAA-TGTTT--TTG
TT---ATG-TGTGTTT---AGTTGTTCG----ATA--TATGATGT----------AG------TGA---CAG
T---A---C----T-AT---TGGG-TC-AA------------------------------------------
------------------------------------------------------------------------
------------------------------------------------------------------------
------------------------------------------------------------------------
------------------------------------------------------------------------
------------------------------------------------------------------------
------------------------------------------------------------------------
----------------------
>KY698859.1_Leishmania_amazonensis_strain_MHOM/GF/2007/2007_24_clone_2007_24_38_minicircle_kinetoplast,_complete_sequence/1-677
------------TAT-GAGGGTGGTGAGTGTGGTTGAAGGGTGTGTTGTTAGTGGGAGTTGGTATTAGTTCT
GGCCTGGAAAAGTGGGTCCCGGCCCAAACTTTTCTGCCCCGTG-GGGGAGGGGCGTTCTGCGATTTTGGGAA
AATTGATAGCAGAAACCCCGTTCATAATTTAG------GGGATTCCGACCGGAAATGCCTCGGGGCGT-GGA
AACTGGGGG-TTGGTGTAAAATACCCGGGGTGCGGTACATGGTGGTATATCCTTTGGGTTTGGG--CTTTGT
AATTTGGCTTTT-GGTAGTG-------------------TGT-C-------TTTGG--------TTT----A
CCTT-TTTGTA-TTT----TGT---A-T-TA-TTAT-GATGAGTGTTC--G-AC--TG----------TT--
C--------TC-TG-G------C-A--TA--TAGTT-TTGATG--TTGGCGC--CGTT-TG---GATA-TTC
TT--------T-------GTTT-A------------CGTGACT-GG----CTTTACA-----TGTT------
---GTAGTTC-GGGTA-------------T-GG--------GTA-ACTTGAGCTTTGCTT---TGGTTG---
AT-TG--AT-T-G--T----T--ATTTTA-GGTGTTAC----ATTT-G-ATTA----TAT-ATT--TAT---
-----ATTGGTA---AGTAATT-GT--G-TT--ATATTATG--TTA-GATT-ATACTT-GC-----TT--GG
AT-CGT---CGGTGTGTGAATGC-TTGTGATGTTCTGTGTT--AATTGATAGATT-TTTATTTT-AATTGTT
T-TACTA--TTTTAT----T----GG--ATGCTATTAG----A--------ACT-----------------T
GAGT-G---CTTTAG-GTTT-TACGTGTTT------------------------AGTGAGT-GTA-------
-------C-TTACGCC---CTTTGTAG---------------------------------------------
------------------------------------------------------------------------
------------------------------------------------------------------------
------------------------------------------------------------------------
------------------------------------------------------------------------
------------------------------------------------------------------------
------------------------------------------------------------------------
------------------------------------------------------------------------
----------------------
>KY698860.1_Leishmania_amazonensis_strain_MHOM/GF/2007/2007_24_clone_2007_24_39_minicircle_kinetoplast,_complete_sequence/1-693
-------------TATTTATGTGGGTTTGGATGTGGTTGTCTTGGTGTTGGGTGGGAGCTGGAGGTTGTTTT
GTGGAGGCTGAAAATGGGGGATTCCCAAACTTTTCTGCCCCGT-GGGGAGGGGCGTTCTGCGGAATTCTCAA
AAATGAGTGCAGAAACCCCGTTCATAATTCTG------GGAAATTCGGCCGAAAATGCCTCGGGCGGT-GGA
AACTGGGGG-TTGGTGTAAAATGGTCGGGTGTGAGTATGGTGCTGAATCTGGGCTTTTATTTTC--TTTGGG
GCTGGCGCCTTG-GATTGTT-------------------CCC-T-------CTTCC--------TAT-T-TT
ATGG-GTGTTT-GCA----T-T---C-T-TC-TCTT-TTGGGGACATA-TT--T--T-GTTT-TTG-TTGTG
G--------TATTG-----GTTG-T--GA--ATGTT-TGTGTT--ATTTA-T---ATG-TG---TTTA-AGA
GTGTTA-ATTT-------TGT--A------------GAACAT----------TTTTA-----GCTT------
---TTAATAT--ATTA-TACTTTA-CG-TTAAT--------CT--GTAGGTTAACGGGTG---TTA------
----GTGGT-T-G-------T--CTGGTA-TATTATAGA----------A-------TAACTTA--TTA---
-----TATATAT---T-AATTG-GT--G-AT--GTGATGAT--GGT-TGTTGTTTTAT-TT-----AT-GAT
TA-TCT---TTGCGGCTGGTTTG-TTGAGGTTC------AC--TTTGGTTATGGG-TATGGTTG-ATAACTT
T-GCT-------------------CT--TTTCTTTCCCT--TT--------TTAT--GG--TTTG-T-GT-T
TATT-T----ATGAT-GATA-GGGTGGGTGTGT----------G----------GTGGTAG-TCTTT--TGG
TA---CAT-TTAACA------T-TTTA---------------------------------------------
------------------------------------------------------------------------
------------------------------------------------------------------------
------------------------------------------------------------------------
------------------------------------------------------------------------
------------------------------------------------------------------------
------------------------------------------------------------------------
------------------------------------------------------------------------
----------------------
>KY698861.1_Leishmania_amazonensis_strain_MHOM/GF/2007/2007_24_clone_2007_24_40_minicircle_kinetoplast,_complete_sequence/1-685
-----------GATGGCTAAT--ATTTCGGTTGATGTGTTTGTAGAAGGTGGGGTTGGTGGGGTGTTTTGAA
ATTGAGGGGGAATGGGTCCCGGCCCAAACTTTTCTGCCCCGTG-GGGGAGGGGCGTTCTGCGGATTCGGGGA
AAATGAGTGCAGAAACCCCGTTCATAATTTGG------GGAATTTTGGGGAATTCCGGCTCCGGCGCT-GAA
AACTGGGGG-TTGGTGTAAAATACGCGGTGTGGGGGTGGTGGTTTGGATGGAGTTTGTTTAGAT--CGGCTG
GGCGAGCCCTTT-GTGGTGC-------------------TGT-T-------TCCTG--------GCT-T-TT
TATG-GTTGTT-GGA----T-T---G-G-TT-TG-----TTGA--TGT-AG--------GTT-AAT-ATCTT
T--------CATTT-T--TATTT-C--GT--TTGAT-TAATTT--AAATTTA---AAT-GT---TTG--C--
-TTTTT-GTTT-------TTG--T------------TATAAAT-TG-TTTGTTTGTT-----ACGA------
---TATACTT--TACT-G-----T-TA-TGTGT--------TT---TAAAG-GTTTAGAG---CGTGG----
-C-TGAGAT-T-G--A-GGTT--AGACCT-TA-CATAAT----------AGAA----TATATTA--TGC---
-----TTTAG-T---GG-GTGA-TT--C-GA--GCGCTGG-----A-TTA----------------GA-TTA
AC-GTA---TAGTGTGT--GGTA-ATGTGGTGTTATTTGTG--ATATT------G-TTTGGATT-TGATTTT
G-TGTTT--A--TTT----A----GATTTTATTGTGCTC--TA--------TACT--GT---TTT-A-CT-C
CAAC-T---TTGATT-TATG-ATGGTGGTGGCT----------TT--------TGGTATGA-TGATG--TGG
TA---TGT-TGTGTT------T--------------------------------------------------
------------------------------------------------------------------------
------------------------------------------------------------------------
------------------------------------------------------------------------
------------------------------------------------------------------------
------------------------------------------------------------------------
------------------------------------------------------------------------
------------------------------------------------------------------------
----------------------
>KY698862.1_Leishmania_amazonensis_strain_MHOM/GF/2007/2007_24_clone_2007_24_41_minicircle_kinetoplast,_complete_sequence/1-696
------------GTATGTAGATGGATGAAGATTAGATTC-GGTGGGATAGGTTCATTAGACGGGTGGTGGAG
TAAGTGAAAAAATGGGCAAAAAACGAAACTTTTCTGCCCCGTG-GGGGAGGGGCGTTCTGCGGAAACGGGAA
AAATGAGTGCAGAAACCCCGTTCATATTTTGG------GGGATTTTCAGGGATTCGGCCTCGGGCGGT-GGA
AACTGGGGG-TTGGTGTAAAATACCGGGTGCGGGTGTGGTGTTGTTACGGGTTATTTAATTTGT--GTGGTT
CGATAGGCTGTG-TTAAGAG-------------------GGT-C-------TTGCT--------TGT-T-TT
TGGA------C-T-T----TTT---C-T-TT-TATT-ATGTGGTTTTT-ATTTA--CGCTTT-TAC-GTAAT
T--------TATTG------TTT-T--GG--TTGTT-TGTT-----AGGG-C---ATG-TA---TGG--G--
-TGTTA-CTTG-------GTG--G------------TGGGTT--------------------GATA------
---GTTTCGT--TGTG-AGCTTTG-GC-TTGTA--------TTCGGGGTGGTATAGATTG---GTT------
-T-GATGAT-A-T--G-ATAT--GGTCCT-TA-GATGTG----------AGAT----TTGACTT--ATA---
-----TTTGTAA---TTAAGTT-GT--A-AG--TGTGGTAT--GAG-GGTGTTTATGT-TG-----GG-TAT
AA-ACG---TTGTGGAC--G-GG--TGCGATTT------TT--TG-----TGGGA-GATGTTTG-ATTTTAT
G-GGTTT--G--ATA----T----GG--GTTTGCTCGGG--TT--------ACAT--TT---TTG-T-TT-A
TAAA-T---TTTACA-CATT-TTCTTTGTTTTT----------T----------ATTTTAT-TAAAT--TGA
-----TA--------------------TTAT-AGT--A--------------------------AT---ACG
T---T---A----T-AG---TT-----------GT-------------------------------------
------------------------------------------------------------------------
------------------------------------------------------------------------
------------------------------------------------------------------------
------------------------------------------------------------------------
------------------------------------------------------------------------
------------------------------------------------------------------------
----------------------
>KY698863.1_Leishmania_amazonensis_strain_MHOM/GF/2007/2007_24_clone_2007_24_42_minicircle_kinetoplast,_complete_sequence/1-696
-------------GGCTGGGATTGTGTTGATGTGGTGGTGTTAGGGTTGGAGGCTGACGAGTTTTTGGAAAA
ATGGGTCGAAAATGGGTCCCGGCCCAAACTTTTCTGCCCCGTG-GGGGAGGGGCGTTCTGCGGAAACGACAA
AAATGAGTGCAGAAACCCCGTTCATAATTTGG------GGGAATTTCCCGAAATTCGGCTCGGGCGGT-CGC
AACTGGGGG-TTGGTGTAAAATATTCGTGGATGGGGTATGTGGTTTTGGTGGTAGGGTGCGGGT--TGTTGG
CATATGTGCTTT-AGACT-T-------------------TAT-A-------T-T------------------
TTTA-ATTTAA-TTT----TAA---T-T-TT-ATTA-ATTTATGTTTA--C--G--TTATTA-----GGA-T
A--------CGTGT-G--TGAAC-T---G--TGGTT-AGAT-T--TT-GTCT---GTT-GGGATGAGT-GGG
TTGATT-AAAT-------G---------------------CTT-GG-GTGTGGGATA-----TTGT------
---GTTGTTG-GCGTG-GATTGGT--G-T---A--------G--------------GTTT---AAATGA---
-T-TCGCCC-G-G--T-GGCT--TTTGTG-GGTGGTTTGG-GGTAA-T-TGGA----TAAAGGT--GAT---
-----TTATA--------TTG--CC--T-TT--T--GAGGC--TTT-GTATTAGAGGT-TT-----GG-TGT
--------------TGATGGTGT-T----GATGTGAGGTTG--TT---TTAGTTT-GTGTGGGG-ATGTGAA
-------------------T----TT--GTTACACTATG--AC----------------T-TTAC---TG-T
TACG-C---TTTGAT-TGTATAGATGTGGATTTG--------TTT--------TGATATGT-CTGGT--GGG
GA---TTT-TGGTGT------A--TG------ATG--CGT-CTTG----------GG------GGT---GTT
T---G---T----T-GT---TTGT-TT------T--------------------------------------
------------------------------------------------------------------------
------------------------------------------------------------------------
------------------------------------------------------------------------
------------------------------------------------------------------------
------------------------------------------------------------------------
------------------------------------------------------------------------
----------------------
>KY698864.1_Leishmania_amazonensis_strain_MHOM/GF/2007/2007_24_clone_2007_24_43_minicircle_kinetoplast,_complete_sequence/1-695
-------------TATCTGTAGGTGGCTGTAGGTTGTGCGGGTTTGATGGTTGGGGCTGTGTTTTGGAGGTT
GTTTACAAAATAGGCCAGAAAATCCAAACTTTTCTGCCCCGTG-GGGGAGGGGCGTTCTGCGGAAACGGGAA
AATTGATAGCAGAAACCCCGTTCATAATTTCC------TGGAGAATGGAGGATTCGGCCTCGGGCGGC-GGA
AACTGGGGG-TTGGTGTAAAATAGCGGCGGGGTGTGGCTTTTTTATTTTCTTTGTGGGAATTGT--CCTTTG
GAATGGGCTTTT-AGTGACT-------------------AAA-T-------TTTAA--------TTT-----
AGTT-TGTGAA-TCT----GTA---T-T-TT-AATT-TGGGGTTTGTC-CTTCT--TGGTAG-TAT-GTGTT
T--------AACCT-T--GACCT-T--TG--TTTAT-TGAG-----TTTG------TA-TT---ATA--G--
-ATTTA-ATGC-------GTT--A------------TAAGTT--------------T-----TATT------
---TTAAATT--TTTG-GCTTTAT-GT-TAGAG--------TGT--GGTAGTGGCGGTGT---AGTGTG---
GC-GTTACC-T-T--C--TTA--G-GTGC-TTCTTTCCC----------------------TTT--TAT---
-----TATATAT---ATAAGTT-GT--G-GG--TGTTTATG--TGG-TGTCTGAT-----T-----AC-GTT
AA-TGT---TTAGATTGATGTTG-TTTTTAT-A------TA--TAAGTTTGGGTT-GTTATACGTGTTTGAT
G-GTGCA--C--AGA----C----GT--GTTTGATTTAT--TT--------ACAC--TTT-GTTT-A-GT-T
TATA-A---TCT------GA-GTATTTTG-------------------------GTGGGAT-GGTGC--TTA
-----GAG-TATGCA------G-TCGGGGTT----------------------------------C---CCT
G---T---A----C-AT---T---------------------------------------------------
------------------------------------------------------------------------
------------------------------------------------------------------------
------------------------------------------------------------------------
------------------------------------------------------------------------
------------------------------------------------------------------------
------------------------------------------------------------------------
----------------------
>KY698865.1_Leishmania_amazonensis_strain_MHOM/GF/2007/2007_24_clone_2007_24_44_minicircle_kinetoplast,_complete_sequence/1-698
------------GCTCTGACG-GTTATTTGTTATGATTAGTTTGTTCAGGGTTATGGGTCTTTTAATAAGGA
TGGTGGGGAAATGGGGTCCCGGCCCAAACTTTTCTGCCCCGTG-GGGGAGGGGCGTTCTGCGATTTTGGGAA
AAATGAGTGCAGAAACCCCGTTCATAATTTAG------GGGAATTCCACGATTTTTGGCTCGGGCGGT-TAC
AACTGGGGG-TTGGTGTAAAATAGCGGCGGGGTACGTGGTTGAATTATTTCCTTTGGTGGGTGT--GGCTCC
TTTTGGGT-TTT-AATTT-G-------------------TG----------TTTTT--------ATT-T-TA
TTTG-TGTGAA-TGT----TAT---T-T-AC---TT-ATTGATGTTAT--A--G--TTGTTT-----TGC-G
T--------TGTGA-T--TGATG-C---G--TCGGT-TCGGTG--AT-GTGG---CAT-TT---GATA-TTT
ATTGTG-TTGT-------ATAA-T------------GATCTTT-GC-GTGCTTGTTA-----TTTG------
---ATAGTTG-TGGGT-GTAGGTT--G-TTGGA--------TGG-TGTTTCATTTGCGGG------------
------------G--T-TAGG--TTTACT-GTTAGATTTA-TATTA-T-ATAT----TAAGTTA--TAT---
-----TATGA--------GGC--AG--C-CA--T--TACAT--TAT-GGTAAGGATGT-GT-----TT-GGG
TC-AGG---TTAGGTGCTGTTGG-ATGGATTGGGGAACTAG--TT---TCGGTGT-GGGTGGTG-G-TTGGT
A-G------T--CGT----T----AT--ATTTATTATTT--AA---------------------T---TT-A
TTTA-T---ATTGAA-CCTTTGTATGTCGGTGTG--------TAT--------CTCTTTTT-CTAGT--TTT
AA---ATT-TT---A------T--ATTT----ATG--TGTT-------------------------------
------------------------------------------------------------------------
------------------------------------------------------------------------
------------------------------------------------------------------------
------------------------------------------------------------------------
------------------------------------------------------------------------
------------------------------------------------------------------------
------------------------------------------------------------------------
----------------------
>KY698866.1_Leishmania_amazonensis_strain_MHOM/GF/2007/2007_24_clone_2007_24_45_minicircle_kinetoplast,_complete_sequence/1-687
-------TTTTAATTAATGTTGGTTTTGTGTGGTAACGTGGGT-AT----GGTTTGTGTAGGCTGGTCGGAT
AGGGTG-GAAAATGGGGCCCGGCCCAAACTTTTCTGCCCCGTG-GGGGAGGGGCGTTCTGCGATTTTGGGAA
AAATGAGTGCAGAAATCCCGTTCATAATTTCC------TGGAAAATAAGGGATTCCGGCTCGGAGCGT-GGA
AACTGGGGG-TTGGTGTAAAATACGTGGTGGTGGGTACATGCGGGTTTGATC-TTTTGATTTAT--GTGGGT
-CTCGGGCGTTG-TTTTTAT-------------------GTG-T-------TGTTT--------CTT-T--T
TCTG-TTTTAT-TTT----ATT---T-C-T---TT---TTTATATTTT--G-GA--TTT-----AC-TTT--
T--------CA-GT-T--TACTT-GG-TT--GTTGT-TTGGTA---------------------------TG
TGGATA-GGTT-------GTAT-G------------A--TTTG-TC----GTTACTA-----TGTG------
---C-TTTTG-TTATT-AGTC-------GTTGG--------CGT-GGGTTAATTTTGTTG---GTTGTG---
GT-CG--TG-G-T--G----G--TTATAT-GATGTGCCTT-TTGGA-T-ATGA----TATTTCT--AAT---
-----ATAAAAG----GTAATT-GA--T-TA--GGTAATGG--TGG-CGGT-GA--GT-GA-----TA--GG
CG-TTA---TTGTAATGTGCCGA-TAAT---GTTGTGT--T--T---TTTGT-----------A-AATAA-T
T-GATGT--T--ACT----T----AT--ACGC---AAT---TA--------ATAT--TAT----G---TT-T
AACG-T---TTGTAT-AGAT-ACGCGGTTTTGTG--------TAG--------TGCTTGGT-TAGTG--TGT
TA---TTA-TATTGG----TGGTTTTAGATTTCTT--TTTGG------------------------------
------------------------------------------------------------------------
------------------------------------------------------------------------
------------------------------------------------------------------------
------------------------------------------------------------------------
------------------------------------------------------------------------
------------------------------------------------------------------------
------------------------------------------------------------------------
----------------------
>KY698867.1_Leishmania_amazonensis_strain_MHOM/GF/2007/2007_24_clone_2007_24_46_minicircle_kinetoplast,_complete_sequence/1-694
-------------GTTTAGTTTGGTAATGTGTAGGGTTTATGTTTTGTGTGAGGCTGTCGGTTTATGTTGTT
TCTCGAAAAATAGGGGGGAATTCCCAAACTTTTCTGCCCCGTG-GGGGAGGGGCGTTCTGCGGATTCGGCAA
AAATGAGTGCAGAAACCCCGTTCATATTTTGG------GGAATTTTGGGGAATTTTGGCTCGGGCGGC-CGC
AACTGGGGG-TTGGTGTAAAACAGTGGGGGTTTGTTCCGGTTGTAGGGTCGGGCCTTTTTGATC--TGGTTG
TTTACGCGTTGA-TAT-------------------------------------GGT--------TAG-T-TT
TGGG-CATTTT-GTT----T-G---A-G-GT-ACTT-TGGGACTTGCG-TG-------TGTT-TGT-AGG-C
T--------TGTTG------TAT-A--TG--ATGTT-TGCGTT--TTATGTG---TTA-TA---TTGT-GTG
TTAATG-ATAT-------GTTC-T------------TTATTGT-TA-ATA--GAATT-----TATT------
---TTAAAGT--TTCC-CT---GT-GG-TGTTA--------GT---TGTTATGTTATCCT---TTAC-----
-G-CTTGAT-T-T--T-GG-----GCCGA-GATTACCTTA-CATAT-T-GTAA----TTAAATG--TGA---
-----TTTGTTA---GGGGGTT-TT--G-GG--GTTTG-G----AA-TAGTGTTG--C-CA-----TA-CCG
GG-GTT---GGTTGCGAT-A-GA-TGGGGGTTT-----GTG--TTGAAATCGATT-AGT----TTATTCTGT
G-GGTTT--G--A------T----TA---TTACTTTACA--TT--------GTTT--GAC-TTTT-A-CT-T
GTGT-T---AG-----ACTT-TGGCTTCGCGTT----------TT--------TTGTTTTG-TATAG--AGA
GT---GTA-TTTATG------G-TTAGT--------------------------------------------
------------------------------------------------------------------------
------------------------------------------------------------------------
------------------------------------------------------------------------
------------------------------------------------------------------------
------------------------------------------------------------------------
------------------------------------------------------------------------
------------------------------------------------------------------------
----------------------
>KY698868.1_Leishmania_amazonensis_strain_MHOM/GF/2007/2007_24_clone_2007_24_47_minicircle_kinetoplast,_complete_sequence/1-688
--------TAGAGATTTGGTCTGGGT-GGTGGTAAGTGATGTGTTG--GG-GGTGGATAGATTACTGGTTTT
GGCCTGAAAATGGGGTTCCGGCCCAAACT-TTTCTGCCCCGTG-GGGGAGGGGCGTTCTGCGATTTTGGGAA
AAATGAGTGCAGAAACCCCGTTCATAATTTCC------CGGAAAATAGGGGATTCCGGTTCCGGCGGT-GGA
AACTGGGGG-TTGGTGTAGAATAGTGGTGGGCACGGAATGGGCATTTTGTTTTGGTGGGTTTGG--GCTGTG
GGAAGACCTCAC-GTGGTGG-------------------GTC-T-------GGCCT--------GAT-A-TA
GAGA-G---CG-T----------------TT-TCTT-GGGCGGGTGTT-TA-TT--TATTCG-GGG-GAGAG
T--------TTGTT-T--TCTGT-T--TT--GTTTT-GCCGGG----CTTTA---TTA-GT---TTAGTTTG
ATTTTA-TTTT-------AATA-A------------TTTATAT-TT-TGCATTTAAC-----TCTT------
---T---------ATT-GTGTTGC-GG-TTGAT--------AT---TG------TGGGTG---CTATT----
AT-ATGGGT-C-T--T-AG---------------GGTTA----------GGGA----TTCCCTT--TGC---
-----TTTATAA---TGCCTTT-TG--T-TA--GGG-TAGG--TAA-TGAGGTGA--T-TG-----GT-T-T
TG-GTT---TACGATGTT-T-------AAATGTTAGA-GTT--GTAAG--GTCTG-TATGGATTTGGTGTAT
G-TGTTC--T--TAT----T----TA--ATTTAATATTT--AC--------ACAT--GTT-ATTC-T-CG-T
TGGT-G---TGAGTT-TATA-TAGTTTATGTACT--------TTT--------AG-TTTAG-TTTAT--AAT
TT---GTA-TGT-----------TGGTTGT------------------------------------------
------------------------------------------------------------------------
------------------------------------------------------------------------
------------------------------------------------------------------------
------------------------------------------------------------------------
------------------------------------------------------------------------
------------------------------------------------------------------------
------------------------------------------------------------------------
----------------------
>KY698869.1_Leishmania_amazonensis_strain_MHOM/GF/2007/2007_24_clone_2007_24_48_minicircle_kinetoplast,_complete_sequence/1-695
------------GGTTGTGAATGTAGG-GGTTAGTCTGACGTTTGACGTCTTGTGGGAGCTTGGTTTGGGAT
GGGCTTTGAAAATGGGTCTCGGTCCAAACTTTTCTGCCCTGTG-GGGGAGGGGCGTTCTGCGATTTTGGGAA
AAATGAGTGCAGAAACCCCGTTCATATTTTGG------GGGATTTTCTGGAATTCCGGCTCCGGGCGT-GGA
AACTGGGGG-TTGGTGTGAAATAGGGGCGGCTGCTCCGGGGTTCTTGTTTTTAGGCTGTCCTGG--GCGTTT
GTAGTTGATGGT-ATTCTAT-------------------ATT-T-------TATAT--------TTA-T-TT
TTGT-TTTT----------------A-G-AA-TTTG-TCTTGGCGCGT-------------T-GTT-ACATT
T--------ACGTA------TAT-T--TT--ATGAT-TAAA-----TTTA-T---ATG-TT---TCGGTC--
-TAGAT-GTTG-------GAG--A------------CGCTTA-----TGGTTGCGGG-----CTGC------
---TACGAGT--ATTG-GGGTTTA-GT-TTG-A-------------CGGGCTGTGGGCTT---TTTGAT---
AT-GTTGAT-A-C-----CTG--GCACGT-TTGTATTTGA-TATTA-C-AATA----TATATTA--TTA---
-----GTA----------AGTT-AT--G-TG--TGGAGGGT--GAG-GTAAGGTT-----T-----GG-GTG
CT-CTG---ATGTGTGT--GGTG-TTGTGATCA------CT--TTAATATGTTTT-GTATTTTT--ACTGAT
G-TAGT--------T----T----GG------AACGATA--TA--------CTGC--CTG-CCGC-T-CT-T
TAGT-G---GTTGGG-TACT-GTGCTTTGGGTT----------TT--------GATTGGTG-TGGGT--TTG
-----C-------GA------T-GCTTTAGT-TTG--TT-------------------------AT---GTT
G---T---A----G-GA---G---------------------------------------------------
------------------------------------------------------------------------
------------------------------------------------------------------------
------------------------------------------------------------------------
------------------------------------------------------------------------
------------------------------------------------------------------------
------------------------------------------------------------------------
----------------------
>KY698870.1_Leishmania_amazonensis_strain_MHOM/GF/2007/2007_24_clone_2007_24_49_minicircle_kinetoplast,_complete_sequence/1-690
-----------GGGTTTTTGTTTGAGGAGGGATGGGAG--TTTGTTGGTAGTGGCGCTGATTTGAGGGGCTT
TTTGTAGGAAATGGCCAGGATTTCCAAACTTTTCTGCCCCGTG-GGGGAGGGGCGTTCTGCGATTTTCGGAA
AAATGAGTGCAGAAACCCCGTTCATATTTTGG------AGGAATTCCTCGATTTTCGGCTCGGGCGAT-CTC
AACTGGGGG-TTGGTGTAAAATAGATGGTGCGGGCACGGGCTACTTTTTCTTTGATGGGTTAGG--CTGGCT
TTTGCGTGGGGT-ATTCGGG-------------------CGA-T-------ATGTA--------GTG-G-TA
TTGT-AGGTTT-TGG----G-T---A-G-AC-GTTG-TTGGCTTTACC-GG-------GATT-TGG-ATGGT
T--------TATTT------ATT--------CTTGT-TGCGAT--GGGTGTG---GTG-GG---TATG-GTG
GTTTTA-ATTT-------GTGC-T------------TGAGGTG-CG-TTC--GTGGC-----ATGA------
---AGATCTT--TTGA-CT---TT-GT-TAAGG--------GT---TGTTT-------------AAT-----
-G-TTGGTG-G-T--T-TT-----TGGCT-TATTTTGCTG-ATATT-T-GTAA----TTAAAAG--ACT---
-----TAGGGTG---GGTAATT-GT--G-AG--GCTTACG----AG-CAGGGTTT--T-AG-----GT-TTA
TG-TGT---TATTGTATT-A-AC-TTTACATGT-----GTG--TTATTGTATAGT-ATTTATATTTAATTTT
A-CATTT--A--A------A----TC---CACGGTTACC--TA--------AGCT--TAT-GTTA-T-GA-G
GTGT-G---AC-----TGTT-GTAGTGTTAATA----------CG--------TGTACTAC-TATTC--AGT
TT---GGG-TG------------TGA----------------------------------------------
------------------------------------------------------------------------
------------------------------------------------------------------------
------------------------------------------------------------------------
------------------------------------------------------------------------
------------------------------------------------------------------------
------------------------------------------------------------------------
------------------------------------------------------------------------
----------------------
>KY698871.1_Leishmania_amazonensis_strain_MHOM/GF/2007/2007_24_clone_2007_24_50_minicircle_kinetoplast,_complete_sequence/1-697
------------TAGTGTGATT-GGGGAGGTTGGATGTTTGGGGTTGCGGACGATTTGAGGGTGTTCGAAAA
TTGATGGGAAAATGGGGTCCGGCCCAAACTTTTCTGCCCCGTG-GGGGAGGGGCGTTCTGCGGAATTCTCAA
AAATGAGTGCAGAAACCCCGTTCATAATTTGG------GGGAATTCCTGGATTTCCGGCCCGGGGCGT-GGA
AACTGGGGG-TTGGTGTAAAATAGCGGCGGGTGCTCGGGTGGCTTGGTTTCTTTTGCTTGTGAT--TGGGAT
TGGTTTCTGATT-CTTCGTG-------------------GTT-T-------TATTG--------G-T-T-TC
CTTT-GTGACC-GAA----T-G---C-G-GT-TGTG-GGTCGAGCTCC-AG--------TTT-TAA-TACAT
T--------TATTA-T--TCTTG-C--AT--TTGAT-TATTTT--ACGTGTG---ACT-TG---TGT--G--
-TTCGT-TTA--------------------------TAT--AC-CG-TTGTAGTGTG-----ATGC------
---TTAATTG--TTTG-TTTTATT-GG-TGGTG--------AT---GTGGTCGATGGTGG---TGAAT----
-G-CTGGGT-G-C--C-TTTG--TGGGCT-TA-CATAAC----------TGAT----ATTAATA--TTA---
-----GTTTGTG---GG-GTTT-TG--A-TT--AGGCTTC-----G-GTGAGGTGCCG-TG-----GG-GTT
AA-CGT---TTGCGTGT--TCTA-TTGTGGTACTATATTT--------------T-ATTTAGTT-TTATTAT
T-ATGTT--A--TAA----T---------GGGTACAATG--TA--------TTCA--TG---TGC-A-AC-T
AAAC-T----TATTT-TATT-TGGTCGT-------------------------------TG-TGATA--TAA
-----TAT-TATTTG------T-GTGGTATG-TTT--T--------------------------GT------
--------T----T-GA---GT-----------ATAT-----------------------------------
------------------------------------------------------------------------
------------------------------------------------------------------------
------------------------------------------------------------------------
------------------------------------------------------------------------
------------------------------------------------------------------------
------------------------------------------------------------------------
----------------------
>KY698872.1_Leishmania_amazonensis_strain_MHOM/GF/2007/2007_24_clone_2007_24_51_minicircle_kinetoplast,_complete_sequence/1-707
------------GCGGTTATCTTTATGTTTTCGAGTTTGGGCTG-GCGTGTTTTGGCGGGATGTCCATGGCG
TGACCAGAAATTGGGCTGAAATCGCAAACTTTTCTGCCCCGTG-GGGGAGGGGCGTTCTGCGGAATCCGGAA
AAATGAGTGCAGAAACCCCGTTCATAATTTGG------GGAAATTCCTCGAAATTCGGCTCGGACGGT-CAC
AACTGGGGG-TTGGTGTAAAATAGGGCGCGTGGTCTGGGTTTTGGGATGGAGCTTGTCTGGCTG--GGCATA
GATTGTGT--------TTGG-------------------TTT-T-------TATAA--------ATA-T--T
TATT-CTAAGT-TTA----TTT---T-T-AA-ATTT-ATTATTT-TG--T-------ATATC-TTG-CGT--
T--------TA-AA-C--TATTA-T---G--TG--T-ATGCTG--TTTCGGA--TTTA-TG---ATTG-TTA
AGTGGG-TCTT-------GTGA-T------------A--TGT-----G--TGGTTCG-----ATGC------
---CATACTG-GTTTT-GGTCTTTTGA-TGGTG--------TGG-TGGGTTAGTGCTGAG---TGGTGG---
GT-TT-ATATG-------CTT--TTTAGT-TTGGA-CATA-TT-TA-C-AGAA----TAAGTTA--TTC---
-----TATTAAT---AGT--T------T-TT--AGGGTAAT--AGT-TGTTATGATGT-T------AT--G-
AT-GTT---TTGGGGTTAGAC----GGTTG-TGTTTGG--G--G---TTAAATAT-TGTGTTTG-GG-ATTT
G-GGATT--T--GTT----T----GG--GATTATATTTTGTTA--------TGAC--TTT-GCTT---TT-T
CTAT-T------TTT-GTT---TGTT----TTTA--------CAT--------GTTACGGT-ATTTG--GGA
TA---AGC-TG---------TTTGTTGC----TTG--TATGGTC---------------------C---TTG
------------------------------------------------------------------------
------------------------------------------------------------------------
------------------------------------------------------------------------
------------------------------------------------------------------------
------------------------------------------------------------------------
------------------------------------------------------------------------
------------------------------------------------------------------------
----------------------
>KY698873.1_Leishmania_amazonensis_strain_MHOM/GF/2007/2007_24_clone_2007_24_52_minicircle_kinetoplast,_complete_sequence/1-707
-------------GTTTTGGATTGGATTGGGGGTTTGGGTGTGTTTGGCTTTGGATGTTAGATGTTGTGGGA
GATGCCCGGAAATGGGTCCCGGCCCAAACTTTTCTGCCCCGTG-GGGGAGGGGCGTTCTGCGATTTTGGGAA
AAATGAGTGCAGAAACCCCGTTCATAATTTCC------TGGAAAATAGTGGATTCCGGCTCGGGGCGT-GGA
AACTGGGGG-TTGGTGTAAAATACGGGCGGTTGG-TCTGGCTCTCTATTTTAAAGCCTCTTCTG--CCGTTA
CTTTGGGCAGTT-CTGGTTT-------------------TGT-T-------TTGGG--------ATT----G
GTGC-TTTTAT-TTT----GAT---T-T-TT-AAT--ATTTTTAGAT---------TTAAGT-TTT-TCTTT
T--------AA-AA-T--TATTT-GT-GT--AT-AC-GTTTGT--TG-TTT----TAG-TT---TATG-TTA
TC-------------------T-G------------T--ATTT-AG-T--TTTGAAT-----TTAC------
---GTTGTGA-TAGTG-TATA-TGGAT-TTGTT---------AT-GTTTTGTGTTATCTG---GGATTT---
GT-TGTGGT-G-T--T-TTGT--GATGGG-TGTTTCCTTA-TCTAA-T-ATAA----TATAT----------
-------TCTTG---CTTTATT-AG--G-TG--GTGTAATA--GGT-TGTT-AATAC----------A-ATG
AT-GGG---TGGGTGT-GATGAT-ATATGATGGTTAACCT----TTGTTGGATAC-GTGGTTTA-CCTT---
------G--T--TCG----T----GC--TTTATATTTGTA-TG--------GTTG--CTT--GTG---TT-A
CATA-G---C--------T---CAGA----TCTA--------TGA--------TGTTAT-----------GT
TT---AAG-TGTGTT------A-TTATGATT-GTT--GGTGGGTGT-----A---GGT-----GGC---GCA
C---G---A----G----------------------------------------------------------
------------------------------------------------------------------------
------------------------------------------------------------------------
------------------------------------------------------------------------
------------------------------------------------------------------------
------------------------------------------------------------------------
------------------------------------------------------------------------
----------------------
>KY698874.1_Leishmania_amazonensis_strain_MHOM/GF/2007/2007_24_clone_2007_24_53_minicircle_kinetoplast,_complete_sequence/1-696
---------TGGTA----GGTGTTACTTAACGTTTGGATTGGGGTTTTAAGCTTGTTTGGAGATGGCTGAGA
TTGGTTAAAAAGCGGGTCCCGGCCCAAACTTTTCTGCCCCGTG-GGGGAGGGGCGTTCTGCGATTTTGGGAA
AAATGAGTGCAGAAACCCCGTTCATATTTTGG------GGGATTCTGGCCGGAAATGCCTCGGGCGGC-CAC
AACTGGGGG-TTGGTGTAAAATAGCCGGGCGTGGGGTACGGGCTTCTTGATCTAGGGCTGTTTG--GCTGTT
ATAATGTAGGTT-T-GGGTT-------------------T-T-T-------GATTG--------GGA-TTTT
TAGG-GTTCTG-TTG----ACT---A-A-TA-TGT-------TGTTTT--G-CA--TTT-----AT-AGA--
T--------TT-TG-T--TGGTT-G--TG--TTTGT-ATGGTG--CG---T-----AT-AT---TTTC-ACT
TTTTAT-TTTA-------GTTT-T------------ATTGTTA-TG-ATTTTTGGTG-----TGGG------
---CTTGGTA-TTGTT-TGTG-------ATAAA--------AGT-TGTTAAGGTGTAGAG---GCTTTG---
AA-TG--AC-G-T--T----A--TGATGG-CGCTTAA-------TA-T-GTAA----GTA---A--TAT---
-----ATTACAA----TTGATT-AG--A-TG--TTCTATGC--TAC-AATT-TG--GT-GG-----TT--GG
-----T---GCGCTATCCGCTGT-TTA----GATCTAG--C--T---TTGGGTGA-TGATGACA-CAATG-T
T-GCTTT--T--TGT----T----AT--AGTTTACACA---TA--------CTTT--TAT-GTAT---TC-A
ACTC-G---TGTTAT-CTTT-TGTAATGCCGTTG--------A-T--------TATGTTGG-TGGAA--TAG
TG---CTG-TACAGGT---TTG----AGGTGTTA--------------------------------------
------------------------------------------------------------------------
------------------------------------------------------------------------
------------------------------------------------------------------------
------------------------------------------------------------------------
------------------------------------------------------------------------
------------------------------------------------------------------------
------------------------------------------------------------------------
----------------------
>KY698875.1_Leishmania_amazonensis_strain_MHOM/GF/2007/2007_24_clone_2007_24_54_minicircle_kinetoplast,_complete_sequence/1-708
-------------GGGGAGGGTATTTTGTTTGGTTTGTAAGGTGTTGGATGGTGGTTAGGAATGGATTGGTT
GTACTGAAAAATGGGGTCCCGGGCCAAACTTTTCTGCCCCGTG-GGGGAGGGGCGTTCTGCGATTTTGGGAA
AAATGAGTGCAGAAACCCCGTTCATAATTTAG------GGGAATTTCCCGAAATCCGGATCCGGCGGT-GGA
AACTGGGGG-TTGGTGTAAAATAGTCGGGTACGGGCAACAGACGCGATTCTTTTTCTGGGTTTG--GATTTT
TATTAGTGCTTT-TAGGCTT-------------------GAT-G-------T-ATG--------TGG-T--A
GAGA---GCTG-GGT----CCT---G-A-GG-TTAT-TGTTTGGTTTGTAA-GG--T--GTG-GTA-TGT--
T--------TG-TT-T--TGGTT-A---T--TGTGC-TTGTTT--G--------TTAG-GG---TTTG-GAT
ATTTT--GGGT-------CTTT-G------------A--TTTG-G--A--TTTTGTT-----TTGG------
---GTTTGTC-CGGTT-TTGGATTGGG-TTGTT--------TCG-TGTGTTTATCGGTGG---GCTTTT---
AT-GC-TTATG-------TTA--ATTATT-GCT---TATA-TGTTA-C-AATA----TATTACT--TAT---
-----TTGTAAT---GCTTTGT-------TG--ATATGATA--TTT-AATTGTAATCT-T------AA--TG
TT-AAG---TTGAGTTA--------------------------T---TTTATATT-TAACATAA-ACTGATG
T-GATGG--A--TGC----T----CG--T-TTGTATTAA-GTG--------TTTG--GCT-GGAG---TA-C
TTG--------AGTT-GTT---ACA-----------------TTC--------TTTTAATT-GCCTT--CGC
TG---TTG-TTTATGA---TTATTTGTT----GGA--GTTGATGT----------TG------TAC---CTG
T---T---C----T-GT-------------------------------------------------------
------------------------------------------------------------------------
------------------------------------------------------------------------
------------------------------------------------------------------------
------------------------------------------------------------------------
------------------------------------------------------------------------
------------------------------------------------------------------------
----------------------
>KY698876.1_Leishmania_amazonensis_strain_MHOM/GF/2007/2007_24_clone_2007_24_55_minicircle_kinetoplast,_complete_sequence/1-686
------------GATCTTGCCGTATGTTGTACATTGAGCGTTGTTGTTGGAGTGTGTGTTACGGTGTGGGGG
TGGGATCGAAAATGGGTTCCGGCCCAAACTTTTCTGCCCCGTG-GGGGAGGGGCGTTCTGCGATTTTGGGAA
AAATGAGTGCAGAAACCCCGTTCATAATTCTT------CGGAAAATAGGGGATTCCGGCTCCGGCGGT-GAA
ACTGGGGG--TTGGTGTAAAATAGCGGGTGGTGGACTGGATGGCGGTGTAGGCCTTTAAATGCG--CCTTCT
ATGAGTGGGTTA-GGATGTG-------------------GGT-T-------TTTGT----------------
----------T-TGC----GGT---T-T-TG-TTT--GGTTTTGGGC---------GGGGCT-TGT-TTGTT
T--------GT-GT-G--TTTGG-GG-TT--TA-AT-TGGTTT--TT-GAT----TTT-GT---GGTT-TTC
GTTGTT-TTTT-------ATAT-G------------C--GCTA-GG-T--ATGTGTT-----ATAG------
---ATTGTGG-TGGGG-TTTG-T---------A---------AT-AGTGTTTGGTGTTCA---GATTCG---
AT-ATGTTA-G-G--T-TATG--ACACGG-ATATTTGTTA-CATAT-T-ACTA----TTTAT----------
-------TATAT---ATTACTT-AG--G-TA--TTATGATG--ACT-CTGC-GGGGTG-AT-----TT-TGT
TG-TGT---CGTGGGTTTTGGTG-TTGTGATGTTTTAATG----GTGACGATATT-AATGCTGG-TTTA---
------T--A--CGG----T----GT--TATTTGATTTTA-AG--------TTTA--ATT--TAT---TT-C
TACA-T---G--------T---GTTT----CC---------------------TATGTC-----------GT
GT---TAC-TTTGAT------A-TGGTACTT-ATG--CTTTTTGGA-----A---T----------------
------------------------------------------------------------------------
------------------------------------------------------------------------
------------------------------------------------------------------------
------------------------------------------------------------------------
------------------------------------------------------------------------
------------------------------------------------------------------------
------------------------------------------------------------------------
----------------------
>KY698877.1_Leishmania_amazonensis_strain_MHOM/GF/2007/2007_24_clone_2007_24_56_minicircle_kinetoplast,_complete_sequence/1-708
-------------CTTAGAGTGGTGATGATACATGGTGGAGGGTGTGGGGAGCTGGACATAGTTGGGGGTTT
TGGCTGGAAAATGGGGTCCCGGCCCAAACTTTTCTGCCCCGTG-GGGGAGGGGCGTTCTGCGATTTTGGGAA
AATTGATAGCAGAAACCCCGTTCATATTTTCG------GGGGATTCGGGGGATTTCGGCTCGGGCGGT-GAC
AACTGGGGG-TTGGTGTAAAACACCTGCGGGTGTCCAGGTGTTTTAAGGGGCTGGATTTGATTT--GGTGGG
GAGTGGCCTCTG-GACAC-G-------------------TAT-A-------CTTGG---------CT-G-TT
TGAG-TCGTGT-GGT----GGG---A-T-TGTTGTG-GGATTTATTTG--A-TC--TTTTAT-GAT-GTG-G
T--------GGTAT-T--TGATG-C---G--TGCTT-GGATTT--TG-GATT---TAG-------GTT-TTA
TTGTTT-ATAT-------T--C-G------------GATGTTG-GT-TATTATGAGT-----TATA------
---TTTAGTG-GGTCG-GTTGGAT--G-TTTGG--------ATT-GGTTGTT----ATAG----TG------
-G-GGTTTG-A-C--A-T-----CTTTGA---TATTATTA-CAATA-T-ATAT----TATAATA--TAT---
-----TAGCCTT---TTAATG--GT--G-AT--ATGGTATC--TTT-TGATTACATGT-TT-----TG-ACC
TG-AGC---TTACATTTTAGAAT-ATTG-ATTATGCTTGTT--TG----TTTAGT-GCGGCTTG-GTTTGAT
T-C------T---------T----AT--TTTACTCGACT--TG----------------T-TTTA---TT-A
TATG-T---TTTGTT-AAGTTTGGTGTTGTTGTA--------TGG--------TGGTAT-A-GGTTA--TTA
GT---TTG-TAATTT------T--GATA--------------------------------------------
--------------------TA---G----------------------------------------------
------------------------------------------------------------------------
------------------------------------------------------------------------
------------------------------------------------------------------------
------------------------------------------------------------------------
------------------------------------------------------------------------
------------------------------------------------------------------------
----------------------
>KY698878.1_Leishmania_amazonensis_strain_MHOM/GF/2007/2007_24_clone_2007_24_57_minicircle_kinetoplast,_complete_sequence/1-715
-----------TATTCGATACGTTGAGATTATTATTG--TATTATGGTGGTGGGTTGTTATGTGTATACGGA
TGGCTTGAAAAATGGGTCCCGGCCCAAACTTTTCTGCCCCGTG-GGGGAGGGGCGTTCTGCGGATTGGGCAA
AAATGAGTGCAGAAATCCCGTTCATAATTTAA------GGGATTTTCGGGGATTTCGGCTCCGGGGTG-TGA
AACTGGGGG-TTGGTGTAAAATACGGGAAGTGTGGTTTGTTTCTTTGATTTTCGGTTTTTAAGT--GGGCTT
GTGA---CGGTG-TTTTTG--------------------CTG-T-------GGTT-----------------
GTGT-TGTGAT---C----TGT---G-A-TC-TGTT-TGTTTTTGTGT--G-AT--TTGATG-GAT-GTT-T
T--------GGGT-----GTTTT-CA-TT--GTTGT-TGTCTT--TTTGGG----TAT-TT---CTGT-GTT
TTGTCT-GGAT-------ATAT-T------------TTCGTGT-GG-ATTGTGTTTG-----GGTG------
---T-TATGT-TCAGA-TATTGATCTT-TGCCA-------CTAC-GATTTTATGTGGTTG---GGTTGT---
AT-TTGATA-G-T--G-G------GATTG-GGCGCTTT-G-ACTTA-T-ATT-----TATATTA--GTT---
-----GTGGTTA----GGTATG-TG--------ATGGGTAT---TT-TGGT-GACTGA-GG-----TCTG--
-A-TTG---TTTGGGTTTGATAT-TTGAG--ATTTATT--A--T--GCGTGCTTT-GT-----T-GTTTGTT
C-G---A--T--TTT----G----TA--GGTGTAAAGTGT------------CTT--TCA-CGTT------T
TTGT-A---ATATAT-C--G-TAAGTTTACGTTT--------TAC--------TATTAATG-TTTTT--AGT
TT---TAG-TTTATA------A--GTAT----GTG--CGTCATTA----------GG------TAA------
------------------------------------------------------------------------
------------------------------------------------------------------------
------------------------------------------------------------------------
------------------------------------------------------------------------
------------------------------------------------------------------------
------------------------------------------------------------------------
------------------------------------------------------------------------
----------------------
>KY698879.1_Leishmania_amazonensis_strain_MHOM/GF/2007/2007_24_clone_2007_24_58_minicircle_kinetoplast,_complete_sequence/1-697
-------------GGTATAAGATTACCTGCTTCTTTTGTGGGGGATGTCTTTTTGTGGTTGTGGGATGGGGG
TTGATGAAAAACGAGCGGAAATTCCAAACTTTTCTGCCCCGTG-GGGGAGGGGCGTTCTGCGATTTTGGGAA
AAATGAGTGCAGAAACCCCGTTCATAATTCCC------TGGAAAATAGGGGATTCCGGCTCCGGTGGT-GAA
AACTGGGGG-TTGGTGTAAAATACGGGCGGCTGGTCTGGAGGATTGATATTAGCGTGCTCGGTA--GCTTT-
---GGGGCGGGT-TTGCTGC-------------------CTT-G-------GTTGC--------GTT-G-AT
CTGG-TTTGTT-CTT----GTTT-TG-G-TG-CCTT-TTGAGGGT----------------G-CTT-CAATT
A--------CCTTT-G--GATGT-T--TT--CTGTT-TTGTT----CTTT-T---TTA--T---TTTATTAC
GCGGGC-TTAA-------TTG--G------------CTTGTTT-AT-TTATTTTGTA-----GAGT------
---TTAAGTT--TGAT-GGTTTTG-GG-TG-------------------GCGTTGGTATG---TGT------
-A-GTTCGT-A-T--T--ATG--TCGGAT-TA-GATTAG------------AT----TTTATTA--ATA---
-----GAAT--------AAGTT-AT--G-AG--TTAATTCG--GTT-GTAATGATTAT-TG-----TG-GTT
GC-TTG----GATAATAATCCGG-ATAACCT-TTGCGTTTG--TATATTCTATGT-GCATATTT-ACTTCTT
C-TATT-------------T----GT------GATTCAT--GA--------ATAT--TAC-GTAT-T-AT-A
GACT-A---TACGGT-TGTA-GG-TTGTGGCAT---------------------GTGATGT-TGTAC--TTT
-----TAT-TTAACA------T-TTTGATGT---------------------------------------GG
G---T---G----T-TG---TG-----------G--------------------------------------
------------------------------------------------------------------------
------------------------------------------------------------------------
------------------------------------------------------------------------
------------------------------------------------------------------------
------------------------------------------------------------------------
------------------------------------------------------------------------
----------------------
>KY698880.1_Leishmania_amazonensis_strain_MHOM/GF/2007/2007_24_clone_2007_24_59_minicircle_kinetoplast,_complete_sequence/1-697
--------------GACTGTATTTAAAATGTTTAAAATGACTGGGATTATATGTGGTGGGTGATGGGGAACG
GTGTGGGGAAAATGGGGTCCGACCCAAACTTTTCTGCCCCGTG-GGGGAGGGGCGTTCTGCGGATTCGGGAA
AAATGAGTGCAGAAACCCCGTTCATAATTTGG------GGGATTTTGGGGGATTTCGGCCTCGGGCGGTGGA
AACTGGGGG-TTGGTGTAAAATACGGGCGAGTGCTTCTGGCCTTTGGTTTTAAAATGGGTGGTT--CGAACA
TTTTTGTTTCTG-GGTTTG--------------------ATA-T-------GCTT-----------------
TGAT-TATAAG-TTG----TTT---T-A-TT-TTAA-TGTTTAGTTGT--T-TG--TTGGTA-GGT-GTT-A
T--------ATGT---------------T--CAGCT-TGTTTT--TGTG-----------G---ATTT-GGT
TTTGCC-GTTT-------GGCT-T------------TT------GG-AAGCGGTTTG-----GATG------
---C-TAA----------TATGATTTA-ACACA-------CGTG-TTTT-----TGGATT---GACGTT---
GG-TGGCTT-G-T--G-TGGT--AGTGTT-ATTATGTTGA-TACAC-T-ATTA----CATATTA--TAT---
-----TATATTA----TATATT-GT--A-TT--AGGTTGGG---TT-GGAT-GATTTT-AT-----GGAGGG
AA-TTG---ATTGCATAC-TTGC-TTGGG--GTTACAT--A--G--AGTTA-----GG-----T-TTTTGAT
A-T---A------AT----T----TT--ACTTTATTTAAC------------TTT--ATG-CTTC------C
GGGT-A---AGCTTT-C--T-GTGGGTGGT---A--------TGA--------TGCTGTGG-GTTTA--TGG
GA---TGT-GATGTG------C--TTTA----GAA--TACCGTTG----------TG------TTA---TGA
C---T---A-------------------C-------------------------------------------
------------------------------------------------------------------------
------------------------------------------------------------------------
------------------------------------------------------------------------
------------------------------------------------------------------------
------------------------------------------------------------------------
------------------------------------------------------------------------
----------------------
>KY698881.1_Leishmania_amazonensis_strain_MHOM/GF/2007/2007_24_clone_2007_24_60_minicircle_kinetoplast,_complete_sequence/1-689
-------------TGGTTGTCTGGGCGTAGGTTATATGGTGGTACGGTGTTGTGATGGGTTTTAGGGTTGTG
TGAGGGGAAAATGGGCCAGAAGCCGAAACTTTTCTGCCCCGTG-GGGGAGGGGCGTTCTGCGATTTTGGGAA
AAATGAGTGCAGAAACCCCGTTCATAATTCTC------CGGAAAATAGGGGATTCCGGCTCCGGCGGT-GGA
AACTGGGGG-TTGGTGTAAAATAGCGGTGGGTACTCGGGTTTGACTGGGCTTGGCTCTGTGGTC--GGTGGA
TTGG-TGCGTTG-TGTTTTT-------------------GAT-T--------CTGT--------GTG-----
---G-TTGAGC-TTC----GGC---T-G-TT-TA----TTAAAATGC---------TATGTT-TGG-TGTTG
T--------TA-AT-A--TGTGT-TC-TG--CCGAC-GTTTTT--TG-GAT----TTG-GA---TTTT-ATT
GGT--G-GGTT-------GTAG-G------------G--AGTT-GG-T--TTCTTAC-----C---------
-------TAA-TTAT---ATT-TTGCT-GCGTT---------GT-GGGGTTGGTTGATGG---CTTGAT---
GT-AGACGG-G-G--T-GTCG--GATTTG-GTAATTGG---AGAAA-G-CCCT----TTTAT----------
-------ATTGG---GATTTTT-GG--G-TT--AGGTGATG--ATA-TGTA-AGGTG---------------
---------CGGGT---GTTAAT-GATTGATGCCATGATA----TTTATACTAAT-TGTGTTTA-TTTA---
------A--C--TGA----T----CT--ATAATAATGCTG-AC--------TTAA--CCT--TAT---AT-T
GTTT-T---A--CAG-C-T---TTTG----TGTA--------TGT--------GTTAGTGT-GTATG--TTC
TT---TAC-TTTTTG------A-CGTTAATG-GTT--TTGTTTT-----------GAG-----GG-------
------------------------------------------------------------------------
------------------------------------------------------------------------
------------------------------------------------------------------------
------------------------------------------------------------------------
------------------------------------------------------------------------
------------------------------------------------------------------------
------------------------------------------------------------------------
----------------------
>KY698882.1_Leishmania_amazonensis_strain_MHOM/GF/2007/2007_24_clone_2007_24_61_minicircle_kinetoplast,_complete_sequence/1-706
------------ATTGGTG-GTGAATTTAACACTGGAGGTTTTTGGAGTTTTTGGGTATTGGTTGTCTGTGG
AGGGATGGAAATGGTCAGAAAGTCCAAACTTTTCTGCCCCGTG-GGGGAGGGGCGTTCTGCGGAAACGGCAA
AAATGAGTGCAGAAACTCCGTTCATATTTTGG------GGGATTTTGTGGAATTCGGCCTCGGGCGAT-GAA
AACTGGGGG-TTGGTGTGAAATACGGGTGGCTGGTCTGGGTCGCTGGTTTTAAGGCTGTTCAGG--CCTTTT
GGGTTTGGGTTT-GGGTGGC-------------------TGG-T-------TGGTT--------TAT-T-TT
AGTT-TAATTT-T--------T---G-T-TT-GTTT-CCTTGGTTTAA-TT-GT--G-GGTG-GAT-G----
---------TGTTT-G--GCTTG-C--AG--ATATG-TGGG-----GTTG-G---ATT-GT---TAA--G--
-TCTGT-TTAG-------TGT--G------------TTTGAT----------TCGGA-----TCGA------
---TTGTTCT--GTCT-CCTTTGT-GA-TTA-C--------CTCGGTTCGCTATGGGTTT---CGGGTG---
TT-ATTGAT-A-T--T-GTAA--CTGGCA-TTAGGTTTG------T-T-A--------TATTAA--TAG---
-----AATAAAT---TGGCTTT-GT--A-AG--TCTTTGAT--TGA-GATGAATT----TT-----AT-TTT
AT-TTA---TAATGGCT--G-GA--TTTGTAAG------GT--TG-----CATGT-GTTTTATG-TGTTTAT
G-GGT-------------------GC--GTGTTTTTATT--TC--------TCAA--TT---TAC-G-AT-C
TCTT-T---T-------ATT-GTATTGTTAAGT----------TT--------GGTGGTAG-TGTAG--TGA
-----TAG-TATGGT------T-GTTGGTGT-ATG--ATA------------------------CT---GTT
G---T---C----T-GT---TT-----------GTTTTGG--------------------------------
------------------------------------------------------------------------
------------------------------------------------------------------------
------------------------------------------------------------------------
------------------------------------------------------------------------
------------------------------------------------------------------------
------------------------------------------------------------------------
----------------------
>KY698883.1_Leishmania_amazonensis_strain_MHOM/GF/2007/2007_24_clone_2007_24_62_minicircle_kinetoplast,_complete_sequence/1-704
------------GTGAGAG-GTTGTTAGTTTATTGATACATTGTGTGTGATTTGGGCGGAAGCCTTTGGTGC
GATGTGAGAAATGGGCCAGAAATCGAAACTTTTCTGCCCCGTG-GGGGAGGGGCGTTCTGCGGGGAGGCCAA
AAATGAGTGCAGAAACCCCGTTCATATTTTAG------GGGGATTCGTGGAATTTCGGCTCGGGCGGT-GGA
AACTGGGGG-TTGGTGTAAAATATCCGGGTGTGTGGTACGGGTTTCGTTTGGTTCTCTTTTTGA--GGGCCT
CTGGGGCTTTGG-TATTTGA-------------------GTT-T-------TGGTT--------TTA---TG
GGAT-TTGGAG-T--------T---A-C-TG-TTTT-TATTGTAGTAT-TT----------T-TAT-AAATT
T--------AATTT-G---ATGT-T--AG--CGTAT-TGAT-----GCTA-T---ATA-TT---TTAT-G--
-CTTTC-TATG-------GAT--A------------TTACAC-----TAAATGTGTT-----CGGA------
---CTAACGG--TTCG-AGTTTTG-GG-TTCGA-------------CGGTTGGC-GGTTT---TGTGT----
-T-TGGGCT-G-G-----ATG--AGAGGT-TGTTGTCGGA-TATAT-G-ATAA----CTTATTA--TTA---
-----ATATTA------GTTGT-GT--G-GG--TGGATGG-----------TATT-----G-----GT-GTT
AT-GTC---TTAGGGCT--G-CG-TTTTGATTG------AG--GTCGGGGCAGTG-CTTTG-----AAACTA
A-AGGCT--G--A-T----T----GC--GCTTTGATGTT--TT--------TTAG--TCG-CTTA-C-AT-T
ACTT-T---TACACT-GACT-GATCTTTTGTTG----------GT--------TATTTGGG-TTATT--TGT
-----GGA-TTTTAG------T-TTGGTAGG---------------------------------AT---TGT
G---T---A----G-AT---TT-----------ACCT-----------------------------------
------------------------------------------------------------------------
------------------------------------------------------------------------
------------------------------------------------------------------------
------------------------------------------------------------------------
------------------------------------------------------------------------
------------------------------------------------------------------------
----------------------
>KY698884.1_Leishmania_amazonensis_strain_MHOM/GF/2007/2007_24_clone_2007_24_63_minicircle_kinetoplast,_complete_sequence/1-708
-----------ATATCGATAGTTGAATATTTTGTGCGAGGTGAATT-GTAGTGTGGGTGGTAGGCGTTTATT
GTGTGGGAA-AATGGGTCCCGGCCCAAACTTTTCTGCCCCGTG-GGGGAGGGGCGTTCTGCGGAATCCGGAA
AATTGATAGCAGAAACCCCGTTCATAATTCTG------GGGAATTCCTCGATTTTCGGTTCGGACGGT-GGA
AACTGGGGG-TTGGTGTAAAATAGTCGGCGTGGGACTGGAGGTGCTTTTAA-AATGGGGTTCGG--GCGCTT
GGGATTGTGTTT-TTATATT-------------------TAG-G-------GGTTC--------TTG-T--G
TGATACGGGAT-GGT----GAT---T-G-AG-TGTT-GGTTTTGTTGGTAG-TA--TATTTT-GTA-TTT--
T--------TG-TT-T--TAGTT-A---A--ATGTT-TTGGTC--T---------TTA-TG---TTGG-TAT
GTTAT--TGGT-------GTGT-T------------A--TTTA-T--T--TTATATT-----GATG------
---ATGGG-----TTT-GTGTTTCGAG-TTGGG--------ATA-TGGGTTGGCCCTTTG---GGTTAG---
AT-GG-GGAAT-------GTG--TGAATA-TAT---GACA-TATTA-T-AATA----TAAATGT--GAT---
-----TTGTTGG---GGATATTTTG--T-TG--TTTTGGGG--TTT--GTAGTGATGT-T------AC--AG
CT-CTG---TGCTCTGT--------------------------C---TCT------ATTCCTTC-ACTTTTG
A-TATTT--A--ATT----T----AA--TTTTTAATTTA-TCT--------TTTT--ACA-GTTA---TA-C
GTTA-T---GTAGAT-ATT---AGAT----ATAG--------TTT--------GTTACGTT-AATTT--GGC
TT---TGT-ATTATGG---ATATTTTAC----TGA--TTTTATTT----------AA--------A---CTT
------------------------------------------------------------------------
------------------------------------------------------------------------
------------------------------------------------------------------------
------------------------------------------------------------------------
------------------------------------------------------------------------
------------------------------------------------------------------------
------------------------------------------------------------------------
----------------------
>KY698885.1_Leishmania_amazonensis_strain_MHOM/GF/2007/2007_24_clone_2007_24_64_minicircle_kinetoplast,_complete_sequence/1-708
-------GGATTTTTATTGTTTTGGTA------TACGTGTGGTGGGTGTTGGTTTGGTTGTTGTTTTGGGAG
TGGGTTGAAAAGTGGGTCCCGGCCCAAACTTTTCTGCCCCGTG-GGGGAGGGGCGTTCTGCGGAATCCGGAA
AAATGAGTGCAGAAACCCCGTTCATAATTCGG------GGGATTCCGGCCGAAAATGCCTCCGGGCGT-GGA
AACTGGGGG-TTGGTGTGAAATAGGGGCGGCTGGCTCGGGCTTTTATTTTAATGTTGGGGTATG--GCTTGT
GTAGGCTCTTTT-TGGGCTT-------------------TTG-A-------TCCAC--------TGT-AATT
TGAT-TTTTAA-ATT----TGT---A-G-TG-TTGT-GTTTTTGTTTT--A-TA--AAAGAT-ACT---T--
T--------GT-GT-G--TGGCG-T--TA--TTACT-TTGTTG--GT---C-----GT-TG---CCTT-TTT
GGGGTG-ATCC-------TTTT-A------------GTTACCC-TG-G--GTACATG-----TTTG------
---GTTTGCG-CTACG-TAAT-------GTTCT--------AGT-GTATAGAT-TTGTTC---TGTTCG---
TG-GG--AA-T-A--C-GTGT--TTATTA-TATGTTACTA-TATGT-T-ATAT----TCTATTA--TAT---
-----GTTACGT---GTATATT-AA--G-TC--ATAGATGT--TGT-GCTA-CACTAT-GA-----TG--GC
A----C---GCTAATGTGGTTGG-TGAGTG-TGTGCGG--G--T---TTGACATG-GA-----T-GGTTGTA
T-TATTG--T--TAT----T----GG--ATGTTATTT-----A--------CATT--TAT---AT---TT-C
GTCT-T---ATTTGT-AATG--AGCT---TATAG--------GCT--------TAGTTTGT-AACCT--TAG
GA---GTT-TGATGTA---CTTCCTAT---------------------------------------------
------------------------------------------------------------------------
------------------------------------------------------------------------
------------------------------------------------------------------------
------------------------------------------------------------------------
------------------------------------------------------------------------
------------------------------------------------------------------------
------------------------------------------------------------------------
----------------------
>KY698886.1_Leishmania_amazonensis_strain_RAT/BR/72/LV78_clone_LV78_1_minicircle_kinetoplast,_complete_sequence/1-688
-------------GGTAGATTGTCGGTGGGTTTGGATGTTGTTCTTGGTGTTTGAGGTGTGGTGTGGTGTAG
TCTGGGAAAAAGAGGGTTCCGGTCCAAACTTTTCTGCCCCGTG-GGGGAGGGGCGTTCTGCGGAAACCTCAA
AAATGAGTGCAGAAACCCCGTTCATAATTTCC------TGGAAAATAGGGAATTCCGGCTCGGGGCGT-GGA
AACTGGGGG-TTGGTGTAAAATAGGGGCGGCTGGTTCGGGCTCTCTATTTTAAAGCCTCTTCTA--CCGTTA
CTTTGGATAGTT-TTGGCTT-------------------TAT-T-------TTGAT--------TCG----G
GGCT-TTTGTT-TTG----GGA---T-G-GG-TTT--GTTTTAGAAT---------CTGGTT-TCA-T----
T--------TA-AA-T--TATTT-GC-TT--AT-GT-TTAACT--TT-ACT----C----------TG-GTT
GT-------------------T-G------------T--GTTT-GG-T--TTATAGC-----CTGG------
---ACTGGCC-TACTG-CTTG-CGGGT-ATTCA---------GT-GGGGATTGTTGTCTG---GTTGGT---
GT-TAGGGG-T-A--T-TTGG--GTAACA-GTCTTCATTA-TCTAA-T-ACAA----TATAT----------
-------TTCTG---CTTTATT-AG--G-TT--TTGTAATA--GTT-TGAA-TGGTA----------T-GGA
TG-GTG---GTATAGT-GTTGGC-GTGAGGGTAATTGACT----TTGTTGAATAT-GTAACTTA-CCTT---
------A--C--TCG----T----GC--TTTATATTTGTA-TG--------GTTT--ACG--TAT---GT-T
ATGA-T---G--G-----T---GGTG----TCTG-------------------TGTTCT-----------AT
TT---AAG-TGTGAT------G-TTGAGT---GTT--TTAA--------------GTT-----GGC---GTT
A---T---G----A----------------------------------------------------------
------------------------------------------------------------------------
------------------------------------------------------------------------
------------------------------------------------------------------------
------------------------------------------------------------------------
------------------------------------------------------------------------
------------------------------------------------------------------------
----------------------
>KY698887.1_Leishmania_amazonensis_strain_RAT/BR/72/LV78_clone_LV78_2_minicircle_kinetoplast,_complete_sequence/1-720
-------------TATTGTTCTTTGTGTGGGTTGTGAGGTGGTTGTAGATTTGTTCGGATGAACATGGTGGT
TTCGTGGGAAAAGTGGGTCCGGCCCAAACTTTTCTGCCCCTTG-GGGGAGGGGCGTTCTGCGGAATCCTCAA
AAATGAGTGCAGAAACGCCGTTCATAATTTCC------TGAAAAATGGGGAATTCCGGCTCGGGCGGT-CAC
AACTGGGGG-TTGGTGTAAAATAGGGCGTG-TGCTCTGGGTT-TTGATTTTAGGCGTGGGCTTT--CGTTTG
GGAAAATGGTTT-CGTTT-T-------------------TTG-T-------TATTT--------TGA-C-TT
TTTA-TTTGAT-TTT----TAA---T-T-CT-AATT-AATTATATTTA--C-GG--TTGTTT-----ACA-G
T--------TCTAT-G--TGTGT-G---A--TATAA-TGTA-G--TT-AATA---CTA-GT---GGTC-AGT
GTTGTG-ATGT-------G---------------------GGT-GG-GTTACTGTGA-----TCAC------
---GCTTATT-TGGTC-GGCATTT--G-TTTAG--------TGA-TTTTAGGTTGGGTGG---GAGATG---
TG-CGCAGT-T-G--A-CGTA--GTTAAG-GTGGATTTTG-GGTAA-T-AGAA----TATAAGT--TAT---
-----ATTGT--------AAA---T--G--------TGGGC--TTA-GT--TAGGGTA-AT-----AG-GAG
--------------TATTGATGT-TTGGGGAGGGTATGTTA--TA---TGAGTT---CGGTTTA-GTTGGGT
A-G------T--AT-----T----AT--GTTCAACAC-T--CT--------ATGA----T-ATTC---TT-T
GGTT-T---TTTGCT-GCTTTTGGATTTGTTGAA--------TTT--------TGTGTTTG-GGTGG--TGG
GT---GTA-CTTTGG------A--TGTT----ATG--TGGAGGTT----------TG------GGA---GAT
T---G---T----T-GT---TA--------------------------------------------------
------------------------------------------------------------------------
------------------------------------------------------------------------
------------------------------------------------------------------------
------------------------------------------------------------------------
------------------------------------------------------------------------
------------------------------------------------------------------------
----------------------
>KY698888.1_Leishmania_amazonensis_strain_RAT/BR/72/LV78_clone_LV78_3_minicircle_kinetoplast,_complete_sequence/1-702
------------TTGTTGGTTCGGATTTTAAATGGCTAATAGCCGTAGTAGCTCTGGGGTTTGT-TAGGTGG
AGGCTGAAAAAGTGGGTCCCGGCCCAAACTTTTCTGCCCCGTG-GGGGAGGGGCGTTCTGCGATTTTGGGAA
AAATGAGTGCAGAAACCCCGTTCATATTTTGG------GCGTAAATCTTGAAATTCGGCTCGGACGGT-CAC
AACTGGGGG-TTGGTGTAAAATAGGCGGTGGGTGCCGGTTTTGGATTTTAAACGGGCTTGGAGG--CCTTTT
TATGGT--GTTG-GGATTTT-------------------TGG-G-------TCGTT--------GAA-T--T
GGTG-TTTTAA-TTT----CTT---T-T-TA-TAT----TTATATTTA--T-A---ATTTAT-GAT-TTGTT
A--------TATTA-T--TTGTA-GA-TT--TTA-T-TTATAT--AA---A-----TG-TT---TGTT-TGA
TTTAAT-GTTC------------T------------A---TTA-AC-G--TTGTTTG-----CATT------
---TTGGTTT-TATT-----TGTG--T-CGTTT--------CCG-ATGTGTCTTTGGTTG---TTTTGA---
GG-AT-----G-G--G----A--TTTTGG-TGGAGGGGTA-TTATA-T-ATAA----TATAT----------
-------GTAAC---TTATATT-GT--G-TG--ATATGGTT----A-TGG-----TGG-TG-----GG--TT
AA-GGT---GTTGTGTGGTTGTA-TGTGGT-CTTAGGG--C--T---GTATT--T-TA-----A-CTTTACT
T-TCTTT--T--TTA----C----TC--CTGTTATTTG---TA--------GTTT--GAT--------AC-C
---------TTTGAT-ATTT-TATTG--TCAGGT--------TTA--------CAGTTGG--GTATG--T--
-------G-TGCGTTG---TTTGGTTGCGTTTGTA--TGGGTTTGTAAT-GA---AGT---TCGGT------
------------------------------------------------------------------------
------------------------------------------------------------------------
------------------------------------------------------------------------
------------------------------------------------------------------------
------------------------------------------------------------------------
------------------------------------------------------------------------
------------------------------------------------------------------------
----------------------
>KY698889.1_Leishmania_amazonensis_strain_RAT/BR/72/LV78_clone_LV78_4_minicircle_kinetoplast,_complete_sequence/1-699
----------TAGGGTGTAAGATTGTCTGGCCCTTTTATGGAGTGTCTTTGTG--G-GTAGAGGTGATGGTT
GGTGGGAAAAAGTGGGTCCCGGCCCAAACTTTTCTGCCCCGTG-GGGGAGGGGCGTTCTGCGGATTGGCGAA
AAATGAGTGCAGAAACCCCGTTCATATTTTGG------GCAAAAATCCCGAAATTCGGCTCGGACGGT-CAC
AACTGGGGG-TTGGTGTAAAATAGGGGCGGCTGCTCTGGAGGTTTGATATTAAAGCTGTTCCGG--TGGCTT
TGGGGTGGGGGT-TTGATGT-------------------CTT-G-------ATTGT--------GTT-G-AT
TCGG-TTGGGT-CTT----GTTT-TG-G-GC-ACTT-TGAGTT------------------G-TTT-CGGAT
G--------CCTTT-G--GATAT-T--TT--TAATT-TTATA----TCTTTG---CCG-TT---TTGTTATA
TTCGGT-CTTA-------TTG--G------------TTTGTTT-AC-TTATTTTGTA-----GATT------
---TGGACCT--GATG-A---TTT-GT-GT-------------------GGTGTTGGAGT---TGG------
-A-GTTTAT-G-T--T--ATG--TTGGGT-TA-GATTAG------------AT----TTTATTG--ACA---
-----GAAT--------AAGTT-AT--G-AG--TTAATTCG--GAT-GTAATGATCGT-TG-----TT-TGT
TG-CTT---TGATGACAGTGTGG-TTGGGCTTTGCGTTCTG--CGTGGTTAGTGC-GTATATTT-ACTTCTT
C-TGTT-------------T----AC------GATTCAT--GA--------ATAT--TAC-GTAT-T-AT-A
GACT-A---TGTATG-CATG-TG-CCGTGGTAT---------------------GTGGTAT-TGTAC--TTT
-----TAT-TTAATA------T-TTATAATG---------------------------------------TG
G---C---A----T-GT---TG--------------------------------------------------
------------------------------------------------------------------------
------------------------------------------------------------------------
------------------------------------------------------------------------
------------------------------------------------------------------------
------------------------------------------------------------------------
------------------------------------------------------------------------
----------------------
>KY698890.1_Leishmania_amazonensis_strain_RAT/BR/72/LV78_clone_LV78_5_minicircle_kinetoplast,_complete_sequence/1-710
----------TAAACTGAATGTTTGTGTGGG--TGGGGATGTGTTCTGTTTGATGTGATGATGTGGGGTGGG
TGGCTGAAAATGGGGT-CCCGGCCCAAACTTTTCTGCCCCGTG-GGGGAGGGGCGTTCTGCGATTTTGGGAA
AAATGAGTGCAGAAACCCCGTTCATAATTCCT------CGGAAAATAGGGGGTTCCGGCTCCGGCGGT-GGA
AACTGGGGG-TTGGTGTAAAATAGGGGCGGCTGGTCTGGAGGTTTGGAGTTAAGGCCTCCCAGA--GGGCTT
GTGGGCTTGGTG-GTTGTGG-------------------ATT-C-------ATTGG--------GCT-T-GT
GGC------TT-T----------------CG-GGTT-TATGTTTGTTT-TG-AT--GACTAC-AT---TGAT
T--------TAGTT-T--ACTTT-T--GG--TTTTT-AGTTTGTTATTTTTC---ATT-TT---AATCTTTT
ATGTT----TA-------GTTT-G------------TCAAG-C-TG-TGTTATTATA-----CGTT------
---GTTATAA---GCT-TCTTTA--CA-TTTAT--------CT---TTTTGTTCGGAGGG---ATATT----
GT-TGGGCG-T-T--A-GG-----------TGATAATTG----------GTAT----TTAAATA--TGT---
-----TATATAT---TAGACTT-GT--G-GG--GTT-TTGG--GTA-AGGTGTGA--C-TA-----TA-ATG
TG-GTG---ATAGGTGTT---------ATATTTAGTAGATG--GCATA--GTT-----TAATAGTGTT----
--AATTA--T--ACA----T----TT--ATTTTGTGTGA--TG--------AGTG--TCG-TGTT-T-AT-A
TGAT-T---CTACAT-GCTA-TAGTTTGGCCA-----------TT--------GATGGTTA-TTTGT--AGA
CT---GTT-TGTATG------T-GGTGTGGT-G----G--------------------------GC---TTA
G---T---G----T-GA---TT-----------T--------------------------------------
------------------------------------------------------------------------
------------------------------------------------------------------------
------------------------------------------------------------------------
------------------------------------------------------------------------
------------------------------------------------------------------------
------------------------------------------------------------------------
----------------------
>KY698891.1_Leishmania_amazonensis_strain_RAT/BR/72/LV78_clone_LV78_6_minicircle_kinetoplast,_complete_sequence/1-710
-------------TTATTGTTTTGATGTGTGTGGTGGCGGATTGTGACTGGATGTGGTTTGGTGTGGGGCAA
TGGGTCAAAAAGTGGGTCCTGGCCCAAACTTTTCTGCCCCGTG-GGGGAGGGGCGTTCTGCGATTTTGGGAA
AAATGAGTGCAGAAACCCCGTTCATAATTCCT------CGGAAAATAGGGGATTCCGGCTCGGGCGGT-GAA
AACTGGGGG-TTGGTGTAAAATAGGGGCGGCTGGCTCGTAGCTTTTATTTTAAGACGGGGTGAC--GGCTTT
TGTAGGCTCTTT-TGGGCTT-------------------TTG-A-------ATCAT--------TGT-ATTT
TGAT-TTTA-A-ATT----TAC---G-G-TG-CTGT-GTTTGTGTTTA--T-AA--AATGGT-GCT---G--
T--------GT-TA-A--TATTG-T--TG--TGTCT-TTGTTA--G----G-----GT-GT---GGTC-TTT
GCGATG-TTTC-------TTTT-A------------ATTATTC-CG-G--GTATATG-----TGTG------
---GTTCGTG-CTACA-TGAT-------ATTCT--------AGT-ATATAGGTTTTGTTC---TGATCT---
TG-AT--AA-C-G--C-GTGT--TTATTA-TACGTTACTA-TATAT-T-ATAT----TCTATTA--TAT---
-----AAGACGT----TATATT-AT--G-CC--GTGGGTAT--TGT-GTTA-CACTAT-GA-----TG--GT
A----T---ACTAATGTAGTTAA-TGGCTG-GATGGCT--G--G---TTAACGTT-GA-----T-GGTTGTA
T-TATTG--T--TAT----T----GA--ATGTTGTTT-----A--------CATT--TAT---AT---TT-C
GTCT-T---ATTTGT-AATA--GATG---TATGA--------GAT--------TGGTTTGT-ACCTT--ATG
GA---TTT-AA-TGTA---TTGTTTATGAATT----------------------------------------
------------------------------------------------------------------------
------------------------------------------------------------------------
------------------------------------------------------------------------
------------------------------------------------------------------------
------------------------------------------------------------------------
------------------------------------------------------------------------
------------------------------------------------------------------------
----------------------
>KY698892.1_Leishmania_amazonensis_strain_RAT/BR/72/LV78_clone_LV78_7_minicircle_kinetoplast,_complete_sequence/1-706
------------GTGAGAG-GTTGTTTGTTTGTTGATATGTTGTGTGTGATTTGAGCGAGAGTCTTTGGAAT
GCTATGGAAAATGGGCCAGAAACCTAAACTTTTCTGCCCCGTG-GGGGAGGGGCGTTCTGCGGAAATGGCAA
AAATGAGTGCAGAAGCCCCGTTCATAATTCAG------GGGGATTCCTCGATTTTCGGCTCCGGCGGT-GGA
AACTGGGGG-TTGGTGTAAAATATTCGGGTGTGG-GTACGGGCTTCGTTTGGTCCTCTTTTTGA--GGGCCT
CTGGGGCTTTGA-TATTTGA-------------------GTT-T-------TGGTT--------TTA---TG
GGAT-TTGGAG-T--------T---A-C-TG-TTTG-TATTGTAGTAT-TT----------T-TAT-AAATT
T--------AATTT-G---ATGT-T--GG--CGTAT-TGAT-----ACTA-T---ATG-TT---TTAT-G--
-T-TTC-TATG-------GAT--A------------TTACAC-----TGATTGTGTT-----TGGG------
---CTAACGG--GTCG-AGTTTTG-GA-TCCGG-------------GGGTTTTGGGGGGT---TTTGT----
-G-TTGGAC-T-G-----GAT--GGGGGT-TGTTGTCGAA-TATAT-G-ATAA----CTTATTA--TTA---
-----ATATTA------GTTAT-GT--G-GG--TGGGTGA-----------TATT-----G-----GT-GTT
AT-GCC---TTAGGGTT--A-CG-TTTTGGTTG------TG--GTAAGAGGGGTA-GTGTTTTG-GGGACTT
G-AAGCT--G--G-T----T----GC--G-CTTTGGCGT--TT--------TTAG--TTG-CTTA-C-AT-T
ACTT-T---TACACT-GACT-GACCTTTTGTTG----------GT--------TATTTGGA-TTATT--TGT
-----GGA-TTTTGG------T-TTGGTGGG---------------------------------AT---TGT
G---T---A----G-AT---TT-----------ATAT-----------------------------------
------------------------------------------------------------------------
------------------------------------------------------------------------
------------------------------------------------------------------------
------------------------------------------------------------------------
------------------------------------------------------------------------
------------------------------------------------------------------------
----------------------
>KY698893.1_Leishmania_amazonensis_strain_RAT/BR/72/LV78_clone_LV78_8_minicircle_kinetoplast,_complete_sequence/1-674
TTTGTATTTGTTTATAATTTTAGAGTTTCAAGGTGGTGGAATGTGCTAC-----------GATGTTGGATTG
GGTTGAGAAAAGTGGGTCCCGGCCCAAACTTTTCTGCCCCGTG-GGGGAGGGGCGTTCTGCGATTTT-CGGA
AAATGAGTGCAGAAACCCCGTTCATATTTTTG------G-GGGTTTGGGGGATTTCGGCTCGGGCGGT-GAA
AACTGGGGG-TTGGTGTAAAATACGGGCAGTTGGTCTGGGATCTTGATTTTAAATGGGTTTGAG--GCTTGT
GCT-GGCTTGTT-TGGAGCT-------------------GGT-C-------TGTTT--------TTA-T--T
TGGT------T-AAT----AAT---T-T-TG-TGAG-ATCTTTT-TA--TA-AA--TATGTT-TTG-CTT--
T--------TG-GA-T--TGGTT-A---T--GTTGT-TT---------------TTGC-TG---TTTG-GGT
TGTTCG-GGGT-------GGGT-A------------C--TTGT-TT-T--GAATATT-----ATGG------
---AGGGG------TT-AGAT-GGGGC-TTGGA--------TAT-GCGGTTCAGGGTTTG---GAATTC---
----A-GACTT-T--A-TTAT--GCGTTT-TGTGTTATAT-ATTTG-T-ATTT----ATTGTGT--AAT---
-----ATGTAAT---GTCTT---------TG--ATCTTAGA--GTT-TGGTAGTAGTT-TG-----GA--TA
TC-CGT---TCGGGTGTGTTAGT-GTGGGT-GTTTGGC--A--T---ATGATGTT-TGTGGTAC-ACCGTTG
A-CAT-------------------------------------T--------TTAT--ATT-CTTG---AT-T
GTTA-T---TTACTT-GTT---GGTT----TATG--------TTA--------CGGTCTCA-GTGTT--TTA
TG---ATG-TGGAT------GTTGT-----------------------------------------------
------------------------------------------------------------------------
------------------------------------------------------------------------
------------------------------------------------------------------------
------------------------------------------------------------------------
------------------------------------------------------------------------
------------------------------------------------------------------------
------------------------------------------------------------------------
----------------------
>KY698894.1_Leishmania_amazonensis_strain_RAT/BR/72/LV78_clone_LV78_9_minicircle_kinetoplast,_complete_sequence/1-698
------------GGCTTGATCTGGGGATATAATGTGGGTTATTGTGGGTA-GGAATTTGATTTTGATTTAGT
GGTGGGAAAATGGGGTCCCGGCCCAAACTTTTCTGCCCCCGTG-GGGGAGGGGCGTTCTGCGATTTTCGGAA
AAATGAGTGCAGAAACCCCGTTCATAATTCCC------CGGAAAATAGGGGATTCCGGCTCGGGGCGT-GGA
AACTGGGGG-TTGGTGTAAAATAGTGGTGGTTGTGGGGCGGGTGTTTTGTTTGGATGGGTTTTG--CCATTG
GAGAGGCTTTGT-TTGCCGA-------------------GTT-T-------GGCTT--------GTT-G-TG
TGGG-ATAAAC-G----------------CT-TCTT-GGGGCGGGTTA-TT-AT--TGTTCT-GGG-GAGAG
T--------TTGTT-T--ACGTT-T--TG--TTCTG-GGTGGG----ATGGT---GTC-TG---TTTGTTTG
ACTTTA-TTTT-------GATG-A------------TTCTTAT-TT-TACATTTAAT-----AATT------
---T---------GTT-GTATTAA-AA-TTTAT--------AT---TT-----ACTGGTG---TTATT----
AT-GTAAGG-T-T--A-GG---------------GCTAC----------GTGA----TTCCCTT--TGT---
-----TATATAT---TGCCTTT-TG--T-TA--GGC-TTTG--TGA-TGGGTGAT--T-GA-----AT-T-T
TG-TTT---GTAATGCTT-G-------GGGTTGGAATTGTG--AGGGC--CTTGT-ATGCGTTTTGGTATTT
G-CACTG--T--TAT----T----TG--ATTTGACATTT--AC--------ACGT--GTT-ATTC-T-CG-T
CGGT-G---TGAGTT-TCTA-TAGTTTGTGGTTC--------ATT--------TACTTTAG-CTTGA--GGG
TT---GTA-TGT-----------TAGTTGGT-G----C--------------------------A-------
------------------------------------------------------------------------
------------------------------------------------------------------------
------------------------------------------------------------------------
------------------------------------------------------------------------
------------------------------------------------------------------------
------------------------------------------------------------------------
------------------------------------------------------------------------
----------------------
>KY698895.1_Leishmania_amazonensis_strain_RAT/BR/72/LV78_clone_LV78_10_minicircle_kinetoplast,_complete_sequence/1-713
--------GTTGTA---TGAGATAGTGGTGAAGG--TGATGACTTGAATATTATGGTCTGTGTGGTGGGGAT
TGGTCCGAAAAATGGGTCCCGGCCCAAACTTTTCTGCCCTGTG-GGGGAGGGGCGTTCTGCGGAATCCGGAA
AAATGAGTGCAGAAACCCCGTTCATAATTTGG------GGAATTTTGGGGAATTCCGGCTCCGGGTGT-GGA
AACTGGGGG-TTGGTGTAAAATAGGGGCGGCTGGCCTCCGCTCTGGATTTAAGGCTGGGTGGAC--CGTTGG
ATGGGCATTATT-GTCTCTT-------------------TTG-G-------TTTGA--------GAG-T--T
CGGC-TGTGGT-TTT----GAT---T-G-TT-TGG---GGATTGGTGG--G-GC--GCT----GGT-ATA--
T--------GGTTA-A--CGGTG-TC-----TTTAT-TTCTTA--TT---------TT-GA---T-CT-TTT
TGGATT-TGTC-------TTTT-A------------TGTGTTG-TG----GTATTTG-----CTGT------
---GCTGAAA-TGAGC-TTGG-----T-TGCTC--------GAT-GTGGTTATCTGGTGC---G--TGT---
GG-AT-GGT-C-A--T-TATG--GTTAGG-TCTGTATATA-ATTA--C-ATTT----ATTCT-T--ATT---
-----ATTAATT---GCCTTTT-GG--G-AT------ATTA--TGT-TGGA-AACTTT-AT-----CG--GG
AG-GGG---GTTTAATG-T-GGC-TGAGGC-TTTGCGC--C--G---GTGGTATT-TGGATTTA-GGTGT-T
A-T---------GAT----T----AC--GTTG---TGA---TT--------GTAT--ACT---GG---TT-G
AACA-G---ATTATT-ATTT--ACGC----TACA--------TGT--------TGTTAGGT-TTATT--TAC
TT---GGT-TAAGCT------GTGTTATAATTATG--TGTGATGGTAGT-GT---T----------------
------------------------------------------------------------------------
------------------------------------------------------------------------
------------------------------------------------------------------------
------------------------------------------------------------------------
------------------------------------------------------------------------
------------------------------------------------------------------------
------------------------------------------------------------------------
----------------------
>KY698896.1_Leishmania_amazonensis_strain_RAT/BR/72/LV78_clone_LV78_11_minicircle_kinetoplast,_complete_sequence/1-697
------------TTTGTTTGTGAGCTTTTGGGGATTGTTTATGTGGATTGGAGTTGGTATTTTGCTGTTGGA
TAGGCCCGAAAGTGGGTCCCGGCCCAGACTTTTCTGCCCCGTG-GGGGAGGGGCGTTCTGCGGAATCC-GGA
AAATGAATGCAGAAACCCCGTTCATAATTTCC------CCGAAAATCCCGAAATTCGGCTCGGGCGGT-CAC
AACTGGGGG-TTGGTGTAAAATAGGCGTGTGGGGTGCCGGGTTTAAGTTGGGCTGATCTTTTTG--GCTGGT
CTTAGA---GGC-TTTACTT-------------------TGG-A-------TCTTT--------GAT-T--T
TGTG-TTTGAT-TTT----GGT---G-A-TT-TGG----CTACTATGT--T-TT--GTTTAG-TTG------
T--------AGCTT-T--ACATA-GG-TT--GTGGT-TTGG---------C-----TG-TA---TAGA-TTG
GTTGAC-GTTG-------GTTC-G------------G---TTT-GG-G--ATTGTTG-----TGGT------
---TTAGGTT-CTTTT-TCTGGTG--A-----T--------TG-----GGCGTGTGGTTG---ACTTTA---
GG-GT--TT-G-G--T----G--TAGTAG-TGGTCTGATA-TATTT-G-ATTA----CATAT----------
-------ATTAG---TTATATT-AT--A-TA--TTATGAGG--TTT-TAATGGGATGT-TA-----CG--TG
TA-TGT---GACGTTTATTTGGA-TGATAT-TTTATAG--T--A---TTATT--T-TA-----T-AATATTT
A-TAATA--T--TTA----T----AA--TTAAAGATAG---TG--------GTTT--TAT--------TG-A
---------CTTGCC-AGTG-TAATC--TTATGT--------T-------------------TGTCG--AGA
AT---TGA-ATATTTG---CGTGG----TTGTATG--TTTGAGTTTGGG-AG---GAT---GAGGT---T--
------------------------------------------------------------------------
------------------------------------------------------------------------
------------------------------------------------------------------------
------------------------------------------------------------------------
------------------------------------------------------------------------
------------------------------------------------------------------------
------------------------------------------------------------------------
----------------------
>KY698897.1_Leishmania_amazonensis_strain_RAT/BR/72/LV78_clone_LV78_12_minicircle_kinetoplast,_complete_sequence/1-698
---------TGGTA----GATGTTACCTAGTGTTTGGATTGGGGGTTTAAGTTTGTTTGGGGATGGCTGAGA
TGGATCAAAAAGTGGGTCCCGGCCCAAACTTTTCTGCCCCGTG-GGGGAGGGGCGTTCTGCGGATTGGGGAA
AAATGAGTGCAGAAACCCCGTTCATATTTTGG------GGAATTTTGGGGAATTCCGGCTCGGACGGT-TAC
AACTGGGGG-TTGGTGTAAAATAGCCGGATGTGGGGTACGGGCTTCTTGATCTAGGGCTGTTTG--GCTGTT
ATAATGTGGGGT-TTGGGTT-------------------T-T-T-------GATTG--------GAG-TTTG
TAGG-GTTCTG-TTG----ACT---A-A-TA-TGT-------TGTTTT--G-CA--TTT-----AT-AGA--
T--------TT-TG-T--TGGTT-A--TG--TTTGT-ATGGTG--TG---T-----GC-AT---TTTT-ACT
TTTTAT-TTTA-------GTTT-T------------ATTGTTA-TG-ATTTTTAGTG-----TGGG------
---CCTGGTA-TCATT-TGTG-------ATAAA--------AGT-TGTTAGGGTGTAGAG---GCTTTG---
AA-TG--AT-G-T--T----A--TGATGA-TGTTTAA-------TA-T-GTAA----GTA---A--TAT---
-----ATTACAA----TTGATT-AG--G-TG--TTCTATGC--TAC-AATT-TG--GT-GG-----CT--GA
-----T---ATGCTATTCGCTGT-TTA----GATCTGG--C--T---TTGGGATG-ATGATGAC-ATATG-T
T-GCTTT--T--TGT----T----AT--AGTTTACACA---TA--------CTTT--TAT-GTAT---TC-G
ACTC-G---TGTTAT-CTTT-TGTGATGTCGTTG--------GAT--------TGTGTTGG-TGGAA--TGG
TG---GTG-TACAGGT---TTG----AGGTGTTA--------------------------------------
------------------------------------------------------------------------
------------------------------------------------------------------------
------------------------------------------------------------------------
------------------------------------------------------------------------
------------------------------------------------------------------------
------------------------------------------------------------------------
------------------------------------------------------------------------
----------------------
>KY698898.1_Leishmania_amazonensis_strain_RAT/BR/72/LV78_clone_LV78_13_minicircle_kinetoplast,_complete_sequence/1-688
---------TTAGTAATTGGTGGTTGTGGGTGATGATATGGATATG----GGTTTGTATAGGTTTATCGGAT
AGGGTCAAAAATGGGGTCCCGGCCCAAACTTTTCTGCCCCGTG-GGGGAGGGGCGTTCTGCGAATTTGGGAA
AAATGAGTGCAGAAAGCCCGTTCATAATTTGG------AGGATTTTCAGGGATTCCGGCTCCGACGGT-GAA
AACTGGGGG-TTGGTGTAAAATAGCCCGTGGTGGGTACGTGTGGTTTTGATC-TTTTGATTTAT--ATGGGT
-CTTGGCCGTTG-TTTTTAT-------------------GTG-T-------TAATT--------TAT-T--T
TCTG-TTTTAT-TTT----ATT---T-C-T---TT---TATATATTTT--A-GA--TTT-----AC-TTT--
T--------TA-GT-T--TGTTT-GG-CT--GTTGT-TCGGTG---------------------------TG
TGGATG-AATT-------ATAT-G------------A--TTTG-AT----ATTACTG-----TGCC------
---C-TTTTA-TTATT-AGTG-------ACCTG--------TGT-GCCTTGATTTTGTTA---GTTGTG---
GT-CG--TG-G-C--G----C--TTATAT-GATACTCCTT-TTGGA-T-ATGA----TATTTCT--AAT---
-----ATAAAAG----GTAATT-GA--T-TA--GGTAATGT--TGA-TGGT-GG--AT-GA-----TA--GG
CG-TTG---TTGTAATGTGTCAA-TAAT---GATACAT---------TTTAT-----------G-GATAA-T
T-GATGT--T--ACT----T----AT--ACGC---AAT---TA--------ATAT--TAT----G---TT-T
AATG-A---GTTTGT-GGAT-ATGCGTCTTTGTA--------TGG--------TGTTTGGT-TAGTG--TGT
TA---CCA-TATTGG----GGGTTTTAGATTTCTT--TTTGGATC---------------------------
------------------------------------------------------------------------
------------------------------------------------------------------------
------------------------------------------------------------------------
------------------------------------------------------------------------
------------------------------------------------------------------------
------------------------------------------------------------------------
------------------------------------------------------------------------
----------------------
>KY698899.1_Leishmania_amazonensis_strain_RAT/BR/72/LV78_clone_LV78_14_minicircle_kinetoplast,_complete_sequence/1-679
----------ATGAGCTTACCGTATGTTGTACATTGGACGTT---GTTAGAGTGGGTGTTGAGGGTGTGGGA
GTGGGCCAAAAATGGGTTCCGGCCCAAACTTTTCTGCCCCGTG-GGGGAGGGGCGTTCTGCGATTTTCGGAA
AAATGAGTGCAGAAACCCCGTTCATAATATCC------TGGAAAATGGGGGATTCCGGCTCCGGGCGT-GGA
AACTGGGGG-TTGGTGTA--AAATAGGGTGGTGGTCTGGGTATTGATGTGGGTCTTTAGGTGTA--CCTTCT
ATGAGTGGGTTT-GGATGTG-------------------GCT-T-------GTTGT----------------
----------T-TGT----GAT---T-T-CG-TTT--GGTTTTGGTC---------GGAACT-TGT-TAGTT
T--------GT-GT-G--TTTGG-AA-TT--AA-TT-GGTTTT---T-GAT----TTT-AC---GATT-TTC
GTT-GT-TTTT-------ATGT-G------------T--GGTA-GA-G--GTGTGTT-----ATAG------
---ATTGTGG-TGGGG-GTTT-GT--------A---------AT-AGTGTTTGACG-TTC---AGATAC---
GA-TTGTTA-G-G--T-TGTG--GTATGG-ATATTTGTTA-CATAT-T-ACTA----TTTAT----------
-------TATAT---ATTACTT-AG--G-TG--TTATGATG--ATT-CTAT-GGGGAT-GA-----TT-TTG
TC-GTG---TCGTGGGTTATGAT-GTTGTATGTTTTGATT----GTGGCTATATT-AATGTTGG-TTTG---
------T--A--CGA----T----AC--TATTTGATTTTA-AG--------TTTA--ATT--TAT---TT-C
TACA-T---G--------T---GTTT----CC---------------------TACGCC-----------GT
GT---TAC-TTTGAT------G-TGATGCTT-GTG--CTTTCGAG---------------------------
------------------------------------------------------------------------
------------------------------------------------------------------------
------------------------------------------------------------------------
------------------------------------------------------------------------
------------------------------------------------------------------------
------------------------------------------------------------------------
------------------------------------------------------------------------
----------------------
>KY698900.1_Leishmania_amazonensis_strain_RAT/BR/72/LV78_clone_LV78_15_minicircle_kinetoplast,_complete_sequence/1-707
------------TATTGATAGTTGAATGCTTTGTGTGAGGTGGGTT-GTAGTGTAGGTGGTAGACGTTTATT
GTGTGGGAAAAGTGGGTCCCGGCCCAAACTTTTCTGCCCCGTG-GGGGAGGGGCGTTCTGCGGAATCCGGAA
AATTGATAGCAGAAACCCCGTTCATAATTCTG------GGGAATTCCTCGATTTTTGGCTCGGGCGGT-GAA
AACTGGGGG-TTGGTGTAAAATAGCCGGTGTGGGGCTGGAGGTGCTTTTTTAAATGGGGTTCGG--GCGTTT
GGAATTGTGTTT-TGATATT-------------------TAG-G-------GGGTT--------CTT-G--T
GTGATACGGGT-GGT----AAT---T-G-AG-TGTT-GGTTTTGTTGGTAG-TA--TATTTT-GTA-TTT--
T--------TG-TT-T--TAGTT-A---A--ATGTT-TTGGTC--T---------TTA-TG---TTGG-TGT
GTTAC--TGGT-------GTGT-T------------A--TTTA-T--T--TTATATT-----GATG------
---ATGGG-----TTT-GTGTTTCGGA-TTGGG--------ACA-TGGTTGGG-CCTTTG---GATTGG---
AT-GG-AATTG-------GTA--TGGATA-TAT---GACA-TATTA-T-AATA----TAAATGT--GAT---
-----TTGTTGG---GATATTTTGT----TG--TT-TTGGG--ATT--TGTAGTAGGT-T------AC--AG
CT-CTG---TGCTCTTT--------------------------C---TCT------ATTGCTTC-ACTTTTG
A-TATTT--A--ATT----T----AA--TTTTTAATTTA-TCT--------TTTT--ACA-GTTA---TA-C
GTTA-T---GTAGAT-TTG---AGAT----ATAG--------TTT--------GTTACGTT-AATAT--GGC
TG---TGT-ATTATGG---ATATTTTAC----TGA--TTTTATTT----------AA--------A---CTT
A-----------------------------------------------------------------------
------------------------------------------------------------------------
------------------------------------------------------------------------
------------------------------------------------------------------------
------------------------------------------------------------------------
------------------------------------------------------------------------
------------------------------------------------------------------------
----------------------
>KY698901.1_Leishmania_amazonensis_strain_RAT/BR/72/LV78_clone_LV78_16_minicircle_kinetoplast,_complete_sequence/1-718
------------GTGATAAATTGTGTTCTGGGTGCGATATAGTTTGGGAT-TTGGTAATAGATTTGGGGATG
GTGAGGGAAAAATGGGCAAAAAACGAAACTTTTCTGCCCCGTG-GGGGAGGGGCGTTCTGCGATTTTGGGAA
AAATGAGTGCAGAAACCCCGTTCATAATTCCT------CGAAAAATAGAGGATTCTGGCTCCGGCGGC-CAC
AACTGGGGG-TTGGTGTAAAATAGGGACGGGTGCTTGGATTCCTGGTCTTTTACGGGCTGGCCT--GGCCCT
TTTAAAGTGCGG-GGTTGAT-------------------GTT-T-------CCGCT--------GGT-T-TG
TTGT-TTTGGG-TAG----ATG---T-T-TG-CGTT-TTGAATTGGCT-TT-AT--TTGTGT-GTT-GTGAA
T--------TGGTG-T--TTTGT-T--GG--TTTAC-AAGAT---------------T-TA---TTTATTTT
CTTTTT-AAAT-------ATAA-A------------TTTATAC-CT-GTCACTTTGG-----TAAT------
---TTGCATCTTTGC---TTTTTG-TA-TTGAT--------GT---AGGATTATGGCCTG---TGGTG----
AG-GTTAGA-T-G--T-GG-------GGT-GATAGGCGT----------AGAA----TAAGTTG--CCT---
-----TTAATAT---TGGCTTT-TA--G-TT--GGGATGGC--TT-------TAG--T-TA-----GT-G--
GG-GTC---TTAGGC-TT---------ATGTG-AGTAACGT--GTAAG--ATTGA-T-TTTAAGTTTTGATT
G-AATTA--A--CAT----T----GT--GTACTAC--TT--T------------T--ATG-TCTT-T-GT-A
TAAT-T---T---GT-GATC-TAGGTTTGTAATT--------GGG--------TACGTTGG-TTTAG--TTT
TT---GAT-TGTATG------T-TGGTTAGA-T----T--------------------------TG---TGA
G---T---T----T-AT---AT-----------TTGCT----------------------------------
------------------------------------------------------------------------
------------------------------------------------------------------------
------------------------------------------------------------------------
------------------------------------------------------------------------
------------------------------------------------------------------------
------------------------------------------------------------------------
----------------------
>KY698902.1_Leishmania_amazonensis_strain_RAT/BR/72/LV78_clone_LV78_17_minicircle_kinetoplast,_complete_sequence/1-676
---------GATGTGTTACGATTAATTTAAGATT---TTAGATTACAGTTTTATAGTCTCATTGT-GGTACT
GGTCTGGAAAAATGGGTCCCGGCCCAAACTTTTCTGCCCCGTG-GGGGAGGGGCGTTCTGCGGGATCCGGAA
AATTGATAGCAGAAACCCCGTTCATAATTTGG------CCAAAAATCCCGAAATTCGGCTCGGGCGGC-CAC
AACTGGGGG-TTGGTGTAAAATAGGGGGCGGCTGCTCTGGCCTTTTAAATTTGGTGGGGGTTTG--GGCTTT
TAAATCTGATTT-TGTGG-G-------------------TAT-A-------AGATT--------TTA-T-TT
TTTA-TTTGAT-TTT----ATT---G-T-TC-TGTT-TGTTATTTGTG--A----------T-----ATG-A
T--------TCTGT-T--TGTAG-C---A--TTGTT-TACC-G--GT-GTTG---CGC--------------
CT--TT-ACGT-------G---------------------TCA-GC-TTACTTGGTA-----GTAT------
---GTTGATT-GTGTT-GTTAGTT--G-G---G--------ACT-GGTTGT--TTTACAT---ATGTGT---
TT-TGCGTT-C-A--T-AGCT--TTTTGG-TATTAGATTA-GATAA-T-AGAA----TATATTG--TAT---
-----TATGT--------AAG---G--T-AA--G--TGAGC--TTC-CGACTTTATAA-TT-----AT-GGG
--------------TTATATGCT-GTCAGGGGTACAGGTGA--TG---TT-------TGTCTGC-TTTTGAT
A-T------T--CG-----T----AC--GGCTCACATAT--TC--------GTTT----T-TTAC---TT-T
TATG-T---TTGGAT-GGTTTTTGTTTA--------------TTT--------TGATTTTA-GTGGA--TTG
GA---TTG-T----A------T--GGTT----ATG--ATACTTGT----------G----------------
------------------------------------------------------------------------
------------------------------------------------------------------------
------------------------------------------------------------------------
------------------------------------------------------------------------
------------------------------------------------------------------------
------------------------------------------------------------------------
------------------------------------------------------------------------
----------------------
>KY698903.1_Leishmania_amazonensis_strain_RAT/BR/72/LV78_clone_LV78_18_minicircle_kinetoplast,_complete_sequence/1-696
------------TTAAAGGTGTGTGTTACGTTGTTAGGTAGTGGTTC-TGCGAGGTTTGAGTTTGTTGGTTT
GTTGTTGAAAATGGGCCAAAATCCCAAACTTTTCTGCCCCGTG-GGGGAGGGGCGTTCTGCGATTTTCGGAA
AAATGAGTGCAGAAACCCCGTTCATAATTTGG------GGGAATTCTCCGAAATTCGGCTCCGGGCGT-GGA
AACTGGGGG-TTGGTGTAAAATACGGGCGGTTGGTCTGGGGGATTTATTTTAAGGCTGCTCTGG--GCTTTC
GTGAGGCTCTTT-AGATATG-------------------GGT-C-------TTATT--------TAT-G-TT
ACTT-TATAAG-T--------T---G-T-TT-TATT-TATTATTTATT-TA-------ATAT-TTT-A----
--------------------TTT-T--TA--ATTTG-TGTT-----GCTA-A---ATA-GT---TTT--A--
-TATTT-ATCG-------GTT--T------------GTAGTT------TAATGTATT-----TAAA------
---TTTATTT--CTTT-TGTTATG-AT-TTACG--------TG---GGCTTTAACGGTAG---TTG------
-T-GATGAT-T-G--T-CTTT--TGGATA-CATGATTTA----------------------GTT--TGA---
-----TATTAAT---ATAAGTT-GT--A-AT--ATGTTTA-----C-TTAGGTTA-----T-----GC-TGT
AT-GTA---TACGTTGT--A-AG--CTGGTTTA------TT--TG-----CCATT-ATTTGTTA-CTATGAT
G-GGTG--------T----T----GG--ATATTGTTATT--TA--------CTCT--TT---TTC-T-TT-T
TATT-A---CCCAAT-GATA-TGACTTTGTTGT----------G----------ACTTTGT-TGTGT--AGT
-----GGT-GGTATG------T-GTTGTTGT-ACT--TTCGATCTG---------AG------GTC---TGG
T---T---G----T-GT---TT-----------GCAT-----------------------------------
------------------------------------------------------------------------
------------------------------------------------------------------------
------------------------------------------------------------------------
------------------------------------------------------------------------
------------------------------------------------------------------------
------------------------------------------------------------------------
----------------------
>KY698904.1_Leishmania_amazonensis_strain_RAT/BR/72/LV78_clone_LV78_19_minicircle_kinetoplast,_complete_sequence/1-717
------------CGTTTAATAATTGTGATTGTTAGAG--TGTTGTTGACATATGGGCTTCTGTGAGTGTGGT
GGGTGTGGAAAATGGGTCCCGGCCCAAACTTTTCTGCCCCGTGGGGGGAGGGGCGTTCTGCGATTTTGGGAA
AAATGAGTACAGAAACCCCGTTCATAATTTGG------CCAAAAATCCCGAAATTCGGCTCGGACGGT-CAC
AACTGGGGG-TTGGTGTAAAATGGCGGGGGGATGGGCTGTCTCTTTGATTTTTATTTGTGGAAG--GTCTTT
GATA---GTGGC-TCTTTT--------------------GAT-T-------GCGTT----------T-----
GGGT-TTTAGT-GTG----GCT---G-A-TG-AGTT-GCTTTTATGGT--T-GT--CTGTTA-CTC-GTT-A
T--------GGA------GGTGA-AT-CA--GTGGT-GGGCTT--CCATGC----CTT-GT---TATT-GTT
TGTGCT------------GCGT-G------------TTCGGTG-GT-CTGGTGTTTA-----GTTG------
---T-TTTGT-TGTAC-ACGTATTCTT-TGTTA-------CATT-GATTTA-CGTGGATG---AGGTTT---
GT-TGGGTG-G-G--C-AAGT--ATTGTG-TGTGACTT-G-ACTTA-T-ATTT----AATATTA--ATT---
-----GTAATTG----ATTGTA-GT--A-TA--ATGATATC---TT-TGAT-GGTTGA-TG-----TAAT--
-G-T---------GGGGATTATG-TGGGG--ATTGAGT--C--G--CTTGGATTT-AG-----C-GCTTGTT
T-G---G--T--TTG----G----GT--GGGGTAAAGTGC------------CTT--TCA-TGCC------T
TTGT-A---ATGCAT-C--G-TAAGTTTGTGTTT--------TGA--------CGTTGGGG-GTTTG--TGG
TC---TAT-ATTGTG------A--GTAT----ATA--CGTGATAT----------GA------GAT---TG-
------------------------------------------------------------------------
------------------------------------------------------------------------
------------------------------------------------------------------------
------------------------------------------------------------------------
------------------------------------------------------------------------
------------------------------------------------------------------------
------------------------------------------------------------------------
----------------------
>KY698905.1_Leishmania_amazonensis_strain_RAT/BR/72/LV78_clone_LV78_20_minicircle_kinetoplast,_complete_sequence/1-687
-------------TGTATATTATGTTTGGCGTAATTTAGGGTTGTAGGGTGGAGGTTAGAGGTTGGATGGAG
AGGCCTGAAAAGTGGGTCCCGGCCCAAACTTTTCTGCCCCGTG-GGGGAGGGGCGTTCTGCGGATTGGCGAA
AATTGATAGCAGAAACCCCGTTCATAATTTCC------CGGAAAATAGGGGATTCCGGCTCCGGCGGT-GGA
AACTGGGGG-TTGGTGTAAAATACGGGTGGCTGCTCTAGATTTGTGTTTGGAGGTGGGCTTGGT--TGGCAT
GTGTGGGCCTCT-AGGCCTG-------------------CTT-T-------TTGGA--------TTG-----
GTTG-TGGGTC-TGG----TGG---T-T-TG-TAT--GGTATTGGTT---------TCCGTT-TCT-TTATT
T--------TA-AA-T--TTTAC-TG-TT--AA-GT-GTTGTT--TA-GTT----TTG-CT---GACT-AAC
TG-------------------G-T------------G--CTAT-TG-T--ATTGGAT-----TAAT------
---TTTGTTA-TTTTC-TTTT-TTGGT-TCTGG---------AT-G--TGGTGGTCGATG---GTAGTG---
CG-CTTGGA-T-T--T-GGTA--GATTTG-CCTTTAATTA-TG--A-T---------TTAAC----------
-------TTGTA---ATTGATT-AG--G-TT--AGGTATCG--CTG-TTTT-GATGTT-AT-----TA-ATT
AT-ACG---TTATGAT-ATTACG-TTATGAATTTGTTATT----TTGTAAATTAT-GATATTCA-GTGT---
------G--T--AGA----T----GT--TG----TTATTA-TA--------TTTT--AAC--TAT---TT-T
AATT-T---T--TAT-A-T---CGAG----TTAA--------T-G--------TTTGTG-----------GA
TT---TAT-TGTGTT------A-CTATAATT-ATG--CGTGT---------------------G--------
--------A----A----------------------------------------------------------
------------------------------------------------------------------------
------------------------------------------------------------------------
------------------------------------------------------------------------
------------------------------------------------------------------------
------------------------------------------------------------------------
------------------------------------------------------------------------
----------------------
>KY698906.1_Leishmania_amazonensis_strain_RAT/BR/72/LV78_clone_LV78_21_minicircle_kinetoplast,_complete_sequence/1-707
------------TGTTGATGGGTGACACATATGGCGTGGGGGTTTGTG-TTTGTGTGGTGGGCTGTGATTGG
AGGGGTGGAAAATGGGTTCCGGCCCAAACTTTTCTGCCCCGTG-GGGGAGGGGCGTTCTGCGGATTGGGGAA
AAATGAGTGCAGAAACCCCGTTCATAATTCCT------CGGAAAATGGGGAATTCCGGCTCGGACGGT-CAC
AACTGGGGG-TTGGTGTAAAATAGGCGGTGGTGGGTACGATTGTCTTTTTGGGTGTTCTTGCCT--TTATGA
TTTTAAGGCTTG-ACATTGT-------------------ATT-T-------TGTTT--------TGG-GTGG
GACT-ATGTCG-TTG----CCG---T-T-A--CGG---GGATTG-TTT--G-GT--GTTGTT-TGG-GTT--
A--------T---G-G--TGGGT-TATGT--ATTGT-GTATGG-------T-----TA-TA---TTTT-GAT
TGTTTT-TGTA-------ATGT-G------------CTCAGTG-GG-CTGATATTTA-----TTAA------
---------------T-GTTG--------TTCT--------GG----CGGTCTTTAGTGG---TGCGTC---
GT-TG-GTG-G-T--T-TGAT--AGATTA-GGTGTTACAC-TGTGA-C-ATTA----TATGA----TAG---
-----AATAAGT----TATATT-AT--G-TA--ACATTATC--TTT-TGGATATGTGT-GA-----CG---C
CG-ATT---GTATTGTTTATGTG-ATATTA-GATTAGT--G--T---GTTAATTT-ATGATCTA-GAGT--T
T-TATCG--T--TGC----T----AT--ATTTTAATATTA-TA--------CTTT--GTG-TGAT---TC-G
GGTT-A---CTTTGT-GGTT-TGTAT-------G--------GTT--------GATTTAAA-GATTG--TTA
-------C-TATG----------CTTTTGCGGGTT--ATTAAATGGAT------------------------
------------------------------------------------------------------------
------------------------------------------------------------------------
------------------------------------------------------------------------
------------------------------------------------------------------------
------------------------------------------------------------------------
------------------------------------------------------------------------
------------------------------------------------------------------------
----------------------
>KY698907.1_Leishmania_amazonensis_strain_RAT/BR/72/LV78_clone_LV78_22_minicircle_kinetoplast,_complete_sequence/1-708
-------------GTGGTTTTTTGTGTGGTATGGTTTGTCTAGTTTTGATGTTTTGGAAGTTGGTGTGGGGA
TTGGTCAAAAAGTGGGTCCCGGCCCAAACTTTTCTGCCCCGTG-GGGGAGGGGCGTTCTGCGATTTTGGGAA
AAATGAGTGCAGAAACCCCGTTCATGATTTAG------GGGGATTCGGGGGATTTCGGCCCGGGGCGT-GAC
AACTGGGGG-TTGGTGTAAAATACGGGCGGCTGGTCTGGCGGCTTTTAATACTATGGGTTTTTG--GCTTTT
ATGGTGGGTATT-TTGGGAT-------------------TTT-C-------GTTTT--------A-T-T-TT
TGGT-TTGGTG-GAT----A-G---A-T-TT-TA-----ATTTTGATT-AT--------TTT-TAT-TTATT
T--------TAATT-T--TAGA-----------TAT-TATTTG--GTATATA---ACA-CG---GTG--G--
-TATTG-TGTT-------GTTTCC------------TGTGGGA-TA-TTGG-ATGTT-----GTGG------
---TGTCTTT--GATA-TGA---T-GG-GGTGT--------TG---TTGCG--GTGACAT---TGGTG----
-G-TTT---------T-GGGG--ATGAGT-TG-TGAGTG----------GTAT----TATGTAA--GGC---
-----TTTTAAA---GCAGTTT-GT--A-AG--GGGTTTT-----A-TTA----------------GG-TTT
TG-ATA---TTAGGTGT--T--T-AGGTGGGATTAGTGCTT--TGTGGATACACG-TTTGACTG-CGGTGAT
G-CGGGT--G--TGA----TTGGTGTATGGGTTATGTGC--TT--------ATAT--CT---TTG-T-CT-T
TACC-T----GCTTT-GATA-TGATT----TGT----------GT--------TAGGATTA-TGTGT--TAT
TG---TGT-TATGTG------T-GTTCCATT-CTT--G--------------------------AT------
--------G----T-GT---CG-----------TGATGC---------------------------------
------------------------------------------------------------------------
------------------------------------------------------------------------
------------------------------------------------------------------------
------------------------------------------------------------------------
------------------------------------------------------------------------
------------------------------------------------------------------------
----------------------
>KY698908.1_Leishmania_amazonensis_strain_RAT/BR/72/LV78_clone_LV78_23_minicircle_kinetoplast,_complete_sequence/1-697
----------ATGG---TTGTGAGGTTGTTTGTGGGAGGTTGAGGGCGTTTTGAGGTCGGTAGGTGTTCGAT
GGGCCTGAAAAAATGGGTCCCGCCCAAACTTTTCTGCCCCGTG-GGGGAGGGGCGTTCTGCGGAAACCGGAA
AATTGATAGCAGAAACCCCGTTCATATTTTGA------CCAAAAATCCCGAAATTCGGCTCGGACGGT-CAC
AACTGGGGG-TTGGTGTAAAATAGCGTGGGTCGTCGGGTATTTCTGGGTTTGGATTTTAGTGCG--TGGTGG
GTGTGTGT---T-GGGCGTA-------------------TAC-A-------ATCGTG-------GGC-T-TG
GATC-TTGGTT-GTT----TGG---G-A-GG-GCTT-TGTTCTTGTTG--G-TA--GTGCGT-----GGG-G
A--------TACAT-T--TGTTT-T---C--TTTTT-GGAATT--TG-AATT---CTT-TTGATAATT-TTC
GGTTGT-TTTA-------G-----------------AATCGTT-AC-GGGT--CGAA-----TTGG------
---TTTGTTA-TGAGT-G--GGAT--G----------------G-T-------GTGATGG---GTGTTT---
TG-GCGCGT-T-C--T-TGCC--CC----------TTGTA-ATTGG-G-GGAA----AGGCTTT--TAT---
-----ATTGGGA---TTTTGG--GG--T---------TAGG--TAA-GGTGTG--TGT-TA-----AT-TTG
AG-ATG---TTAGATCGTTTACT-G----CATAAGTGGTAG--TA---TTATTAA-TTACGTTT-ATTTAAC
T-T------A--ACC----T----AT--GATAATGCT---------------------------G---AC-T
TAAC-T---TTTCAT-TGTTTTGATTTTGAGTGG--------TAC--------TATGTT-A-ATGTG-----
--------------T------A--TGAT----CTG--TTTCTTTT----------TG------TGG---GTT
A---G---A----G-GT---TTGA-GT------TG-------------------------------------
------------------------------------------------------------------------
------------------------------------------------------------------------
------------------------------------------------------------------------
------------------------------------------------------------------------
------------------------------------------------------------------------
------------------------------------------------------------------------
----------------------
>KY698909.1_Leishmania_amazonensis_strain_RAT/BR/72/LV78_clone_LV78_24_minicircle_kinetoplast,_complete_sequence/1-695
-----------CGTTGTAGTGGGTGTGGAGTTAGGTGTGGGGTGCATTTTATGGTTGAAGTAGTGTGGGAT-
-TTCTTTGAAAATGGGGTCCGGCCCAAACTTTTCTGCCCCGTG-GGGGAGGGGCGTTCTGCGATTTTGGGAA
AAATGAGTGCAGAAACCCCGTTCATAATTCCC------TGAAAAATAGGGGATTCCGGCTCGGGGCGT-GGA
AACTGGGGG-TTGGTGTGAAATAGCGGGGGTGCTTCGGGTTTTTAATGTTGGGTGGTTGGGTAG--GTCTAC
TTGCCTTCTCTT-TTTCTG------------------------T-------TTTGA--------TTG----T
GGCC-TGAGCC-TTC----TTT---T-A-TG-TGT--GGTATTCTGT---G-CT--TGAAGT-TTG-TTGTT
T--------GA-TC-T--TTTGA-GC-TT--TG-TT-ATTATA--TT-CGG----TTT-AT---TATT-ATC
GT------------------TT-G------------G--ACTG-GT-T--CTTTAGG-----GTGG------
---ATTGGAT-TATTG-TTTT-GGGTG-GGCGT---------TT-G-GGATTTTCGTTAG---GATCGG---
AT-CGGATG-G-G--T-TACT--TACACC-TGTTATATGA-CTTAT-T-AT---------------------
-------ATGAT---ATATTGT-GG--C-TT--TTGACCTT--ATG-CTCT-TACGG------------TTT
AG-ATT---AGGTT-------GT-TTAGGATCTTTTATTT----GTTCTAATTTC-GATATTAA-ATTTATA
A-A---A--T--AAT----T----GT--GATATATACTTG-TG--------TTAT--GTT--TAC---TT-T
TCTA-T---T--------T---ATGT----TGTA--------GGA--------TGTGAC-----------GT
TA---TAC-TGTGCC------T-CGGTGGTTTATG--TTTTGTATG-----T---GAT-----GAC---TGT
------------------------------------------------------------------------
------------------------------------------------------------------------
------------------------------------------------------------------------
------------------------------------------------------------------------
------------------------------------------------------------------------
------------------------------------------------------------------------
------------------------------------------------------------------------
----------------------
>KY698910.1_Leishmania_amazonensis_strain_RAT/BR/72/LV78_clone_LV78_25_minicircle_kinetoplast,_complete_sequence/1-689
------------GTATAGTTGCGTGTTGTGAGACTGCTCGGGTGGGGT-ATATTTGGTTTGAATGTGGGGAG
AGTGTTGAAAATAGGGCAAAAAACGAAACTTTTCTGCCCCGTG-GGGGAGGGGCGTTCTGCGAAAATGGCAA
AAATGAGTGCAGAAACCCCGTTCATAATTCTC------CGGAAAATGGTGGATTTCGGCTCCGGGGCG-TGA
AACTGGGGG-TTGGTGTAAAATAGTGGGTGGTGGTACGGGCTCTGTGGTTGCGCGTGTATGGTC--TTGGCC
TTCTTTCGGGTG-GTGTGCT-------------------GGC-T-------TTGGG--------GAT-T-GG
TTTA-CTT-AT-TTT----ATT---T-T-TT-GG-----TGGGGATTT-GATTT--C-GTTT-TTA-GTGCT
T--------TACGG-G--TTTGT-G--AG--TTGTT-GTGTG----AC--TG-----G-TT---GTTT-T--
-AATTA-TGTG-------GGTT-T------------GGGTGC------TTGTTTTTA-----TGGA------
---TCTTTTT--TGAG-GTTTGTG-GG-TTACC--------TG---TGTTTTGCGGGTGG---TAAG-----
-T-GGTGGC-G-T--G-GTTT--ATCTCT-GACTTGTACT-TATAT-T-GCCT----TTTGTAA--TAG---
-----TTGTCTT---A-TGATG-CT--A-TA--TCGATGAT--CAT-TACAGTG------T-----AT-GTT
TG-TTG---TATTAGCT--T-AT-GTGTTCTGA------TA--TGT----CGTTA-TTAAATTGAATTAATT
T-TATTT--A--A------A----CT--ATATTTTTACT--TT--------TAAT--TAC-ATTT-C-GT-T
GTGT-A---TA-------CT-GTGCTTATGTGT----------T----------GTATCCA-GACTT--TAT
-----G---------------G-TGATCTG------------------------------------------
------------------------------------------------------------------------
------------------------------------------------------------------------
------------------------------------------------------------------------
------------------------------------------------------------------------
------------------------------------------------------------------------
------------------------------------------------------------------------
------------------------------------------------------------------------
----------------------
>KY698911.1_Leishmania_amazonensis_strain_RAT/BR/72/LV78_clone_LV78_26_minicircle_kinetoplast,_complete_sequence/1-689
------------TATTTGATT-GGATGGGGTAGGTAGGGCGTTGTGAGTTTGTGTGGGGTGTTGGAATTGGT
TGAAAAAAAAAGTGGGTCCCGGCCCAAACTTTTCTGCCCCGTG-GGGGAGGGGCGTTCTGCGGAATCCGGAA
AATTGATAGCAGAAACCCCGTTCATAATTATT------TGGAAAATGGGGAATTCCGGCTCGGGGCGT-GGA
AACTGGGGG-TTGGTGTAAAATAGTGGGGTGGTGGCACTGGTTTGATTACTTCGTTTGTTTTAT--GTGGGT
-TTGGGTCATA--ATTTGTG-------------------G-G-T-------TTTTG--------TAG-G--T
TGTG-ACCTGT-TTT----GGT---T-A-T---GG----GTGTCTTTT--G-AA--TGT-----GT-TTT--
T--------GT-GG-T--GATTG-A--AT--TTCGT-TTGGAT--TT---G-----TA-TT---TGAT-GTT
TCTTTT-TAGT-------ATCT-G------------T--TATT-AT----ATTCGTT-----AATG------
---T-TGTTT-AGATT-TGTT-------TCTTT--------CGG-GATTGGCTTTGGTTA---TACGCG---
GT-TG--GG-T-G--T----A--AATTGG-CTTTTGGATA-TGTAA-T-ATAA----CTTATAT--TGT---
-----AATACTA----TTCATT-AG--G-TT--GGTGATAC--GTG-TTGA-GG--GT-GA-----GG--GT
GA-TGA---TACGGATGTGTGGT-TTAG------TTGT--G--G---TTTGG-----------G-ATGGG-T
T-TGTTT--T--AGA----T----TT--GATATTTTAC---TT--------TTGT--AAT----T---TT-T
CAGT-T---GTTTAT-AGTT-TAGATTCGTTGGG--------CTT--------TGTATTGG-ATGGC--TGG
AT---A-A-TGTGTGT---TTCCTTTAAATTGG---------------------------------------
------------------------------------------------------------------------
------------------------------------------------------------------------
------------------------------------------------------------------------
------------------------------------------------------------------------
------------------------------------------------------------------------
------------------------------------------------------------------------
------------------------------------------------------------------------
----------------------
>KY698912.1_Leishmania_amazonensis_strain_RAT/BR/72/LV78_clone_LV78_27_minicircle_kinetoplast,_complete_sequence/1-689
-------------GATTGTGTTTGTAGGTAGTTTCGGATGTGGCGTTAACGTTGTTGGATTGGGTGAGATTT
TTGTGGGGAATGGGCCAGAATTTCCAAACTTTTCTGCCCTGTG-GGGGAGGGGCGTTCTGCGGATTCCTCAA
AAATGAATGCAGAAATCCCGTTCATATTTTGG------GGGATTTTCAGGATTTTCGGCTCGGGCGGC-CAC
AACTGGGGG-TTGGTGTAAAATAGGCGGTATGGGTACGGGCTACTTTTCTTTAGGGGTTCAAGG--CTTGTT
TTTAGGTGGGGT-GTTTTGG-------------------TCG-T-------GTGGT--------GGT-T-GT
TGTG-TGGTTG-TT-----G-T---G-G-GT-ATTT-T-GGTCTTTTC-TG-------GCTT-TGT-GGGGT
T--------TGTTC------GGT-T--TT--ATTGT-GGCGTT--GTTAGTG---GGG--T---ATAT-GTG
TTTTTA-ATTT-------ATTC-T------------TGAAATG-TG-TTC--TTTGG-----CATG------
---GTGGGCT--TTTT-GT---GT-GT-TTGTA--------GT---TGTT--------------TGG-----
-G-GCTGAT-A-A--A-TT-----TGGCT-TGTTTTGCTG-ACATT-T-GTAA----TTAAAAG--ACT---
-----TAGGTAA---GGTAATT-TG--A-GG--GGTTTGT----AA-GATGGTTT--C-CG-----AT-TTT
TC-GTG---TTATTATAT-T-AA-TTTATACGT-----AGA--TTGTTATATAGT-ATTCACATTTAATTTC
A-CATTT--A--A------A----TC---CACGGTTACC--TA--------AGCT--TAC-GTTA-T-GT-T
TACG-T---AT-----ACTA-TGA-TACCGGTG----------TA--------TGTACTAC-TGTTC--TGC
CT---TCG-TG------------TTAG---------------------------------------------
------------------------------------------------------------------------
------------------------------------------------------------------------
------------------------------------------------------------------------
------------------------------------------------------------------------
------------------------------------------------------------------------
------------------------------------------------------------------------
------------------------------------------------------------------------
----------------------
>KY698913.1_Leishmania_amazonensis_strain_RAT/BR/72/LV78_clone_LV78_28_minicircle_kinetoplast,_complete_sequence/1-715
----------AATGATAGATATATGTAGTGTAATAGATAGTAGGATTAATGTGGTATGAGAGGTGGTTTTTG
GC--CTGAAAAATGGGTCCCGGCCCA-AACTTTTCTGCCCGTG-GGGGAGGGGCGTTCTGCGATTTTGGGAA
AAATGAGTGCAGAAACCCCGTTCATAATTTGG------GGGATTTTGGGGGATTCCGGCTCCGGGCGT-GGA
AACTGGGGG-TTGGTGTAAAATAGGGGCGACTGCCTCGGGTTTGCTTCTTTTTGAGGTGGGTTT--GTTTGG
GTGTGTACTTGG-TGGGTAG-------------------GTT-T-------CGAGT--------TGA-T--T
TGCG------T-CTT----GAA---A-T-TG-TTTT-TATTTTA-AA--TT-T----ATTTT-AAA-AGT--
T--------TG-TA-T--TCATT-G---G--ATTAT-AATGTT--T--GTTC--TGTC-TG---TTGG-ATT
AGTAGT-TTGA-------CTGT-G------------T--CTGG-AC-A--CTATATG-----ACGT------
---GGTGG------TT-GTTCGTTTGA-TTGGT--------ATT-GTCTTTGGGGGTTGG---GCGTT----
----G-ATGGGTT--T-GTGT--GGATGA-TGGGGCTTAT-AGTTA-T-AATA----TAAGTTT--ATA---
-----TTGTATT---TAATG---------TC--ATTTGATG--GTG-ATATCTGGTTG-TA-----TA--TG
AT-CCC---TTGGGCTT-----------------TTTG--A--T---GTGAGCTT-TGTGATAT-ACGGG--
---GATG--G--TTT----T----GG--A------TGTA---T--------TTAT--AAT-TTTG---TT-T
AAAA-T---GTACAT-ATA---TTTA----ATTT--------CGT--------TGTTATAA-TGTTT--TTG
TT---ACG-TGTGTTT---GATTGTTTG----GTA--TGTGGTTT----------AG------TGA---CAG
T---A---C----T-GT---TAGT-TA---------------------------------------------
------------------------------------------------------------------------
------------------------------------------------------------------------
------------------------------------------------------------------------
------------------------------------------------------------------------
------------------------------------------------------------------------
------------------------------------------------------------------------
----------------------
>AF103738.1_Leishmania_chagasi_kinetoplast_minicircle_DNA,_complete_sequence/1-804
------------------------------------------------------------------------
------------------------------------------------------------------------
------------------------------------------------------------------------
-----GGGG-TTGGTGTAAAATAGGGCCGGGTGGTGGCCGGAAATGGCT-CCCCTGG-----------GCTG
GATTGGGTTTTCCTGAGCTGGATTGGGCTGAAACCCTGGGGTTGG--GGGCTTGGTTTTGG--GTGG-G-CT
AGC---------------------------G-TTTT-TGGTGTTTTAA--T-GG----TTC--GGG-TGCCT
T--------TGATG----TGGGT-GT-TG--GTTGT-GTGGCTTTAGTGGGT---TGG-AGCCTGGTG-GAG
GCTTGT-GCCT-------TGGTG-G-----------ATTAGTC-TGGTGGG-GTGCTT----CGGT------
---GTTACTC-TACGG-GTGTCTTTG--ATGATGC--T-GGGGT-G----G-GTTGACTTT-AATGTTG---
GG-GTTAGCCGATG-G-TGGTC-TTGGGT-TGACCTTAGG-TGGTG-ATTCTC----TTTAATA--TTG--A
----TATT--------AAAGGTA-A--G-----TGCTTGGA--CA--TATG-ATATAG-CCA---TAG--CG
C------------TTTAGAATAG-TTCGACTCCGA-AGACC--CAGTCTGAGG--------TAGTGTTAAGT
A-TACAT--T--AAT----CTAGTAT--ATAATTTAGCA--TAT----AATAACT--GAC-ATTG-C-TC-G
TACACT---ATAA-G-TATT-ATG--TTTAATAT--------ATT--------GCTGTAG--TA------TG
T----ATT-TGTGTGCT--GTGTGTAGTAGTAATA--TCTATACCG----------A-------T---ATAT
TTA-T----AGGTTGGCGCATACT-GCAG--T-GAATTGAA-AA--T-TA----A---TG-AAT---T-GGG
GT-CAGGC-T---GTGG-G--G-GG--TGTCGTA-AATTCTGGAAAATGATGGAAA---ATGGCCAAAAATG
GGGGGAAA--T-------T-CCAAACT------------------TTTCTG-----------------GTCC
TCCGGGTA-GGG-GCGTTCTGCAAAATC--G--GAAAAATGGGTG--------CAGAAATCCCGTTCAAAAA
TCG-G-CCAAAAATGCCAAAAATC-GG--CTCCG-GGGCGGGAAACTG------------------------
------------------------------------------------------------------------
------------------------------------------------------------------------
----------------------
>AF103739.1_Leishmania_chagasi_strain_MHOM/BR/74/PP75_kinetoplast_minicircle_DNA,_complete_sequence/1-802
------------------------------------------------------------------------
------------------------------------------------------------------------
------------------------------------------------------------------------
-----GGGG-TTGGTGTAAAATAGGGCCGGGTGGTGGCCGGAAATGGCT-CCCCTGG-----------GCTG
GATTGGGTTTTCCTGAGCTGGATTGGGCTGAAACCCTGGGGTTGG--GGGCTTGGTTTTGG--GTGG-G-CT
AGC---------------------------G-TTTT-TGGTGTTTTAA--T-GG----TTC--GGG-TGCCT
T--------TGATG----TGGGT-GT-TG--GTTGT-GTGGCTTTAGTGGGT---TGG-AGCCTGGTG-GAG
GCTTGT-GCCT-------TGGTG-G-----------ATTAGTC-TGGTGGG-GTGCTT----CGGT------
---GTTACTC-TACGG-GTGTCTTTG--ATGATGC--T-GGGGT-G----G-GTTGACTTT-AATGTTG---
GG-GTTAGCCGATG-G-TGGTC-TTGGGT-TGACCTTAGG-TGGTG-ATTCTC----TTTAATA--TTG--A
----TATT--------AAAGGTA-A--G-----TGCTTGGA--CA--TATG-ATATAG-CCA---TAG--CG
C------------TTTAGAATAG-TTCGACTCCGA-AGACC--CAGTCTGAGG--------TAGTGTTAAGT
A-TACAT--T--AAT----CTAGTAT--ATAATTTAGCA--TAT----AATAACT--GAC-ATTG-C-TC-G
TACACT---ATAA-G-TATT-ATG--TTTAATAT--------ATT--------GCTGTAG--TA------TG
T----ATT-TGTGTGCT--GTGTGTAGTAGTAATA--TCTATACCG----------A-------T---ATAT
TTA-T----AGGTTGGCGCATACT-GCAG--T-GAATTGAA-AA--T-TA----A---TG-AAT---T-GGG
GT-CGGGC-T---GTG-----G-GG--TGTTGTA-AATTCTGGAAAATGATGGAAA---ATGGCCAAAAATG
GGGGGAAA--T-------T-CCAAACT------------------TTTCTG-----------------GTCC
TCCGGGTA-GGG-GCGTTCTGCGAAATC--G--GAAAAATGGGTG--------CAGAAATCCCGTTCAAAAA
TCG-G-CCAAAAATGCCAAAAATC-GG--CTCCG-GGGCGGGAAACTG------------------------
------------------------------------------------------------------------
------------------------------------------------------------------------
----------------------
>AF169132.1_Leishmania_chagasi_kinetoplast_minicircle_DNA,_complete_sequence/1-804
------------------------------------------------------------------------
------------------------------------------------------------------------
------------------------------------------------------------------------
-----GGGG-TTGGTGTAAAATAGGGCCGGGTGGTGGCCGGAAATGGCT-CCCCTGG-----------GCTG
GATTGGGTTTTCCTGAGCTGGATTGGGCTGAAACCCTGGGGTTGG--AGGCTTGGTTTTGG--GTGG-G-CT
AGC---------------------------G-TTTT-TGGTGTTTTAA--T-GG----TTC--GGG-TGCCT
T--------TGATG----TGGGT-GT-TG--GTTGT-GTGGCTTTAGTGGGT---TGG-AGCCTGGTG-GAG
GCTTGT-GCCT-------TGGTGGG-----------ATTAGTC-TGGTGGG-GTGCTT----CGGT------
---GTTACTC-TACGG-GTGTCTTTG--ATGATGC--T-GGGGT-G----G-GTTGACTTT-AATGTTG---
GG-GTTAGCCGATG-G-TGGTC-TTGGGT-TGACCTTAGG-TGGTG-ATTCTC----TTTAATA--TTG--A
----TATT--------AAAGGTA-A--G-----TGCTTGGA--CA--TATG-ATATAG-CCA---TAG--CG
C------------TTTAGAATAG-TTCGACTCCGA-AGACC--CAGTCTGAGG--------TAGTGTTAAGT
A-TACAT--T--AAT----CTAGTAT--ATAATTTAGCA--TAT----AATAACT--GAC-ATTG-C-TC-G
TACACT---ATAA-G-TATT-ATG--TTTAATAT--------ATT--------GCTGTAG--TA------TG
T----ATT-TGTGTGCT--GTGTGTAGTAGTAATA--TCTATACCG----------A-------T---ATAT
TTA-T----AGGTTGGCGCATACT-GCAG--T-GAATTGAA-AA--T-TA----A---TG-AAT---T-GGG
GT-CAGGC-T---GTGG----G-GG--TGTCGTA-AATTCTGGAAAATGATGGAAA---ATGGCCAAAAATG
GGGGGAAA--T-------T-CCAAACT------------------TTTCTG-----------------GTCC
TCCGGGTA-GGG-GCGTTCTGCAAAATC--G--GAAAAATGGGTG--------CAGAAATCCCGTTCAAAAA
TCG-G-CCAAAAATGCCAAAAATC-GG--CTCCG-GGGCGGGAAACTG------------------------
------------------------------------------------------------------------
------------------------------------------------------------------------
----------------------
>AF169137.1_Leishmania_chagasi_strain_MHOM/PA/79/WR317_kinetoplast_minicircle_DNA,_complete_sequence/1-808
------------------------------------------------------------------------
------------------------------------------------------------------------
------------------------------------------------------------------------
-----GGGG-TTGGTGTAAAATAGGGCCGGGTGGTGGCCGGAGATGGGCTCCCCTGG-----------GCTG
GGTTGGGCTCCCCTGGGCTGGAGTGGCCTGAAACCCTGGGGT-TGG-AGGCTTGATTTTGG--GTGG-G-CT
AGC---------------------------T-TTTT-TGGTGTTTTAA--T-GG----TTC--GGT-TGCCT
T--------TGATA----TGGGT-GT-TG--GTTGT-GTGGTTTTAGTGGGT---TGG-AGCCTGGTG-GAG
GCTCGT-GCTT-------TGGTGGG-----------GTTAGTC-TGGTGGGGATGCTT----CGGG------
---GTTACTC-TACGG-GTGTCTTTG--ATGGTGC--T-GGG-G-T----GGGTTGACTTT-AATGTTG---
GG-GTTAGCCGGTG-G-TGGTC-TTGGGT-TGGCCTTAGG-TGGTG-ATTCTC----TTTAATA--TTG--A
----TATT--------AAAGGCA-A--G-----TGCTTGGA--CA--TATG-ATATAG-CCA---TAG--CG
C------------TTTAGAATAG-TTCGACTCCGA-AGAAC--CAGTCTGAGG--------TAGTGTTAAGT
A-TACAT--T--AAT----CTAGTAT--ATAATTTAGCA--TAT----AATAACT--GAC-ATTA-C-TC-G
TACACT---ATA-AG-TATT-ATG--TTTAATAT--------ATT--------GCTGTAG--TA------TG
T----ATT-TGTGTGTT--GTGTGTAGTAGTAATA--TCTATACCG----------A-------T---ATAT
TTA-T----AGGTTGGCGCATGCT-G-CAG-T-GAATTGAA-AA--T-TA----A---TA-AAT---T-GGG
GT-CGGCG-C---TGTG-GGAA-GG--TGTCGTA-AATTCCGGAGAATGATAGAAA---ATGGCCAAAAATG
GGGG-AAA--T-------T-CCAAACT------------------TTTCTG-----------------GTCC
TCCGGGTA-GGG-GCGTTCTGCGAAAAT--C--GAAAAATGGGTG--------CAGAAATCCCGTTCAAAAA
TCG-G-CCAAAAATGCCAAAAATC-GG--CTCCG-GGGCGGGAAACTG------------------------
------------------------------------------------------------------------
------------------------------------------------------------------------
----------------------
>AF169138.1_Leishmania_chagasi_kinetoplast_minicircle_DNA,_complete_sequence/1-805
------------------------------------------------------------------------
------------------------------------------------------------------------
------------------------------------------------------------------------
-----GGGG-TTGGTGTAAAATAGGGCCGGGTGGTGGCCGGAAATGGCT-CCCCTGG-----------GCTG
GATTGGGTTTTCCTGAGCTGGATTGGGCTGAAACCCTGGGGTTGG--GGGCTTGGTTTTGG--GTGG-G-CT
AGC---------------------------G-TTTT-TGGTGTTTTAA--T-GG----TTC--GGG-TGCCT
T--------TGATG----TGGGT-GT-TG--GTTGT-GTGGCTTTAGTGGGT---TGG-AGCCTGGTG-GAG
GCTTGT-GCCT-------TGGTGGG-----------ATTAGTC-TGGTGGG-GTGCTT----CGGT------
---GTTACTC-TACGG-GTGTCTTTG--ATGATGC--T-GGGGT-G----G-GTTGACTTT-AATGTTG---
GG-GTTAGCCGATG-G-TGGTC-TTGGGT-TGACCTTAGG-TGGTG-ATTCTC----TTTAATA--TTG--A
----TATT--------AAAGGTA-A--G-----TGCTTGGA--CA--TATG-ATATAG-CCA---TAG--CG
C------------TTTAGAATAG-TTCGACTCCGA-AGACC--CAGTCTGAGG--------TAGTGTTAAGT
A-TACAT--T--AAT----CTAGTAT--ATAATTTAGCA--TAT----AATAACT--GAC-ATTG-C-TC-G
TACACT---ATAA-G-TATT-ATG--TTTAATAT--------ATT--------GCTGTAG--TA------TG
T----ATT-TGTGTGCT--GTGTGTAGTAGTAATA--TCTATACCG----------A-------T---ATAT
TTA-T----AGGTTGGCGCATACT-GCAG--T-GAATTGAA-AA--T-TA----A---TG-AAT---T-GGG
GT-CAGGC-T---GTGG-G--G-GG--TGTCGTA-AATTCTGGAAAATGATGGAAA---ATGGCCAAAAATG
GGGGGAAA--T-------T-CCAAACT------------------TTTCTG-----------------GTCC
TCCGGGTA-GGG-GCGTTCTGCAAAATC--G--GAAAAATGGGTG--------CAGAAATCCCGTTCAAAAA
TCG-G-CCAAAAATGCCAAAAATC-GG--CTCCG-GGGCGGGAAACTG------------------------
------------------------------------------------------------------------
------------------------------------------------------------------------
----------------------
>AF308682.1_Leishmania_chagasi_kinetoplast_minicircle_DNA,_complete_sequence/1-716
------------------------------------------------------------------------
------------------------------------------------------------------------
------------------------------------------------------------------------
------------------------------------------------------------------------
------------------------------------------------------------------------
------------------------------------------------------------------------
----------TCGC-A--GA-AC-GC-CC--CTACC-CGG--A--GG---A----CCA-GAAAAGTTT-GGG
AATTTC-CCCC-------ATTTTTC-----------GGGATTTTTTCGGGATTTTTCG----GATTT-T---
---CACTCAT-ATTCC-AACCACCAG--CA-------------G-GCTTCAG---C-CAA---CATATA---
AA-C----GTAGCA-A-GG---AAGTA---TCA-TGTCTG-TAAAG----ATATT-ATACTAGCTACA----
--------CCAT---CTTACATACT--CACAAATAGGCTACAATACAATACAATAAAAAAGA---TCGTAAA
TT-AGA------GAGTAGAAATA-TTGC-GCACGT--TAT---ATCTACA--------------GGTTGAG-
---TTAT-CA--TAA----ATAATAT-AA-------T----AAC----TACAAAT--A-A-CTAGTC-TG--
CCTA-C--GCTATCG-TATC-CCC--TA--T-TG--------A----------AATACCCC-TAA-----TA
C----CAT-ATTTAA------TATATAACTTATTC--TGTATATCAA-A------CCTA--TG-CTC-ACTA
TTA-C----CTCAA-TCC-CAA-A-CACCA-C-CACCACAT-CCAAT-GAAACCA-AGTCAGTG---TCGGA
AA-CTAA-------------TC-CGCAAAGAAC--ACC-----------C-ATA------CCA--TCAAACG
CAGCCCGC--ATCTAA-AACCAGCCAC-------CACCC---GGCTCAAGGCA--ACCACGAGGA-------
-CCAAACA-CAC-CCCAAAACCA-CCAA-----TATCCAACAAATT--TAAGTCAGAATTCAATATC-TAAA
TTT-A---AGAAACCACCAAAACA---------G-TGCACTAGGAGGCCAGTTTCAGCCCAATCCAA-----
-CTCAGGGAGGCCA-ATTTCCCCCGAATTTCCCCGGACCACCCGGCCTTTTTACACC-AACCCCCAGT----
------------------------------------------------------------------------
----------------------
>JX156446.1_Leishmania_chagasi_isolate_Dog2_clone_20_note_minicircle_class_1,_partial_sequence;_kinetoplast/1-727
------------------------------------------------------------------------
------------------------------------------------------------------------
------------------------------------------------------------------------
-------GG-TTGGTGTAAAATAGGGCCGGGTGGTTCGGGGAATTCGCTCTTTT-----------TGGGGTG
GTTTTGGCTTTTTATACGGG-------------------GTTGGG--GGCTTTGTGGTTGG----AC-C-CT
GGCG-TGGGAG--CT----GCTT-----------TT-GAGGCTTATTTTGCTGT-T-TTGAT-GGC-TTGGT
T-----G--CTCT-----ATAGG-AG-TG--GCTTT-T--GGGCTTTGGTTGA-T-----GGATTGGT-TGG
TGCTTG-CTTT-------GGGAGAGCTTC-GT--TGAATGGATTGGGAGGATTGATT-----GGTTCTT---
--ATGGAGGC-TGGTG-TTTGAGGCC--TGGTCGA--G-TGGGATGCGTTTGCTTGGGATT-G--GATT---
GG-ACGCGTT-GGG-T-GGGGA-TGGGTT-GATGAGGTTG-GGGTT-G-AGAA----AGGGATA--TTA--A
----TATTAAAG---GGGAGGGGTT--T------AGGGTTA--ACT--TGGTGTAGGCC------TCAGCCG
TC--T----TGTAGTTATTTAT--ATAT-GT--CAGCACGT--CGGT---AACGG-G--ACTCATGGGAATA
G-AAG----G--AGG----GAGGTA---------CGAGCAAGGG----CTAATGG--GTC-CTATGA-GT-T
AGGG-----CTGG-----CA-TAC---TCGTCTA--------G----------CCTACTCC-ACTAC-GCAT
T-----CA-TGTGTA------GGGGATGTGCTGGT--GGTGG-CTGA--------CCTA--AAGGTC-CAGA
GTA-C-------AA-CTTACCGCT-AAAACT----ACTCAA-TG--C-TA---AG---CG-CAT---T-ATG
AA-AATGAATTT-TTGCCCGAA-AATTGACCGGA-AAT-----------TCTGAAA---AAAGCCTAAAAAT
ACCCCAAA--A-------ATCCAAACT------------------TTTCTG-----------------GTCC
TTCGGGTA-GGG-GCGTTC-----------------------------------------------------
------------------------------------------------------------------------
------------------------------------------------------------------------
------------------------------------------------------------------------
----------------------
>JX156447.1_Leishmania_chagasi_isolate_Dog2_clone_35_note_minicircle_class_1,_partial_sequence;_kinetoplast/1-729
------------------------------------------------------------------------
------------------------------------------------------------------------
------------------------------------------------------------------------
-------GG-TTGGTGTAAAATAGGGCCGGGTGGTTCGGGGAATTCGCTCTTTT-----------TGGGGTG
GTTTTGGCTTTTTATACGGG-------------------GTTGGG--GGCTTTGTGGTTGG----AC-C-CT
GGCG-TGGGAG--CT----GCTT-----------TT-GAGGCTTATTTTGCTGT-T-TTGAT-GGC-TTGGT
T-----G--CTCT-----ATAGG-AG-TA--GCTTT-TTTGGGCTTTGGTTGA-T-----GGATTGGT-TGG
TGCTTG-CTTT-------GGGAGAGCTTC-GT--TGAGTGGATTGGGAGGATTGATT-----GGTTCTT---
--ATGGAGGC-TGGTG-TTTGAGGCC--TGGTCGA--G-TGGGATGCGTTTGCTTGGGATT-G--GATT---
GG-ACGCGTT-GGG-T-GGGGA-TGGGTT-GATGAGGTTG-GGGTT-G-AGAA----AGGGATA--TTA--A
----TATTAAAG---GGGAGGGGTT--T------AGGGTTA--ACT--TGGTGTAGGCC------TCAGCCG
TC--T----TGTAGTTATTTAT--ATAT-GT--CAGCACGT--CGGT---AACGG-G--ACTCATGGGAATA
G-AAG----G--AGG----GAGGTA---------CGAGCAAGGG----CTAATGG--GTC-CTATGA-GT-T
AGGG-----CTGG-----CA-TAC---TCGTCTA--------G----------CCTACTCC-ACTAC-GCAT
T-----CA-TGTGTA------GGGGATGTGCTGGC--GGTGG-CTGA--------CCTA--AAGGTC-CAGA
GTA-C-------AA-CTTACCGCT-AAAACT----ACTCAA-TG--C-TA---AG---CG-CAT---T-ATG
AA-AATGAATTT-TTGCCCGAA-AATTGACCGGA-AAT-----------TCTGAAA---AAAGCCTAAAAAT
ACCCCAAA--A-------ATCCAAACT------------------TTTCTG-----------------GTCC
TTCGGGTA-GGG-GCGTTC-----------------------------------------------------
------------------------------------------------------------------------
------------------------------------------------------------------------
------------------------------------------------------------------------
----------------------
>JX156448.1_Leishmania_chagasi_isolate_Dog2_clone_37_note_minicircle_class_1,_partial_sequence;_kinetoplast/1-728
------------------------------------------------------------------------
------------------------------------------------------------------------
------------------------------------------------------------------------
-------GG-TTGGTGTAAAATAGGGCCGGGTGGTTCGGGGAATTCGCTCTTTT-----------TGGGGTG
GTTTTGGCTTTTTATACGGG-------------------GTTGGG--GGCTTTGTGGTTGG----AC-C-CT
GGCG-TGGGAG--CT----GCTT-----------TT-GAGGCTTATTTTGCTGT-T-TTGAT-GGC-TTGGT
T-----G--CTCT-----ATAGG-AG-TG--GCTTT-T-TGGGCTTTGGTTGA-T-----GGATTGGT-TGG
TGCTTG-CTTT-------GGGAGAGCTTC-GT--TGAATGGATTGGGAGGATTGATT-----GGTTCTT---
--ATGGAGGC-TGGTG-TTTGAGGCC--TGGTCGA--G-TGGGATGCGTTTGCTTGGGATT-G--GATT---
GG-ACGCGTT-GGG-T-GGGGA-TGGGTT-GATGAGGTTG-GGGTT-G-AGAA----AGGGATA--TTA--A
----TATTAAAG---GGGAGGGGTT--T------AGGGTTA--ACT--TGGTGTAGGCC------TCAGCCG
TC--T----TGTAGTTATTTAT--ATAT-GT--CAGCACGT--CGGT---AACGG-G--ACTCATGGGAATA
G-AAG----G--AGG----GAGGTA---------CGAGCAAGGG----CTAATGG--GTC-CTATGA-GT-T
AGGG-----CTGG-----CA-TAC---TCGTCTA--------G----------CCTACTCC-ACTAC-GCAT
T-----CA-TGTGTA------GGGGATGTGCTGGC--GGTGG-CTGA--------CCTA--AAGGTC-CAGA
GTA-C-------AA-CTTACCGCT-AAAACT----ACTCAA-TG--C-TA---AG---CG-CAT---T-ACG
AA-AATGAATTT-TTGCCCGAA-AATTGACCGGA-AAT-----------TCTGAAA---AAAGCCTAAAAAT
ACCCCAAA--A-------ATCCAAACT------------------TTTCTG-----------------GTCC
TTCGGGTA-GGG-GCGTTC-----------------------------------------------------
------------------------------------------------------------------------
------------------------------------------------------------------------
------------------------------------------------------------------------
----------------------
>JX156449.1_Leishmania_chagasi_isolate_Dog2_clone_15_note_minicircle_class_1,_partial_sequence;_kinetoplast/1-728
------------------------------------------------------------------------
------------------------------------------------------------------------
------------------------------------------------------------------------
-------GG-TTGGTGTAAAATAGGGCCGGGTGGTTCGGGGAATTCGCTCTTTT-----------TGGGGTG
GTTTTGGCTTTTTATACGGG-------------------GTTGGG--GGCTTTGTGGTTGG----AC-C-CT
GGCG-TGGGAG--CT----GCTT-----------TT-GAGGCTTATTTTGCTGT-T-TTGAT-GGC-TTGGT
T-----G--CTCT-----ATAGG-AG-TG--GCTTT-T-TGGGCTTTGGTTGA-T-----GGATTGGT-TGG
TGCTTG-CTTT-------GGGAGAGCTTC-GT--TGAATGGATTGGGAGGATTGATT-----GGTTCTT---
--ATGGAGGC-TGGTG-TTTGAGGCC--TGGTCGA--G-TGGGATGCGTTTGCTTGGGATT-G--GATT---
GG-ACGCGTT-GGG-T-GGGGA-TGGGTT-GATGAGGTTG-GGGTT-G-AGAA----AGGGATA--TTA--A
----TATTAAAG---GGGAGGGGTT--T------AGGGTTA--ACT--TGGTGTAGGCC------TCAGCCG
TC--T----TGTAGTTATTTAT--ATAT-GT--CAGCACGT--CGGT---AACGG-G--ACTCATGGGAATA
G-AAG----G--AGG----GAGGTA---------CGAGCAAGGG----CTAATGG--GTC-CTATGA-GT-T
AGGG-----CTGG-----CA-TAC---TCGTCTA--------G----------CCTACTCC-ACTAC-GCAT
T-----CA-TGTGTA------GGGGATGTGCTGGC--GGTGG-CTGA--------CCTA--AAGGTC-CAGA
GTA-C-------AA-CTTACCGCT-AAAACT----ACTCAA-TG--C-TA---AG---CG-CAT---T-ATG
AA-AATGAATTT-TTGCCCGAA-AATTGACCGGA-AAT-----------TCTGAAA---AAAGCCTAAAAAT
ACCCCAAA--A-------ATCCAAACT------------------TTTCTG-----------------GTCC
TTCGGGTA-GGG-GCGTTC-----------------------------------------------------
------------------------------------------------------------------------
------------------------------------------------------------------------
------------------------------------------------------------------------
----------------------
>JX156450.1_Leishmania_chagasi_isolate_Dog2_clone_26_note_minicircle_class_1,_partial_sequence;_kinetoplast/1-728
------------------------------------------------------------------------
------------------------------------------------------------------------
------------------------------------------------------------------------
-------GG-TTGGTGTAAAATAGGGCCGGGTGGTTCGGGGAATTCGCTCTTTT-----------TGGGGTG
GTTTTGGCTTTTTATACGGG-------------------GTTGGG--GGCTTTGTGGTTGG----AC-C-CT
GGCG-TGGGAG--CT----GCTT-----------TT-GAGGCTTATTTTGCTGT-T-TTGAT-GGC-TTGGT
T-----G--CTCT-----ATAGG-AG-TG--GCTTT-T-TGGGCTTTGGTTGA-T-----GGATTGGT-TGG
TGCTTG-CTTT-------GGGAGAGCTTC-GT--TGAATGGATTGGGAGGATTGATT-----GGTTCTT---
--ATGGAGGC-TGGTG-TTTGAGGCC--TGGTCGA--G-TGGGATGCGTTTGCTTGGGATT-G--GATT---
GG-ACGCGTT-GGG-T-GGGGA-TGGGTT-GATGAGGTTG-GGGTT-G-AGAA----AGGGATA--TTA--A
----TATTAAAG---GGGAGGGGTT--T------AGGGTTA--ACT--TGGTGTAGGCC------TCAGCCG
TC--T----TGTAGTTATTTAT--ATAT-GT--CAGCACGT--CGGT---AACGG-G--ACTCATGGGAATA
G-AAG----G--AGG----GAGGTA---------CGAGCAAGGG----CTAATGG--GTC-CTATGA-GT-T
AGGG-----CTGG-----CA-TAC---TCGTCTA--------G----------CCTACTCC-ACTAC-GCAT
T-----CA-TGTGTA------GGGGATGTGCTGGC--GGTGG-CTGA--------CCTA--AAGGTC-CAGA
GTA-C-------AA-CTTACCGCT-AAAACT----ACTCAA-TG--C-TA---AG---CG-CAT---T-ATG
AA-AATGAATTT-TTGCCCGAA-AATTGACCGGA-AAT-----------TCTGAAA---AAAGCCTAAAAAT
ACCCCAAA--A-------ATCCAAACT------------------TTTCTG-----------------GTCC
TTCGGGTA-GGG-GCGTTC-----------------------------------------------------
------------------------------------------------------------------------
------------------------------------------------------------------------
------------------------------------------------------------------------
----------------------
>JX156451.1_Leishmania_chagasi_isolate_Dog2_clone_34_note_minicircle_class_1,_partial_sequence;_kinetoplast/1-728
------------------------------------------------------------------------
------------------------------------------------------------------------
------------------------------------------------------------------------
-------GG-TTGGTGTAAAATAGGGCCGGGTGGTTCGGGGAATTCGCTCTTTT-----------TGGGGTG
GTTTTGGCTTTTTATACGGG-------------------GTTGGG--GGCTTTGTGGTTGG----AC-C-CT
GGCG-TGGGAG--CT----GCTT-----------TT-GAGGCTTATTTTGCTGT-T-TTGAT-GGC-TTGGT
T-----G--CTCT-----ATAGG-AG-TG--GCTTT-T-TGGGCTTTGGTTGA-T-----GGATTGGT-TGG
TGCTTG-CTTT-------GGGAGAGCTTC-GT--TGAATGGATTGGGAGGATTGATT-----GGTTCTT---
--ATGGAGGC-TGGTG-TTTGAGGCC--TGGTCGA--G-TGGGATGCGTTTGCTTGGGATT-G--GATT---
GG-ACGCGTT-GGG-T-GGGGA-TGGGTT-GATGAGGTTG-GGGTT-G-AGAA----AGGGATA--TTA--A
----TATTAAAG---GGGAGGGGTT--T------AGGGTTA--ACT--TGGTGTAGGCC------TCAGCCG
TC--T----TGTAGTTATTTAT--ATAT-GT--CAGCACGT--CGGT---AACGG-G--ACTCATGGGAATA
G-AAG----G--AGG----GAGGTA---------CGAGCAAGGG----CTAATGG--GTC-CTATGA-GT-T
AGGG-----CTGG-----CA-TAC---TCGTCTA--------G----------CCTACTCC-ACTAC-GCAT
T-----CA-TGTGTA------GGGGATGTGCTGGC--GGTGG-CTGA--------CCTA--AAGGTC-CAGA
GTA-C-------AA-CTTACCGCT-AAAACT----ACTCAA-TG--C-TA---AG---CG-CAT---T-ATG
AA-AATGAATTT-TTGCCCGAA-AATTGACCGGA-AAT-----------TCTGAAA---AAAGCCTAAAAAT
ACCCCAAA--A-------ATCCAAACT------------------TTTCTG-----------------GTCC
TTCGGGTA-GGG-GCGTTC-----------------------------------------------------
------------------------------------------------------------------------
------------------------------------------------------------------------
------------------------------------------------------------------------
----------------------
>JX156452.1_Leishmania_chagasi_isolate_Dog2_clone_44_note_minicircle_class_1,_partial_sequence;_kinetoplast/1-728
------------------------------------------------------------------------
------------------------------------------------------------------------
------------------------------------------------------------------------
-------GG-TTGGTGTAAAATAGGGCCGGGTGGTTCGGGGAATTCGCTCTTTT-----------TGGGGTG
GTTTTGGCTTTTTATACGGG-------------------GTTGGG--GGCTTTGTGGTTGG----AC-C-CT
GGCG-TGGGAG--CT----GCTT-----------TT-GAGGCTTATTTTGCTGT-T-TTGAT-GGC-TTGGT
T-----G--CTCT-----ATAGG-AG-TG--GCTTT-T-TGGGCTTTGGTTGA-T-----GGATTGGT-TGG
TGCTTG-CTTT-------GGGAGAGCTTC-GT--TGAATGGATTGGGAGGATTGATT-----GGTTCTT---
--ATGGAGGC-TGGTG-TTTGAGGCC--TGGTCGA--G-TGGGATGCGTTTGCTTGGGATT-G--GATT---
GG-ACGCGTT-GGG-T-GGGGA-TGGGTT-GATGAGGTTG-GGGTT-G-AGAA----AGGGATA--TTA--A
----TATTAAAG---GGGAGGGGTT--T------AGGGTTA--ACT--TGGTGTAGGCC------TCAGCCG
TC--T----TGTAGTTATTTAT--ATAT-GT--CAGCACGT--CGGT---AACGG-G--ACTCATGGGAATA
G-AAG----G--AGG----GAGGTA---------CGAGCAAGGG----CTAATGG--GTC-CTATGA-GT-T
AGGG-----CTGG-----CA-TAC---TCGTCTA--------G----------CCTACTCC-ACTAC-GCAT
T-----CA-TGTGTA------GGGGATGTGCTGGC--GGTGG-CTGA--------CCTA--AAGGTC-CAGA
GTA-C-------AA-CTTACCGCT-AAAACT----ACTCAA-TG--C-TA---AG---CG-CAT---T-ATG
AA-AATGAATTT-TTGCCCGAA-AATTGACCGGA-AAT-----------TCTGAAA---AAAGCCTAAAAAT
ACCCCAAA--A-------ATCCAAACT------------------TTTCTG-----------------GTCC
TTCGGGTA-GGG-GCGTTC-----------------------------------------------------
------------------------------------------------------------------------
------------------------------------------------------------------------
------------------------------------------------------------------------
----------------------
>JX156453.1_Leishmania_chagasi_isolate_Dog2_clone_29_note_minicircle_class_1,_partial_sequence;_kinetoplast/1-728
------------------------------------------------------------------------
------------------------------------------------------------------------
------------------------------------------------------------------------
-------GG-TTGGTGTAAAATAGGGCCGGGTGGTTCGGGGAATTCGCTCTTTT-----------TGGGGTG
GTTTTGGCTTTTTATACGGG-------------------GTTGGG--GGCTTTGTGGTTGG----AC-C-CT
GGCG-TGGGAG--CT----GCTT-----------TT-GAGGCTTATTTTGCTGT-T-TTGAT-GGC-TTGGT
T-----G--CTCT-----ATAGG-AG-TG--GCTTT-T-TGGGCTTTGGTTGA-T-----GGATTGGT-TGG
TGCTTG-CTTT-------GGGAGAGCTTC-GT--TGAATGGATTGGGAGGATTGATT-----GGTTCTT---
--ATGGAGGC-TGGTG-TTTGAGGCC--TGGTCGA--G-TGGGATGCGTTTGCTTGGGATT-G--GATT---
GG-ACGCGTT-GGG-T-GGGGA-TGGGTT-GATGAGGTTG-GGGTT-G-AGAA----AGGGATA--TTA--A
----TATTAAAG---GGGAGGGGTT--T------AGGGTTA--ACT--TGGTGTAGGCC------TCAGCCG
TC--T----TGTAGTTATTTAT--ATAT-GT--CAGCACGT--CGGT---AACGG-G--ACTCATGGGAATA
G-AAG----G--AGG----GAGGTA---------CGAGCAAGGG----CTAATGG--GTC-CTATGA-GT-T
AGGG-----CTGG-----CA-TAC---TCGTCTA--------G----------CCTACTCC-ACTAC-GCAT
T-----CA-TGTGTA------GGGGATGTGCTGGC--GGTGG-CTGA--------CCTA--AAGGTC-CAGA
GTA-C-------AA-CTTACCGCT-AAAACT----ACTCAA-TG--C-TA---AG---CG-CAT---T-ACG
AA-AATGAATTT-TTGCCCGAA-AATTGACCGGA-AAT-----------TCTGAAA---AAAGCCTAAAAAT
ACCCCAAA--A-------ATCCAAACT------------------TTTCTG-----------------GTCC
TTCGGGTA-GGG-GCGTTC-----------------------------------------------------
------------------------------------------------------------------------
------------------------------------------------------------------------
------------------------------------------------------------------------
----------------------
>JX156454.1_Leishmania_chagasi_isolate_Dog1_clone_28_note_minicircle_class_1,_partial_sequence;_kinetoplast/1-728
------------------------------------------------------------------------
------------------------------------------------------------------------
------------------------------------------------------------------------
-------GG-TTGGTGTAAAATAGGGCCGGGTGGTTCGGGGAATTCGCTCTTTT-----------TGGGGTG
GTTTTGGCTTTTTATACGGG-------------------GTTGGG--GGCTTTGTGGTTGG----AC-C-CT
GGCG-TGGGAG--CT----GCTT-----------TT-GAGGCTTATTTTGCTGT-T-TTGAT-GGC-TTGGT
T-----G--CTCT-----ATAGG-AG-TG--GCTTT-T-TGGGCTTTGGTTGA-T-----GGATTGGT-TGG
TGCTTG-CTTT-------GGGAGAGCTTC-GT--TGAATGGATTGGGAGGATTGATT-----GGTTCTT---
--ATGGAGGC-TGGTG-TTTGAGGCC--TGGTCGG--G-TGGGATGCGTTTGCTTGGGATT-G--GATT---
GG-ACGCGTT-GGG-T-GGGGA-TGGGTT-GATGAGGTTG-GGGTT-G-AGAA----AGGGATA--TTA--A
----TATTAAAG---GGGAGGGGTT--T------AGGGTTA--ACT--TGGTGTAGGCC------TCAGCCG
TC--T----TGTAGTTATTTAT--ATAT-GT--CAGCACGT--CGGT---AACGG-G--ACTCATGGGAATA
G-AAG----G--AGG----GAGGTA---------CGAGCAAGGG----CTAATGG--GTC-CTATGA-GT-T
AGGG-----CTGG-----CA-TAC---TCGTCTA--------G----------CCTACTCC-ACTAC-GCAT
T-----CA-TGTGTA------GGGGATGTGCTGGC--GGTGG-CTGA--------CCTA--AAGGTC-CAGA
GTA-C-------AA-CTTACCGCT-AAAACT----ACTCAA-TG--C-TA---AG---CG-CAT---T-ATG
AA-AATGAATTT-TTGCCCGAA-AATTGACCGGA-AAT-----------TCTGAAA---AAAGCCTAAAAAT
ACCCCAAA--A-------ATCCAAACT------------------TTTCTG-----------------GTCC
TTCGGGTA-GGG-GCGTTC-----------------------------------------------------
------------------------------------------------------------------------
------------------------------------------------------------------------
------------------------------------------------------------------------
----------------------
>JX156455.1_Leishmania_chagasi_isolate_MS2Dog_clone_16_note_minicircle_class_1,_partial_sequence;_kinetoplast/1-728
------------------------------------------------------------------------
------------------------------------------------------------------------
------------------------------------------------------------------------
-------GG-TTGGTGTAAAATAGGGCCGGGTGGTTCGGGGAATTCGCTCTTTT-----------TGGGGTG
GTTTTGGCTTTTTATACGGG-------------------GTTGGG--GGCTTTGTGGTTGG----AC-C-CT
GGCG-TGGGAG--CT----GCTT-----------TT-GAGGCTTATTTTGCTGT-T-TTGAT-GGC-TTGGT
T-----G--CTCT-----ATAGG-AG-TG--GCTTT-T-TGGGCTTTGGTTGA-T-----GGATTGGT-TGG
TGCTTG-CTTT-------GGGAGAGCTTC-GT--TGAATGGATTGGGAGGATTGATT-----GGTTCTT---
--ATGGAGGC-TGGTG-TTTGAGGCC--TGGTCGA--G-TGGGATGCGTTTGCTTGGGATT-G--GATT---
GG-ACGCGTT-GGG-T-GGGGA-TGGGTT-GATGAGGTTG-GGGTT-G-AGAA----AGGGATA--TTA--A
----TATTAAAG---GGGAGGGGTT--T------AGGGTTA--ACT--TGGTGTAGGCC------TCAGCCG
TC--T----TGTAGTTATTTAT--ATAT-GT--CAGCACGT--CGGT---AACGG-G--ACTCATGGGAATA
G-AAG----G--AGG----GAGGTA---------CGAGCAAGGG----CTAATGG--GTC-CTATGA-GT-T
AGGG-----CTGG-----CA-TAC---TCGTCTA--------G----------CCTACTCC-ACTAC-GCAT
T-----CA-TGTGTA------GGGGATGTGCTGGC--GGTGG-CTGA--------CCTA--AAGGTC-CAGA
GTA-C-------AA-CTTACCGCT-AAAACT----ACTCAA-TG--C-TA---AG---CG-CAT---T-ATG
AA-AATGAATTT-TTGCCCGAA-AATTGACCGGA-AAT-----------TCTGAAA---AAAGCCTAAAAAT
ACCCCAAA--A-------ATCCAAACT------------------TTTCTG-----------------GTCC
TTCGGGTA-GGG-GCGTTC-----------------------------------------------------
------------------------------------------------------------------------
------------------------------------------------------------------------
------------------------------------------------------------------------
----------------------
>JX156456.1_Leishmania_chagasi_isolate_MS3Dog_clone_20_note_minicircle_class_2,_partial_sequence;_kinetoplast/1-693
------------------------------------------------------------------------
------------------------------------------------------------------------
------------------------------------------------------------------------
------GGT-TGGTG-TAAAATAGGGCCGGGTGGTGGCTGGGATTGGGCTGAAATTGGGCTTCC-TGGGCTG
GATTGGCCTGAA-ACCCTGG-------------------GCCAAG--GGCGTTGTTTTCGG--GTGG-G-TT
GGGT-TTTGGT-ATT----AATT-TC-CGCTTTTAA--AC-CTAGGGTTGGGGG-TTTGTTT-TGATTG---
---ACATGGGGTT--G--GGGTT-GA-T-----GGT-ATGGGTGTGGACTTT---ATA-TTTGGTTTG-G--
-ATTTA-ATTGTTTTA----------------------------------------ATTTAACTCTTCTG--
---CCCGATG-GTGGG-GGTTG-GCT--GCCTACA--T-GGGTTGCCTTCGCATAGGGG------TGAG---
CT-GGT--GCGCAC-A-CTGGA-TAGCCT-TTGGA-CA-C-T-AT-----TAA----CTTGATA--TTA--A
----TATTA--------AGTAGGGG--CCGGTGGGCAGGCC--AGT-AAGAGCATAG-----------CGTA
TA-GTTATTTATAAACATAGGTA-TGGGAGTG-TTAG---T--CTGAGATAAGTT-A----TTATCGATAGA
C-ACTAT-------A----TATACAC-GGACATCACTCTAAATG----TTTATAG--CTA-TTATTA-CT-C
TGAA-----CTAC------C-TCTT-ATAAG-----------------------------------------
----------TTACC------GTCGTTG-ATTGTA--TGCTGTGTGT--------A--------GAT-AGAT
TTA-ACTGTAGAGT-AC-----AT--TTA----WWCTATTT-TTA-C-TG---TC---TT-TGG---T-T-A
TG-AGACTGGTG-CGCCGTTCT-GGGGTGTTGGG-AAA-----------TGCCGAA---AAATAACCAAAAA
TGGGCAAA--A-------TCTCAAACT------------------TTTCTG-----------------GTCC
TTCGGGTA-GGG-GCGTTC-----------------------------------------------------
------------------------------------------------------------------------
------------------------------------------------------------------------
------------------------------------------------------------------------
----------------------
>JX156457.1_Leishmania_chagasi_isolate_Dog3_clone_42_note_minicircle_class_3,_partial_sequence;_kinetoplast/1-719
------------------------------------------------------------------------
------------------------------------------------------------------------
------------------------------------------------------------------------
-------GG-TTGGTGTAAAATAGGGCCGGGTGGTGGCTGGAAATTCGGTGAAACTGGGCTACC-TGGGCTG
AATTGAGCTGGG-TGGGTGC-------------------TTTTTA--GTGGGTTTGGGGCG--TGGT-T-TT
GAAG-TTTGGG-GGT----TTTG-GA-TATTGAATT-CTCCTTTTATATTGGGG-ATTTTGAATAGATTTCC
CT------------------GGG-TT-GAG-TGT-T-GTT----GGGCTCTC---GTT-TTC-TGCCT-T--
-GGGAT-GGTGCT---G-GTCTTTGG--G--G--TGGATG-GGTTTTTGATGGGA---------TGGGA---
---TTTCTGT-CCGA--CATTGAGTT--GAGGGTT--T-G-GATGGCTTCG-ATGATGGGC-T--GGGT---
TG-GGGGCGCGTTT---GGACA-CGTGGT-TTGGGCTT-A-T-AA-----CTA----ATATATA--TTA--T
----TAGTTATT---ATAGTGTCGG--ACGGCACTATAGAG--ACT-AGGGTGATGG-AATG---TGTTAAC
-----------ATGACATTAGCG-TAGTTATA-GTTATT-T----------------------------A--
----CTC--T--AGT----TATCAAA-GTGGA-ATTTATGGAAC----TTACGAT--ATA-GGCTAG-AG-T
GTCG-----TGTGTG-ATTG-TCTG-ATGTAGTG--------T----------GAGATCGG-TA--G--GTT
C-----G---GAGAG------CTAGACT---TTTA--TGTTACGTCTAC--T---ATTT--ATACC---TCG
ACA-G--------C-TAGAGCTTT--ATGCTC-CTCCGGGG-GTG-C-AG---AT---TG-GGA---T-AAA
TG-CCTGGAATG-TGGGTGGGA-TTGCGCCGAAA-ATT-----------GGCCAAA---AAGTCCCAAAAAT
GGCTCGAA--A-------ATCCAAACT------------------TTTCTG-----------------GTCC
TCCGGGTA-GGG-GCGTTC-----------------------------------------------------
------------------------------------------------------------------------
------------------------------------------------------------------------
------------------------------------------------------------------------
----------------------
>JX156458.1_Leishmania_chagasi_isolate_Human_clone_12_note_minicircle_class_4,_partial_sequence;_kinetoplast/1-711
------------------------------------------------------------------------
------------------------------------------------------------------------
------------------------------------------------------------------------
-------GG-TTGGTGTAAAATAGGGCCGGGTG----------GTGGCTGGAAAATGGCTCCCC-TGGGCTG
GATTGGCCTGGG-ATCCTGG-------------------GTCTGG--AGGCGTGTTTTGGG--AGTT-G-CT
GGCT-TGGCTC-TGG----ATTT-TA-AGTGGTTTG-CGGCCTTTTGGGCTGTC-A-GATTT-GGC-GTTTG
------G--TGGTG-G--GG-------TT--GG----CGTTTGTGGCTTGGGG-TG---TGGAGGCCG-G-T
GGTGGG-CT-----------TTATCTTTG-GG--GTCTGAGTTTGGAGCCTCGGTCT-----GCGGGTT---
---------T-GGGGT-TGTA-TTGG--GTGTGGA--C--GATGGGTGTTGGGGTGGGTGC-CA--------
----GTGGTTTGGA-T-GATGG--CTTCG-ACCCTAATAGGTGGGT-G-TTTC----CTTAATA--TAT--A
----TATTAAAG---TAGT--TATG--G-GCCGACGTGGGA--GGA-TGGTGT--GCC-TGA---TAGTAGG
TG-AT----TATTA----CCGGATATA---------GTAGC--ATA-GATAGTTT-A--A---------CTA
C-GAGCT--T--GGC----CT-GTAA-GGATACTATTTACGAGC----TGAGTAG--TTCTAGTTAT-AT-C
GATA-T---TTTCTA-CTCT-TTTTTTATACGAT--------T----------TTTGTTTG-TGTGT--AAT
T----TAG-GTTAT-------ATT--TGTGTAGTA--TATAC--GTG-------------------T-AA-G
ATA-T----TCCTT-T---ACACT-GTG--CTAATG--CGG-TTG-A-CG---CG---GC-TGG---A-CAG
CA-AGTTGGTGG-GATTGGGAA-TTCCTCCGGAA-AAA-----------TCACAAA---AATGGTCAGAAAA
CGGCGAAA--A-------TCCCAAACT------------------TTTCTG-----------------GTCC
TTCGGGTA-GGG-GCGTTC-----------------------------------------------------
------------------------------------------------------------------------
------------------------------------------------------------------------
------------------------------------------------------------------------
----------------------
>JX156459.1_Leishmania_chagasi_isolate_Human_clone_18_note_minicircle_class_4,_partial_sequence;_kinetoplast/1-710
------------------------------------------------------------------------
------------------------------------------------------------------------
------------------------------------------------------------------------
-------GG-TTGGTGTAAAATAGGGCCGGGTG----------GTGGCTGGAAAATGGCTCCCC-TGGGCTG
GATTGGCCTGGG-ATCCTGG-------------------GTCTGG--AGGCGTGTTTTGGG--AGTT-G-CT
GGCT-TGGCTC-TGG----ATTT-TA-AGTGGTTTG-CGGCCTTTTGGGCTGTC-A-GATTT-GGC-GTTTG
------G--TGGTG-G--GG-------TT--GG----CGTTTGTGGCTTGAGG-TG---TGGAGGCCG-G-T
GGTGGG-CT-----------TTATCTTTG-GG--GTCTGAGTTTGGAGCCTCGGTCT-----GCGGGTT---
---------T-GGGGT-TGTA-TTGG--GTGTGGA--C--GATGGGTGTTGGGGTGGGTG--CA--------
----GTGGTTTGGA-T-GATGG--CTTCG-ACCCTAATAGGTGGGT-G-TTTC----CTTAATA--TAT--A
----TATTAAAG---TAGT--TATG--G-GCCGACGTGGGA--GGA-TGGTGT--GCC-TGA---TAGTAGG
TG-AT----TATTA----CCGGATATA---------GTAGC--ATA-GATAGTTT-A--A---------CTA
C-GAGCT--T--GGC----CT-GTAA-GGATACTATTTACGGGC----TGAGTAG--TTCTAGTTAT-AT-C
GATA-T---TTTCTA-CTCT-TTTTTTATACGAT--------T----------TTTGTTTG-TGTGT--AAT
T----TAG-GTTAT-------ATT--TGTGTAGTA--TATAC--GTG-------------------T-AA-G
ATA-T----TCCTT-T---ACACT-GTG--CTAATG--CGG-TTG-A-CG---CG---GC-TGG---A-CAG
CA-AGTTGGTGG-GATTGGGAA-TTCCTCCGGAA-AAA-----------TCACAAA---AATGGTCAGAAAA
CGGCGAAA--A-------TCCCAAACT------------------TTTCTG-----------------GTCC
TTCGGGTA-GGG-GCGTTC-----------------------------------------------------
------------------------------------------------------------------------
------------------------------------------------------------------------
------------------------------------------------------------------------
----------------------
>JX156460.1_Leishmania_chagasi_isolate_Dog2_clone_48_note_minicircle_class_5,_partial_sequence;_kinetoplast/1-701
------------------------------------------------------------------------
------------------------------------------------------------------------
------------------------------------------------------------------------
-------GG-TTGGTGTAAAATAGGGCCGGGTGGTGGCCGGGAAATTGGCTC----------CC-TGGGCTA
GGTCCCACGAAA-TATG-GC-------------------CTCCTG--GCGGG-GGTTTGTGTGGAGT-T-CT
AGAT-TTTT------------------GGCTTG-T--GGAATGTCTTATGGGGG-TTAGTTT-TGGCTTGAG
T-----G--CGCT------TGT-----TG--GTC-C-TTTAT--------GC--TGGA-TTGGATTTT-G-G
ATTGTG-CTTA--------TTTATTA--T--A--ACTTTAGGTTTGGTGAATGGGTG-----AACC------
---GTTGATT-TAGT---TTGCTTTG--CAGGAGG--ACTTCTATGTTAAGCAATGGAGGT-TAACGAC---
---GGTTGGTCGGT-A-GGTGG--G--AG--GGGTGTA-T-AGTAA---GCCG----ATAGAGC--TTA--A
----TATTAAAT---AGAAGTTATA--A-GG--TAG-GGAC--GCTAGATGGGTTGAC-GT----TAGGGAG
AT-CC----CGGCGCCTTTAGGA-TTGG-----TAGAGG-T--GGGAGAGCCCAG-C--TATACTGATACGG
T-AAG----G--GGT----GA-GTC---AATATATCGTCAGTCT----ATAATAT--AC-------G-CT-A
TACA-----C--------TA-TCTA-TTTGTCT--------------------ATTTTATG-TC------TG
T----TAT-GTTGTG------TTA--GAATGTAGC--TCGAG--TTA----A---TATG--ATACTG-GA-C
GTA-A------CGT-AATGATACC--TAGCTA-AAGCTT---TTC-T-TT---TG---TA-ACT---G-CGG
TT-TGGAATTTA-TGGGCTGAA-AACG-CTCGAA-TTT-----------CTCTAAA---AATTGCCAAAAAT
TGGCCGAA--A-------CCCCAAACT------------------TTTCTG-----------------GTCC
TTCGGGTA-GGG-GCGTTC-----------------------------------------------------
------------------------------------------------------------------------
------------------------------------------------------------------------
------------------------------------------------------------------------
----------------------
>JX156461.1_Leishmania_chagasi_isolate_MS2Dog_clone_43_note_minicircle_class_5,_partial_sequence;_kinetoplast/1-701
------------------------------------------------------------------------
------------------------------------------------------------------------
------------------------------------------------------------------------
-------GG-TTGGTGTAAAATAGGGCCGGGTGGTGGCCGGGAAATTGGCTC----------CC-TGGGCTA
GGTCCCACGAAA-TATG-GC-------------------CTCCTG--GCGGG-GGTTTGTGTGGAGT-T-CT
AGAT-TTTT------------------GGCTTG-T--GGGGTGTCTTATGGGGG-TTAGTTT-TGGCTTGAG
T-----G--CGCT------TGT-----TG--GTC-C-TTTAT--------GC--TGGA-TTGGATTTT-G-G
ATTGTG-CTTA--------TTTATTA--T--A--ACTTTAGGTTTGGTGAATGGGTG-----AACC------
---GTTGATT-TAGT---TTGCTTTG--CAGGAGG--ACTTCTATGTTAAGCAATGGAGGT-TAACGAC---
---GGTTGGTCGGT-A-GGTGG--G--AG--GGGTGTA-T-AGTAA---GCCG----ATAGAGC--TTA--A
----TATTAAAT---AGAAGTTATA--A-GG--TAG-GGAC--GCTAGATGGGTTGAC-GT----TAGGGAG
AT-CC----CGGCGCCTTTAGGA-TTGG-----TAGAGG-T--GGGAGAGCCCAG-C--TATACTAATACGG
T-AAG----G--GGT----GA-GTC---AATATATCGTCAGTCT----ATAATAT--AC-------G-CT-A
TACA-----C--------TA-TCTA-TTTGTCT--------------------ATTTTATG-TC------TG
T----TAT-GTTGTG------TTA--GAATGTAGC--TCGAG--TTA----A---TATG--ATACTG-GA-C
GTA-A------CGT-AATGATACC--TAGCTA-AAGCTT---TTC-T-TT---TG---TA-ACT---G-CGA
TT-TGGAATTTA-TGGGCTGAA-AACG-CTCGAA-TTT-----------CTCTAAA---AATTGCCAAAAAT
TGGCCGAA--A-------CCCCAAACT------------------TTTCTG-----------------GTCC
TTCGGGTA-GGG-GCGTTC-----------------------------------------------------
------------------------------------------------------------------------
------------------------------------------------------------------------
------------------------------------------------------------------------
----------------------
>JX156462.1_Leishmania_chagasi_isolate_MS2Dog_clone_50_note_minicircle_class_5,_partial_sequence;_kinetoplast/1-701
------------------------------------------------------------------------
------------------------------------------------------------------------
------------------------------------------------------------------------
-------GG-TTGGTGTAAAATAGGGCCGGGTGGTGGCCGGGAAATTGGCTC----------CC-TGGGCTA
GGTCCCACGAAA-TATG-GC-------------------CTCCTG--GCGGG-GGTTTGTGTGGAGT-T-CT
AGAT-TTTT------------------GGCTTG-T--GGGGTGTCTTATGGGGG-TTAGTTT-TGGCTTGAG
T-----G--CGCT------TGT-----TG--GTC-C-TTTAT--------GC--TGGA-TTGGATTTT-G-G
ATTGTG-CTTA--------TTTATTA--T--A--ACTTTAGGTTTGGTGAATGGGTG-----AACC------
---GTTGATT-TAGT---TTGCTTTG--CAGGAGG--ACTTCTATGTTAAGCAATGGAGGT-TAACGAC---
---GGTTGGTCGGT-A-GGTGG--G--AG--GGGTGTA-T-AGTAA---GCCG----ATAGAGC--TTA--A
----TATTAAAT---AGAAGTTATA--A-GG--TAG-GGAC--GCTAGATGGGTTGAC-GT----TAGGGAG
AT-CC----CGGCGCCTTTAGGA-TTGG-----TAGAGG-T--GGGAGAGCCCAG-C--TATACTAATACGG
T-AAG----G--GGT----GA-GTC---AATATATCGTCAGTCT----ATAATAT--AC-------G-CT-A
TACA-----C--------TA-TCTA-TTTGTCT--------------------ATTTTATG-TC------TG
T----TAT-GTTGTG------TTA--GAATGTAGC--TCGAG--TTA----A---TATG--ATACTG-GA-C
GTA-A------CGT-AATGATACC--TAGCTA-AAGCTT---TTC-T-TT---TG---TA-ACT---G-CGA
TT-TGGAATTTA-TGGGCTGAA-AACG-CTCGAA-TTT-----------CTCTAAA---AATTGCCAAAAAT
TGGCCGAA--A-------CCCCAAACT------------------TTTCTG-----------------GTCC
TTCGGGTA-GGG-GCGTTC-----------------------------------------------------
------------------------------------------------------------------------
------------------------------------------------------------------------
------------------------------------------------------------------------
----------------------
>JX156463.1_Leishmania_chagasi_isolate_MS2Dog_clone_53_note_minicircle_class_5,_partial_sequence;_kinetoplast/1-701
------------------------------------------------------------------------
------------------------------------------------------------------------
------------------------------------------------------------------------
-------GG-TTGGTGTAAAATAGGGCCGGGTGGTGGCCGGGAAATTGGCTC----------CC-TGGGCTA
GGTCCCACGAAA-TATG-GC-------------------CTCCTG--GCGGG-GGTTTGTGTGGAGT-T-CT
AGAT-TTTT------------------GGCTTG-T--GGGGTGTCTTATGGGGG-TTAGTTT-TGGCTTGAG
T-----G--CGCT------TGT-----TG--GTC-C-TTTAT--------GC--TGGA-TTGGATTTT-G-G
ATTGTG-CTTA--------TTTATTA--T--A--ACTTTAGGTTTGGTGAATGGGTG-----AACC------
---GTTGATT-TAGT---TTGCTTTG--CAGGAGG--ACTTCTATGTTAAGCAATGGAGGT-TAACGAC---
---GGTTGGTCGGT-A-GGTGG--G--AG--GGGTGTA-T-AGTAA---GCCG----ATAGAGC--TTA--A
----TATTAAAT---AGAAGTTATA--A-GG--TAG-GGAC--GCTAGATGGGTTGAC-GT----TAGGGAG
AT-CC----CGGCGCCTTTAGGA-TTGG-----TAGAGG-T--GGGAGAGCCCAG-C--TATACTAATACGG
T-AAG----G--GGT----GA-GTC---AATATATCGTCAGTCT----ATAATAT--AC-------G-CT-A
TACA-----C--------TA-TCTA-TTTGTCT--------------------ATTTTATG-TC------TG
T----TAT-GTTGTG------TTA--GAATGTAGC--TCGAG--TTA----A---TATG--ATACTG-GA-C
GTA-A------CGT-AATGATACC--TAGCTA-AAGCTT---TTC-T-TT---TG---TA-ACT---G-CGA
TT-TGGAATTTA-TGGGCTGAA-AACG-CTCGAA-TTT-----------CTCTAAA---AATTGCCAAAAAT
TGGCCGAA--A-------CCCCAAACT------------------TCTCTG-----------------GTCC
TTCGGGTA-GGG-GCGTTC-----------------------------------------------------
------------------------------------------------------------------------
------------------------------------------------------------------------
------------------------------------------------------------------------
----------------------
>JX156464.1_Leishmania_chagasi_isolate_MS2Dog_clone_71_note_minicircle_class_5,_partial_sequence;_kinetoplast/1-701
------------------------------------------------------------------------
------------------------------------------------------------------------
------------------------------------------------------------------------
-------GG-TTGGTGTAAAATAGGGCCGGGTGGTGGCCGGGAAATTGGCTC----------CC-TGGGCTA
GGTCCCACGAAA-TATG-GC-------------------CTCCTG--GCGGG-GGTTTGTGTGGAGT-T-CT
AGAT-TTTT------------------GGCTTG-T--GGGATGTCTTATGGGGT-TAGTTTT-TGGCTTGAG
T-----G--CGCT------TGT-----TG--ATC-C-TTTAT--------GC--TGGA-TTGGATTTT-G-G
ATTGTG-CTTA--------TTTATTA--T--A--ACTTTAGGTTTGGTGAATGGGTG-----ATCC------
---GTTGATT-TAGT---TTGCTTCG--CAGGAGG--ACTTCTATGTTAAGCAATGGAGGT-TAACGAC---
---GGTTGGTCGGT-A-GGTGG--G--AG--GGGTGTA-T-AGTAA---GCCG----ATAGAGC--TTA--A
----TATTAAAT---AGAAGTTATA--A-GG--TAG-GGAC--GCTAGATGGGTTGAC-GT----TAGGGAG
AT-CC----CGGCGCCTTTAGGA-TTGG-----TAGAGG-T--GGGAGAGCCCGG-C--TATACTAATACGG
T-AAG----G--GGT----GA-GTC---AATATATCGTCAGTCT----ATAATAT--AC-------G-CT-A
TACA-----C--------TA-TCTA-TTTGTCT--------------------ATTTTATG-TC------TG
T----TAT-GTTGTG------TTA--GAATGTAGC--TCGAG--TTA----A---TATG--ATACTG-GA-C
GTA-A------CGT-AATGATACC--TGGCTA-AAGCTT---TTC-T-TT---TG---TA-ACT---G-CGA
TT-TGGAATTTA-TGGGCTGAA-AACG-CTCGAA-TTT-----------CTCTAAA---AATTGCCAAAAAT
TGGCCGAA--A-------CCTCAAACT------------------TTTCTG-----------------GTCC
TTCGGGTA-GGG-GCGTTC-----------------------------------------------------
------------------------------------------------------------------------
------------------------------------------------------------------------
------------------------------------------------------------------------
----------------------
>JX156465.1_Leishmania_chagasi_isolate_MS3Dog_clone_8_note_minicircle_class_5,_partial_sequence;_kinetoplast/1-701
------------------------------------------------------------------------
------------------------------------------------------------------------
------------------------------------------------------------------------
-------GG-TTGGTGTAAAATAGGGCCGGGTGGTGGCCGGGAAATTGGCTC----------CC-TGGGCTA
GGTCCCACGAAA-TATG-GC-------------------CTCCTG--GCGGG-GGTTTGTGTGGAGT-T-CT
AGAT-TTTT------------------GGCTTG-T--GGGATGTCTTATGGGGT-TAGTTTT-TGGCTTGAG
T-----G--CGCT------TGT-----TG--ATC-C-TTTAT--------GC--TGGA-TTGGATTTT-G-G
ATTGTG-CTTA--------TTTATTA--T--A--ACTTTAGGTTTGGTGAATGGGTG-----ATCC------
---GTTGATT-TAGT---TTGCTTCG--CAGGAGG--ACTTCTATGTTAAGCAATGGAGGT-TAACGAC---
---GGTTGGTCGGT-A-GGTGG--G--AG--GGGTGTA-T-AGTAA---GCCG----ATAGAGC--TTA--A
----TATTAAAT---AGAAGTTATA--A-GG--TAG-GGAC--GCTAGATGGGTTGAC-GT----TAGGGAG
AT-CC----CGGCGCCTTTAGGA-TTGG-----TAGAGG-T--GGGAGAGCCCGG-C--TATACTAATACGG
T-AAG----G--GGT----GA-GTC---AATATATCGTCAGTCT----ATAATAT--AC-------G-CT-A
TACA-----C--------TA-TCTA-TTTGTCT--------------------ATTTTATG-TC------TG
T----TAT-GTTGTG------TTA--GAATGTAGC--TCGAG--TTA----A---TATG--ATACTG-GA-C
GTA-A------CGT-AATGATACC--TGGCTA-AAGCTT---TTC-T-TT---TG---TA-ACT---G-CGA
TT-TGGAATTTA-TGGGCTGAA-AACG-CTCGAA-TTT-----------CTCTAAA---AATTGCCAAAAAT
TGGCCGAA--A-------CCTCAAACT------------------TTTCTG-----------------GTCC
TTCGGGTA-GGG-GCGTTC-----------------------------------------------------
------------------------------------------------------------------------
------------------------------------------------------------------------
------------------------------------------------------------------------
----------------------
>JX156466.1_Leishmania_chagasi_isolate_MS3Dog_clone_30_note_minicircle_class_5,_partial_sequence;_kinetoplast/1-700
------------------------------------------------------------------------
------------------------------------------------------------------------
------------------------------------------------------------------------
-------GG-TTGGTGTAAAATAGGGCCGGGTGGTGGCCGGGAAATTGGCTC----------CC-TGGGCTA
GGTCCCACGAAA-TATG-GC-------------------CTCCTG--GCGGG-GGTTTGTGTGGAGT-T-CT
AGAT-TTTT------------------GGCTTG-T--GGGATGTCTTATGGGGT-TAGTT-T-TGGCTTGAG
T-----G--CGCT------TGT-----TG--ATC-C-TTTAT--------GC--TGGA-TTGGATTTT-G-G
ATTGTG-CTTA--------TTTATTA--T--A--ACTTTAGGTTTGGTGAATGGGTG-----ATCC------
---GTTGATT-TAGT---TTGCTTCG--CAGGAGG--ACTTCTATGTTAAGCAATGGAGGT-TAACGAC---
---GGTTGGTCGGT-A-GGTGG--G--AG--GGGTGTA-T-AGTAA---GCCG----ATAGAGC--TTA--A
----TATTAAAT---AGAAGTTATA--A-GG--TAG-GGAC--GCTAGATGGGTTGAC-GT----TAGGGAG
AT-CC----CGGCGCCTTTAGGA-TTGG-----TAGAGG-T--GGGAGAGCCCGG-C--TATACTAATACGG
T-AAG----G--GGT----GA-GTC---AATATATCGTCAGTCT----ATAATAT--AC-------G-CT-A
TACA-----C--------TA-TCTA-TTTGTCT--------------------ATTTTATG-TC------TG
T----TAT-GTTGTG------TTA--GAATGTAGC--TCGAG--TTA----A---TATG--ATACTG-GA-C
GTA-A------CGT-AATGATACC--TGGCTA-AAGCTT---TTC-T-TT---TG---TA-ACT---G-CGA
TT-TGGAATTTA-TGGGCTGAA-AACG-CTCGAA-TTT-----------CTCTAAA---AATTGCCAAAAAT
TGGCCGAA--A-------CCTCAAACT------------------TTTCTG-----------------GTCC
TTCGGGTA-GGG-GCGTTC-----------------------------------------------------
------------------------------------------------------------------------
------------------------------------------------------------------------
------------------------------------------------------------------------
----------------------
>JX156467.1_Leishmania_chagasi_isolate_Dog3_clone_14_note_minicircle_class_6,_partial_sequence;_kinetoplast/1-730
------------------------------------------------------------------------
------------------------------------------------------------------------
------------------------------------------------------------------------
-------GG-TTGGTGTAAAATAAGGGCTGGTGGTGGCCGGGA----------AATGGGCTTTCCTGGGCTG
GGTCGTGGGAAA-TAAGGCC-------------------TCCTGG---TGCGTATGTTGGT--GGGG-T-TG
ACCC-GGAAGT-GGT----GGGT-TT-GATAAT-GA--GT-TTGCCCTTTGTTG-GTGGCC---AG-ATTGC
CT-GATTTGGGCGTGC--CCTGG-GG-TGT-TTTGG-AATGGAATTGCTTC---------CTTAGAAT-C-C
TGTGTG-GATGGTTTAG-ATTTTGGG--G--T--TTAGCG-----------TTTGTGGGGGTTGGTCTTA--
---ACTGGTG-TGAGG-GTTGGTGTT--GAGTTGG--A-CGGGGTTGGTGGT----GCCG-----TTGA---
TG-GGTGCA---CA-C-GGTGT-TTTGGG-GTTATCAT-G-T-TAG----ATA----TATAGAA--TAT--T
----CCTTATAT--------TAAGGTTATTGTGTTAGTGCC--GAT-AGAGGCT--TAGGCG---AATATAG
GA-GCCTT--AGGTT-ATATAGC-CTGTTCGA-TAGATGGT--AACAGATAGTCG-A----TATAATCTATA
T-TAT----A--AAG----GCT---------A-ATCTATACACG----GCATACA--TAC-AACGTT-CT-C
TCTA-----TTTA---------TCG-GTATAATT--------T----------TGTCTAGT-AT--T--ATG
T-----AG-TAGGCT------GTATACTG--TTGT--TACAGAGTAT----T---CTTA--CCACTA-AAGT
GTT-T------GGG-CTGACGCAA-TGATAAAATGAATTT-------------TG---GG-T-G---T-TGG
GT-GCTTGGTTG--GGTTGGGG-AAATGGGCTGA-AAA-----------TCTAAAA---AATGGCCAAAAAA
TGGCGAAT--T-------TCCCAAACT------------------TTTCTG-----------------GTCC
TTCGGGTA-GGG-GCGTTC-----------------------------------------------------
------------------------------------------------------------------------
------------------------------------------------------------------------
------------------------------------------------------------------------
----------------------
>JX156468.1_Leishmania_chagasi_isolate_Human_clone_8_note_minicircle_class_7,_partial_sequence;_kinetoplast/1-712
------------------------------------------------------------------------
------------------------------------------------------------------------
------------------------------------------------------------------------
-------GG-TTGGTGTAAAATAGGGTCGGGTGGTTTGGGAAATTC--GGGT----------AT-TTTGGCT
GGGTCCCCTGGA-ACCCTGG-------------------GTCTGG--AGGCCTGTTTTTGC--TCGG-G-CT
GGAA-TTTGTC-TTT----AATT-TT-TGGGCTTTA-ATTCTTGGAATTTGATG-T-TCTTT-GTG-AGCGT
T---------GGTT-G--TGGTT-GT-GG--CCGTG-GCCTGCCTTGGGCTGG-GGGG-TTTGGCTT--T-T
TCTTGG-ATGGG------TGGTGGTGG-T----------GGTTTGAGCTTTTGGAGCG-GACTG--------
--------GA-TGCTT-GCTG---AC--TTTGTT---G-GGATGGA----TTAATG-AGTT-G-GGGTT---
----GGGGTTGTTT-A-CCTCT-TAGGGT-TGGACTTTTG-TTTTG-T-GATT----ATATATA--TTA--G
----TTATAACT---AATATTGTTA--C-GC---TAGAGTA--ACC-GGT--GTAGGGAT-A---ACATAGC
TT-G---------TCTCGGAA---CTATAGTT-ATAATTAT--GATAGCTGGAGTGT--GTAACCTACGACG
A-GCTTC--A--TAT----AG-GTA------GTGTTATAAGTG-----ACGTTGT--TT--GTTCGT-GT-A
TTTA-----TTG------CA-TATTTTT-----G--------AT---------TGTTTTCG-TC--G--CTG
------TT-TATGAC------T-----TTATGTTG--TATCTAGGTTTG------ACTG--TACCTT-GCTG
TTA-G----TAGTA-TCCTGAGC----TTGA---CGCTTTG-GC----GG---GA---TT-GGT---G-CTA
GA-GGGTGGGAA-TTCGCTGGA-AATCTCTAAAA-TGG-----------GTG--GA---AATGGTCAAAAAA
CGCCGGAA--T-------TCCCAAACT------------------TTTCTG-----------------GTCC
TCCGGGTA-GGG-GCGTTC-----------------------------------------------------
------------------------------------------------------------------------
------------------------------------------------------------------------
------------------------------------------------------------------------
----------------------
>JX156469.1_Leishmania_chagasi_isolate_Dog3_clone_46_note_minicircle_class_8,_partial_sequence;_kinetoplast/1-712
------------------------------------------------------------------------
------------------------------------------------------------------------
------------------------------------------------------------------------
-------GG-TTGGTGTAAAATAGGGCCGGGTGGTCCGGGGGGTTCGGCTTTTTCCGCCT-AGT-TGGGTGG
GAATTGACGGTC-TCTGCCC-------------------TTATAT--T----------------------TT
GG-G-GTGTCT-GGG----ATTT-GG-CTTTTGATTTTGCCTTCTGAAGACTTG-ATTTGCG-TGGTTTTGG
TGGGATTTGGTCGTTG--GTGGG-CT-TCG-TTGGG-GCTGGAGCTGCCACG---CTT-TTGGGATTG-C--
-TTGAT-TCTTTCTTTG-ATTTGTTG--G--G--TTTCTG-GATTCATACTTTGT---------AGTGG---
---GTGGTGT-CGAT--AGTTGAATG--TTGGGGT--G-G----GGT-----TTCACGCGA-T--AGGT---
T--TGCGTGGTTTG---GGAGG-TGGTGA-TTTCTTTG---T-AA-----CTA----ATATATA--TTA--T
----TAGTTATG---TTGTCTTAGG--TAGCCACGGGGGAT--------TGTCGAGG-GGTG---TTGAACC
GA-CTAAT--AGTTACATATATT-TA----CA-CTGGTGGC--CGCCTACGATAG-C----GCCTCTTAA--
-------------------CGTAGGT-ATAGG-TAGTCGAGTGT------AGTGG--TCA-GTGTCA-----
-GTC-----ATACGA-TATA-TCTA-GTTAACTC--------T----------CATGTATA-----------
------------GTT------GTTGGTA---TATT--TGTGTAGTTTGC--T---ATTA--TAT-----TCT
ACG-A--------T-GATGTTATA--CGTATGTCTCTTACC-GCT-G-TT---AG---CA-GAG---G-CTT
TG-TAGGCTGGG-TGCACCGTA-GGGTCTTGGAA-ATC-----------CCGAAAA---AATCCCGAAAAAT
AGCCCAAA--A-------TTCCAAACT------------------TTTCTG-----------------GTCC
TTCGGGTA-GGG-GCGTTC-----------------------------------------------------
------------------------------------------------------------------------
------------------------------------------------------------------------
------------------------------------------------------------------------
----------------------
>JX156470.1_Leishmania_chagasi_isolate_Dog2_clone_13_note_minicircle_class_8,_partial_sequence;_kinetoplast/1-708
------------------------------------------------------------------------
------------------------------------------------------------------------
------------------------------------------------------------------------
-------GG-TTGGTGTAAAATAGGGCCGGGTGGTCCGGGGGGTTCGGC-TTTTTGGCCT-AGT-TGGGTGG
GGATTGACGGTC-TCTGCCC-------------------TTATAT--T----------------------TT
GG-G-GTGTCT-GGG----ATTT-GG-CTTTTGATTTTGCCTTCTGAAGACTTG-ATTTGCG-TGGTTTTGG
TGGGATTTGGTCGTTG--GTGGG-CT-TCG-TTGGG-GCTGGAGCTGCCACG---CTT-TTGGGATTG-C--
-TTGAT-TCTTTCTTTG-ATTTGTTG--G--G--TTTCTG-GATTCATACTTTGT---------AGTGG---
---GTGGTGT-CGAT--AGTTGAATG--TTGGGGT--G-G----GGT-----TTCACGCGA-T--AGGT---
T--TGCGTGGTTTG---GGAGG-TGGTGA-TTTCTTTG---T-AA-----CTA----ATATATA--TTA--T
----TAGTCATG---TTGTCTTAGG--TAGCCACGGGGGAT--------TGTCGAGG-GGTG---TTGAACC
GA-CTAAT--AGTTACATATATT-TA----CA-CTGGTGGC--CGCCTACGATAG-C----GCCTCTTAA--
-------------------CGTAGGT-ATAGG-TAGTCGAGTGT------AGTGG--TCA-GTGTCA-----
-GTC-----ATACGA-TATA-TCTA-GTTAACTC--------T----------CATGTATA-----------
------------GTT------GTTGGTA---TATT--TGTGTAGTTTGC--T---AT-A--TAT-----TCT
ACG-A--------T-GATGTTATA--CGTATGTCTC-TACC-GCT-G-TT---AG---CA-GAG---G-CTT
TG-TAGGCTGGG-TGCACCGTA-GGGTCTTGGAA-ATC-----------CCGAAAA----ATCCCGAAAAAT
AGCCCAAA--A-------TTCCAAACT------------------TTTCTG-----------------GTCC
TTCGGGTA-GGG-GCGTTC-----------------------------------------------------
------------------------------------------------------------------------
------------------------------------------------------------------------
------------------------------------------------------------------------
----------------------
>JX156471.1_Leishmania_chagasi_isolate_Dog1_clone_46_note_minicircle_class_9,_partial_sequence;_kinetoplast/1-727
------------------------------------------------------------------------
------------------------------------------------------------------------
------------------------------------------------------------------------
-------GG-TTGGTGTAAAATAGGGCCGGGTGG------------GTCGGGGAATTCGGGTATTTTGGCTG
GGTCGGCCTGAA-ACCCTGG-------------------GTTTAG--AGGCTTGTTTTTTC--ATGG-G-CT
GGGT-TTGGTA-GGC----GTGG-AG-GCTTTATTC-AGA-TTGATTTTGGTGC-TTTGTTT-TAG-GTTGA
AG--GTTCGTTTTGAA--TTGGT-GC-TGG-GTGGT-AGCCTCGTGGC------------CTGGC-TG-G-T
CGAAGG-GCT----------------------------TG-ATT-----GTT---TGGGTC-TTGGGTGGCC
TTGGTTGGTT-GGGGC-TGGTG-GTC--G-GGCTG--C-TGGGTGCCTTGG-TTTGATTTG-G--CTTT---
CA-TGGCTCGCATT-G-CTTGG-TGGTAG-GGTTATGTCT-TTAT-----GGC----TTT------TAA--A
----TATTAATT---GTAACTAATATTAGTTGGGT-GTGGA--CTG-CGTGGCTGAAC------------CG
GC-ATTAG--GGAGCTTTGGCCT-TTAGGCTA-TAACGTTT--AATGATACGATATTGTGTCATTCTATATA
T-AATTC--A--CGT----ACTAGA------T-TTTAATACACG----ACATTGT--TAG-TATATT-TT-G
ATTG-----TATA-----GA-TAGT-G-----------------------------CTAGG-TTATG--TTT
T-----GG-TATGTA------ACGTTAAATAGTAA--CATTACCTTAGT--A---TAGG--CCTTCG-TCGT
TTG-T-----TGCC-TTCGGCTGA--AAAAT--AAACTTAT-TTT-G-GT---TG---GT-GGG---T-GTG
AA-GGTGCTTCG-AAAC-GTTG-GGAATCTCGAA-AAA-----------TCCTAAA---AATCCTCAAAAAT
GGGGGAAA--T-------TCCAAACTT------------------TT-CTG-----------------GTCC
TTCGGGTA-GGG-GCGTTC-----------------------------------------------------
------------------------------------------------------------------------
------------------------------------------------------------------------
------------------------------------------------------------------------
----------------------
>JX156472.1_Leishmania_chagasi_isolate_MS3Dog_clone_27_note_minicircle_class_9,_partial_sequence;_kinetoplast/1-711
------------------------------------------------------------------------
------------------------------------------------------------------------
------------------------------------------------------------------------
-------GG-TTGGTGTAAAATAGGGCCGGGTGG------------GTCGGGGAATTCGGGTATTTTGGCTG
GGTCGGCCTGAA-ACCCTGG-------------------GTTTAG--AGGCTTGTTTTTTC--ATGG-G-CT
GGGT-TTGGTA-GGC----GTGG-AG-GCTTTATTC-AGA-TTGATTTTGGTGC-TTTGTTT-TAG-GTTGA
AG--GTTCGTTTTGAA--TTGGT-GC-TGG-GTGGT-AGCCTCGTGGC------------CTGGC-TG-G-T
CGAAGG-GCT----------------------------TG-ATT-----GTT---TGGATC-TTGGGTGGCC
TTGGTTGGTT-GGGGC-TGGTG-GTC--G-GGCTG--C-TGGGTGCCTTGG-TTTGATTTG-G--CTTT---
CA-TGGCTCGCATT-G-CTTGG-TGGTAG-GGTTATGTCT-TTAT-----GGC----TTT------TAA--A
----TATTAATT---GTAACTAATATTAGTTGGGT-GTGGA--CTG-CGTGGCTGAAC------------CG
GC-ATTAG--GGAGCTTTGGCCT-TTAGGCTA-TAACGTTT--AATGATACGATATTGTGTCATTCTATATA
T-AATTC--A--CGT----ACTAGA------T-TTTAATACACG----ACATTGT--TAG-TATATT-TT-G
ATTG-----TATA-----GA-TAGT-G-----------------------------CTAGG-TTATG--TTT
T-----GG-TATGTA------ACGTTAAATAGTAA--CATTACCTTAGT--A---TAGG--CCTTCG-TCGT
TTG-T-----TGCC-TTCGGCTGA--AAAAT--AAACTTAT-TTT-G-GT---TG---GT-GGG---T-GTG
AA-GGTGCTTCG-AAAC-GTTG-GGAATCTCGAA-AAA-----------TCCTAAA---AATCCTCAAAAAT
GGGGGAAA--A-------TTCCAAACT------------------TTTCTG-----------------GTCC
------------------------------------------------------------------------
------------------------------------------------------------------------
------------------------------------------------------------------------
------------------------------------------------------------------------
----------------------
>JX156473.1_Leishmania_chagasi_isolate_Dog3_clone_11_note_minicircle_class_10,_partial_sequence;_kinetoplast/1-700
------------------------------------------------------------------------
------------------------------------------------------------------------
------------------------------------------------------------------------
-------GG-TTGGTGTAAAATAGGGCCGGGTGGTGGCTGGAA----------ATTCGAGTATTTTGG-CTG
AATTCCTCTGG--GCCCTGG-------------------GTCTGG--AGGCTTGTTTTTGC--TCGT-G-CT
AGAT-TTTGGC-GGA----CTTT-GG-CTTGATTTT--GG-TGGGACTGTTGCG-T--TG----AT-TGT-G
G---TTTT--AGGTGT--GCTGG-TT-GGT-TACTT-TGTGGGGTTGGAGGTA--TTT-GTTGAGGTT----
------------GGTTG-----ATGG--T--G--GCGTTGGGGTTTGATTGCTTGTGGGTTGGGTTTATG--
---GGTTCTG-GGTGG-CCGACGTTG--GCTTACG--T-TGGTATGAATGGCT----TGC-----TTGT---
TG-TTTGGAGGCGG-T-TGGAG-TTTGGG-ATGCAACA-G-A-ATA----TAT----TATATAT--TAA--G
----TTG-------------ATGTTCAGGTATCATAGGGCT--CTT-AGAAGCTTGGGTGGT----------
-------------AGTGAGTATT-CTTATACG-AGCTGTC-----CAGGCTGTAT-A----GTTTAACGGTA
G-CAT----C--GAT----GGTAGT-----CG-TAGTCTACGTT----TGTTAAT--CTA-AGTTAT-CT-C
ACAA-----TTTTAC-TATG-TTTT-GTATTATT--------T----------TACTCCAA-TT--T--GAT
G-----TG-ATAGTG------TTATGTTA-GACTG---------TAT----A---CCAC----AGAG-TACT
ATA-T------TCC-----------TTGCAGCAGCTAGCT---------C---CT---AT-GGA---G-ACA
CA-ATTATGAAA-GTTTGTTGT-GGGTGGGGTGG-GGA-----------AATGCGA---AAACCCTAAAAAT
ACCTCCAA--A-------ATCCAAACT------------------TTTCTG-----------------GTCC
TCCGGGTA-GGG-GCGTTC-----------------------------------------------------
------------------------------------------------------------------------
------------------------------------------------------------------------
------------------------------------------------------------------------
----------------------
>JX156474.1_Leishmania_chagasi_isolate_Dog1_clone_11_note_minicircle_class_11,_partial_sequence;_kinetoplast/1-696
------------------------------------------------------------------------
------------------------------------------------------------------------
------------------------------------------------------------------------
-------GG-TTGGTGTAAAATAGGGCCGGGTG-----------GAGGGGGAATTTCGGGTATT-TTGGCTA
GGTCAGGCTGAA-ACCCTGG-------------------G-TTGG--AGGCTTGTTTTTGC--TTGG-G-CT
GGAA-TTTGTC-TTT----AATT-TT-TGGGCTTTA-AAGTGGCTGTTTCGGCT-G-TTTTG-GGT-TGG--
------------------TGC------TG--GTCTT-GGTGTACTGGTTGTTG-GTGCGGGTGTGTTT-A-G
TGTGGG-GCCT-------TGGTTGGGTTG-AC--TGCTGCTTTTGGGTTGGG-----------TGACTA---
--TT-T-TGA-TACGA-TGTG-GTGG--CCTAGGG--C--TTGGGGGTTGGTGGTTTGTTA-TGGTG-----
-----ATGATTCTT-T-TGGGG--TGGCT-TTGGCCTTACTTACAT-A-TATA----ACTTATA--TTT--A
----TATTAAGT---TATAGGCCT---------------------T-AGTGGT--TAG-CTA---AGGGTGG
GC-CG----GAGGG-TCTAATGATATC-----TTCGGCGTT--ACTAATAAGTTT-G--TAG-------GTA
A-AGAGT--T--TAT----CG-AGTT-TAGCTACATTAATATAC----ACGCTAT--ATA--------G---
TATC-T---GTTCAT-GCTA---------TTTTT--------G----------TCGGTGTG-AGTGG--TAG
TATGATGT-AGTATG------AT------GTAGTG--TATCG--GTATA--T----A----GAACAA-TA-C
CTC-T----TATAA-A---GATTA-CTGTTATGCCGT-TGC-ATC-G-TT---GC---AT-AAA---T-GGT
TT-TTATG---------GTTGA-ATTGCGCCGAA-AAT-----------CCTGAAA---AATCCCGAAAAAT
GGGCTAAA--A-------ATCCAAACT------------------TTTCCG-----------------GTCC
TCCGGGTA-GGG-GCGTTC-----------------------------------------------------
------------------------------------------------------------------------
------------------------------------------------------------------------
------------------------------------------------------------------------
----------------------
>JX156475.1_Leishmania_chagasi_isolate_Dog3_clone_16_note_minicircle_class_11,_partial_sequence;_kinetoplast/1-696
------------------------------------------------------------------------
------------------------------------------------------------------------
------------------------------------------------------------------------
-------GG-TTGGTGTAAAATAGGGCCGGGTG-----------GAGGGGGAATTTCGGGTATT-TTGGCTA
GGTCAGGCTGAA-ACCCTGG-------------------G-TTGG--AGGCTTGTTTTTGC--TTGG-G-CT
GGAA-TTTGTC-TTT----AATT-TT-TGGGCTTTA-AAGTGGCTGTTTCGGCT-G-TTTTG-GGT-TGG--
------------------TGC------TG--GTCTT-GGTGTACTGGTTGTTG-GTGCGGGTGTGTTT-A-G
TGTGGG-GCCT-------TGGTTGGGTTG-AC--TGCTGCTTTTGGGTTGGG-----------TGACTA---
--TT-T-TGA-TACGA-TGTG-GTGG--CCTAGGG--C--TTGGGGGTTGGTGGTTTGTTA-TGGTG-----
-----ATGATTCTT-T-TAGGG--TGGCT-TTGGCCTTACTTACAT-A-TATA----ACTTATA--TTT--A
----TATTAAGT---TATAGGCCT---------------------T-AGTGGT--TAG-CTA---AGGGTGG
GC-CG----GAGGG-TCTAATGATATC-----TTCGGCGTT--ACTAATAAGTTT-G--TAG-------GTA
A-AGAGT--T--TAT----CG-AGTT-TAGCTACATTAATATAC----ACGCTAT--ATA--------G---
TATC-T---GTTCAT-GCTA---------TTTTT--------G----------TCGGTGTG-AGTGG--TAG
TATGATGT-AGTATG------AT------GTAGTG--TATCG--GTATA--T----A----GAACAA-TA-C
CTC-T----TATAA-A---GATTA-CTGTTATGCCGT-TGC-ATC-G-TT---GC---AT-AAA---T-GGT
TT-TTATG---------GTTGA-ATTGCGCCGAA-AAT-----------CCTGAAA---AATCCCGAAAAAT
GGGCTAAA--A-------ATCCAAACT------------------TTTCTG-----------------GTCC
TCCGGGTA-GGG-GCGTTC-----------------------------------------------------
------------------------------------------------------------------------
------------------------------------------------------------------------
------------------------------------------------------------------------
----------------------
>JX156476.1_Leishmania_chagasi_isolate_Dog3_clone_44_note_minicircle_class_11,_partial_sequence;_kinetoplast/1-696
------------------------------------------------------------------------
------------------------------------------------------------------------
------------------------------------------------------------------------
-------GG-TTGGTGTAAAATAGGGCCGGGTG-----------GAGGGGGAATTTCGGGTATT-TTGGCTA
GGTCAGGCTGAA-ACCCTGG-------------------G-TTGG--AGGCTTGTTTTTGC--TTGG-G-CT
GGAA-TTTGTC-TTT----AATT-TT-TGGGCTTTA-AAGTGGCTGTTTCGGCT-G-TTTTG-GGT-TGG--
------------------TGC------TG--GTCTT-GGTGTACTGGTTGTTG-GTGCGGGTGTGTTT-A-G
TGTGGG-GCCT-------TGGTTGGGTTG-AC--TGCTGCTTTTGGGTTGGG-----------TGACTA---
--TT-T-TGA-TACGA-TGTG-GTGG--CCTAGGG--C--TTGGGGGTTGGTGGTTTGTTA-TGGTG-----
-----ATGATTCTT-T-TGGGG--TGGCT-TTGGCCTTACTTACAT-A-TATA----ACTTATA--TTT--A
----TATTAAGT---TATAGGCCT---------------------T-AGTGGT--TAG-CTA---AGGGTGG
GC-CG----GAGGG-TCTAATGATATC-----TTCGGCGTT--ACTAATAAGTTT-G--TAG-------GTA
A-AGAGT--T--TAT----CG-AGTT-TAGCTACATTAATATAC----ACGCTAT--ATA--------G---
TATC-T---GTTCAT-GCTA---------TTTTT--------G----------TCGGTGTG-AGTGG--TAG
TATGATGT-AGTATG------AT------GTAGTG--TATCG--GTATA--T----A----GAACAA-TA-C
CTC-T----TATAA-A---GATTA-CTGTTATGCCGT-TGC-ATC-G-TT---GC---AT-AAA---T-GGT
TT-TTATG---------GTTGA-ATTGCGCCGAA-AAT-----------CCTGAAA---AATCCCGAAAAAT
GGGCTAAA--A-------ATCCAAACT------------------TTTCTG-----------------GTCC
TCCGGGTA-GGG-GCGTTC-----------------------------------------------------
------------------------------------------------------------------------
------------------------------------------------------------------------
------------------------------------------------------------------------
----------------------
>JX156477.1_Leishmania_chagasi_isolate_L._longipalpis_clone_3_note_minicircle_class_12,_partial_sequence;_kinetoplast/1-694
------------------------------------------------------------------------
------------------------------------------------------------------------
------------------------------------------------------------------------
--------------------------------------GGTTGGTGTAAAATAGGGCCGG-----------G
TGGTCCGGGGAA-TTCGTGG-------------------ATTTTG--GGC-TTGGATTGGG-GAATA-G-AC
GGGT-CT------------------------------GACCT-TGGTTTTGGAG-G-TGGCT-GGC-TTTTT
A--------CCTCT-G--GGGTG-GC-TTTATTTTG--GTTTAGATATTGAG----T--TTTCTT-TT-T-A
TGGTTG-GGCTAC--TT-GGCTCGAATTG-AG--GGTTGGGCTTGGATACATTGGATTGGATGCGT------
--CGTGGGGC-TTGAT-TTTCCCTCG-----GTCG--G-AAATTTTGTTTTTATTTACTAT-A--GTTTGAG
GT-GATGGATGTCT---TGGCG-TACACT-TGGACTCC-A-ATGTG-C-CTAC----AGCTCT---ATA--A
----CCCTA-AT---AGAATAAAGG--G--A--ATATCTAG--AAT-AGAGGT-GACCTTTG---TGATAGA
T---------AGGGTTAGAATAGTTTATAGCC-GACATCGA--AGC-----TTTT-G---GTAATAAGGCGA
A-CG-----G--CAA----GGGATG------G-A-GAATAGAAT----GTGCTAT--CT--ATATGA-CA-C
GATA-----CTAG----CTT-TC----TCTTATG--------T----------AGATTGTA-TCC-A--TTG
T-----TT-GGTCTA------ATTTAGGCTATAGA-TTGTGC--TAG--------AGGG--CTGTCG-TGGT
ATA-C---TGTTTA-CCTAAAGGT-GCAAT----GCCTACG-TCA-T-TA---TG---GG-T-G---A-TTT
TTTGGGCGGGAT-ATGCTGGAT-TTTCTGAAAAA-AGT-----------GGCGGAA---AATGACGGAAAAT
GG-GGAAT--T-------TCCCAAACT------------------TTTCTG-----------------GTCC
TTCGGGTA-GGG-GCGTTC-----------------------------------------------------
------------------------------------------------------------------------
------------------------------------------------------------------------
------------------------------------------------------------------------
----------------------
>JX156478.1_Leishmania_chagasi_isolate_MS2Dog_clone_67_note_minicircle_class_12,_partial_sequence;_kinetoplast/1-697
------------------------------------------------------------------------
------------------------------------------------------------------------
------------------------------------------------------------------------
--------------------------------------GGTTGGTGTAAAATAGGGCCGG-----------G
TGGTCCGGGGAA-TTCGTGG-------------------ATTTTG--GGC-TTGGATTGGG-GAATA-G-AC
GGGT-CT------------------------------GACCCTTGGTTTTGGAG-G-TGGCT-GGC-TTTTT
A--------CCTCT-G--GGGTG-GC-TTTATTTTG--GTTTAGATATTGAG----T--TTTCTTTTT-T-A
TGGTTG-GGCTAC--TT-GGCTCGAATTG-AG--GGTTGGGCTTGGATACATTGGATTGGATGCGT------
--CGTGGGGC-TTGAT-TTTCCCTCG-----GTCG--G-AAATTTTGTTTTTATTTACTAT-A--GTTTGGG
GT-GATGGATGTCT---TGGCG-TACACT-TGGACTCC-A-ATGTG-C-CTAC----AGCTCT---ATA--A
----CCCTA-AT---AGAATAAAGG--G--A--ATATCTAG--AAT-AGAGGT-GACCTTTG---TGATAGA
T---------AGGGTTAGAATAGTTTATAGCC-GACATCGA--AGC-----TTTT-G---GTAATAAGGCGG
G-CG-----G--TAA----GGGATG------G-A-GAATAGAAT----GTGCTAT--CT--ATATGA-CA-C
GATA-----CTAG----CTT-TC----TCTTATG--------T----------AGATTGTA-TCC-A--TTG
T-----TT-GGTCTA------ATTTAGGCTATAGA-TTGTGC--TAG--------AGGG--CTGTCG-TGGT
ATA-C---TGTTTA-CCTAAAGGT-GCAAT----GCCTACG-TCA-T-TA---TG---GG-GTG---A-TTT
TTTAGGTGGGAT-ATGCTGGAT-TTTCTGAAAAA-ACT-----------GGCGGAA---AATGACGGAAAAT
GG-GGAAT--T-------TCCCAAACT------------------TTTCTG-----------------GTCC
TTCGGGTA-GGG-GCGTTC-----------------------------------------------------
------------------------------------------------------------------------
------------------------------------------------------------------------
------------------------------------------------------------------------
----------------------
>JX156479.1_Leishmania_chagasi_isolate_MS2Dog_clone_72_note_minicircle_class_12,_partial_sequence;_kinetoplast/1-697
------------------------------------------------------------------------
------------------------------------------------------------------------
------------------------------------------------------------------------
--------------------------------------GGTTGGTGTAAAATAGGGCCGG-----------G
TGGTCCGGGGAA-TTCGTGG-------------------ATTTTG--GGC-TTGGATTGGG-GAATA-G-AC
GGGT-CT------------------------------GACCCTTGGTTTTGGAG-G-TGGCT-GGC-TTTTT
A--------CCTCT-G--GGGTG-GC-TTTATTTTG--GTTTAGATATTGAG----T--TTTCTTTTT-T-A
TGGTTG-GGCTAC--TT-GGCTCGAATTG-AG--GGTTGGGCTTGGATACATTGGATTGGATGCGT------
--CGTGGGGC-TTGAT-TTTCCCTCG-----GTCG--G-AAATTTTGTTTTTATTTACTAT-A--GTTTGGG
GT-GATGGATGTCT---TGGCG-TACACT-TGGACTCC-A-ATGTG-C-CTAC----AGCTCT---ATA--A
----CCCTA-AT---AGAATAAAGG--G--A--ATATCTAG--AAT-AGAGGT-GACCTTTG---TGATAGA
T---------AGGGTTAGAATAGTTTATAGCC-GACATCGA--AGC-----TTTT-G---GTAATAAGGCGG
G-CG-----G--TAA----GGGATG------G-A-GAATAGAAT----GTGCTAT--CT--ATATGA-CA-C
GATA-----CTAG----CTT-TC----TCTTATG--------T----------AGATTGTA-TCC-A--TTG
T-----TT-GGTCTA------ATTTAGGCTATAGA-TTGTGC--TAG--------AGGG--CTGTCG-TGGT
ATA-C---TGTTTA-CCTAAAGGT-GCAAT----GCCTACG-TCA-T-TA---TG---GG-GTG---A-TTT
TTTAGGTGGGAT-ATGCTGGAT-TTTCTGAAAAA-ACT-----------GGCGGAA---AATGACGGAAAAT
GG-GGAAT--T-------TCCCAAACT------------------TTTCTG-----------------GTCC
TTCGGGTA-GGG-GCGTTC-----------------------------------------------------
------------------------------------------------------------------------
------------------------------------------------------------------------
------------------------------------------------------------------------
----------------------
>JX156480.1_Leishmania_chagasi_isolate_MS3Dog_clone_5_note_minicircle_class_12,_partial_sequence;_kinetoplast/1-697
------------------------------------------------------------------------
------------------------------------------------------------------------
------------------------------------------------------------------------
--------------------------------------GGTTGGTGTAAAATAGGGCCGG-----------G
TGGTCCGGGGAA-TTCGTGG-------------------ATTTTG--GGC-TTGGATTGGG-GAATA-G-AC
GGGT-CT------------------------------GACCCTTGGTTTTGGAG-G-TGGCT-GGC-TTTTT
A--------CCTCT-G--GGGTG-GC-TTTATTTTG--GTTTAGATATTGAG----T--TTTCTTTTT-T-A
TGGTTG-GGCTAC--TT-GGCTCGAATTG-AG--GGTTGGGCTTGGATACATTGGATTGGATGCGT------
--CGTGGGGC-TTGAT-TTTCCCTCG-----GTCG--G-AAATTTTGTTTTTATTTACTAT-A--GTTTGGG
GT-GATGGATGTCT---TGGCG-TACACT-TGGACTCC-A-ATGTG-C-CTAC----AGCTCT---ATA--A
----CCCTA-AT---AGAATAAAGG--G--A--ATATCTAG--AAT-AGAGGT-GACCTTTG---TGATAGA
T---------AGGGTTAGAATAGTTTATAGCC-GACATCGA--AGC-----TTTT-G---GTAATAAGGCGG
G-CG-----G--TAA----GGGATG------G-A-GAATAGAAT----GTGCTAT--CT--ATATGA-CA-C
GATA-----CTAG----CTT-TC----TCTTATG--------T----------AGATTGTA-TCC-A--TTG
T-----TT-GGTCTA------ATTTAGGCTATAGA-TTGTGC--TAG--------AGGG--CTGTCG-TGGT
ATA-C---TGTTTA-CCTAAAGGT-GCAAT----GCCTACG-TCA-T-TA---TG---GG-GTG---A-TTT
TTTAGGTGGGAT-ATGCTGGAT-TTTCTGAAAAA-ACT-----------GGCGGAA---AATGACGGAAAAT
GG-GGAAT--T-------TCCCAAACT------------------TTTCTG-----------------GTCC
TTCGGGTA-GGG-GCGTTC-----------------------------------------------------
------------------------------------------------------------------------
------------------------------------------------------------------------
------------------------------------------------------------------------
----------------------
>JX156481.1_Leishmania_chagasi_isolate_MS3Dog_clone_10_note_minicircle_class_12,_partial_sequence;_kinetoplast/1-697
------------------------------------------------------------------------
------------------------------------------------------------------------
------------------------------------------------------------------------
--------------------------------------GGTTGGTGTAAAATAGGGCCGG-----------G
TGGTCCGGGGAA-TTCGTGG-------------------ATTTTG--GGC-TTGGATTGGG-GAATA-G-AC
GGGT-CT------------------------------GACCCTTGGTTTTGGAG-G-TGGCT-GGC-TTTTT
A--------CCTCT-G--GGGTG-GC-TTTATTTTG--GTTTAGATATTGAG----T--TTTCTTTTT-T-A
TGGTTG-GGCTAC--TT-GGCTCGAATTG-AG--GGTTGGGCTTGGATACATTGGATTGGATGCGT------
--CGTGGGGC-TTGAT-TTTCCCTCG-----GTCG--G-AAATTTTGTTTTTATTTACTAT-A--GTTTGGG
GT-GATGGATGTCT---TGGCG-TACACT-TGGACTCC-A-ATGTG-C-CTAC----AGCTCT---ATA--A
----CCCTA-AT---AGAATAAAGG--G--A--ATATCTAG--AAT-AGAGGT-GACCTTTG---TGATAGA
T---------AGGGTTAGAATAGTTTATAGCC-GACATCGA--AGC-----TTTT-G---GTAATAAGGCGG
G-CG-----G--TAA----GGGATG------G-A-GAATAGAAT----GTGCTAT--CT--ATATGA-CA-C
GATA-----CTAG----CTT-TC----TCTTATG--------T----------AGATTGTA-TCC-A--TTG
T-----TT-GGTCTA------ATTTAGGCTATAGA-TTGTGC--TAG--------AGGG--CTGTCG-TGGT
ATA-C---TGTTTA-CCTAAAGGT-GCAAT----GCCTACG-TCA-T-TA---TG---GG-GTG---A-TTT
TTTAGGTGGGAT-ATGCTGGAT-TTTCTGAAAAA-ACT-----------GGCGGAA---AATGACGGAAAAT
GG-GGAAT--T-------TCCCAAACT------------------TTTCTG-----------------GTCC
TTCGGGTA-GGG-GCGTTC-----------------------------------------------------
------------------------------------------------------------------------
------------------------------------------------------------------------
------------------------------------------------------------------------
----------------------
>JX156482.1_Leishmania_chagasi_isolate_Human_clone_21_note_minicircle_class_13,_partial_sequence;_kinetoplast/1-697
------------------------------------------------------------------------
------------------------------------------------------------------------
------------------------------------------------------------------------
-------GG-TTGGTGTAAAATAGGGCCGGGTG----------GTCGGGGGGAT-TTGGGTATT-TTGGCTG
GATCGGCTTGGA-GCCCTGG-------------------GTTGGG--AGGCTTGTTTTGTG--CTAG-C-TG
-GAG-TTTGTC-TTT----AATT-TT-GGGGCTTTA-AATGTTGGATTTGCTGG-G-TTTGG-GGC-GTG--
------------------GG-------TG--CATTT-GTTTTGGGTGTATG--------TGGGGATTT-G-T
GGTCGA-CTA------------TTAATGG--G--GGTTGGCTTTGACCGGGTGGTTGG--CTGTGTGTG---
--AG-CTTCG-TGGCC-CTAG-CGAG--TTT---------TAGACTTTTAGTTTTGGGGTT-AGCCACGC--
AC-GGTGTTTTGTT-A-TGATA--A-----TGGGCTTGTTACACCT-T-ATAA----TTAATAT--TTA--A
----TATTAAAA---TTACAGGGGT--A------TACTGCC--TAT-TAGGCA--TAG-ACA---TGGGATG
CT-AT----AGTTCC-ATGGTATTATAA---------TGTT--CGAAGATCTCTG-A--AGTTA----GGTA
T-AACGT--A--AGC----AA-GGTC-TGTAGAACGT-----CA----ATGATGG--CTA-AATGTC-AC-C
TATA-C---TTGCA---------------CATCG--------T----------TTTATTTG-TATGC--TAG
G-----TT-T--ATG------ATGTGGTACTAGAC--T--AG---AC--------------GGGACT-AG-A
GTA-C----TACTT-T----GCCG-GAAGGCTGCTGG-GCT-GTG-G-CT---GT---TT-GAT---T-GGA
AT-TTGGGCTGA-ATGCGTCTG-GATTGGCTGGA-AAA-----------CGCTGAA---AATCCCAAAAAAT
GGCCTAAA--A-------ATCCAAACT------------------TTTCTG-----------------GTCC
TCCGGGTA-GGG-GCGTTC-----------------------------------------------------
------------------------------------------------------------------------
------------------------------------------------------------------------
------------------------------------------------------------------------
----------------------
>JX156483.1_Leishmania_chagasi_isolate_Dog2_clone_28_note_minicircle_class_14,_partial_sequence;_kinetoplast/1-698
------------------------------------------------------------------------
------------------------------------------------------------------------
------------------------------------------------------------------------
-------GG-TTGGTGTAAAATAGGGCCGGGTGGTGGCCGGGGAAATTGGCTCCCCT----------GGCTG
GGGTGGCCTGAA-ACCCTGG-------------------GGTTCT--GGACGTAGTTTTTG--GGGT-T-TG
GGAT-T--------------TTG-TG-GCTGGATTT-TGGCTTGATTTT----------TCC-TG--GG-CG
CG-TTAG---ATTT-G--GG-TG-GC-----CCGTT-AG-TAGATTGGCCTCGGCGCT-TGGCGATAT-TTA
-----C-TTTTGATTAC-GTATTTAT-----T--ATTTGGTGATTGATGGTATTGGTG-TGGTG--------
--GCTTGCCT-TGGCT-T-GCC--CC--GCGGATC--C-GCCTTTGGGGTGTGTTGGGT---G-TGGGG---
CT-ACGTTA-GGGT-G-TTGAT---------TGACGTG-G-A-TT-----TTG----ATCATAG--AAT--A
----CT-----------------CT--ATA---TATCTGGG--GTT-GGGCTTGTGTTGCTA---GCCTG--
-G---T--GCTCCGACTAAATAT-TTATAGGC-TCTGTTCC--GGGCTGTATAAT-G----TTGGTATA---
C-AGTGA------GT----TAAGTT------TAGAATAGAGTCT----ATTTATA--ATT-ATCTGT----G
TA-----------------C-TAGT-CGAAAAAG--------------T-TGTCTTATATG-CTACA---CG
T-----TG-AACCTG------GTTTATGTTATCTTTGGCGAAACTAA-T---------------ACT-TTTG
TAA-A------CAC--TATTACC----TGTGGGTTGTTGAG-GGC-T-AG---AC---GC-ATT---T-CAA
AGTGGCTGAAAC-GGTATGGGA-ATTCTAAAAAT-TGG-----------GCCGAAA---AATCCCGAAAAAT
GGGGAAAT--T-------CGCAAACTT------------------TTTCTG-----------------GTTC
CTCCGGGT-AGG-GGCGTTC----------------------------------------------------
------------------------------------------------------------------------
------------------------------------------------------------------------
------------------------------------------------------------------------
----------------------
>JX156484.1_Leishmania_chagasi_isolate_Dog2_clone_38_note_minicircle_class_14,_partial_sequence;_kinetoplast/1-693
------------------------------------------------------------------------
------------------------------------------------------------------------
------------------------------------------------------------------------
-------GG-TTGGTGTAAAATAGGGCCGGGTGGTGGCCGGGGAAATTGGCTCCCCT----------GGCTG
GGGTGGCCTGAA-ACCCTG--------------------GGTTCT--GGACGTAGTTTTTG--GGGT-T-TG
GGAT-T--------------TTG-TG-GCTGGATTT-TGGCTTGAT-TT----------TCC-TG--GG-CG
CG-TTAG---ATTT-G--GG-TG-GC-----CCGTT-AG-TAGATTGGCCTCGGCGGT-TGGCGATAT-TTA
-----C-TTTTGATTAC-GTATTTAT-----T--ATTTGGTGATTGATGGTATTGGTG-TGGTG--------
--GCTTGCCT-TGGCT-C-GCC--CC--GCGGATC--C-GCCTTTGGGGTGTGTTGGGT---G-TGGGG---
CT-ACGTTA-GGGT-G-TTGAT---------TGACGTG-G-A-TT-----TTG----ATCATAG--AAT--A
----TT-----------------CT--ATA---TATCTGGG--GTT-GGGCTTATGTTGCTA---GCCTG--
-G---T--GCTCCGACTAAATAT-TTATAGGC-TCTGTTCC--GGGCTGTATAAT-G----TTGGTATA---
C-AGTGA------GT----TAAGTT------TAGAATAGAGTCT----ATTTATA--ATT-ATCTGT----G
TA-----------------C-TAGT-CGAAAAAG--------------T-TGTCTTATATG-CTACA---CG
T-----TG-AACCTG------GTTTATGTTATCTTTGGCAAAACTAA-T---------------ACT-TTTG
TAA-A------CAC--TATTACC----TGTGGGTTGTTGAG-GGC-T-AG---AC---GC-ATT---T-CAA
AGTGGCTGAAAC-GGTATGGGA-ATTCTAAAAAT-TGG-----------GCCGAAA---AATCCCGAAAAAT
GGGGAAAT--T-------CGCAAACTT------------------TTCTGG-----------------TCTC
CGGGTAGG-GGC----GTTC----------------------------------------------------
------------------------------------------------------------------------
------------------------------------------------------------------------
------------------------------------------------------------------------
----------------------
>JX156485.1_Leishmania_chagasi_isolate_Dog3_clone_9_note_minicircle_class_15,_partial_sequence;_kinetoplast/1-705
------------------------------------------------------------------------
------------------------------------------------------------------------
------------------------------------------------------------------------
-------GG-TTGGTGTAAAATAGGGCCG--GGTG-GAGGGGAATTTCGCT--------------------G
GGTTGACTGGAA-----------------------------ATAG---GCCTCCTAGCCCG-TATAA-T-TC
GGGG-GTTGTA--GC----TTTT---TGGATGATTT-AAACTTTATTTTTCTTT-A--CTT--GTG-GGTT-
G-----G--CCATG-G--GTCTT-TG-GT--ACTAT-ATT-G-------GCTT-TGGC-GTTGTCGGT-T-T
TGGCTT-TCATGCGTTT-GATTTGTG--C--T--TATTTATTTATAAATGTTGGTGTACACGTAGT--T---
--GGACACTT-GGATG-TTATGTGCC-------TC--CGGCGAAGGTCTTTCGATGACCGG-GGAGATAA--
-C-TATAGGTCCTT-A-GGCTA-TAG--G-TAGCGTGT----AGGT-C-GT--------AGG----------
-----AATAAA--------GGCCTT--T-TA--TATTGATA--TAT-AGGCAGTAGGGCAA----TCGGTGA
G---ACT-TCAGCGATGT-------CTA-ATAAACTGGTGA--GAT----A-TTA-G--GTCCGTAAGTT-A
A-TAT----A--CGT----CT-GTCT-ATATACT-------CTG----CACTACT--AC--TTTGAT-TT-T
GC-----------CA-TGTG-AGTT-ATACATTG--------TT---------AGTATTTG-TGGTTGGATG
TA---CTC-GTTAGA------TAGACTACCTCGGG--TATATACTTGTG-------C-----CTTC--AGCT
AGA-G---CTCCTA-CGGAGGTGC-AACAATG--GATTTTGACGCTA-CG---AG---GT-C-T---G-GAA
ACTACTG--GGG-TGGGTTGTA-TTTTGGTGAAA-AAG-----------TCCGAAA---AATAGCCGAAAAT
GGCCCGAA--A-------ACCCAAACT------------------TTTCTG-----------------GTCC
TCCGGGTA-GGG-GCGTTC-----------------------------------------------------
------------------------------------------------------------------------
------------------------------------------------------------------------
------------------------------------------------------------------------
----------------------
>JX156486.1_Leishmania_chagasi_isolate_MS2Dog_clone_22_note_minicircle_class_15,_partial_sequence;_kinetoplast/1-705
------------------------------------------------------------------------
------------------------------------------------------------------------
------------------------------------------------------------------------
-------GG-TTGGTGTAAAATAGGGCCG--GGTG-GAGGGGAATTTCGCT--------------------G
GGTTGACTGGAA-----------------------------ATAG---GCCTCCTAGCCCG-TATAA-T-TC
GGGG-GTTGTA--GC----TTTT---TGGATGATTT-AAACTTTATTTTTCTTT-A--CTT--GTG-GGTT-
G-----G--CCATG-G--GTCTT-TG-GT--ACTAT-ATT-G-------GCTT-TGGC-GTTGTCGGT-T-T
TGGCTT-TCATGCGTTT-GATTTGTG--C--T--TATTTATTTATAAATGTTGGTGTACACGTAGT--T---
--GGACACTT-GGATG-TTATGTGCC-------TC--CGGCGAAGGTCTTTCGATGACCGG-GGAGGTAA--
-C-TATAGGTCCTT-A-GGCTA-TAG--G-TAGCGTGT----AGGT-C-GT--------AGG----------
-----AATAAA--------GGCC-T--T-TA--TATTGATA--TAT-AGGCAGTAGGGCAA----TCGGTGA
G---ACT-TCAGCGATGT-------CTA-ATAAACTGGTGA--GAT----AATTA-G--GTCCGTAAGTT-A
A-TAT----A--CGT----CT-GTCT-ATATACT-------CTG----CACTACT--AC--TTTGAT-TT-T
GC-----------CA-TGTG-AGTT-ATACATTG--------TT---------AGTATTTG-TGGTTGGATG
TA---CTC-GTTAGA------TAGACTACCTCGGG--TATATACTTATG-------C-----CTTC--AGCT
AGA-G---CTCCTA-CGGAGGTGC-AACAATG--GATTTTGACGCTA-CG---AG---GT-C-T---G-GAA
ACTACTG--GGG-TGGGTTGTA-TTTTGGTGAAA-AAG-----------TCCGAAA---AATAGCCGAAAAT
GGCCCGAA--A-------ACCCAAACT------------------TTTCTG-----------------GTCC
TCCGGGTA-GGG-GCGTTC-----------------------------------------------------
------------------------------------------------------------------------
------------------------------------------------------------------------
------------------------------------------------------------------------
----------------------
>JX156487.1_Leishmania_chagasi_isolate_Dog2_clone_27_note_minicircle_class_15,_partial_sequence;_kinetoplast/1-705
------------------------------------------------------------------------
------------------------------------------------------------------------
------------------------------------------------------------------------
-------GG-TTGGTGTAAAATAGGGCCG--GGTG-GAGGGGAATTTCGCT--------------------G
GGTTGACTGGAA-----------------------------ATAG---GCCTCCTAGCCCG-TATAA-T-TC
GGGG-GTTGTA--GC----TTTT---TGGATGATTT-AAACTTTATTTTTCTTT-A--CTT--GTG-GGTT-
G-----G--CCATG-G--GTCTT-TG-GT--ACTAT-ATT-G-------GCTT-TGGC-GTTGTCGGT-T-T
TGGCTT-TCATGCGTTT-GATTTGTG--C--T--TATTTATTTATAAATGTTGGTGTACACGTAGT--T---
--GGACACTT-GGATG-TTATGTGCC-------TC--CGGCGAAGGTCTTTCGATGACCGG-GGAGATAA--
-C-TATAGGTCCTT-A-GGCTA-TAG--G-TAGCGTGT----AGGT-C-GT--------AGG----------
-----AATAAA--------GGCCTT--T-TA--TATTGATA--TAT-AGGCAGTAGGGCAA----TCGGTGA
G---ACT-TCAGCGATGT-------CTA-ATAAACTGGTGA--GAT----A-TTA-G--GTCCGTAAGTT-A
A-TAT----A--CGT----CT-GTCT-ATATACT-------CTG----CACTACT--AC--TTTGAT-TT-T
GC-----------CA-TGTG-AGTT-ATACATTG--------TT---------AGTATTTG-TGGTTGGATG
TA---CTC-GTTAGA------TAGACTACCTCGGG--TATATACTTATG-------C-----CTTC--AGCT
AGA-G---CTCCTA-CGGAGGTGC-AACAATG--GATTTTGACGCTA-CG---AG---GT-C-T---G-GAA
ACTACTG--GGG-TGGGTTGTA-TTTTGGTGAAA-AAG-----------TCCGAAA---AATAGCCGAAAAT
GGCCCGAA--A-------ACCCAAACT------------------TTTCTG-----------------GTCC
TCCGGGTA-GGG-GCGTTC-----------------------------------------------------
------------------------------------------------------------------------
------------------------------------------------------------------------
------------------------------------------------------------------------
----------------------
>JX156488.1_Leishmania_chagasi_isolate_Human_clone_14_note_minicircle_class_15,_partial_sequence;_kinetoplast/1-705
------------------------------------------------------------------------
------------------------------------------------------------------------
------------------------------------------------------------------------
-------GG-TTGGTGTAAAATAGGGCCG--GGTG-GAGGGGAATTTCGCT--------------------G
GGTTGACTGGAA-----------------------------ATAG---GCCTCCTAGCCCG-TATAA-T-TC
GGGG-GTTGTA--GC----TTTT---TGGATGATTT-AAACTTTATTTTTCTTT-A--CTT--GTG-GGTT-
G-----G--CCATG-G--GTCTT-TG-GT--ACTAT-ATT-G-------GCTT-TGGC-GTTGTCGGT-T-T
TGGCTT-TCATGCGTTT-GATTTGTG--C--T--TATTTATTTATAAATGTTGGTGTACACGTAGT--T---
--GGACACTT-GGATG-TTATGTGCC-------TC--CGGCGAAGGTCTTTCGATGACCGG-GGAGATAA--
-C-TATAGGTCCTT-A-GGCTA-TAG--G-TAGCGTGT----AGGT-C-GT--------AGG----------
-----AATAAA--------GGCCTT--T-TA--TATTGATA--TAT-AGGCAGTAGGGCAA----TCGGTGA
G---ACT-TCAGCGATGT-------CTA-ATAAACTGGTGA--GAT----A-TTA-G--GTCCGTAAGTT-A
A-TAT----A--CGT----CT-GTCT-ATATACT-------CTG----CACTACT--AC--TTTGAT-TT-T
GC-----------CA-TGTG-AGTT-ATACATTG--------TT---------AGTATTTG-TGGTTGGATG
TA---CTC-GTTAGA------TAGACTACCTCGGG--TATATACTTATG-------C-----CTTC--AGCT
AGA-G---CTCCTA-CGGAGGTGC-AACAATG--GATTTTGACGCTA-CG---AG---GT-C-T---G-GAA
ACTACTG--GGG-TGGGTTGTA-TTTTGGTGAAA-AAG-----------TCCGAAA---AATAGCCGAAAAT
GGCCCGAA--A-------ACCCAAACT------------------TTTCTG-----------------GTCC
TCCGGGTA-GGG-GCGTTC-----------------------------------------------------
------------------------------------------------------------------------
------------------------------------------------------------------------
------------------------------------------------------------------------
----------------------
>JX156489.1_Leishmania_chagasi_isolate_Human_clone_5_note_minicircle_class_15,_partial_sequence;_kinetoplast/1-705
------------------------------------------------------------------------
------------------------------------------------------------------------
------------------------------------------------------------------------
-------GG-TTGGTGTAAAATAGGGCCG--GGTG-GAGGGGAATTTCGCT--------------------G
GGTTGACTGGAA-----------------------------ATAG---GCCTCCTAGCCCG-TATAA-T-TC
GGGG-GTTGTA--GC----TTTT---TGGATGATTT-AAACTTTATTTTTCTTT-A--CTT--GTG-GGTT-
G-----G--CCATG-G--GTCTT-TG-GT--ACTAT-ATT-G-------GCTT-TGGC-GTTGTCGGT-T-T
TGGCTT-TCATGCGTTT-GATTTGTG--C--T--TATTTATTTATAAATGTTGGTGTACACGTAGT--T---
--GGACACTT-GGATG-TTATGTGCC-------TC--CGGCGAAGGTCTTTCGATGACCGG-GGAGATAA--
-C-TATAGGTCCTT-A-GGCTA-TAG--G-TAGCGTGT----AGGT-C-GT--------AGG----------
-----AATAAA--------GGCCTT--T-TA--TATTGATA--TAT-AGGCAGTAGGGCAA----TCGGTGA
G---ACT-TCAGCGATGT-------CTA-ATAAACTGGTGA--GAT----A-TTA-G--GTCCGTAAGTT-A
A-TAT----A--CGT----CT-GTCT-ATATACT-------CTG----CACTACT--AC--TTTGAT-TT-T
GC-----------CA-TGTG-AGTT-ATACATTG--------TT---------AGTATTTG-TGGTTGGATG
TA---CTC-GTTAGA------TAGACTACCTCGGG--TATATACTTATG-------C-----CTTC--AGCT
AGA-G---CTCCTA-CGGAGGTGC-AACAATG--GATTTTGACGCTA-CG---AG---GT-C-T---G-GAA
ACTACTG--GGG-TGGGTTGTA-TTTTGGTGAAA-AAG-----------TCCGAAA---AATAGCCGAAAAT
GGCCCGAA--A-------ACCCAAACT------------------TTTCTG-----------------GTCC
TCCGGGTA-GGG-GCGTTC-----------------------------------------------------
------------------------------------------------------------------------
------------------------------------------------------------------------
------------------------------------------------------------------------
----------------------
>JX156490.1_Leishmania_chagasi_isolate_MS2Dog_clone_51_note_minicircle_class_15,_partial_sequence;_kinetoplast/1-705
------------------------------------------------------------------------
------------------------------------------------------------------------
------------------------------------------------------------------------
-------GG-TTGGTGTAAAATAGGGCCG--GGTG-GAGGGGAATTTCGCT--------------------G
GGTTGACTGGAA-----------------------------ATAG---GCCTCCTAGCCCG-TATAA-T-TC
GGGG-GTTGTA--GC----TTTT---TGGATGATTT-AAACTTTATTTTTCTTT-A--CTT--GTG-GGTT-
G-----G--CCATG-G--GTCTT-TG-GT--ACTAT-ATT-G-------GCTT-TGGC-GTTGTCGGT-T-T
TGGCTT-TCATGCGTTT-GATTTGTG--C--T--TATTTATTTATAAATGTTGGTGTACACGTAGT--T---
--GGACACTT-GGATG-TTATGTGCC-------TC--CGGCGAAGGTCTTTCGATGACCGG-GGAGGTAA--
-C-TATAGGTCCTT-A-GGCTA-TAG--G-TAGCGTGT----AGGT-C-GT--------AGG----------
-----AATAAA--------GGCC-T--T-TA--TATTGATA--TAT-AGGCAGTAGGGCAA----TCGGTGA
G---ACT-TCAGCGATGT-------CTA-ATAAACTGGTGA--GAT----AATTA-G--GTCCGTAAGTT-A
A-TAT----A--CGT----CT-GTCT-ATATACT-------CTG----CACTACT--AC--TTTGAT-TT-T
GC-----------CA-TGTG-AGTT-ATACATTG--------TT---------AGTATTTG-TGGTTGGATG
TA---CTC-GTTAGA------TAGACTACCTCGGG--TATATACTTATG-------C-----CTTC--AGCT
AGA-G---CTCCTA-CGGAGGTGC-AACAATG--GATTTTGACGCTA-CG---AG---GT-C-T---G-GAA
ACTACTG--GGG-TGGGTTGTA-TTTTGGTGAAA-AAG-----------TCCGAAA---AATAGCCGAAAAT
GGCCCGAA--A-------ACCCAAACT------------------TTTCTG-----------------GTCC
TCCGGGTA-GGG-GCGTTC-----------------------------------------------------
------------------------------------------------------------------------
------------------------------------------------------------------------
------------------------------------------------------------------------
----------------------
>JX156491.1_Leishmania_chagasi_isolate_Dog2_clone_33_note_minicircle_class_15,_partial_sequence;_kinetoplast/1-705
------------------------------------------------------------------------
------------------------------------------------------------------------
------------------------------------------------------------------------
-------GG-TTGGTGTAAAATAGGGCCG--GGTG-GAGGGGAATTTCGCT--------------------G
GGTTGACTGGAA-----------------------------ATAG---GCCTCCTAGCCCG-TATAA-T-TC
GGGG-GTTGTA--GC----TTTT---TGGATGATTT-AAACTTTATTTTTCTTT-A--CTT--GTG-GGTT-
G-----G--CCATG-G--GTCTT-TG-GT--ACTAT-ATT-G-------GCTT-TGGC-GTTGTCGGT-T-T
TGGCTT-TCATGCGTTT-GATTTGTG--C--T--TATTTATTTATAAATGTTGGTGTACACGTAGT--T---
--GGACACTT-GGATG-TTATGTGCC-------TC--CGGCGAAGGTCTTTCGATGACCGG-GGAGATAA--
-C-TATAGGTCCTT-A-GGCTA-TAG--G-TAGCGTGT----AGGT-C-GT--------AGG----------
-----AATAAA--------GGCCTT--T-TA--TATTGATA--TAT-AGGCAGTAGGGCAA----TCGGTGA
G---ACT-TCAGCGATGT-------CTA-ATAAACTGGTGA--GAT----A-TTA-G--GTCCGTAAGTT-A
A-TAT----A--CGT----CT-GTCT-ATATACT-------CTG----CACTACT--AC--TTTGAT-TT-T
GC-----------CA-TGTG-AGTT-ATACATTG--------TT---------AGTATTTG-TGGTTGGATG
TA---CTC-GTTAGA------TAGACTACCTCGGG--TATATACTTATG-------C-----CTTC--AGCT
AGA-G---CTCCTA-CGGAGGTGC-AACAATG--GATTTTGACGCTA-CG---AG---GT-C-T---G-GAA
ACTACTG--GGG-TGGGTTGTA-TTTTGGTGAAA-AAG-----------TCCGAAA---AATAGCCGAAAAT
GGCCCGAA--A-------ACCCAAACT------------------TTTCTG-----------------GTCC
TCCGGGTA-GGG-GCGTTC-----------------------------------------------------
------------------------------------------------------------------------
------------------------------------------------------------------------
------------------------------------------------------------------------
----------------------
>JX156492.1_Leishmania_chagasi_isolate_MS2Dog_clone_54_note_minicircle_class_15,_partial_sequence;_kinetoplast/1-705
------------------------------------------------------------------------
------------------------------------------------------------------------
------------------------------------------------------------------------
-------GG-TTGGTGTAAAATAGGGCCG--GATG-GAGGGGAATTTCGCT--------------------G
GGTTGACTGGAA-----------------------------ATAG---GCCTCCTAGCCCG-TATAA-T-TC
GGGG-GTTGTA--GC----TTTT---TGGATGATTT-AAACTTTATTTTTCTTT-A--CTT--GTG-GGTT-
G-----G--CCATG-G--GTCTT-TG-GT--ACTAT-ATT-G-------GCTT-TGGC-GTTGTCGGT-T-T
TGGCTT-TCATGCGTTT-GATTTGTG--C--T--TATTTATTTATAAATGTTGGTGTACACGTAGT--T---
--GGACACTT-GGATG-TTATGTGCC-------TC--CGGCGAAGGTCTTTCGATGACCGG-GGAGGTAA--
-C-TATAGGTCCTT-A-GGCTA-TAG--G-TAGCGTGT----AGGT-C-GT--------AGG----------
-----AATAAA--------GGCC-T--T-TA--TATTGATA--TAT-AGGCAGTAGGGCAA----TCGGTGA
G---ACT-TCAGCGATGT-------CTA-ATAAACTGGTGA--GAT----AATTA-G--GTCCGTAAGTT-A
A-TAT----A--CGT----CT-GTCT-ATATACT-------CTG----CACTACT--AC--TTTGAT-TT-T
GC-----------CA-TGTG-AGTT-ATACATTG--------TT---------AGTATTTG-TGGTTGGATG
TA---CTC-GTTAGA------TAGACTACCTCGGG--TATATACTTATG-------C-----CTTC--AGCT
AGA-G---CTCCTA-CGGAGGTGC-AACAATG--GATTTTGACGCTA-CG---AG---GT-C-T---G-GAA
ACTACTG--GGG-TGGGTTGTA-TTTTGGTGAAA-AAG-----------TCCGAAA---AATAGCCGAAAAT
GGCCCGAA--A-------ACCCAAACT------------------TTTCTG-----------------GTCC
TCCGGGTA-GGG-GCGTTC-----------------------------------------------------
------------------------------------------------------------------------
------------------------------------------------------------------------
------------------------------------------------------------------------
----------------------
>JX156493.1_Leishmania_chagasi_isolate_Dog3_clone_21_note_minicircle_class_15,_partial_sequence;_kinetoplast/1-705
------------------------------------------------------------------------
------------------------------------------------------------------------
------------------------------------------------------------------------
-------GG-TTGGTGTAAAATAGGGCCG--GGTG-GAGGGGAATTTCGCT--------------------G
GGTTGACTGGAA-----------------------------ATAG---GCCTCCTAGCCCG-TATAA-T-TC
GGGG-GTTGTA--GC----TTTT---TGGATGATTT-AAACTTTATTTTTCTTT-A--CTT--GTG-GGTT-
G-----G--CCATG-G--GTCTT-TG-GT--ACTAT-ATT-G-------GCTT-TGGC-GTTGTCGGT-T-T
TGGCTT-TCATGCGTTT-GATTTGTG--C--T--TATTTATTTATAAATGTTGGTGTACACGTAGT--T---
--GGACACTT-GGATG-TTATGTGCC-------TC--CGGCGAAGGTCTTTCGATGACCGG-GGAGATAA--
-C-TATAGGTCCTT-A-GGCTA-TAG--G-TAGCGTGT----AGGT-C-GT--------AGG----------
-----AATAAA--------GGCCTT--T-TA--TATTGATA--TAT-AGGCAGTAGGGCAA----TCGGTGA
G---ACT-TCAGCGATGT-------CTA-ATAAACTGGTGA--GAT----A-TTA-G--GTCCGTAAGTT-A
A-TAT----A--CGT----CT-GTCT-ATATACT-------CTG----CACTACT--AC--TTTGAT-TT-T
GC-----------CA-TGTG-AGTT-ATACATTG--------TT---------AGTATTTG-TGGTTGGATG
TA---CTC-GTTAGA------TAGACTACCTCGGG--TATATACTTATG-------C-----CTTC--AGCT
AGA-G---CTCCTA-CGGAGGTGC-AACAATG--GATTTTGACGCTA-CG---AG---GT-C-T---G-GAA
ACTACTG--GGG-TGGGTTGTA-TTTTGGTGAAA-AAG-----------TCCGAAA---AATAGCCGAAAAT
GGCCCGAA--A-------ACCCAAACT------------------TTTCTG-----------------GTCC
TCCGGGTA-GGG-GCGTTC-----------------------------------------------------
------------------------------------------------------------------------
------------------------------------------------------------------------
------------------------------------------------------------------------
----------------------
>JX156494.1_Leishmania_chagasi_isolate_MS2Dog_clone_8_note_minicircle_class_15,_partial_sequence;_kinetoplast/1-705
------------------------------------------------------------------------
------------------------------------------------------------------------
------------------------------------------------------------------------
-------GG-TTGGTGTAAAATAGGGCCG--GGTG-GAGGGGAATTTCGCT--------------------G
GGTTGACTGGAA-----------------------------ATAG---GCCTCCTAGCCCG-TATAA-T-TC
GGGG-GTTGTA--GC----TTTT---TGGATGATTT-AAACTTTATTTTTCTTT-A--CTT--GTG-GGTT-
G-----G--CCATG-G--GTCTT-TG-GT--ACTAT-ATT-G-------GCTT-TGGC-GTTGTCGGT-T-T
TGGCTT-TCATGCGTTT-GATTTGTG--C--T--TATTTATTTATAAATGTTGGTGTACACGTAGT--T---
--GGACACTT-GGATG-TTATGTGCC-------TC--CGGCGAAGGTCTTTCGATGACCGG-GGAGGTAA--
-C-TATAGGTCCTT-A-GGCTA-TAG--G-TAGCGTGT----AGGT-C-GT--------AGG----------
-----AATAAA--------GGCC-T--T-TA--TATTGATA--TAT-AGGCAGTAGGGCAA----TCGGTGA
G---ACT-TCAGCGATGT-------CTA-ATAAACTGGTGA--GAT----AATTA-G--GTCCGTAAGTT-A
A-TAT----A--CGT----CT-GTCT-ATATACT-------CTG----CACTACT--AC--TTTGAT-TT-T
GC-----------CA-TGTG-AGTT-ATACATTG--------TT---------AGTATTTG-TGGTTGGATG
TA---CTC-GTTAGA------TAGACTACCTCGGG--TATATACTTATG-------C-----CTTC--AGCT
AGA-G---CTCCTA-CGGAGGTGC-AACAATG--GATTTTGACGCTA-CG---AG---GT-C-T---G-GAA
ACTACTG--GGG-TGGGTTGTA-TTTTGGTGAAA-AAG-----------TCCGAAA---AATAGCCGAAAAT
GGCCCGAA--A-------ACCCAAACT------------------TTTCTG-----------------GTCC
TCCGGGTA-GGG-GCGTTC-----------------------------------------------------
------------------------------------------------------------------------
------------------------------------------------------------------------
------------------------------------------------------------------------
----------------------
>JX156495.1_Leishmania_chagasi_isolate_MS2Dog_clone_38_note_minicircle_class_15,_partial_sequence;_kinetoplast/1-705
------------------------------------------------------------------------
------------------------------------------------------------------------
------------------------------------------------------------------------
-------GG-TTGGTGTAAAATAGGGCCG--GGTG-GAGGGGAATTTCGCT--------------------G
GGTTGACTGGAA-----------------------------ATAG---GCCTCCTAGCCCG-TATAA-T-TC
GGGG-GTTGTA--GC----TTTT---TGGATGATTT-AAACTTTATTTTTCTTT-A--CTT--GTG-GGTT-
G-----G--CCATG-G--GTCTT-TG-GT--ACTAT-ATT-G-------GCTT-TGGC-GTTGTCGGT-T-T
TGGCTT-TCATGCGTTT-GATTTGTG--C--T--TATTTATTTATAAATGTTGGTGTACACGTAGT--T---
--GGACACTT-GGATG-TTATGTGCC-------TC--CGGCGAAGGTCTTTCGATGACCGG-GGAGGTAA--
-C-TATAGGTCCTT-A-GGCTA-TAG--G-TAGCGTGT----AGGT-C-GT--------AGG----------
-----AATAAA--------GGCC-T--T-TA--TATTGATA--TAT-AGGCAGTAGGGCAA----TCGGTGA
G---ACT-TCAGCGATGT-------CTA-ATAAACTGGTGA--GAT----AATTA-G--GTCCGTAAGTT-A
A-TAT----A--CGT----CT-GTCT-ATATACT-------CTG----CACTACT--AC--TTTGAT-TT-T
GC-----------CA-TGTG-AGTT-ATACATTG--------TT---------AGTATTTG-TGGTTGGATG
TA---CTC-GTTAGA------TAGACTACCTCGGG--TATATACTTATG-------C-----CTTC--AGCT
AGA-G---CTCCTA-CGGAGGTGC-AACAATG--GATTTTGACGCTA-CG---AG---GT-C-T---G-GAA
ACTACTG--GGG-TGGGTTGTA-TTTTGGTGAAA-AAG-----------TCCGAAA---AATAGCCGAAAAT
GGCCCGAA--A-------ACCCAAACT------------------TTTCTG-----------------GTCC
TCCGGGTA-GGG-GCGTTC-----------------------------------------------------
------------------------------------------------------------------------
------------------------------------------------------------------------
------------------------------------------------------------------------
----------------------
>JX156496.1_Leishmania_chagasi_isolate_Dog3_clone_29_note_minicircle_class_15,_partial_sequence;_kinetoplast/1-705
------------------------------------------------------------------------
------------------------------------------------------------------------
------------------------------------------------------------------------
-------GG-TTGGTGTAAAATAGGGCCG--GGTG-GAGGGGAATTTCGCT--------------------G
GGTTGACTGGAA-----------------------------ATAG---GCCTCCTAGCCCG-TATAA-T-TC
GGGG-GTTGTA--GC----TTTT---TGGATGATTT-AAACTTTATTTTTCTTT-A--CTT--GTG-GGTT-
G-----G--CCATG-G--GTCTT-TG-GT--ACTAT-ATT-G-------GCTT-TGGC-GTTGTCGGT-T-T
TGGCTT-TCATGCGTTT-GATTTGTG--C--T--TATTTATTTATAAATGTTGGTGTACACGTAGT--T---
--GGACACTT-GGATG-TTATGTGCC-------TC--CGGCGAAGGTCTTTCGATGACCGG-GGAGGTAA--
-C-TATAGGTCCTT-A-GGCTA-TAG--G-TAGCGTGT----AGGT-C-GT--------AGG----------
-----AATAAA--------GGCC-T--T-TA--TATTGATA--TAT-AGGCAGTAGGGCAA----TCGGTGA
G---ACT-TCAGCGATGT-------CTA-ATAAACTGGTGA--GAT----AATTA-G--GTCCGTAAGTT-A
A-TAT----A--CGT----CT-GTCT-ATATACT-------CTG----CACTACT--AC--TTTGAT-TT-T
GC-----------CA-TGTG-AGTT-ATACATTG--------TT---------AGTATTTG-TGGTTGGATG
TA---CTC-GTTAGA------TAGACTACCTCGGG--TATATACTTATG-------C-----CTTC--AGCT
AGA-G---CTCCTA-CGGAGGTGC-AACAATG--GATTTTGACGCTA-CG---AG---GT-C-T---G-GAA
ACTACTG--GGG-TGGGTTGTA-TTTTGGTGAAA-AAG-----------TCCGAAA---AATAGCCGAAAAT
GGCCCGAA--A-------ACCCAAACT------------------TTTCTG-----------------GTCC
TCCGGGTA-GGG-GCGTTC-----------------------------------------------------
------------------------------------------------------------------------
------------------------------------------------------------------------
------------------------------------------------------------------------
----------------------
>JX156497.1_Leishmania_chagasi_isolate_MS3Dog_clone_8_note_minicircle_class_15,_partial_sequence;_kinetoplast/1-705
------------------------------------------------------------------------
------------------------------------------------------------------------
------------------------------------------------------------------------
-------GG-TTGGTGTAAAATAGGGCCG--GGTG-GAGGGGAATTTCGCT--------------------G
GGTTGACTGGAA-----------------------------ATAG---GCCTCCTAGCCCG-TATAA-T-TC
GGGG-GTTGTA--GC----TTTT---TGGATGATTT-AAACTTTATTTTTCTTT-A--CTT--GTG-GGTT-
G-----G--CCATG-G--GTCTT-TG-GT--ACTAT-ATT-G-------GCTT-TGGC-GTTGTCGGT-T-T
TGGCTT-TCATGCGTTT-GATTTGTG--C--T--TATTTATTTATAAATGTTGGTGTACACGTAGT--T---
--GGACACTT-GGATG-TTATGTGCC-------TC--CGGCGAAGGTCTTTCGATGACCGG-GGAGATAA--
-C-TATAGGTCCTT-A-GGCTA-TAG--G-TAGCGTGT----AGGT-C-GT--------AGG----------
-----AATAAA--------GGCCTT--T-TA--TATTGATA--TAT-AGGCAGTAGGGCAA----TCGGTGA
G---ACT-TCAGCGATGT-------CTA-ATAGACTGGTGA--GAT----A-TTA-G--GTCCGTAAGTT-A
A-TAT----A--CGT----CT-GTCT-ATATACT-------CTG----CACTACT--AC--TTTGAT-TT-T
GC-----------CA-TGTG-AGTT-ATACATTG--------TT---------AGTATTTG-TGGTTGGATG
TA---CTC-GTTAGA------TAGACTACCTCGGG--TATATACTTATG-------C-----CTTC--AGCT
AGA-G---CTCCTA-CGGAGGTGC-AACAATG--GATTTTGACGCTA-CG---AG---GT-C-T---G-GAA
ACTACTG--GGG-TGGGTTGTA-TTTTGGTGAAA-AAG-----------TCCGAAA---AATAGCCGAAAAT
GGCCCGAA--A-------ACCCAAACT------------------TTTCTG-----------------GTCC
TCCGGGTA-GGG-GCGTTC-----------------------------------------------------
------------------------------------------------------------------------
------------------------------------------------------------------------
------------------------------------------------------------------------
----------------------
>JX156498.1_Leishmania_chagasi_isolate_MS2Dog_clone_28_note_minicircle_class_15,_partial_sequence;_kinetoplast/1-708
------------------------------------------------------------------------
------------------------------------------------------------------------
------------------------------------------------------------------------
-------GG-TTGGTGTAAAATAGGGCCGGGTGGA-GTGGGGGATTTCGCT--------------------G
GGTTGACTGGAA-----------------------------ATAG---GCCTCCTAGCCCG-TATAA-T-TC
GGGG-GTTGTA--GC----TTTT---TGGCTGATTT-AAACTTTATTTTTCTTT-A--CTT--GTG-GGTT-
G-----G--CCATG-G--GTCTT-TG-GT--ACTAT-ATT-G-------GCTT-TGGC-GTTGTCGGT-T-T
TGGCTT-TCATGCGTTT-GATTTGTG--C--T--TATTTATTTATAAATGTTGGTGTACACGTAGT--T---
--GGACACTT-GGATG-TTATGTGCC-------TC--CGGCGAAGGTCTTTCGATGACCGG-GGAGATAA--
-C-TATAGGTCCTT-A-GGCTA-TAG--G-TAGCGTGT----AGGT-C-GT--------AGG----------
-----AATAAA--------GGCCTT--T-TA--TATTGGTA--TAT-AGGCAGTAGGGCAA----TCGGTGA
G---ACT-TCAGCGATGT-------CTA-ATAAACTGGTGA--GAT----AATTA-G--GCCCGTAAGTT-A
A-TAT----A--CGT----CT-GTCT-ATATACT-------CTG----CACTACT--AC--TTTGAT-TT-T
GC-----------CA-TGTG-AGTT-ATACATTG--------TT---------AGTATTTG-TGGTTGGATG
TA---CTC-GTTAGA------TAGACTACCTCGGG--TATATACTTATG-------C-----CTTC--AGCT
AGA-G---CTCCTA-CGGAGGTGC-AACAATG--GATTTTGACGCTA-CG---AG---GT-C-T---G-GAA
ACTACTG--GGG-TGGGTTGTA-TTTTGGTGAAA-AAG-----------TCCGAAA---AATAGCCGAAAAT
GGCCCGAA--A-------ACCCAAACT------------------TTTCTG-----------------GTCC
TTCGGGTA-GGG-GCGTTC-----------------------------------------------------
------------------------------------------------------------------------
------------------------------------------------------------------------
------------------------------------------------------------------------
----------------------
>JX156499.1_Leishmania_chagasi_isolate_MS3Dog_clone_69_note_minicircle_class_15,_partial_sequence;_kinetoplast/1-708
------------------------------------------------------------------------
------------------------------------------------------------------------
------------------------------------------------------------------------
-------GG-TTGGTGTAAAATAGGGCCGGGTGGA-GTGGGGGATTTCGCT--------------------G
GGTTGACTGGAA-----------------------------ATAG---GCCTCCTAGCCCG-TATAA-T-TC
GGGG-GTTGTA--GC----TTTT---TGGCTGATTT-AAACTTTATTTTTCTTT-A--CTT--GTG-GGTT-
G-----G--CCATG-G--GTCTT-TG-GT--ACTAT-ATT-G-------GCTT-TGGC-GTTGTCGGT-T-T
TGGCTT-TCATGCGTTT-GATTTGTG--C--T--TATTTATTTATAAATGTTGGTGTACACGTAGT--T---
--GGACACTT-GGATG-TTATGTGCC-------TC--CGGCGAAGGTCTTTCGATGACCGG-GGAGATAA--
-C-TATAGGTCCTT-A-GGCTA-TAG--G-TAGCGTGT----AGGT-C-GT--------AGG----------
-----AATAAA--------GGCCTT--T-TA--TATTGGTA--TAT-AGGCAGTAGGGCAA----TCGGTGA
G---ACT-TCAGCGATGT-------CTA-ATAAACTGGTGA--GAT----AATTA-G--GCCCGTAAGTT-A
A-TAT----A--CGT----CT-GTCT-ATATACT-------CTG----CACTACT--AC--TTTGAT-TT-T
GC-----------CA-TGTG-AGTT-ATACATTG--------TT---------AGTATTTG-TGGTTGGATG
TA---CTC-GTTAGA------TAGACTACCTCGGG--TATATACTTATG-------C-----CTTC--AGCT
AGA-G---CTCCTA-CGGAGGTGC-AACAATG--GATTTTGACGCTA-CG---AG---GT-C-T---G-GAA
ACTACTG--GGG-TGGGTTGTA-TTTTGGTGAAA-AAG-----------TCCGAAA---AATAGCCGAAAAT
GGCCCGAA--A-------ACCCAAACT------------------TTTCTG-----------------GTCC
TTCGGGTA-GGG-GCGTTC-----------------------------------------------------
------------------------------------------------------------------------
------------------------------------------------------------------------
------------------------------------------------------------------------
----------------------
>JX156500.1_Leishmania_chagasi_isolate_MS3Dog_clone_7_note_minicircle_class_15,_partial_sequence;_kinetoplast/1-680
------------------------------------------------------------------------
------------------------------------------------------------------------
------------------------------------------------------------------------
-------------------------------------TGGGGGATTTCGCT--------------------G
GGTTGACTGGAA-----------------------------ATAG---GCCTCCTAGCCCG-TATAA-T-TC
GGGG-GTTGTA--GC----TTTT---TGGCTGATTT-AAACTTTATTTTTCTTT-A--CTT--GTG-GGTT-
G-----G--CCATG-G--GTCTT-TG-GT--ACTAT-ATT-G-------GCTT-TGGC-GTTGTCGGT-T-T
TGGCTT-TCATGCGTTT-GATTTGTG--C--T--TATTTATTTATAAATGTTGGTGTACACGTAGT--T---
--GGACACTT-GGATG-TTATGTGCC-------TC--CGGCGAAGGTCTTTCGATGACCGG-GGAGATAA--
-C-TATAGGTCCTT-A-GGCTA-TAG--G-TAGCGTGT----AGGT-C-GT--------AGG----------
-----AATAAA--------GGCCTT--T-TA--TATTGGTA--TAT-AGGCAGTAGGGCAA----TCGGTGA
G---ACT-TCAGCGATGT-------CTA-ATAAACTGGTGA--GAT----AATTA-G--GCCCGTAAGTT-A
A-TAT----A--CGT----CT-GTCT-ATATACT-------CTG----CACTACT--AC--TTTGAT-TT-T
GC-----------CA-TGTG-AGTT-ATACATTG--------TT---------AGTATTTG-TGGTTGGATG
TA---CTC-GTTAGA------TAGACTACCTCGGG--TATATACTTATG-------C-----CTTC--AGCT
AGA-G---CTCCTA-CGGAGGTGC-AACAATG--GATTTTGACGCTA-CG---AG---GT-C-T---G-GAA
ACTACTG--GGG-TGGGTTGTA-TTTTGGTGAAA-AAG-----------TCCGAAA---AATAGCCGAAAAT
GGCCCGAA--A-------ACCCAAACT------------------TTTCTG-----------------GTCC
TTCGGGTA-GGG-GCGTTC-----------------------------------------------------
------------------------------------------------------------------------
------------------------------------------------------------------------
------------------------------------------------------------------------
----------------------
>JX156501.1_Leishmania_chagasi_isolate_Dog2_clone_16_note_minicircle_class_15,_partial_sequence;_kinetoplast/1-692
------------------------------------------------------------------------
------------------------------------------------------------------------
------------------------------------------------------------------------
------------------------GGCCGGGTGGA-GTGGGGGATTTCGCT--------------------G
GGTTGACTGGAA-----------------------------ATAG---GCCTCCTAGCCCG-TATAA-T-TC
GGGG-GTTGTA--GC----TTTT---TGGCTGATTT-AAACTTTATTTTTCTTT-A--CTT--GTG-GGTT-
G-----G--CCATG-G--GTCTT-TG-GT--ACTAT-ATT-G-------GCTT-TGGC-GTTGTCGGT-T-T
TGGCTT-TCATGCGTTT-GATTTGTG--C--T--TATTTATTTATAAATGTTGGTGTACACGTAGT--T---
--GGACACTT-GGATG-TTATGTGCC-------TC--CGGCGAAGGTCTTTCGATGACCGG-GGAGATAA--
-C-TATAGGTCCTT-A-GGCTA-TAG--G-TAGCGTGT----AGGT-C-GT--------AGG----------
-----AATAAA--------GGCCTT--T-TA--TATTGGTA--TAT-AGGCAGTAGGGCAA----TCGGTGA
G---ACT-TCAGCGATGT-------CTA-ATAAACTGGTGA--GAT----AATTA-G--GCCCGTAAGTT-A
A-TAT----A--CGT----CT-GTCT-ATATACT-------CTG----CACTACT--AC--TTTGAT-TT-T
GC-----------CA-TGTG-AGTT-ATACATTG--------TT---------AGTATTTG-TGGTTGGATG
TA---CTC-GTTAGA------TAGACTACCTCGGG--TATATACTTATG-------C-----CTTC--AGCT
AGA-G---CTCCTA-CGGAGGTGC-AACAATG--GATTTTGACGCTA-CG---AG---GT-C-T---G-GAA
ACTACTG--GGG-TGGGTTGTA-TTTTGGTGAAA-AAG-----------TCCGAAA---AATAGCCGAAAAT
GGCCCGAA--A-------ACCCAAACT------------------TTTCTG-----------------GTCC
TTCGGGTA-GGG-GCGTTC-----------------------------------------------------
------------------------------------------------------------------------
------------------------------------------------------------------------
------------------------------------------------------------------------
----------------------
>JX156502.1_Leishmania_chagasi_isolate_Dog3_clone_25_note_minicircle_class_16,_partial_sequence;_kinetoplast/1-718
------------------------------------------------------------------------
------------------------------------------------------------------------
------------------------------------------------------------------------
-------GG-TTGGTGTAAAATAGGGCCGGGTGGTGGCTGGGAA-TTGG---------CTCTCC-TGGGCTA
GGGTGGCTCGAG-ACCATGG-------------------GCCCTG--GGCACACTTTTGGG--CCTG-G-CT
GGCT-TTTGAC-TGG----GATT-GG-GCGTTAAAC-CCTGGTCTGGGTGGTTG-G-GATTG-GGA-TTTGA
T-----G--GCTT--G--AGTG--TG-GT--GTT-T-GGAG----GCGGTTTG-GGGT-TGAATTCTA-T-G
CATTTG-T----------TGGA------------T---GTAGTTGGGTGGGTATGACT--TTGATGTGT---
--GGTTGGGT-GTTGC-TGGC-CTGA--CCTGGGT--T--GGTTGAGTCGATATTGGCCTT-GCCTCGT---
GG-GGTAAGGGTGT-G-CCCAT--TGTCT-TGTGATTATT-------A-TATA----TAGAATA--TAA--C
----TTATATTT---AAGTTATTAG--T--G---GTCAGAA--CCC-TGCTAA-TAGGAGGG----------
GA-GT-T--ATTC----TCCGGACTATATATATTTATGTAG--AGCGTATCTTAT-T--TATAAG--TAA--
G-AAGGC--T------------GGTA-AACTTCT----AGCTAT----ACATCGT--CTA--CGGTA-AT-T
GCTC-T---GTTAGT-TTTA-TTTTGAT-ATATG--------T----------TATG---------T--TA-
---------TGTGAT------AGA--TCTCTACGT--TAC---AGACTT--C----GAG--TGTACC-TT-T
GCA-T----AGCTC-TGCTGACTT-GCTTGTTGTGGATGGG-TTG-T-GG---GG---GT-TGC---C-TAG
GG-GTGGTTGGA-GACTACGAA-AAATCCTCAAA-AAT-----------GCTCAAA---AATCCCGAAAAAT
GGGCCAAA--A-------TTCCAAACT------------------TTTCTG-----------------GTCC
TCCGGGTA-GGG-GCGTTC-----------------------------------------------------
------------------------------------------------------------------------
------------------------------------------------------------------------
------------------------------------------------------------------------
----------------------
>JX156503.1_Leishmania_chagasi_isolate_Dog1_clone_19_note_minicircle_class_17,_partial_sequence;_kinetoplast/1-709
------------------------------------------------------------------------
------------------------------------------------------------------------
------------------------------------------------------------------------
-------GG-TTGGTGTAAAATAGGGCCGGGTGGTGGCTGAAAA-TTGG---------CTCTCC-TGGGCTG
GATTGGCCTGAG-ACCCTGG-------------------GTCCTG--GGCGTACTTTTGGA--GTTG-G-TG
GGGG-TTTTGA-GCT----TGGA-TT-GCCTTTGAA-ATGGCTACTTTTTGGGT-T-TGTGG-CTG-AATTT
G-----T--GCTGA-G--TTTG--GC-TT--GTA-T-TGTGG-GTTTTGATGG-TTGG-TTTGCCCGA-T-G
GACTGT-TGG--------T---TGCATGG-TCGGC---TGTTAGGTGCTGGGTTTTTG--GATTGGCTG---
--GGTCGCTT-CGAGT-TGGT----------GTGG--G--GTGTTGTTGA----------T-GTGTCTT---
-----------TGG-G-TGCAC--AGGGT-TGGTGGTAACCTCGAT-A-TATA----ATTAATA--TTA--A
----TATTACTA---TATATT------G--G---GGTATTG--CGT-TAGCAT----A-ACA---TAGGAG-
GC-TG-T-------------------TAGTAATTAGAAGCC--GATATATAGTAG-G--TCTGGG--TAATA
G-AACTA--G----T----AGAGTTA-TGTTATA----CAGACT----ATATGTC--ATC--TATTA-TG-G
TATC-T---ATTGC--GTTA-GAAGTCTATGTGG--------C----------TATCGTTG-TATTC--TAT
------TT-TAGTTC------ACT--TGATGAGTT--TTTATATGTGC----------G--TAATGC-CT-A
GCC-T----AAAGA-CTGG---CC-TTCGGCTGCTATACGC-ATT-G-GT---GG---CG-TGG---T-TGC
CG-TGGGCTGAA-AGTGCCCTA-TATGGGTCAAA-AAT-----------CCCAAAA---ATAGGCCGAAAAA
TGGGGGAA--T-------TCCCAAACT------------------TTTCTG-----------------GTCC
TTCGGGTA-GGG-GCGTTC-----------------------------------------------------
------------------------------------------------------------------------
------------------------------------------------------------------------
------------------------------------------------------------------------
----------------------
>JX156504.1_Leishmania_chagasi_isolate_Dog2_clone_20_note_minicircle_class_18,_partial_sequence;_kinetoplast/1-710
------------------------------------------------------------------------
------------------------------------------------------------------------
------------------------------------------------------------------------
-------GG-TTGGTGTAAAATAGGGCCGGGTG----------GTGGTCGGAAATTGGCTCTCC-TGGGTTG
GATTGGCCTGAA-ACCTGGG--------------------TCTGG--AGGCTTTATTTTGG--GCGT-T-CT
GGCT-TGGGTG-GTC----TGGG-TA-GTGGCTTGG-GGGC-TTGTCGCGGGTG-G-ATTTT--GC-GCCTT
G-----G--ACTTT-C--GGC---GG-CG--GCTTT-TGTTGGGATTTTGTTG-TGA--ATAATGTTG-G-G
------------------CACATGCTTTT-GATTTTTG-ATTTTGG-GTTTTGGGAT------T-GGTT---
--GGAT-TCA-TTGAC-GTGG-TTGG--GTCGGAG--GGGGGTT-TGTGGCTTTGACGGCT-GG--------
----GTGGTGGTTG-A-TAGTG--TTAGA-TTGGGTGTTAACTTAG-C-TCTC----TTTGATA--TTT--A
----TATTAAAG---GGAGTTGTT---T------TATAGTC--TGC-GCCGGC--GGC-CAT---AGGGTAC
CT-------TGGTAGCCTTAGGATATAT----TGTGGCCGT--TCTATATAAT------AGAT------ATC
T-TATGT--T--G------GC-ATAC-TAAGATAGGCT---ACA----ATCATAC--ACT-AGGTTA-GC-A
TCTA-T---GTTAGT-G------------GTCAT--------C----------ATAATTTG-CGTTT--TAT
TGT-GTAG-C-----------ATAT-GGTAGACGG--TAGAT--AAG-----------T--TTACAC-GT-A
CTA-G----TTATA-CCTAAAGGT-CTATGCCCTAC----G-GGA-G-TG---CA---AT-TCT---G-ATT
AA-ATTGTGTGG-CGGTCGGAA-AATGCCAAAA--AAT-----------TCGAAAA---ATGGTCGGAGAAA
TGGGGAAT--T-------TCCCAAACT------------------TTTCTG-----------------GTCC
TTCGGGTA-GGG-GCGTTC-----------------------------------------------------
------------------------------------------------------------------------
------------------------------------------------------------------------
------------------------------------------------------------------------
----------------------
>JX156505.1_Leishmania_chagasi_isolate_MS2Dog_clone_39_note_minicircle_class_18,_partial_sequence;_kinetoplast/1-710
------------------------------------------------------------------------
------------------------------------------------------------------------
------------------------------------------------------------------------
-------GG-TTGGTGTAAAATAGGGCCGGGTG----------GTGGTCGGAAATTGGCTCTCC-TGGGTTG
GATTGGCCTGAA-ACCTGGG--------------------TCTGG--AGGCTTTATTTTGG--GCGT-T-CT
GGCT-TGGGTG-GTC----TGGG-TA-GTGGCTTGG-GGGC-TTGTCGCGGGTG-G-ATTTT--GC-GCCTT
G-----G--ACTTT-C--GGC---GG-CG--GCTTT-TGTTGGGATTTTGTTG-TGA--ATAATGTTG-G-G
------------------CACATGCTTTT-GATTTTTG-ATTTTGG-GTTTTGGGAT------T-GGTT---
--GGAT-TCA-TTGAC-GTGG-TTGG--GTCGGAG--GGGGGTT-TGTGGCTTTGACGGCT-GG--------
----GTGGTGGTTG-A-TAGTG--TTAGA-TTGGGTGTTAACTTAG-C-TCTC----TTTGATA--TTT--A
----TATTAAAG---GGAGTTGTT---T------TATAGTC--TGC-GCCGGC--GGC-CAT---AGGGTAC
CT-------TGGTAGCCTTAGGATATAT----TGTGGCCGT--TCTATATAAT------AGAT------ATC
T-TATGT--T--G------GC-ATAC-TAAGATAGGCT---ACA----ATCATAC--ACT-AGGTTA-GC-A
TCTA-T---GTTAGT-G------------GTCAT--------C----------ATAATTTG-CGTTT--TAT
TGT-GTAG-C-----------ATAT-GGTAGACGG--TAGAT--AAG-----------T--TTACAC-GT-A
CTA-G----TTATA-CCTAAAGGT-CTATGCCCTAC----G-GGA-G-TG---CA---AT-TCT---G-ATT
AA-ATTGTGTGG-CGGTCGGAA-AATGCCAAAA--AAT-----------TCGAAAA---ATGGTCGGAGAAA
TGGGGAAT--T-------TCCCAAACT------------------TTTCTG-----------------GTCC
TTCGGGTA-GGG-GCGTTC-----------------------------------------------------
------------------------------------------------------------------------
------------------------------------------------------------------------
------------------------------------------------------------------------
----------------------
>JX156506.1_Leishmania_chagasi_isolate_Dog2_clone_23_note_minicircle_class_18,_partial_sequence;_kinetoplast/1-710
------------------------------------------------------------------------
------------------------------------------------------------------------
------------------------------------------------------------------------
-------GG-TTGGTGTAAAATAGGGCCGGGTG----------GTGGTCGGAAATTGGCTCTCC-TGGGTTG
GATTGGCCTGAA-ACCTGGG--------------------TCTGG--AGGCTTTATTTTGG--GCGT-T-CT
GGCT-TGGGTG-GTC----TGGG-TA-GTGGCTTGG-GGGC-TTGTCGCGGGTG-G-ATTTT--GC-GCCTT
G-----G--ACTTT-C--GGC---GG-CG--GCTTT-TGTTGGGATTTTGTTG-TGA--ATAATGTTG-G-G
------------------CACATGCTTTT-GATTTTTG-ATTTTGG-GTTTTGGGAT------T-GGTT---
--GGAT-TCA-TTGAC-GTGG-TTGG--GTCGGAG--GGGGGTT-TGTGGCTTTGACGGCT-GG--------
----GTGGTGGTTG-A-TAGTG--TTAGA-TTGGGTGTTAACTTAG-C-TCTC----TTTGATA--TTT--A
----TATTAAAG---GGAGTTGTT---T------TATAGTC--TGC-GCCGGC--GGC-CAT---AGGGTAC
CT-------TGGTAGCCTTAGGATATAT----TGTGGCCGT--TCTATATAAT------AGAT------ATC
T-TATGT--T--G------GC-ATAC-TAAGATAGGCT---ACA----ATCATAC--ACT-AGGTTA-GC-A
TCTA-T---GTTAGT-G------------GTCAT--------C----------ATAATTTG-CGTTT--TAT
TGT-GTAG-C-----------ATAT-GGTAGACGG--TAGAT--AAG-----------T--TTACAC-GT-A
CTA-G----TTATA-CCTAAAGGT-CTATGCCCTAC----G-GGA-G-TG---CA---AT-TCT---G-ATT
AA-ATTGTGTGG-CGGTCGGAA-AATGCCAAAA--AAT-----------TCGAAAA---ATGGTCGGAGAAA
TGGGGAAT--T-------TCCCAAACT------------------TTTCTG-----------------GTCC
TTCGGGTA-GGG-GCGTTC-----------------------------------------------------
------------------------------------------------------------------------
------------------------------------------------------------------------
------------------------------------------------------------------------
----------------------
>JX156507.1_Leishmania_chagasi_isolate_Dog2_clone_14_note_minicircle_class_19,_partial_sequence;_kinetoplast/1-721
------------------------------------------------------------------------
------------------------------------------------------------------------
------------------------------------------------------------------------
-------GG-TTGGTGTAAAATAGGGCCGGGTGGTGGCTGGAAATGGGC----------TTCCC-TGGGTT-
GGATTTGGGATTTATACGGG-------------------GTTGGA--GGCCTTGTTTCGG-----GGTT-TG
AGAT-TTTGGT-GTT----TTAA-AC-T-----------GCTTTATTTTGGGGC-T-GTTTA-CGC-GTTTA
AA-GCCTACTATTTGTGGTGGAGGGG-TTG-----------G-TTTTG---T---GCG-TTCGTGGTT-G-A
-TTTGG-TCTGGCGTGG-CTGTTTG-TTG-TG-GATGCTGCG-TGGATTGATCTTGG-----CTGTTGT---
--GTTGGTAG-TGTGG-TTGG-------CTGGGGT--C-CGGTGTCG--TTAGGACGCGCG-G--ATTCA--
AG-GCGCTTGGGGT-G-GCTTA-----CG-TGTGGTTCAA-CCCTT-G-CTTG----CTTAATA--TTT--A
----TATTAGTT---ATGACTGTTG--T------GCTATT---GTT-CGGGAACTCGCATAG---GAGTCG-
---------------GTTGGACATATGTATCTATATGGACT--ACTGACTAGGC-------CTATAGTTTGT
--CGGTA-GT--GTG----GTAAGGT-AAGTTAATACGAAACCT----ATAATAC--AC---------GC-G
GACG-----GCCA-----TA-TTT--ACTCTCTT--------GAT--------TGTTTTTA-CAT-T--TGG
A-----TT-TGGT-----------TTTAGTTTGAT--GGTGTAGTCT---------GTA--CATAGA-TAGT
GGA-C-----TGTA-ATACGCTT----ACCT-AAAGG-TCT-GTG-C-TC---CT---AC-GGG---A-ACG
CA-GATTGGAAA-TATTTTGGG-GATTGGGGATT-TTG-----------GGCCGAA---AAACGCTAAAATT
GGGGATT---T-------TTCCAAACT------------------TTTCTG-----------------GTCC
TCCGGGTA-GGG-GCGTTC-----------------------------------------------------
------------------------------------------------------------------------
------------------------------------------------------------------------
------------------------------------------------------------------------
----------------------
>JX156508.1_Leishmania_chagasi_isolate_Dog2_clone_23_note_minicircle_class_19,_partial_sequence;_kinetoplast/1-721
------------------------------------------------------------------------
------------------------------------------------------------------------
------------------------------------------------------------------------
-------GG-TTGGTGTAAAATAGGGCCGGGTGGTGGCTGGAAATGGGC----------TTCCC-TGGGTT-
GGATTTGGGATTTATACGGG-------------------GTTGGA--GGCCTTGTTTCGG-----GGTT-TG
AGAT-TTTGGT-GTT----TTAA-AC-T-----------GCTTTATTTTGGGGC-T-GTTTA-CGC-GTTTA
AA-GCCTACTATTTGTGGTGGAGGGG-TTG-----------G-TTTTG---T---GCG-TTCGTGGTT-G-A
-TTTGG-TCTGGCGTGG-CTGTTTG-TTG-TG-GATGCTGCG-TGGATTGATCTTGG-----CTGTTGT---
--GTTGGTAG-TGTGG-TTGG-------CTGGGGT--C-CGGTGTCG--TTAGGACGCGCG-G--ATTCA--
AG-GCGCTTGGGGT-G-GCTTA-----CG-TGTGGTTCAA-CCCTT-G-CTTG----CTTAATA--TTT--A
----TATTAGTT---ATGACTGTTG--T------GCTATT---GTT-CGGGAACTCGCATAG---GAGTCG-
---------------GTTGGACATATGTATCTATATGGACT--ACTGACTAGGC-------CTATAGTTTGT
--CGGTA-GT--GTG----GTAAGGT-AAGTTAATACGAAACCT----ATAATAC--AC---------GC-G
GACG-----GTCA-----TA-TTT--ACTCTCTT--------GAT--------TGTTTTTA-CAT-T--TGG
A-----TT-TGGT-----------TTTAGTTTGAT--GGTGTAGTCT---------GTA--CATAGA-TAGT
GGA-C-----TGTA-ATACGCTT----ACCT-AAAGG-TCT-GTG-C-TC---CT---AC-GGG---A-ACG
CA-GATTGGAAA-TATTTTGGG-GATTGGGGATT-TTG-----------GGCCGAA---AAACGCTAAAATT
GGGGATT---T-------TTCCAAACT------------------TTTCTG-----------------GTCC
TCCGGGTA-GGG-GCGTTC-----------------------------------------------------
------------------------------------------------------------------------
------------------------------------------------------------------------
------------------------------------------------------------------------
----------------------
>JX156509.1_Leishmania_chagasi_isolate_MS2Dog_clone_36_note_minicircle_class_19,_partial_sequence;_kinetoplast/1-720
------------------------------------------------------------------------
------------------------------------------------------------------------
------------------------------------------------------------------------
-------GG-TTGGTGTAAAATAGGGCCGGGTGGTGGCTGGAA-ATGGC----------TTCCC-TGGGTT-
GGATTTGGGATTTATACGGG-------------------GTTGGA--GGCCTTGTTTCGG-----GGTT-TG
AGAT-TTTGGT-GTT----TTAA-AC-T-----------GCTTTATTTTGGGGC-T-GTTTA-CGC-GTTTA
AA-GCCTACTATTTGTGGTGGAGGGG-TTG-----------G-TTTTG---T---GCG-TTCGTGGTT-G-A
-TTTGG-TCTGGCGTGG-CTGTTTG-TTG-TG-GATGCTGCG-TGGATTGATCTTGG-----CTGTTGT---
--GTTGGTAG-TGTGG-TTGG-------CTGGGGT--C-CGGTGTCG--TTAGGACGCGCG-G--ATTCA--
AG-GCGCTTGGGGT-G-GCTTA-----CG-TGTGGTTCAA-CCCTT-G-CTTG----CTTAATA--TTT--A
----TATTAGTT---ATGACTGTTG--T------GCTATT---GTT-CGGGAACTCGCATAG---GAGTCG-
---------------GTTGGACATATGTATCTATATGGACT--ACTGACTAGGC-------CTATAGTTTGT
--CGGTA-GT--GTG----GTAAGGT-AAGTTAATACGAAACCT----ATAATAC--AC---------GC-G
GACG-----GCCA-----TA-TTT--ACTCTCTT--------GAT--------TGTTTTTA-CAT-T--TGG
A-----TT-TGGT-----------TTTAGTTTGAT--GGTGTAGTCT---------GTA--CATAGA-TAGT
GGA-C-----TGTA-ATACGCTT----ACCT-AAAGG-TCT-GTG-C-TC---CT---AC-GGG---G-ACG
CA-GATTGGAAA-TATTTTGGG-GATTGGGGATT-TTG-----------GGCCGAA---AAACGCTAAAATT
GGGGATT---T-------TTCCAAACT------------------TTTCTG-----------------GTCC
TCCGGGTA-GGG-GCGTTC-----------------------------------------------------
------------------------------------------------------------------------
------------------------------------------------------------------------
------------------------------------------------------------------------
----------------------
>JX156510.1_Leishmania_chagasi_isolate_MS2Dog_clone_11_note_minicircle_class_19,_partial_sequence;_kinetoplast/1-721
------------------------------------------------------------------------
------------------------------------------------------------------------
------------------------------------------------------------------------
-------GG-TTGGTGTAAAATAGGGCCGGGTGGTGGCTGGAGATGGGC----------TTCCC-TGGGTT-
GGATTTGGGATTTATACGGG-------------------GTTGGA--GGCCTTGTTTCGG-----GGTT-TG
AGAT-TTTGGT-GTT----TTAA-AC-T-----------GCTTTATTTTGGGGC-T-GTTTA-CGC-GTTTA
AA-GCCTACTATTTGTGGTGGAGGGG-TTG-----------G-TTTTG---T---GCG-TTCGTGGTT-G-A
-TTTGG-TCTGGCGTGG-CTGTTTG-TTG-TG-GATGCTGCG-TGGATTGATCTTGG-----CTGTTGT---
--ATTGGTAG-TGTGG-TTGG-------CTGGGAT--C-CGGTGTCG--TTAGGACGCGCG-G--ATTCA--
AG-GCGCTTGGGGT-G-GCTTA-----CG-TGTGGTTCAA-CCCTT-G-CTTG----CTTAATA--TTT--A
----TATTAGTT---ATGACTGTTG--T------GCTATT---GTT-CGGGAACTCGCATAG---GAGTCG-
---------------GTTGGACATATGTATCTATATGGACT--ACTGACTAGGC-------CTATAGTTTGT
--CGGTA-GT--GCG----GTAAGGT-AAGTTAATACGAAACCT----ATAATAC--AC---------GC-G
GACG-----GTCA-----TA-TTT--ACTCTCTT--------GAT--------TGTTTTTA-CAT-T--TGG
A-----TT-TGGT-----------TTTAGTTTGAT--AGTGTAGTCT---------GTA--CATAGA-TAGT
GGA-C-----TGTA-ATACGCTT----ACCT-AAAGG-TCT-GTG-C-TC---CT---AC-GGG---A-ACG
CA-GATTGGAAA-TATTTTGGG-GATTGGGGATT-TTG-----------GGCCGAA---AAACGCTAAAATT
GGGGATT---T-------TTCCAAACT------------------TTTCTG-----------------GTCC
TTCGGGTA-GGG-GCGTTC-----------------------------------------------------
------------------------------------------------------------------------
------------------------------------------------------------------------
------------------------------------------------------------------------
----------------------
>JX156511.1_Leishmania_chagasi_isolate_MS2Dog_clone_26_note_minicircle_class_19,_partial_sequence;_kinetoplast/1-721
------------------------------------------------------------------------
------------------------------------------------------------------------
------------------------------------------------------------------------
-------GG-TTGGTGTAAAATAGGGCCGGGTGGTGGCTGGAGATGGGC----------TTCCC-TGGGTT-
GGATTTGGGATTTATACGGG-------------------GTTGGA--GGCCTTGTTTCGG-----GGTT-TG
AGAT-TTTGGT-GTT----TTAA-AC-T-----------GCTTTATTTTGGGGC-T-GTTTA-CGC-GTTTA
AA-GCCTACTATTTGTGGTGGAGGGG-TTG-----------G-TTTTG---T---GCG-TTCGTGGTT-G-A
-TTTGG-TCTGGCGTGG-CTGTTTG-TTG-TG-GATGCTGCG-TGGATTGATCTTGG-----CTGTTGT---
--GTTGGTAG-TGTGG-TTGG-------CTGGGAT--C-CGGTGTCG--TTAGGACGCGCG-G--ATTCA--
AG-GCGCTTGGGGT-G-GCTTA-----CG-TGTGGTTCAA-CCCTT-G-CTTG----CTTAATA--TTT--A
----TATTAGTT---ATGACTGTTG--T------GCTATT---GTT-CGGGAACTCGCATAG---GAGTCG-
---------------GTTGGACATATGTATCTATATGGACT--ACTGACTAGGC-------CTATAGTTTGT
--CGGTA-GT--GCG----GTAAGGT-AAGTTAATACGAAACCT----ATAATAC--AC---------GC-G
GACG-----GTCA-----TA-TTT--ACTCTCTT--------GAT--------TGTTTTTA-CAT-T--TGG
A-----TT-TGGT-----------TTTAGTTTGAT--AGTGTAGTCT---------GTA--CATAGA-TAGT
GGA-C-----TGTA-ATACGCTT----ACCT-AAAGG-TCT-GTG-C-TC---CT---AC-GGG---A-ACG
CA-GATTGGAAA-TATTTTGGG-GATTGGGGATT-TTG-----------GGCCGAA---AAACGCTAAAATT
GGGGATT---T-------TTCCAAACT------------------TTTCTG-----------------GTCC
TTCGGGTA-GGG-GCGTTC-----------------------------------------------------
------------------------------------------------------------------------
------------------------------------------------------------------------
------------------------------------------------------------------------
----------------------
>JX156512.1_Leishmania_chagasi_isolate_Dog1_clone_62_note_minicircle_class_19,_partial_sequence;_kinetoplast/1-721
------------------------------------------------------------------------
------------------------------------------------------------------------
------------------------------------------------------------------------
-------GG-TTGGTGTAAAATAGGGCCGGGTGGTGGCTGGAGATGGGC----------TTCCC-TGGGTT-
GGATTTGGGATTTATACGGG-------------------GTTGGA--GGCCTTGTTTCGG-----GGTT-TG
AGAT-TTTGGT-GTT----TTAA-AC-T-----------GCTTTATTTTGGGGC-T-GTTTA-CGC-GTTTA
AA-GCCTACTATTTGTGGTGGAGGGG-TTG-----------G-TTTTG---T---GCG-TTCGTGGTT-G-A
-TTTGG-TCTGGCGTGG-CTGTTTG-TTG-TG-GATGCTGCG-TGGATTGATCTTGG-----CTGTTGT---
--GTTGGTAG-TGTGG-TTGG-------CTGGGAT--C-CGGTGTCG--TTAGGACGCGCG-G--ATTCA--
AG-GCGCTTGGGGT-G-GCTTA-----CG-TGTGGTTCAA-CCCTT-G-CTTG----CTTAATA--TTT--A
----TATTAGTT---ATGACTGTTG--T------GCTATT---GTT-CGGGAACTCGCATAG---GAGTCG-
---------------GTTGGACATATGTATCTATATGGACT--ACTGACTAGGC-------CTATAGTTTGT
--CGGTA-GT--GTG----GTAAGGT-AAGTTAATACGAAACCT----ATAATAC--AC---------GC-G
GACG-----GTCA-----TA-TTT--ACTCTCTT--------GAT--------TGTTTTTA-CAT-T--TGG
A-----TT-TGGT-----------TTTAGTTTGAT--AGTGTAGTCT---------GTA--CATAGA-TAGT
GGA-C-----TGTA-ATACGCTT----ACCT-AAAGG-TCT-GTG-C-TC---CT---AC-GGG---A-ACG
CA-GATTGGAAA-TATTTTGGG-GATTGGGGATT-TTG-----------GGCCGAA---AAACGCTAAAATT
GGGGATT---T-------TTCCAAACT------------------TTTCTG-----------------GTCC
TTCGGGTA-GGG-GCGTTC-----------------------------------------------------
------------------------------------------------------------------------
------------------------------------------------------------------------
------------------------------------------------------------------------
----------------------
>JX156513.1_Leishmania_chagasi_isolate_Dog1_clone_33_note_minicircle_class_20,_partial_sequence;_kinetoplast/1-727
------------------------------------------------------------------------
------------------------------------------------------------------------
------------------------------------------------------------------------
--------G-GTTGGTGTAAAATAGGGCTGGTGG-TGGCCGGG----------AATGTGCTTCCCTGGGCTG
GGTCGTGGGAAA-TAAGGCC-------------------TCCTGG---TGCGTATGTTGGT--GGGG-T-TG
ACC--GGGAGT-GGT----GGGT-TT-GATATT-GA--GT-TTGCCCTTTGTTG-GTGGCC---AG-ATTGC
TT-GATTTGAGCGTGC--CTTGG-GG-TGT-TTGGG-AATGGATTTGCTTC---------CTTAGATT-C-C
TGTGTG-GATGGTTTAG-ATTTTGGG--G--T--TTAGCG-----------TTTGTGGGGGTTGGTCTTA--
---ACTGGTG-TGAGG-GTTGGTGTT--GAGTTGG--A-CGGGGTTGGTGGT----GCCG-----TTGA---
TG-GGTGCA---CA-C-GGTGT-TTTGGG-GTTATCAT-G-T-TAG----ATA----TATAGAA--TAT--T
----CCTTATAT--------TAAGGTTATTGTGTTAGTGCC--GAT-AGAGGCT--TAGGCG---AATATAG
GA-GCCTT--AGGTT-ATATAGC-CTGTTCGA-TAGATGGT--AACAGATAGCCG-A----TATAATCTATA
T-TAT----A--AAG----GCT---------A-ATCTATACACG----GCATACA--TAC-AACGTT-CT-C
TCTA-----TTTA---------TCG-GTATAATT--------T----------TGTCTAGT-AT--T--ATG
T-----AG-TAGGCT------GTATACTG--TTGT--TACAGAGTAT----T---CTTA--CCACTA-AAGT
GTT-T------GGG-CTGACGCAA-TGATAAAATGAATTT-------------TG---GG-T-G---T-TGG
GT-GCTTGGTTG--GGTTGGGG-AAATGGGCTGA-AAA-----------TCTAAAA---AATGGCCAAAAAA
TGGCGAAT--T-------TCCCAAACT------------------TTTCTG-----------------GTCC
TCCGGGTA-GGG-GCGTTC-----------------------------------------------------
------------------------------------------------------------------------
------------------------------------------------------------------------
------------------------------------------------------------------------
----------------------
>JX156514.1_Leishmania_chagasi_isolate_Dog2_clone_42_note_minicircle_class_20,_partial_sequence;_kinetoplast/1-727
------------------------------------------------------------------------
------------------------------------------------------------------------
------------------------------------------------------------------------
--------G-GTTGGTGTAAAATAGGGCTGGTGG-TGGCCGGG----------AATGGGCTTCCCTGGGCTG
GGTCGTGGGAAA-TAAGGCC-------------------TCCTGG---TGCGTATGTTGGT--GGGG-T-TG
ACC--GGGAGT-GGT----GGGT-TT-GATATT-GA--GT-TTGCCCTTTGTTG-GTGGCC---AG-ATTGC
TT-GATTTGAGCGTGC--CTTGG-GG-TGT-TTGGG-AATGGATTTGCTTC---------CTTAGATT-C-C
TGTGTG-GATGGTTTAG-ATTTTGGG--G--T--TTAGCG-----------TTTGTGGGGGTTGGTCTTA--
---ACTGGTG-TGAGG-GTTGGTGTT--GAGTTGG--A-CGGGGTTGGTGGT----GCCG-----TTGA---
TG-GGTGCA---CA-C-GGTGT-TTTGGG-GTTATCAT-G-T-TAG----ATA----TATAGAA--TAT--T
----CCTTATAT--------TAAGGTTATTGTGTTAGTGCC--GAT-AGAGGCT--TAGGCG---AATATAG
GA-GCCTT--AGGTT-ATATAGC-CTGTTCGA-TAGATGGT--AACAGATAGTCG-A----TATAATCTATA
T-TAT----A--AAG----GCT---------A-ATCTATACACG----GCATACA--TAC-AACGTT-CT-C
TCTA-----TTTA---------TCG-GTATAATT--------T----------TGTCTAGT-AT--T--ATG
T-----AG-TAGGCT------GTATACTG--TTGT--TACAGAGTAT----T---CTTA--CCACTA-AAGT
GTT-T------GGG-CTGACGCAA-TGATAAAATGAATTT-------------TG---GG-T-G---T-TGG
GT-GCTTGGTTG--GGTTGGGG-AAATGGGCTGA-AAA-----------TCTAAAA---AATGGCCAAAAAA
TGGCGAAT--T-------TCCCAAACT------------------TTTCTG-----------------GTCC
TCCGGGTA-GGG-GCGTTC-----------------------------------------------------
------------------------------------------------------------------------
------------------------------------------------------------------------
------------------------------------------------------------------------
----------------------
>JX156515.1_Leishmania_chagasi_isolate_Dog2_clone_8_note_minicircle_class_20,_partial_sequence;_kinetoplast/1-727
------------------------------------------------------------------------
------------------------------------------------------------------------
------------------------------------------------------------------------
--------G-GTTGGTGTAAAATAGGGCTGGTGG-TGGCCGGG----------AATGGGCTTCCCTGGGCTG
GGTCGTGGGAAA-TAAGGCC-------------------TCCTGG---TGCGTATGTTGGT--GGGG-T-TG
ACC--GGGAGT-GGT----GGGT-TT-GATATT-GA--GT-TTGCCCTTTGTTG-GTGGCC---AG-ATTGC
TT-GATTTGAGCGTGC--CTTGG-GG-TGT-TTGGG-AATGGATTTGCTTC---------CTTAGATT-C-C
TGTGTG-GATGGTTTAG-ATTTTGGG--G--T--TTAGCG-----------TTTGTGGGGGTTGGTCTTA--
---ACTGGTG-TGAGG-GTTGGTGTT--GAGTTGG--A-CGGGGTTGGTGGT----GCCG-----TTGA---
TG-GGTGCA---CA-C-GGTGT-TTTGGG-GTTATCAT-G-T-TAG----ATA----TATAGAA--TAT--T
----CCTTATAT--------TAAGGTTATTGTGTTAGTGCC--GAT-AGAGGCT--TAGGCG---AATATAG
GA-GCCTT--AGGTT-ATATAGC-CTGTTCGA-TAGATGGT--AACAGATAGTCG-A----TATAATCTATA
T-TAT----A--AAG----GCT---------A-ATCTATACACG----GCATACA--TAC-AACGTT-CT-C
TCTA-----TTTA---------TCG-GTATAATT--------T----------TGTCTAGT-AT--T--ATG
T-----AG-TAGGCT------GTATACTG--TTGT--TACAGAGTAT----T---CTTA--CCACTA-AAGT
GTT-T------GGG-CTGACGCAA-TGATGAAATGAATTT-------------TG---GG-T-G---T-TGG
GT-GCTTGGTTG--GGTTGGGG-AAATAGGCTGA-AAA-----------TCTAAAA---AATGGCCAAAAAA
TGGCGAAT--T-------TCCCAAACT------------------TTTCTG-----------------GTCC
TCCGGGTA-GGG-GCGTTC-----------------------------------------------------
------------------------------------------------------------------------
------------------------------------------------------------------------
------------------------------------------------------------------------
----------------------
>JX156516.1_Leishmania_chagasi_isolate_Dog2_clone_21_note_minicircle_class_20,_partial_sequence;_kinetoplast/1-727
------------------------------------------------------------------------
------------------------------------------------------------------------
------------------------------------------------------------------------
--------G-GTTGGTGTAAAATAGGGCTGGTGG-TGGCCGGG----------AATGGGCTTCCCTGGGCTG
GGTCGTGGGAAA-TAAGGCC-------------------TCCTGG---TGCGTATGTTGGT--GGGG-T-TG
ACC--GGGAGT-GGT----GGGT-TT-GATATT-GA--GT-TTGCCCTTTGTTG-GTGGCC---AG-ATTGC
TT-GATTTGAGCGTGC--CTTGG-GG-TGT-TTGGG-AATGGATTTGCTTC---------CTTAGATT-C-C
TGTGTG-GATGGTTTAG-ATTTTGGG--G--T--TTAGCG-----------TTTGTGGGGGTTGGTCTTA--
---ACTGGTG-TGAGG-GTTGGTGTT--GAGTTGG--A-CGGGGTTGGTGGT----GCCG-----TTGA---
TG-GGTGCA---CA-C-GGTGT-TTTGGG-GTTATCAT-G-T-TAG----ATA----TATAGAA--TAT--T
----CCTTATAT--------TAAGGTTATTGTGTTAGTGCC--GAT-AGAGGCT--TAGGCG---AATATAG
GA-GCCTT--AGGTT-ATATAGC-CTGTTCGA-TAGATGGT--AACAGATAGTCG-A----TATAATCTATA
T-TAT----A--AAG----GCT---------A-ATCTATACACG----GCATACA--TAC-AACGTT-CT-C
TCTA-----TTTA---------TCG-GTATAATT--------T----------TGTCTAGT-AT--T--ATG
T-----AG-TAGGCT------GTATACTG--TTGT--TACAGAGTAT----T---CTTA--CCACTA-AAGT
GTT-T------GGG-CTGACGCAA-TGATAAAATGAATTT-------------TG---GG-T-G---T-TGG
GT-GCTTGGTTG--GGTTGGGG-AAATAGGCTGA-AAA-----------TCTAAAA---AATGGCCAAAAAA
TGGCGAAT--T-------TCCCAAACT------------------TTTCTG-----------------GTCC
TCCGGGTA-GGG-GCGTTC-----------------------------------------------------
------------------------------------------------------------------------
------------------------------------------------------------------------
------------------------------------------------------------------------
----------------------
>JX156517.1_Leishmania_chagasi_isolate_Dog3_clone_41_note_minicircle_class_20,_partial_sequence;_kinetoplast/1-729
------------------------------------------------------------------------
------------------------------------------------------------------------
------------------------------------------------------------------------
-------GG-TTGGTGTAAAATAGGGCCTGGTGG-TGGCCGGG----------AATGGGCTTCCCTGGGCTG
GGTCGTGGGAAA-TAAGGCC-------------------TCCTGG---TGCGTATGTTGGT--GGGG-T-TG
ACC--GGGAGT-GGT----GGGT-TT-GATATT-GA--GT-TTGCCCTTTGTTG-GTGGCC---AG-ATTGC
TT-GATTTGAGCGTGC--CTTGG-GG-TGT-TTGGG-AATGGATTTGCTTC---------CTTAGATT-C-C
TGTGTG-GATGGTTTAG-ATTTTGGG--G--T--TTAGCG-----------TTTGTGGGGGTTGGTCTTA--
---ACTGGTG-TGAGG-GTTGGTGTT--GAGTTGG--A-CGGGGTTGGTGGT----GCCG-----TTGA---
TG-GGTGCA---CA-C-GGTGT-TTTGGG-GTTATCAT-G-T-TAG----ATA----TATAGAA--TAT--T
----CCTTATAT--------TAAGGTTATTGTGTTAGTGCC--GAT-AGAGGCT--TAGGCG---AATATAG
GA-GCCTT--AGGTT-ATATAGC-CTGTTCGA-TAGATGGT--AACAGATAGTCG-A----TATAATCTATA
T-TAT----A--AAG----GCT---------A-ATCTATACACG----GCATACA--TAC-AACGTT-CT-C
TCTA-----TTTA---------TCG-GTATAATT--------T----------TGTCTAGT-AT--T--ATG
T-----AG-TAGGCT------GTATACTG--TTGT--TACAGAGTAT----T---CTTA--CCACTA-AAGT
GTT-T------GGG-CTGACGCAA-TGATAAAATGAATTT-------------TG---GG-T-G---T-TGG
GT-GCTTGGTTT-GGGTTGGGG-AAATAGGCTGA-AAA-----------TCTAAAA---AATGGCCAAAAAA
TGGCGAAT--T-------TCCCAAACT------------------TTTCTG-----------------GTCC
TCCGGGTA-GGG-GCGTTC-----------------------------------------------------
------------------------------------------------------------------------
------------------------------------------------------------------------
------------------------------------------------------------------------
----------------------
>JX156518.1_Leishmania_chagasi_isolate_Dog1_clone_39_note_minicircle_class_20,_partial_sequence;_kinetoplast/1-726
------------------------------------------------------------------------
------------------------------------------------------------------------
------------------------------------------------------------------------
--------G-GTTGGTGTAAAATAGGGCTGGTGG-TGGCCGGG----------AATGGGCTTCCCTGGGCTG
GGTCGTGGGAAA-TAAGGCC-------------------TCCTGG---TGCGTATGTTGGT--GGGG-T-TG
ACC--GGGAGT-GGT----GGGT-TT-GATATT-GA--GT-TTGCCCTTTGTTG-GTGGCC---AG-ATTGC
TT-GATTTGAGCGTGC--CTTGG-GG-TGT-TTGGG-AATGGATTTGCTTC---------CTTAGATT-C-C
TGTGTG-GATGGTTTAG-ATTTTG-G--G--T--TTAGCG-----------TTTGTGGGGGTTGGTCTTA--
---ACTGGTG-TGAGG-GTTGGTGTT--GAGTTGG--A-CGGGGTTGGTGGT----GCCG-----TTGA---
TG-GGTGCA---CA-C-GGTGT-TTTGGG-GTTATCAT-G-T-TAG----ATA----TATAGAA--TAT--T
----CCTTATAT--------TAAGGTTATTGTGTTAGTGCC--GAT-AGAGGCT--TAGGCG---GATATAG
GA-GCCTT--AGGTT-ATATAGC-CTGTTCGA-TAGATGGT--AACAGATAGTCG-A----TATAATCTATA
T-TAT----A--AAG----GCT---------A-ATCTATACACG----GCATACA--TAC-AACGTT-CT-C
TCTA-----TTTA---------TCG-GTATAATT--------T----------TGTCTAGT-AT--T--ATG
T-----AG-TAGGCT------GTATACTG--TTGT--TACAGAGTAT----T---CTTA--CCACTA-AAGT
GTT-T------GGG-CTGACGCAA-TGATAAAATGAATTT-------------TG---GG-T-G---T-TGG
GT-GCTTGGTTG--GGTTGGGG-AAATGGGCTGA-AAA-----------TCTAAAA---AATGGCCAAAAAA
TGGCGAAT--T-------TCCCAAACT------------------TTTCTG-----------------GTCC
TCCGGGTA-GGG-GCGTTC-----------------------------------------------------
------------------------------------------------------------------------
------------------------------------------------------------------------
------------------------------------------------------------------------
----------------------
>JX156519.1_Leishmania_chagasi_isolate_Human_clone_9_note_minicircle_class_21,_partial_sequence;_kinetoplast/1-677
------------------------------------------------------------------------
------------------------------------------------------------------------
------------------------------------------------------------------------
-------GG-TTGGTGTAAAATA-GGGCGGGTGGTGG----------CTGGAAATGGGCTCCCC-TGGGCTG
GATTGGCCTGAA-ACCCTGG-------------------GTCCTG--GGCGTACTTTTGGG--ACTG-G-TG
GACT-TTGGGC-TGA----ATTT-AC-CTGATTGAA-AGCTTTCTTTTGCGATT-T-TGGAT-TGG-TTTTT
G-----T--AGAGT-G--GTGG--AT-TG--GCT-G-GGATTTATTTTTGCTT-TGCC-TTGGCCTTG-G-C
TTTTGT-GTG------------------G-GTGTGGGTTACTATGTGGTTATTTGTTT--------------
------TAAA-CGTTA-TTTG-TGAG--TTGGACC--G--TAG----------------GG-CGGCTTTG--
GT-GCCCGTTGGCT-A-TCGGA--TGAAT-AGGCCTTATATAACTA-----AT----ATTAATA--TTA--G
----TTATGATG---GTCTTTGGCC--G--T---TGTAGGC--CAT-AGCTA---------------TCTA-
GT-AA-T--ATTC----ATAGAATAGACTCTATATA------------------G-G--TATAGT--AGATA
T-AATAT---------------AGAC-TAATATG----TGCACT----A----TG--ATA--CTCTA-TT-A
TTTT-G---CTATAT-ATTT-ACTCTC--ATTGT--------T----------TGGTTATA-TTATC--TGG
------CT-AATGAC------ACG--T---AACTA--TACTT--TTACA--G---TACA--TTTAC------
--T-T----TACTT-A-CT---GG-GCCTCTGGCGGTTAAA-CAG-T-GG---GT---T--GAT---C-CGG
TA-TTGGTGTTG-GAGTACCTG-AATTGCCCGAA-AAT-----------TCCCAAA---AATGGTCAAAAAT
AGCCCAAA--A-------TTCCAAACT------------------TTTCTG-----------------GTCC
TCCGGGTA-GGG-GCGTTC-----------------------------------------------------
------------------------------------------------------------------------
------------------------------------------------------------------------
------------------------------------------------------------------------
----------------------
>JX156520.1_Leishmania_chagasi_isolate_MS2Dog_clone_4_note_minicircle_class_21,_partial_sequence;_kinetoplast/1-677
------------------------------------------------------------------------
------------------------------------------------------------------------
------------------------------------------------------------------------
-------TG-TTGGTGTAAAATA-GGGCGGGTGGTGG----------CTGGAAATGGGCTCCCC-TGGGCTG
GATTGGCCTGAA-ACCCTGG-------------------GTCCTG--GGCGTACTTTTGGG--ACTG-G-TG
GACT-TTGGGC-TGA----ATTT-AC-CTGATTGAA-AGCTTTCTTTTACGATT-T-TGGAT-TGG-TTTTT
G-----T--AGAGT-G--GTGG--AT-TG--GCT-G-GGATTTATTTTTGCTT-TGCC-TTGGCCTTG-G-C
TTTTGT-GTG------------------G-GTGTGGGTTACTATGTGGTTATTTGTTT--------------
------TAAA-CGTTA-TTTG-TGAG--TTGGACC--G--TAG----------------GG-CGGCTTTG--
GT-ACCCGTTGGCT-A-TCGGA--TGAAT-AGGCCTTATATAACTA-----AT----ATTAATA--TTA--G
----TTATGATG---GTCTTTGGCC--G--T---TGTAGGC--CAT-AGCTA---------------TCTA-
GT-AA-T--ATTC----ATAGAATAGACTCTATATA------------------G-G--TATAGT--AGATA
T-AATAT---------------AGAC-TAATATG----TGCACT----A----TG--ATA--CTCTA-TT-A
TTTT-G---CTATAT-ATTT-ACTCTC--ATTGT--------T----------TGGTTATA-TTATC--TGG
------CT-AATGAC------ACG--T---AACTA--TACTT--TTACA--G---TACA--TTTAC------
--T-T----TACTT-A-CT---GG-GCCTCTGGCGGTTAAA-CAG-T-GG---GT---T--GAT---C-CGG
TA-TTGGTGTTG-GAGTACCTG-AATTGCCCGAA-AAT-----------TCCCAAA---AATGGTCAAAAAT
AGCCCAAA--A-------TTCCAAACT------------------TTTCTG-----------------GTCC
TCCGGGTA-GGG-GCGTTC-----------------------------------------------------
------------------------------------------------------------------------
------------------------------------------------------------------------
------------------------------------------------------------------------
----------------------
>JX156521.1_Leishmania_chagasi_isolate_MS3Dog_clone_25_note_minicircle_class_22,_partial_sequence;_kinetoplast/1-703
------------------------------------------------------------------------
------------------------------------------------------------------------
------------------------------------------------------------------------
------------------------------------------------------------------------
------------------------------------------------------------------------
------------------------------------------------------------------------
----------------------C-GC-CC--CTACC-CGG--A--GG---A----CCA-GAAAAGTTT-GGG
TTTTCG-GGCC-------ATTTTCG-----------GCTATTTTTCGGACTTTTTCAC----CAAAA-T---
---ACAACCC-ACCCC-AGTAGTTTC--CA-------------G-ACCTCGTAGCG--TC---AAAATC---
CA-TTGTTGCACCT-C-CG---TAG-----GAG------C-TCTAG-C-TGAA----GGCAT-AAGTAT--A
----TACCCGAG---GTAGTCTATC--TAACGAGTACATCCA-ACCACAAATACTAACAATG---TATAACT
CA-CAT-------GGCAAAATCA-AA----GTAGT--AGTG---CAGAGTATATA-GA-CAGACGTATA---
---TTAA-CT--TACGGACCTAATTA-TCTCAC-CAGTTTAT--------TAGAC--ATC-GCTGAA-GT-C
TCAC-C--GATTGCC-CTA-------------CT--------G----------CCTATA-------------
T----ATC-AATATA------AA-GGCCTTTATTC--CTACGACCTA-C------ACGC--TA------CCT
ATA-G----CCTAA-GGAC-CTAT-AGTTACCTCCCCGGTC-ATCGA-AAGACCT-----TCGC-----CGG
AG-GCACATAAC-ATCCAAGTG-TCCAACTACG--TGT-----------ACACCAA---CATT--TATAAAT
AAATAAGC-----------ACAAATCA----------AACG--CAT-GAAAGCCA------AAACCGACAAC
--GCCAA--AGCCAATATAGTACCAAAGACCC-ATGGCCAACCCACA----------AGTAAAGAAA-AATA
AAG-T-TTAAATCATCCAAAAAGC-TA-CAACCCCCGAATTATACGGGCTAGGAGGCCTATTTCCAG-----
-----------TCA-AC-CCAGCGAAATTCCCCTCCACCCGGCCCCTA-TTTTACAC-CAACC---------
------------------------------------------------------------------------
----------------------
>JX156522.1_Leishmania_chagasi_isolate_MS3Dog_clone_22_note_minicircle_class_22,_partial_sequence;_kinetoplast/1-705
------------------------------------------------------------------------
------------------------------------------------------------------------
------------------------------------------------------------------------
------------------------------------------------------------------------
------------------------------------------------------------------------
------------------------------------------------------------------------
----------------------C-GC-CC--CTACC-CGA--A--GG---A----CCA-GAAAAGTTT-GGG
TTTTCG-GGCC-------ATTTTCG-----------GCTATTTTTCGGACTTTTTCAC----CAAAA-T---
---ACAACCC-ACCCC-AGTAGTTTC--CA-------------G-ACCTCGTAGCG--TC---AAAATC---
CA-TTGTTGCACCT-C-CG---TAG-----GAG------C-TCTAG-C-TGAA----GGCAT-AAGTAT--A
----TACCCGAG---GTAGTCTATC--TAACGAGTACATCCA-ACCACAAATACTAACAATG---TATAACT
CA-CAT-------GGCAAAATCA-AA----GTAGT--AGTG---CAGAGTATATA-GA-CAGACGTATA---
---TTAA-CT--TACGGGCCTAATTA-TCTCAC-CAGTTTAT--------TAGAC--ATC-GCTGAA-GT-C
TCAC-C--GATTGCC-CTA-------------CT--------G----------CCTATA-------------
T----ACC-AATATA------AAAGGCCTTTATTC--CTACGACCTA-C------ACGC--TA------CCT
ATA-G----CCTAA-GGAC-CTAT-AGTTATCTCCCCGGTC-ATCGA-AAGACCT-----TCGC-----CGG
AG-GCACATAAC-ATCCAAGTG-TCCAACTACG--TGT-----------ACACCAA---CATT--TATAAAT
AAATAAGC-----------ACAAATCA----------AACG--CAT-GAAAGCCA------AAACCGACAAC
--GCCAA--AGCCAATATAGTACCAAAGACCC-ATGGCCAACCCACA----------AGTAAAGAAA-AATA
AAG-T-TTAAATCAGCCAAAAAGC-TA-CAACCCCCGAATTATACGGGCTAGGAGGCCTATTTCCAG-----
-----------TCA-AC-CCAGCGAAATCCCCCACTCCACCCGGCCCTATTTTACAC-CAACC---------
------------------------------------------------------------------------
----------------------
>JX156523.1_Leishmania_chagasi_isolate_Dog1_clone_26_note_minicircle_class_22,_partial_sequence;_kinetoplast/1-705
------------------------------------------------------------------------
------------------------------------------------------------------------
------------------------------------------------------------------------
------------------------------------------------------------------------
------------------------------------------------------------------------
------------------------------------------------------------------------
----------------------C-GC-CC--CTACC-CGA--A--GG---A----CCA-GAAAAGTTT-GGG
TTTTCG-GGCC-------ATTTTCG-----------GCTATTTTTCGGACTTTTTCAC----CAAAA-T---
---ACAACCC-ACCCC-AGTAGTTTC--CA-------------G-ACCTCGTAGCG--TC---AAAATC---
CA-TTGTTGCACCT-C-CG---TAG-----GAG------C-TCTAG-C-TGAA----GGCAT-AAGTAT--A
----TACCCGAG---GTAGTCTATC--TAACGAGTACATCCA-ACCACAAATACTAACAATG---TATAACT
CA-CAT-------GGCAAAATCA-AA----GTAGT--AGTG---CAGAGTATATA-GA-CAGACGTATA---
---TTAA-CT--TACGGGCCTAATTA-TCTCAC-CAGTTTAT--------TAGAC--ATC-GCTGAA-GT-C
TCAC-C--GATTGCC-CTA-------------CT--------G----------CCTATA-------------
T----ACC-AATATA------AAAGGCCTTTATTC--CTACGACCTA-C------ACGC--TA------CCT
ATA-G----CCTAA-GGAC-CTAT-AGTTATCTCCCCGGTC-ATCGA-AAGACCT-----TCGC-----CGG
AG-GCACATAAC-ATCCAAGTG-TCCAACTACG--TGT-----------ACACCAA---CATT--TATAAAT
AAATAAGC-----------ACAAATCA----------AACG--CAT-GAAAGCCA------AAACCGACAAC
--GCCAA--AGCCAATATAGTACCAAAGACCC-ATGGCCAACCCACA----------AGTAAAGAAA-AATA
AAG-T-TTAAATCAGCCAAAAAGC-TA-CAACCCCCGAATTATACGGGCTAGGAGGCCTATTTCCAG-----
-----------TCA-AC-CCAGCGAAATCCCCCACTCCACCCGGCCCTATTTTACAC-CAACC---------
------------------------------------------------------------------------
----------------------
>JX156524.1_Leishmania_chagasi_isolate_Dog1_clone_21_note_minicircle_class_23,_partial_sequence;_kinetoplast/1-722
------------------------------------------------------------------------
------------------------------------------------------------------------
------------------------------------------------------------------------
-------GG-TTGGTGTAAAATAGGGCCGGGTGGTGGCCGGAAATGGCT-CCCCTGG-----------GCTG
GATTGGGTTTTCCTGAGCTGGATTGGGCTGAAACCCTGGGGTTGG--GGGCTTGGTTTTGG--GTGG-G-CT
AGC---------------------------G-TTTT-TGGTGTTTTAA--T-GG----TTC--GGG-TGCTT
T--------TGATG----TGGGT-GT-TG--GTTGT-GTGGCTTTAGTGGGT---TGG-AGCCTGGTG-GAG
GCTTGT-GCCT-------TGGTGGG-----------ATTAGTC-TGGTGGG-GTGCTT----CGGT------
---GTTACTC-TACGG-GTGTCTTTG--ATGATGC--T-GGGGT-G----G-GTTGACTTT-AATGTTG---
GG-GTTAGCCGATG-G-TGGTC-TTGGGT-TGACCTTAGG-TGGTG-ATTCTC----TTTAATA--TTG--A
----TATT--------AAAGGTA-A--G-----TGCTTGGA--CA--TATG-ATATAG-CCA---TAG--CG
C------------TTTAGAATAG-TTCGACTCCGA-AGACC--CAGTCTGAGG--------TAGTGTTAAGT
A-TACAT--T--AAT----CTAGTAT--ATAATTTAGCA--TAT----AATAACT--GAC-ATTG-C-TC-G
TACACT---ATAA-G-TATT-ATG--TTTAATAT--------ATT--------GCTGTAG--TA------TG
T----ATT-TGTGTGCT--GTGTGTAGTAGTAATA--TCTATACCG----------A-------T---ATAT
TTA-T----AGGTTGGCACATACT-GCAG--T-GAATTGAA-AA--T-TA----A---TG-AAT---T-GGG
GT-CGGGC-T---GTGG-GGGA-GG--TGTCGTA-AATTCTGGAAAATGATAGAAA---ATGGCCAAAAATG
AGGGGAAA--T-------T-CCAAACT------------------TTTCTG-----------------GTCC
TTCGGGTA-GGG-GCGTTC-----------------------------------------------------
------------------------------------------------------------------------
------------------------------------------------------------------------
------------------------------------------------------------------------
----------------------
>JX156525.1_Leishmania_chagasi_isolate_Dog2_clone_36_note_minicircle_class_23,_partial_sequence;_kinetoplast/1-722
------------------------------------------------------------------------
------------------------------------------------------------------------
------------------------------------------------------------------------
-------GG-TTGGTGTAAAATAGGGCCGGGTGGTGGCCGGAAATGGCT-CCCCTGG-----------GCTG
GATTGGGTTTTCCTGAGCTGGATTGGGCTGAAACCCTGGGGTTGG--GGGCTTGGTTTTGG--GTGG-G-CT
AGC---------------------------G-TTTT-TGGTGTTTTAA--T-GG----TTC--GGG-TGCTT
T--------TGATG----TGGGT-GT-TG--GTTGT-GTGGCTTTAGTGGGT---TGG-AGCCTGGTG-GAG
GCTTGT-GCCT-------TGGTGGG-----------ATTAGTC-TGGTGGG-GTGCTT----CGGT------
---GTTACTC-TACGG-GTGTCTTTG--ATGATGC--T-GGGGT-G----G-GTTGACTTT-AATGTTG---
GG-GTTAGCCGATG-G-TGGTC-TTGGGT-TGACCTTAGG-TGGTG-ATTCTC----TTTAATA--TTG--A
----TATT--------AAAGGTA-A--G-----TGCTTGGA--CA--TATG-ATATAG-CCA---TAG--CG
C------------TTTAGAATAG-TTCGACTCCGA-AGACC--CAGTCTGAGG--------TAGTGTTAAGT
A-TACAT--T--AAT----CTAGTAT--ATAATTTAGCA--TAT----AATAACT--GAC-ATTG-C-TC-G
TACACT---ATAA-G-TATT-ATG--TTTAATAT--------ATT--------GCTGTAG--TA------TG
T----ATT-TGTGTGCT--GTGTGTAGTAGTAATA--TCTATACCG----------A-------T---ATAT
TTA-T----AGGTTGGCACATACT-GCAG--T-GAATTGAA-AA--T-TA----A---TG-AAT---T-GGG
GT-CGGGC-T---GTGG-GGGA-GG--TGTCGTA-AATTCTGGAAAATGATAGAAA---ATGGCCAAAAATG
AGGGGAAA--T-------T-CCAAACT------------------TTTCTG-----------------GTCC
TTCGGGTA-GGG-GCGTTC-----------------------------------------------------
------------------------------------------------------------------------
------------------------------------------------------------------------
------------------------------------------------------------------------
----------------------
>JX156526.1_Leishmania_chagasi_isolate_Dog2_clone_45_note_minicircle_class_23,_partial_sequence;_kinetoplast/1-722
------------------------------------------------------------------------
------------------------------------------------------------------------
------------------------------------------------------------------------
-------GG-TTGGTGTAAAATAGGGCCGGGTGGTGGCCGGAAATGGCT-CCCCTGG-----------GCTG
GATTGGGTTTTCCTGAGCTGGATTGGGCTGAAACCCTGGGGTTGG--GGGCTTGGTTTTGG--GTGG-G-CT
AGC---------------------------G-TTTT-TGGTGTTTTAA--T-GG----TTC--GGG-TGCTT
T--------TGATG----TGGGT-GT-TG--GTTGT-GTGGCTTTAGTGGGT---TGG-AGCCTGGTG-GAG
GCTTGT-GCCT-------TGGTGGG-----------ATTAGTC-TGGTGGG-GTGCTT----CGGT------
---GTTACTC-TACGG-GTGTCTTTG--ATGATGC--T-GGGGT-G----G-GTTGACTTT-AATGTTG---
GG-GTTAGCCGATG-G-TGGTC-TTGGGT-TGACCTTAGG-TGGTG-ATTCTC----TTTAATA--TTG--A
----TATT--------AAAGGTA-A--G-----TGCTTGGA--CA--TATG-ATATAG-CCA---TAG--CG
C------------TTTAGAATAG-TTCGACTCCGA-AGACC--CAGTCTGAGG--------TAGTGTTAAGT
A-TACAT--T--AAT----CTAGTAT--ATAATTTAGCA--TAT----AATAACT--GAC-ATTG-C-TC-G
TACACT---ATAA-G-TATT-ATG--TTTAATAT--------ATT--------GCTGTAG--TA------TG
T----ATT-TGTGTGCT--GTGTGTAGTAGTAATA--TCTATACCG----------A-------T---ATAT
TTA-T----AGGTTGGCACATACT-GCAG--T-GAATTGAA-AA--T-TA----A---TG-AAT---T-GGG
GT-CGGGC-T---GTGG-GGGA-GG--TGTCGTA-AATTCTGGAAAATGATAGAAA---ATGGCCAAAAATG
AGGGGAAA--T-------T-CCAAACT------------------TTTCTG-----------------GTCC
TTCGGGTA-GGG-GCGTTC-----------------------------------------------------
------------------------------------------------------------------------
------------------------------------------------------------------------
------------------------------------------------------------------------
----------------------
>JX156527.1_Leishmania_chagasi_isolate_Dog2_clone_22_note_minicircle_class_23,_partial_sequence;_kinetoplast/1-722
------------------------------------------------------------------------
------------------------------------------------------------------------
------------------------------------------------------------------------
-------GG-TTGGTGTAAAATAGGGCCGGGTGGTGGCCGGAAATGGCT-CCCCTGG-----------GCTG
GATTGGGTTTTCCTGAGCTGGATTGGGCTGAAACCCTGGGGTTGG--GGGCTTGGTTTTGG--GTGG-G-CT
AGC---------------------------G-TTTT-TGGTGTTTTAA--T-GG----TTC--GGG-TGCCT
T--------TGATG----TGGGT-GT-TG--GTTGT-GTGGCTTTAGTGGGT---TGG-AGCCTGGTG-GAG
GCTTGT-GCCT-------TGGTGGG-----------ATTAGTC-TGGTGGG-GTGCTT----CGGT------
---GTTACTC-TACGG-GTGTCTTTG--ATGATGC--T-GGGGT-G----G-GTTGACTTT-AATGTTG---
GG-GTTAGCCGATG-G-TGGTC-TTGGGT-TGACCTTAGG-TGGTG-ATTCTC----TTTAATA--TTG--A
----TATT--------AAAGGTA-A--G-----TGCTTGGA--CA--TATG-ATATAG-CCA---TAG--CG
C------------TTTAGAATAG-TTCGACTCCGA-AGACC--CAGTCTGAGG--------TAGTGTTAAGT
A-TACAT--T--AAT----CTAGTAT--ATAATTTAGCA--TAT----AATAACT--GAC-ATTG-C-TC-G
TACACT---ATAA-G-TATT-ATG--TTTAATAT--------ATT--------GCTGTAG--TA------TG
T----ATT-TGTGTGCT--GTGTGTAGTAGTAATA--TCTATACCG----------A-------T---ATAT
TTA-T----AGGTTGGCGCATACT-GCAG--T-GAATTGAA-AA--T-TA----A---TG-AAT---T-GGG
GT-CGGGC-T---GTGG-GGGA-GG--TGTCGTA-AATTCTGGAAAATGATGGAAA---ATGGCCAAAAATG
GGGGGAAA--T-------T-CCAAACT------------------TTTCTG-----------------GTCC
TCCGGGTA-GGG-GCGTTC-----------------------------------------------------
------------------------------------------------------------------------
------------------------------------------------------------------------
------------------------------------------------------------------------
----------------------
>JX156528.1_Leishmania_chagasi_isolate_Dog2_clone_30_note_minicircle_class_23,_partial_sequence;_kinetoplast/1-722
------------------------------------------------------------------------
------------------------------------------------------------------------
------------------------------------------------------------------------
-------GG-TTGGTGTAAAATAGGGCCGGGTGGTGGCCGGAAATGGCT-CCCCTGG-----------GCTG
GATTGGGTTTTCCTGAGCTGGATTGGGCTGAAACCCTGGGGTTGG--GGGCTTGGTTTTGG--GTGG-G-CT
AGC---------------------------G-TTTT-TGGTGTTTTAA--T-GG----TTC--GGG-TGCCT
T--------TGATG----TGGGT-GT-TG--GTTGT-GTGGCTTTAGTGGGT---TGG-AGCCTGGTG-GAG
GCTTGT-GCCT-------TGGTGGG-----------ATTAGTC-TGGTGGG-GTGCTT----CGGT------
---GTTACTC-TACGG-GTGTCTTTG--ATGATGC--T-GGGGT-G----G-GTTGACTTT-AATGTTG---
GG-GTTAGCCGATG-G-TGGTC-TTGGGT-TGACCTTAGG-TGGTG-ATTCTC----TTTAATA--TTG--A
----TATT--------AAAGGTA-A--G-----TGCTTGGA--CA--TATG-ATATAG-CCA---TAG--CG
C------------TTTAGAATAG-TTCGACTCCGA-AGACC--CAGTCTGAGG--------TAGTGTTAAGT
A-TACAT--T--AAT----CTAGTAT--ATAATTTAGCA--TAT----AATAACT--GAC-ATTG-C-TC-G
TACACT---ATAA-G-TATT-ATG--TTTAATAT--------ATT--------GCTGTAG--TA------TG
T----ATT-TGTGTGCT--GTGTGTAGTAGTAATA--TCTATACCG----------A-------T---ATAT
TTA-T----AGGTTGGCGCATACT-GCAG--T-GAATTGAA-AA--T-TA----A---TG-AAT---T-GGG
GT-CGGGC-T---GTGG-GGGA-GG--TGTCGTA-AATTCTGGAAAATGATGGAAA---ATGGCCAAAAATG
GGGGGAAA--T-------T-CCAAACT------------------TTTCTG-----------------GTCC
TCCGGGTA-GGG-GCGTTC-----------------------------------------------------
------------------------------------------------------------------------
------------------------------------------------------------------------
------------------------------------------------------------------------
----------------------
>JX156529.1_Leishmania_chagasi_isolate_Dog2_clone_31_note_minicircle_class_23,_partial_sequence;_kinetoplast/1-722
------------------------------------------------------------------------
------------------------------------------------------------------------
------------------------------------------------------------------------
-------GG-TTGGTGTAAAATAGGGCCGGGTGGTGGCCGGAAATGGCT-CCCCTGG-----------GCTG
GATTGGGTTTTCCTGAGCTGGATTGGGCTGAAACCCTGGGGTTGG--GGGCTTGGTTTTGG--GTGG-G-CT
AGC---------------------------G-TTTT-TGGTGTTTTAA--T-GG----TTC--GGG-TGCCT
T--------TGATG----TGGGT-GT-TG--GTTGT-GTGGCTTTAGTGGGT---TGG-AGCCTGGTG-GAG
GCTTGT-GCCT-------TGGTGGG-----------ATTAGTC-TGGTGGG-GTGCTT----CGGT------
---GTTACTC-TACGG-GTGTCTTTG--ATGATGC--T-GGGGT-G----G-GTTGACTTT-AATGTTG---
GG-GTTAGCCGATG-G-TGGTC-TTGGGT-TGACCTTAGG-TGGTG-ATTCTC----TTTAATA--TTG--A
----TATT--------AAAGGTA-A--G-----TGCTTGGA--CA--TATG-ATATAG-CCA---TAG--CG
C------------TTTAGAATAG-TTCGACTCCGA-AGACC--CAGTCTGAGG--------TAGTGTTAAGT
A-TACAT--T--AAT----CTAGTAT--ATAATTTAGCA--TAT----AATAACT--GAC-ATTG-C-TC-G
TACACT---ATAA-G-TATT-ATG--TTTAATAT--------ATT--------GCTGTAG--TA------TG
T----ATT-TGTGTGCT--GTGTGTAGTAGTAATA--TCTATACCG----------A-------T---ATAT
TTA-T----AGGTTGGCGCATACT-GCAG--T-GAATTGAA-AA--T-TA----A---TG-AAT---T-GGG
GT-CGGGC-T---GTGG-GGGA-GG--TGTCGTA-AATTCTGGAAAATGATGGAAA---ATGGCCAAAAATG
GGGGGAAA--T-------T-CCAAACT------------------TTTCTG-----------------GTCC
TCCGGGTA-GGG-GCGTTC-----------------------------------------------------
------------------------------------------------------------------------
------------------------------------------------------------------------
------------------------------------------------------------------------
----------------------
>JX156530.1_Leishmania_chagasi_isolate_Dog2_clone_46_note_minicircle_class_23,_partial_sequence;_kinetoplast/1-722
------------------------------------------------------------------------
------------------------------------------------------------------------
------------------------------------------------------------------------
-------GG-TTGGTGTAAAATAGGGCCGGGTGGTGGCCGGAAATGGCT-CCCCTGG-----------GCTG
GATTGGGTTTTCCTGAGCTGGATTGGGCTGAAACCCTGGGGTTGG--GGGCTTGGTTTTGG--GTGG-G-CT
AGC---------------------------G-TTTT-TGGTGTTTTAA--T-GG----TTC--GGG-TGCTT
T--------TGATG----TGGGT-GT-TG--GTTGT-GTGGCTTTAGTGGGT---TGG-AGCCTGGTG-GAG
GCTTGT-GCCT-------TGGTGGG-----------ATTAGTC-TGGTGGG-GTGCTT----CGGT------
---GTTACTC-TACGG-GTGTCTTTG--ATGATGC--T-GGGGT-G----G-GTTGACTTT-AATGTTG---
GG-GTTAGCCGATG-G-TGGTC-TTGGGT-TGACCTTAGG-TGGTG-ATTCTC----TTTAATA--TTG--A
----TATT--------AAAGGTA-A--G-----TGCTTGGA--CA--TATG-ATATAG-CCA---TAG--CG
C------------TTTAGAATAG-TTCGACTCCGA-AGACC--CAGTCTGAGG--------TAGTGTTAAGT
A-TACAT--T--AAT----CTAGTAT--ATAATTTAGCA--TAT----AATAACT--GAC-ATTG-C-TC-G
TACACT---ATAA-G-TATT-ATG--TTTAATAT--------ATT--------GCTGTAG--TA------TG
T----ATT-TGTGTGCT--GTGTGTAGTAGTAATA--TCTATACCG----------A-------T---ATAT
TTA-T----AGGTTGGCGCATACT-GCAG--T-GAATTGAA-AA--T-TA----A---TG-AAT---T-GGG
GT-CGGGC-T---GTGG-GGGA-GG--TGTCGTA-AATTCTGGAAAATGATGGAAA---ATGGCCAAAAATG
GGGGGAAA--T-------T-CCAAACT------------------TTTCTG-----------------GTCC
TCCGGGTA-GGG-GCGTTC-----------------------------------------------------
------------------------------------------------------------------------
------------------------------------------------------------------------
------------------------------------------------------------------------
----------------------
>JX156531.1_Leishmania_chagasi_isolate_Dog2_clone_6_note_minicircle_class_23,_partial_sequence;_kinetoplast/1-722
------------------------------------------------------------------------
------------------------------------------------------------------------
------------------------------------------------------------------------
-------GG-TTGGTGTAAAATAGGGCCGGGTGGTGGCCGGAAATGGCT-CCCCTGG-----------GCTG
GATTGGGTTTTCCTGAGCTGGATTGGGCTGAAACCCTGGGGTTGG--GGGCTTGGTTTTGG--GTGG-G-CT
AGC---------------------------G-TTTT-TGGTGTTTTAA--T-GG----TTC--GGG-TGCCT
T--------TGATG----TGGGT-GT-TG--GTTGT-GTGGCTTTAGTGGGT---TGG-AGCCTGGTG-GAG
GCTTGT-GCCT-------TGGTGGG-----------ATTAATC-TGGTGGG-GTGCTT----CGGT------
---GTTACTC-TACGG-GTGTCTTTG--ATGATGC--T-GGGGT-G----G-GTTGACTTT-AATGTTG---
GG-GTTAGCCGATG-G-TGGTC-TTGGGT-TGACCTTAGG-TGGTG-ATTCTC----TTTAATA--TTG--A
----TATT--------AAAGGTA-A--G-----TGCTTGGA--CA--TATG-ATATAG-CCA---TAG--CG
C------------TTTAGAATAG-TTCGACTCCGA-AGACC--CAGTCTGAGG--------TAGTGTTAAGT
A-TACAT--T--AAT----CTAGTAT--ATAATTTAGCA--TAT----AATAACT--GAC-ATTG-C-TC-G
TACACT---ATAA-G-TATT-ATG--TTTAATAT--------ATT--------GCTGTAG--TA------TG
T----ATT-TGTGTGCT--GTGTGTAGTAGTAATA--TCTATACCG----------A-------T---ATAT
TTA-T----AGGTTGGCGCATACT-GCAG--T-GAATTGAA-AA--T-TA----A---TG-AAT---T-GGG
GT-CGGGC-T---GTGG-GGGA-GG--TGTCGTA-AATTCTGGAAAATGATGGAAA---ATGGCCAAAAATG
GGGGGAAA--T-------T-CCAAACT------------------TTTCTG-----------------GTCC
TCCGGGTA-GGG-GCGTTC-----------------------------------------------------
------------------------------------------------------------------------
------------------------------------------------------------------------
------------------------------------------------------------------------
----------------------
>JX156532.1_Leishmania_chagasi_isolate_Dog3_clone_26_note_minicircle_class_24,_partial_sequence;_kinetoplast/1-694
------------------------------------------------------------------------
------------------------------------------------------------------------
------------------------------------------------------------------------
-------GG-TTGGTGTAAAATAGGGTCGGGTGGGTTGGGGATTTCGGGGAT----------TT-T-GGCTG
GGTCGGTCTGAA-ACCCTGG-------------------GTCTGG--GGCT-TGTTTTGC---GTTG-G-CT
GGAT-TTGGCG-AAT----GTTG-AA-GGTGTTCTT-GCTTGTTGTTT-GG----G-TGGTT-GGT-ATTGA
T-----T--TTTG-------------------------ACTTCTTGGGCTTTG-TTGT-TTTGATTTT-A--
ATTTTG-GATGT------TTTTGATTT-T--A--GTTTATTAGTTAGTTATTGGTTGG-GGGTT-TTG----
--------GG-TGGTT-GG-A---TT--GGCCTT---G-GCCGTCACGAGGCTTTGGTGCC-TGGGGTA---
----TGCGTTGATG-A-CCCTT-AGGGGA-TGGGGTTTGA-ACCTG-T-AATA----ACTAATA--TTA--A
----TATTAGTT---ATGTGCC-------TT---TTAGGGC--ATTAGCGTAATAGGTGG-A---GCTGTAA
TG-TT----AG--TTGGGAGA---ATAGTTCG-A------T--AGGCGATGGTCGTT--GGTACAAGGACTG
A-GT--C--T--ATA----AC-CTG------TTCGAGTCAATA-----GTGTCAT--AT--ATTCGT-AT--
-TAT-----GTC------TA-TCT---------T--------TT---------TGCTTATG-TT--G--TAG
------GC-TATATT------TTGGACTGTGATGG--TAAACTGACTAG------CAGC--GTACTA-TA--
------------TA-CCCTTACA----GTGT---GATGACT-GCG-T-TG---CG---AT-ACT---T-GAA
AA-TGTTGGGGA-ATTGGTGCG-AGGCCCTCAAA-AAT-----------CGTCAAA---AATCGTCAAAAAT
AGGCAAAA--A-------ATTCAAACT------------------TTTCTG-----------------GTCC
TTCGGGTA-GGG-GCGTTC-----------------------------------------------------
------------------------------------------------------------------------
------------------------------------------------------------------------
------------------------------------------------------------------------
----------------------
>JX156533.1_Leishmania_chagasi_isolate_Dog3_clone_29_note_minicircle_class_24,_partial_sequence;_kinetoplast/1-694
------------------------------------------------------------------------
------------------------------------------------------------------------
------------------------------------------------------------------------
-------GG-TTGGTGTAAAATAGGGTCGGGTGGGTTGGGGATTTCGGGGAT----------TT-T-GGCTG
GGTCGGTCTGAA-ACCCTGG-------------------GTCTGG--GGCT-TGTTTTGC---GTTG-G-CT
GGAT-TTGGCG-AAT----GTTG-AA-GGTGTTCTT-GCTTGTTGTTT-GG----G-TGGTT-GGT-ATTGA
T-----T--TTTG-------------------------ACTTCTTGGGCTTTG-TTGT-TTTGATTTT-A--
ATTTTG-GATGT------TTTTGATTT-T--A--GTTTATTAGTTAGTTATTGGTTGG-GGGTT-TTG----
--------GG-TGGTT-GG-A---TT--GGCCTT---G-GCCGTCACGAGGCTTTGGTGCC-TGGGGTA---
----TGCGTTGATG-A-CCCTT-AGGGGA-TGGGGTTTGA-ACCTG-T-AATA----ACTAATA--TTA--A
----TATTAGTT---ATGTGCC-------TT---TTAGGGC--ATTAGCGTAATAGGTGG-A---GCTGTAA
TG-TT----AG--TTGGGAGA---ATAGTTCG-A------T--AGGCGATGGTCGTT--GGTACAAGGACTG
A-GT--C--T--ATA----AC-CTG------TTCGAGTCAATA-----GTGTCAT--AT--ATTCGT-AT--
-TAT-----GTC------TA-TCT---------T--------TT---------TGCTTATG-TT--G--TAG
------GC-TATATT------TTGGACTGTGATGG--TAAACTGACTAG------CAGC--GTACTA-TA--
------------TA-CCCTTACA----GTGT---GATGACT-GCG-T-TG---CG---AT-ACT---T-GAA
AA-TGTTGGGGA-ATTGGTGCG-AGGCCCTCAAA-AAT-----------CGTCAAA---AATCGTCAAAAAT
AGGCAAAA--A-------ATTCAAACT------------------TTTCTG-----------------GTCC
TTCGGGTA-GGG-GCGTTC-----------------------------------------------------
------------------------------------------------------------------------
------------------------------------------------------------------------
------------------------------------------------------------------------
----------------------
>JX156534.1_Leishmania_chagasi_isolate_Dog3_clone_2_note_minicircle_class_25,_partial_sequence;_kinetoplast/1-694
------------------------------------------------------------------------
------------------------------------------------------------------------
------------------------------------------------------------------------
-------GG-TTGGTGTAAAATAGGGCCGGGTGGTCCGGGGATTTCCTGGATTTCCTGGATTTT-GGGACTT
GGATTTTG-AAA-AGTGGC---------------------CTCCT--CCAGGTTTGGTTTGCAGGAA-T-CT
GGAT-TTTTAT-TCGGGGGTTTG-GG-CTTTAAATT-GGGGGTTGGCGT-GGT------TTT-GCC-GTGGG
TT-GGCG---GCGT-----TGGG-TT-----TGGAT-TGGGATGTTATTGA----------------G-TGG
GTTTAT-AGTTG-------GAGGTTG-----G--CTGACTTGCTCCATTGAGTGGGGTTGGGT---------
-------------------GGGTAGA--TCGATTG--A-GGATTGGTCGAGTTTTGTTAAG-G-GGTTT---
GG-GATGTGTGACT-T-GACAC-A------TGTTTGTT-G-C-TT-----ATA----ACTAATA--TT----
-----------T---ATATTAGT-T--GTG---CTATCGCG--TAT-AGCGTTTCGGTAGAG---TCTAGGA
TA------CGTTA---------G-TAGCCATA-GGAAGACT--C-GCGATAATAT-T----TACAGTAG---
-------------GT----AAGCTT------ACGTCCGTAGGTT----AAGTCTA--GCT-TTATCG-TA-C
TGCC-----GTT------TA-CATA-CATATTTC--------TAC---C-TTTGACTATGT-TTCGT---TG
T-----GT-ATTGTG------TCTAGAGTTGTGTG--TA----GTAG-T--T---AGAC--TTGTGT-TAGT
ATA-T------CTT-TTGCCTGC---------AGTCTTTC--CTG-T-GG---TA---GG-TGC---A-TCT
GG---GTCAAAA-TTATGGTTG--GAGCCGCGAA-AAT-----------TCCCAAA---AATGGCCAAAAAA
TGCCGAAT--T-------TCCCAAACT------------------TTTCTG-----------------GTCC
TCCGGGTA-GGG-GCGTTC-----------------------------------------------------
------------------------------------------------------------------------
------------------------------------------------------------------------
------------------------------------------------------------------------
----------------------
>JX156535.1_Leishmania_chagasi_isolate_Dog1_clone_6_note_minicircle_class_26,_partial_sequence;_kinetoplast/1-739
------------------------------------------------------------------------
------------------------------------------------------------------------
------------------------------------------------------------------------
-------GG-TTGGTGTAAAATAGGGCCGGGTGGTCCGGGGGATTCGGGGGGAAATTGGCCTTCCTGGGCTG
GGGTGTGCTGAA-ACCTTGG-------------------GTCTGG--AGGCTTTGTTTTTT--GGGT-T-G-
-GAT-TTTTCG-TGA----GGAT-TT-GGCTTGTTA-AGT-GGCTTGTTGGCTG-TCGGTTA-TGC-GTGTG
C------------TGG--TTGGT-TT-CAT-GCGTT-GTTTGGGTGGA------------TTGGG-TG-T-G
ATCTTG-GGTT-----G-ATGTTGGG--T--G--GAGTAC-CTC-----GTTAATTGAAGGTTTGGGCCCTA
GTGTTGGGGT-GGGAG-TTTTA-TAC--G--AATG--G-GGGTTGACCCTG-G-CGTGGAG-A--GTTA---
AT-GCCCTTGGCTG-G-TATGG-GTGTGG-T-TGACCTCT-CCCT-----TGC----TTTGATA--TTA--A
----TAT---------TAATTTTGGTATAAATGGTTATAGT--GAT-GGTGGCTATGGCCAA---GGGGTAA
CC-TATAG--TTTATATAGGGCG-TTAGGCGA-TAAGGCTA--CCGGA-------GT-----ATTGCGTAGG
T-AGTAT--A--TAA----GCCTAT------C-ATACGTCCTAG----ATCTAGT--C-----ACAT-AT-T
ATTC-----TCTA-----TT-TATT-GTTGATTT--------G----------TTTATATG-TTT-G--ATG
T-----TA-TATGTG------GTGTGTGTATCTA----GTAGACTGATA--A---TACA--GAGT-------
--A-C-----TATC-TAGTGCTAA--AGACTGCTGCCTTGG-TAG-G-CG---TG---AA-TTG---G-A-A
AC-TGGAGTGAT-TTGGCTGAA-AAATCCTCGAA-AAT----------CCTCGAGA---ATCCTCGAGAATG
GGGGGAAT--T-------TCCAAAC-T------------------TTTCTG-----------------GTCC
TCCGGGTA-GGG-GCGTTC-----------------------------------------------------
------------------------------------------------------------------------
------------------------------------------------------------------------
------------------------------------------------------------------------
----------------------
>JX156536.1_Leishmania_chagasi_isolate_Dog1_clone_15_note_minicircle_class_27,_partial_sequence;_kinetoplast/1-717
------------------------------------------------------------------------
------------------------------------------------------------------------
------------------------------------------------------------------------
-------GG-TTGGTGTAAAATAGGGCCGGG-TGGTCGGGGGAATTTGGGAAAT-TGGGCTCCC-TGGGCTG
GAGTGGCCTGAA-CCCCTGG-------------------GTCCTG--GGCGTGCTTTTGGG--GCTG-G-CT
GGCT-TTTGAT-GTT----GGAT-TT-CAGTTGGGA-TTTGGTGAATTCTTTGG-T-TTTTG-GCG-GTGTG
G-----G--TCTTG-G--CCTG--GT-TG--TGTTT-TGGGGCGTTCTGGTTG-GA---TAAATGCTT-T-G
TTCGAA-GG-------------ATGTTTG-GC--TGTTAGTTTTGAGGTGGATAGGT-----TTGGATC---
------------AGCA-TTGA-TTGG--TGG-----------TTTAGGGTGATGTGGATGG-GCA-GGC---
----GTTGTTGCGT-G-TGAT---GGGT--GGG-GTTTAACCATAG-A-ATAA----CTTATTA--TAT--A
----TATTAAGT---TGATTTGCT---G--ATGATTATAGA--TCT-AATGGA--GGG-TCT---TAGGTAT
CT-AT----AGG-CCGACATATAGTTTA----TCTAGCAGT--CGGAA-----------CGTTCT---ATTA
A-TAGTT--A--CGG----TA-TGTC-TAGATTTTATAATACAT----GCAGTTT--AGC-TTCTAA-TT-T
ATCT-T---TTTGTA-ATTA-T-------ACGTT--------A----------TGT-AGTG-TATAT--TAG
A-----TT-T-----------GCA--TGGGTAGGC--T--AT--TAATG--T----AAC--ATCAAT-A--C
CTA-T----AATGG-G----CGTA-GCCGGGACACA----G-GCT-G-TT---AG---TG-ACA---A-TGG
GA-TTTTGAATT-TTGGGTCGA-AAGTTCTGAAA-ATT-----------TGTTGAA---AAACGCTAAAAAT
GGCCCGAA--A-------ATCCAAACT------------------TTTCTG-----------------GTCC
TCCGGGTA-GGG-GCGTTC-----------------------------------------------------
------------------------------------------------------------------------
------------------------------------------------------------------------
------------------------------------------------------------------------
----------------------
>JX156537.1_Leishmania_chagasi_isolate_Dog1_clone_38_note_minicircle_class_27,_partial_sequence;_kinetoplast/1-717
------------------------------------------------------------------------
------------------------------------------------------------------------
------------------------------------------------------------------------
-------GG-TTGGTGTAAAATAGGGCCGGG-TGGTCGGGGGAATTTGGGAAAT-TGGGCTCCC-TGGGCTG
GAGTGGCCTGAA-CCCCTGG-------------------GTCCTG--GGCGTGCTTTTGGG--GCTG-G-CT
GGCT-TTTGAT-GTT----GGAT-TT-CAGTTGGGA-TTTGGTGAATTCTTTGG-T-TTTTG-GCG-GTGTG
G-----G--TCTTG-G--CCTG--GT-TG--TGTTT-TGGGGCGTTCTGGTTG-GA---TAAATGCTT-T-G
TTCGAA-GG-------------ATGTTTG-GC--TGTTAGTTTTGAGGTGGATAGGT-----TTGGATC---
------------AGCA-TTGA-TTGG--TGG-----------TTTAGGGTGATGTGGATGG-GCA-GGC---
----GTTGTTGCGT-G-TGAT---GGGT--GGG-GTTTAACCATAG-A-ATAA----CTTATTA--TAT--A
----TATTAAGT---TGATTTGCT---G--ATGATTATAGA--TCT-AATGGA--GGG-TCT---TAGGTAT
CT-AT----AGG-CCGACATATAGTTTA----TCTAGCAGT--CGGAA-----------CGTTCT---ATTA
A-TAGTT--A--CGG----TA-TGTC-TAGATTTTATAATACAT----GCAGTTT--AGC-TTCTAA-TT-T
ATCT-T---TTTGTA-ATTA-T-------ACGTT--------A----------TGT-AGTG-TATAT--TAG
A-----TT-T-----------GCA--TGGGTAGGC--T--AT--TAATG--T----AAC--ATCAAT-A--C
CTA-T----AATGG-G----CGTA-GCCGGGACACA----G-GCT-G-TT---AG---TG-ACA---A-TGG
GA-TTTTGAATT-TTGGGTCGA-AAGTTCTGAAA-ATT-----------TGTTGAA---AAACGCTAAAAAT
GGCCCGAA--A-------ATCCAAACT------------------TTTCTG-----------------GTCC
TCCGGGTA-GGG-GCGTTC-----------------------------------------------------
------------------------------------------------------------------------
------------------------------------------------------------------------
------------------------------------------------------------------------
----------------------
>JX156538.1_Leishmania_chagasi_isolate_Human_clone_17_note_minicircle_class_28,_partial_sequence;_kinetoplast/1-707
------------------------------------------------------------------------
------------------------------------------------------------------------
------------------------------------------------------------------------
-------GG-TTGGTGTAAAATAGGGCCGGGTGGTTCGGGAAAT-TCGGGGAAAATTGGCTCCC-TGGGCTG
GATTGGCCTGGA-ACCCTGG-------------------GTTCTG--GGCGTGCTTTTGGG--GTGG-C-TG
GGTT-TTGGAG-GTG----GGTT-TT-GCCCT--GT-TGGATGGTTGTTGTG---G-GT-GA-GTT------
---------TGGGT-G--TTGA--TA-TT--GTT-G-GCGGGCTTGTT-TTGG-TGGG-CTGGTGCTG-G-T
TACTGT-GGA-----------------------TTGGTGGGCTTTGAATGCTTTTGCC---TGGGGCTT---
--GGCCTGGG-TGTGT-GGGA-TTGG--TAGTAGT--G--GCCTTGGGGGTT-CCCTATTG-GGTTGCCG--
TG-ATTTGCCTTCC-A-TGGCT--GCCAT-TGGCTTCGTGCTTAA------TA----TATTATA--TTA--G
----TTATATAG---TTAATGTGCT--A--A---CGTATCG--GAC-GGAGAG--GGG-CTG---TAGTTG-
GC-AA-G--CGAC----TC-G--TAGA-TATAGTTGACTGT--GGCATCCGTTAA-C--AATAGT--GGG--
-----TG---------------TGTT-CAGTATA----GAATAT----ACAACGG--CTA--TGATA-AT-A
TCAC-T---CTAGAT-ATTT-AGCTTTTCACTTT--------T----------CTTTTTAG-TTTTG--TGT
------TT-GATT---------TT--ATGGTGTGT--TATAT--TTGGC--T---GACG--TGTTAT-AG-T
GTA-T----ACCCT-A-CG---GT-GTTTC----------------T-CT---TT---CA-GAG---T-TAC
GT-AGGGGAAAT-TGTGAGTTT-T-GGGCTGAAA-ATT-----------C-CCAA----AAATGGCTAAAAA
TGCCGAAA--T-------TCCCAAACT------------------TTTTTG-----------------GTCC
TCCGGGTA-GGG-GCGTTC-----------------------------------------------------
------------------------------------------------------------------------
------------------------------------------------------------------------
------------------------------------------------------------------------
----------------------
>JX156539.1_Leishmania_chagasi_isolate_Dog3_clone_17_note_minicircle_class_29,_partial_sequence;_kinetoplast/1-727
------------------------------------------------------------------------
------------------------------------------------------------------------
------------------------------------------------------------------------
-------GG-TTGGTGTAAAATAGGGCCGGGTGGTTC-GGGAAATTCGGGGAAATTGGCTCTCC-TGGGCTG
GGATGGCTCGGA-ACCCTGG-------------------GTCCTG--GGCACGCTTTTTGG--CTGC-T-CT
GGGT-TTTTG--GGTGG--ATGTTTGCGGGGTGATT-CGGCTTTTGAGCTGTG----------GGT-GTT--
------T--GGAT-----TTGAG-GC-TT--GT-TT-GGGCTGGTGGGTGGA--TTAA-TTTGTTTT--G-G
ATACTG-CA-----------TTTGCAT-G-GC--TTGTTGGTGTGG--TGGTGGTTC-----AAGACTA---
--TGGTCGTG-TGGCC-TTTGATTGG------GG---T-GGGGTGTATTGG-ATTGGATTC-G--TTTGG--
TG-GCTGAGGTGTT-T-GGGGT--------TTAGTATTAA-CACTT---TCCC----TTTGCTT--TAA--T
----TATTATAT---TTAACTTCTA-----------GACGA--CGT-TAGGTCATGATCCTA---TAGTAAC
GT-------TAGGGCTATAGGG--GTAG-----TAGGTTGT--GAGATGACTTTA-G--TGTTCTGTTATGA
G-AAT----A--CAA----AG-GTTA-C---ATCGAAT--AATA----GTATTAT--AA--ATTGTC-GT-A
TAAT-----ATTT-----GA-TCT--CTTATTTT--------G----------AATTTTTG-TTTATG-TTA
T----ATT-GCTATA------TTT--TAACGTTTA--TATGTTGTATTG-------GGT--GTATAT-TG-C
TTA--------CCA-C-TGCTGT----GACTTGATTACCAG-AGG-G-TG---GG---TT-GAC---G-GGG
AT-TGGTG-GGA-GTTGTTTGG-AATTCGTCGAA-AAT-----------CTTAAAA---AATCCCTAAAAAT
AGCCAAAT--T-------TCCCAAACT------------------TTTCTG-----------------GTCC
TTCGGGTA-GGG-GCGTTC-----------------------------------------------------
------------------------------------------------------------------------
------------------------------------------------------------------------
------------------------------------------------------------------------
----------------------
>JX156540.1_Leishmania_chagasi_isolate_Dog1_clone_31_note_minicircle_class_30,_partial_sequence;_kinetoplast/1-699
------------------------------------------------------------------------
------------------------------------------------------------------------
------------------------------------------------------------------------
-------GG-TTGGTGTAAAATAGGGGCGGGTGGTGGCTGGAATTTTGGGGGAAATGGCCTTCC-TGGGCTG
GGATTGGTTGAA-ACCTCTG-------------------TCCTAG--GCGTACTTT--------------TT
GA-C-GATGTT-GGC----TTTT-TC-CTTTAAATTTTTACTTTAAAATACTGG-ATTTGGG-GCGTTGACG
CC---------TTCAT--GCAGA-TG-GGT-CGC-G-ACC----GTGGGTGC---CTG-TCT-TGATT-T--
-GAGGT-GGTGGG-----------------------CTTG---TTTTGGGTTTGT-----GGTATCCA----
------TGGT-TGGT--TCTTGCGCT--GTGGGTC--A-TGAGTGTTTGGA-TTGATGGGT-G--GTGT---
TA-CGCGTTGGGTG-GATACCG-CGATGA-TTGGGGTT--------------------TTAATA--TAT--A
----GAATAAGT---TTAATATCAA--AGGGCGTTTGGGGT---------AAACTGT-GGTG---GCTTTAA
-----------CCTATATAGCTT-TAGCTACC-TTAGTATA--TTTTAGCTTAAC-G----TCCTGGTAAGG
T-TGCAT--C--TAT----TGTAAAG-TTAGG-CTGTCTA---------CACATA--CTT-GTCTCT-CT-T
ATTT-----GTGATC-TATG-TATA------------------------------ATGCGT-AT--T--ATG
T-----G---ATGTC------TAGAGCT---ATGT--TAGAGTGTATGT--T---ATAC--GTATAT-TCCT
ATC-A--------C-TAAAGTGAC--TGGTTC-CTATAGAG-GTG-C-A---------AA-GCA---G-GTG
TT-ATGGATGGA-ATGCGCTGA-AAATTCATAAA-AAT-----------CCTGAAA---AATGGTGGAAAAT
GGGCAAAA--A-------TCCCAAACT------------------TTTCTG-----------------GTCC
TCCGGGTA-GGG-GCGTTC-----------------------------------------------------
------------------------------------------------------------------------
------------------------------------------------------------------------
------------------------------------------------------------------------
----------------------
>JX156541.1_Leishmania_chagasi_isolate_Dog1_clone_47_note_minicircle_class_30,_partial_sequence;_kinetoplast/1-699
------------------------------------------------------------------------
------------------------------------------------------------------------
------------------------------------------------------------------------
-------GG-TTGGTGTAAAATAGGGGCGGGTGGTGGCTGGAATTTTGGGGGAAATGGCCTTCC-TGGGCTG
GGATTGGTTGAA-ACCTCTG-------------------TCCTAG--GCGTACTTT--------------TT
GA-C-GATGTT-GGC----TTTT-TC-CTTTAAATTTTTACTTTAAAATACTGG-ATTTGGG-GCGTTGACG
CC---------TTCAT--GCAGA-TG-GGT-CGC-G-ACC----GTGGGTGC---CTG-TCT-TGATT-T--
-GAGGT-GGTGGG-----------------------CTTG---TTTTGGGTTTGT-----GGTATCCA----
------TGGT-TGGT--TCTTGCGCT--GTGGGTC--A-TGAGTGTTTGGA-TTGATGGGT-G--GTGT---
TA-CGCGTTGGGTG-GATACCG-CGATGA-TTGGGGTT--------------------TTAATA--TAT--A
----GAATAAGT---TTAATATCAA--AGGGCGTTTGGGGT---------AAACTGT-GGTG---GCTTTAA
-----------CCTATATAGCTT-TAGCTACC-TTAGTATA--TTTTAGCTTAAC-G----TCCTGGTAAGG
T-TGCAT--C--TAT----TGTAAAG-TTAGG-CTGTCTA---------CACATA--CTT-GTCTCT-CT-T
ATTT-----GTGATC-TATG-TATA------------------------------ATGCGT-AT--T--ATG
T-----G---ATGTC------TAGAGCT---ATGT--TAGAGTGTATGT--T---ATAC--GTATAT-TCCT
ATC-A--------C-TAAAGTGAC--TGGTTC-CTATAGAG-GTG-C-A---------AA-GCA---G-GTG
TT-ATGGATGGA-ATGCGCTGA-AAATTCATAAA-AAT-----------CCTGAAA---AATGGTGGAAAAT
GGGCAAAA--A-------TCCCAAACT------------------TTTCTG-----------------GTCC
TCCGGGTA-GGG-GCGTTC-----------------------------------------------------
------------------------------------------------------------------------
------------------------------------------------------------------------
------------------------------------------------------------------------
----------------------
>JX156542.1_Leishmania_chagasi_isolate_Dog2_clone_50_note_minicircle_class_30,_partial_sequence;_kinetoplast/1-699
------------------------------------------------------------------------
------------------------------------------------------------------------
------------------------------------------------------------------------
-------GG-TTGGTGTAAAATAGGGGCGGGTGGTGGCTGGAATTTTGGGGGGAATGGCCTTCC-TGGGCTG
GGATTGGTTGAA-ACCTCTG-------------------TCCTAG--GCGTACTTT--------------TT
GA-C-GATGTT-GGC----TTTT-TC-CTTTAAATTTTTACTTTAAAATACTGG-ATTTGGG-GCGTTGACG
CC---------TTCAT--GCAGA-TG-GGT-CGC-G-ACC----GTGGGTGC---CTG-TCT-TGATT-T--
-GAGGT-GGTGGG-----------------------CTTG---TTTTGGGTTTGT-----GGTATCCA----
------TGGT-TGGT--TCTTGCGCT--GTGGGTC--A-TGAGTGTTTGGA-TTGATGGGT-G--GTGT---
TA-CGCGTTGGGTG-GATACCG-CGATGA-TTGGGGTT--------------------TTAATA--TAT--A
----GAATAAGT---TTAATATCAA--AGGGCGTTTGGGGT---------AAACTGT-GGTG---GCTTTAA
-----------CCTATATAGCTT-TAGCTACC-TTAGTATA--TTTTAGCTTAAC-G----TCCTGGTAAGG
T-TGCAT--C--TAT----TGTAAAG-TTAGG-CTGTCTA---------CACATA--CTT-GTCTCT-CT-T
ATTT-----GTGATC-TATG-TATA------------------------------ATGCGT-AT--T--ATG
T-----G---ATGTC------TAGAGCT---ATGT--TAGAGTGTATGT--T---ATAC--GTATAT-TCCT
ATC-A--------C-TAAAGTGAC--TGGTTC-CTATAGAG-GTG-C-A---------AA-GCA---G-GTG
TT-ATGGATGGA-ATGCGCTGA-AAATTCATAAA-AAT-----------CCTGAAA---AATGGTGGAAAAT
GGGCAAAA--A-------TCCCAAACT------------------TTTCTG-----------------GTCC
TTCGGGTA-GGG-GCGTTC-----------------------------------------------------
------------------------------------------------------------------------
------------------------------------------------------------------------
------------------------------------------------------------------------
----------------------
>JX156543.1_Leishmania_chagasi_isolate_Dog3_clone_34_note_minicircle_class_30,_partial_sequence;_kinetoplast/1-699
------------------------------------------------------------------------
------------------------------------------------------------------------
------------------------------------------------------------------------
-------GG-TTGGTGTAAAATAGGGGCGGGTGGTGGCTGGAATTTTGGGGGAAATGGCCTTCC-TGGGCTG
GGATTGGTTGAA-ACCTCTG-------------------TCCTAG--GCGTACTTT--------------TT
GA-C-GATGTT-GGC----TTTT-TC-CTTTAAATTTTTACTTTAAAATACTGG-ATTTGGG-GCGTTGACG
CC---------TTCAT--GCAGA-TG-GGT-CGC-G-ACC----GTGGGTGC---CTG-TCT-TGATT-T--
-GAGGT-GGTGGG-----------------------CTTG---TTTTGGGTTTGT-----GGTATCCA----
------TGGT-TGGT--TCTTGCGCT--GTGGGTC--A-TGAGTGTTTGGA-TTGATGGGT-G--GTGT---
TA-CGCGTTGGGTG-GATACCG-CGATGA-TTGGGGTT--------------------TTAATA--TAT--A
----GAATAAGT---TTAATATCAA--AGGGCGTTTGGGGT---------AAACTGT-GGTG---GCTTTAA
-----------CCTATATAGCTT-TAGCTACC-TTAGTATA--TTTTAGCTTAAC-G----TCCTGGTAAGG
T-TGCAT--C--TAT----TGTAAAG-TTAGG-CTGTCTA---------CACATA--CTT-GTCTCT-CT-T
ATTT-----GTGATC-TATG-TATA------------------------------ATGCGT-AT--T--ATG
T-----G---ATGTC------TAGAGCT---ATGT--TAGAGTGTATGA--T---ATAC--GTATAT-TCCT
ATC-A--------C-TAAAGTGAC--TGGTTC-CTATAGAG-GTG-C-A---------AA-GCA---G-GTG
TT-ATGGATGGA-ATGCGCTGA-AAATTCATAAA-AAT-----------CCTGAAA---AATGGTGGAAAAT
GGGCAAAA--A-------TCCCAAACT------------------TTTCTG-----------------GTCC
TCCGGGTA-GGG-GCGTTC-----------------------------------------------------
------------------------------------------------------------------------
------------------------------------------------------------------------
------------------------------------------------------------------------
----------------------
>JX156544.1_Leishmania_chagasi_isolate_Dog2_clone_24_note_minicircle_class_30,_partial_sequence;_kinetoplast/1-699
------------------------------------------------------------------------
------------------------------------------------------------------------
------------------------------------------------------------------------
-------GG-TTGGTGTAAAATAGGGGCGGGTGGTGGCTGGAATTTTGGGGGAAATGGCCTTCC-TGGGCTG
GGATTGGTTGAA-ACCTCTG-------------------TCCTAG--GCGTACTTT--------------TT
GA-C-GATGTT-GGC----TTTT-TC-CTTTAAATTTTTACTTTAAAATACTGG-ATTTGGG-GCGTTGACG
CC---------TTCAT--GCAGA-TG-GGT-CGC-G-ACC----GTGGGTGC---CTG-TCT-TGATT-T--
-GAGGT-GGTGGG-----------------------CTTG---TTTTGGGTTTGT-----GGTATCCA----
------TGGT-TGGT--TCTTGCGCT--GTGGGTC--A-TGAGTGTTTGGA-TTGATGGGT-G--GTGT---
TA-CGCGTTGGGTG-GATACCG-CGATGA-TTGGGGTT--------------------TTAATA--TAT--A
----GAATAAGT---TTAATATCAA--AGGGCGTTTGGGGT---------AAACTGT-GGTG---GCTTTAA
-----------CCTATATAGCTT-TAGCTACC-TTAGTATA--TTTTAGCTTAAC-G----TCCTGGTAAGG
T-TGCAT--C--TAT----TGTAAAG-TTAGG-CTGTCTA---------CACATA--CTT-GTCTCT-CT-T
ATTT-----GTGATC-TATG-TATA------------------------------ATGCGT-AT--T--ATG
T-----G---ATGTC------TAGAGCT---ATGT--TAGAGTGTATGT--T---ATAC--GTATAT-TCCT
ATC-A--------C-TAAAGTGAC--TGGTTC-CTATAGAG-GTG-C-A---------AA-GCA---G-GTG
TT-ATGGATGGA-ATGCGCTGA-AAATTCATAAA-AAT-----------CCTGAAA---AATGGTGGAAAAT
GGGCAAAA--A-------TCCCAAACT------------------TTTCTG-----------------GTCC
TCCGGGTA-GGG-GCGTTC-----------------------------------------------------
------------------------------------------------------------------------
------------------------------------------------------------------------
------------------------------------------------------------------------
----------------------
>JX156545.1_Leishmania_chagasi_isolate_Human_clone_31_note_minicircle_class_31,_partial_sequence;_kinetoplast/1-698
------------------------------------------------------------------------
------------------------------------------------------------------------
------------------------------------------------------------------------
-------GG-TTGGTGTAAAATAGGGCCGGGTGGCCGGG-----AATTGGCT----------CC-TGGACTG
GATTGCCCTGAA-ACCTTGG-------------------GCCTGG--AGGCTTGTTTTGGG--ATTG-G-CT
GGAG-ATTCTC-TTT----ACTT-TT-GGTCTTTTA-AACTGTGGGTTTTGGGT-G-TGCGT-TGG-ATTGA
G-----G--GTTGG-C--GTTTG-AG-TT--ACTTC-TTT---------GATG-GTTG-TTTGTGACT-C-G
CTTTGG-TTACT------TGTT------T----------GAGGTTTGGCTTTGGATGC-CGTTGATTGCG--
------TCGT-TGGTT-TG-G---AT--TTTAAT---G-GGTGTGGGCTGGTCTTT-TGGG-A-TGGGT---
----GTGG---TGT-G-ACTCC-AGTGGG-T-TACTTTCG-TGTG----ATAA----CTTAATA--TTG--A
----TTATAATT---AATATTATAA--T-GC---GTAAGCT--GTT-GGTGGCGTGGGGAAG---ACTTTAG
TT-CT----TCG-GCCCTAAG---CTATATAT-TTAGTCAT--ACGTCCG-CTACTG--GTGGGT-GGTATG
T-CG--T--A--G---------------------ATATAAGTAT----GCTTTAT--GT--GTCACT-CT-A
TATA-----CTC------TA-TTCTGTCTAATTT--------TA---------TGTTCTCG-AG--T--AAG
------TT-TGTATT------A-----ATCTGTAT--TATATA--------------GT--ATGATG-GACT
GTT-G----TAGTA-TGTAACAC----TTAC---TGATTGT-TAC-C-GA---AA---GA-TAT---A-CCT
AA-AGTCTTCTG-GGTGGATCG-GAATTGGTGAA-AAT-----------GGTGAAA---AATGGCCAAAAAA
TGAGGAAA--A-------TCCCAAACT------------------TTTCTG-----------------GTCC
TCCGGGTA-GGG-GCGTTC-----------------------------------------------------
------------------------------------------------------------------------
------------------------------------------------------------------------
------------------------------------------------------------------------
----------------------
>JX156546.1_Leishmania_chagasi_isolate_Dog2_clone_9_note_minicircle_class_32,_partial_sequence;_kinetoplast/1-738
------------------------------------------------------------------------
------------------------------------------------------------------------
------------------------------------------------------------------------
-------GG-TTGGTGTAAAATAGGGCCGGGTGGTCCGGGGGATTCGGGGGGAAATTGGCCTTCCTGGGCTG
GGGTGTGCTGAA-ACCTTGG-------------------GTCTGG--AGGCTTTGTTTTTT--GGGT-T-G-
-GAT-TTTTCG-TGA----GGAT-TT-GGCTTGTTA-AGT-GGCTTGTTGGCTG-TCGGTTA-TGC-GTGTG
C------------TGG--TTGGT-TT-CAT-GCGTT-GTTTGGGTGGA------------TT-GG-TG-T-G
ATCTTG-GGTT-----G-ATGTTGGG--T--G--GAGTAC-CTC-----GTTAATTGAAGGTTTGGGCCCTA
GTGTTGGGGT-GGGAG-TTTTA-TAC--G--AATG--G-GGGTTGACCCTG-G-CGTGGAG-A--GTTA---
AT-GCCCTTGGCTG-G-TATGG-GTGTGG-T-TGACCTCT-CCCT-----TGC----TTTGATA--TTA--A
----TAT---------TAATTATGGTATAAATGGTTATAGT--GAT-GGTGGCTATGGCCAA---GGGGTAA
CC-TATAG--TTTATATAGGGCG-TTAGGCGA-TAAGGCTA--CCGGA-------GT-----ATTGCGTAGG
T-AGTAT--A--TAA----GCCTAT------C-ATACGTCCTAG----ATCTAGT--C-----ACAT-AT-T
ATTC-----TCTA-----TT-TATT-GTTGATTT--------G----------TTTATATG-TTT-G--ATG
T-----TA-TATGTG------GTGTGTGTATCTA----GTAGACTGATA--A---TACA--GAGT-------
--A-C-----TATC-TAGTGCTAA--AGACTGCTGCCTTGG-TAG-G-CG---TG---AA-TTG---G-A-A
AC-TGGAGTGAT-TTGGCTGAA-AAATCCTCGAA-AAT----------CCTCGAGA---ATCCTCGAGAATG
GGGGGAAT--T-------TCCAAAC-T------------------TTTCTG-----------------GTCC
TCCGGGTA-GGG-GCGTTC-----------------------------------------------------
------------------------------------------------------------------------
------------------------------------------------------------------------
------------------------------------------------------------------------
----------------------
>JX156547.1_Leishmania_chagasi_isolate_Dog2_clone_47_note_minicircle_class_32,_partial_sequence;_kinetoplast/1-736
------------------------------------------------------------------------
------------------------------------------------------------------------
------------------------------------------------------------------------
-------GG-TTGGTGTAAAATAGGGCCGGGTGGTCCGGGGGATT-CGGGGGAAATTGGCCTTCCTGGGCTG
GGGTGTGCTGAA-ACCTTGG-------------------GTCTGG--AGGCTTTGTTTTTT--GGGT-T-G-
-GAT-TTTTCG-TGA----GGAT-TT-GGCTTGTTA-AGT-GGCTTGTTGGCTG-TCGGTTA-TGC-GTGTG
C------------TGG--TTGGT-TT-CAT-GCGTT-GTTTGGGTGGA------------TTGGG-TG-T-G
ATCTTG-GGTT-----G-ATGTTGGG--T--G--GAGTAC-CTC-----GTTAATTGAAGGTTTGGGCCCTA
GTGTTGGGGT-GGGAG-TTTTA-TAC--G--AATG--G-GGGTTGACCCTG-G-CGTGGAG-A--GTTA---
AT-GCCCTTGGCTG-G-TATGG-GTGTGG-T-TGACCTCT-CCCT-----TGC----TTTGATA--TTA--A
----TAT---------TAATTTTGGTATAAATGGTTATAGT--GAT-GGTGGCTATGGCCAA---GGGGTAA
CC-TATAG--TTTATATAGGGCG-TTAGGCGA-TAAGGCTA--CCGGA-------GT-----ATTGCGTAGG
T-AGTAT--A--TAA----GCCTAT------C-ATACGTCCTAG----ATCTAGT--C-----ACAT-AT-T
ATTC-----TCTA-----TT-TATT-GTTGATTT--------G----------TTTATATG-TTT-G--ATG
T-----TA-TATGTG------GTGTGTGTATCTA----GTAGACTGATA--A-----CA--GAGT-------
--A-C-----TATC-TAGTGCTAA--AGACTGCTGCCTTGG-TAG-G-CG---TG---AA-TTG---G-A-A
AC-TGGAGTGAT-TTGGCTGAA-AAATCCTCGAA-AAT----------CCTCGAGA---ATCCTCGAGAATG
GGGGGAAT--T-------TCCAAAC-T------------------TTTCTG-----------------GTCC
TCCGGGTA-GGG-GCGTTC-----------------------------------------------------
------------------------------------------------------------------------
------------------------------------------------------------------------
------------------------------------------------------------------------
----------------------
>JX156548.1_Leishmania_chagasi_isolate_Dog1_clone_19_note_minicircle_class_33,_partial_sequence;_kinetoplast/1-707
------------------------------------------------------------------------
------------------------------------------------------------------------
------------------------------------------------------------------------
-------GG-TTGGTGTAAAATAGGGCCGGGTGGT-CCGGGAAATTCGGGG--------------------G
GAATTGGCCTCC-----------------------------CTGG---GCTAGGTTGGTG--GGAAT-A-TG
GCCT-CCTGAC--CC----GTATAATTTTGGGTTTT-GGTATTTGGAGCCGTTT-T--GAA--GAC-TTCTT
C-----C--CCTTT-G--AAACT-TT-TG--TTTTT-T---G--------GGC-TGGG-GTGCTGTTT-T-G
AGGCTG-GACGTT---T-CTTCTTT---G--G--AGTTGGGTGTTTGGGGGTTGTGCTCGGTTTTGGTA---
--TTGGCTGC-TCGCG-GTGGGGTGC-----TCTG--TGAGGTAGACATTGACTTTGGCGA-TTAGTTGGCT
TG-GGTGATATAGG-T-GGGTA-TGA--G-TGTGAG------GTG--T-TT--------GATC----AT--A
----GAATAAG--------TTAATA--T-TT--AAGTTAGG--GGT-GTAGCTTG-ACGCA----TGGGATG
TG-CCGC-TATAGGAGGC-------TAC--TAGCC--TACT--GGT----GTATA-G--ATGAATGGTAA-G
A-TTACT--G--TTT----AT-CTAT-ATATTATAACTT-ACTA----TCTAAAT--AC--AACCTA-TG-C
ACTC-----G--AAT-TTTA-CTTT-TTAGTTTG--------GT---------GTTATATG-TCTAGAGTTA
TA---TGT-AGTGAT------ACTGTTAATGTATG--CTTACCTATACG-------ATT-------------
ACC-A---GATATA-CGTGGGCCT-GTAGGCTATGGGATTTGTG-------------------G---A-AAT
GGTTGAACTGTT-AGGGGGAAT-GTG--TGAAAA-ATC-----------CCGAAAA---AT-CCCGAAAAAT
G-GGGGGA--A-------TCCCAAACT------------------TTTCTG-----------------GTCC
-TCCGGGT-AGG-GGCGTTC----------------------------------------------------
------------------------------------------------------------------------
------------------------------------------------------------------------
------------------------------------------------------------------------
----------------------
>JX156549.1_Leishmania_chagasi_isolate_Dog1_clone_10_note_minicircle_class_33,_partial_sequence;_kinetoplast/1-707
------------------------------------------------------------------------
------------------------------------------------------------------------
------------------------------------------------------------------------
-------GG-TTGGTGTAAAATAGGGCCGGGTGGT-CCGGGAAATTCGGGG--------------------G
GAATTGGCCTCC-----------------------------CTGG---GCTAGGTTGGTG--GGAAT-A-TG
GCCT-CCTGAC--CC----GTATAATTTTGGGTTTT-GGTATTTGGAGCCGTTT-T--GAA--GAC-TTCTT
C-----C--CCTTT-G--AAACT-TT-TG--TTTTT-T---G--------GGC-TGGG-GTGCTGTTT-T-G
AGGCTG-GACGTT---T-CTTCTTT---G--G--AGTTGGGTGTTTGGGGGTTGTGCTCGGTTTTGGTA---
--TTGGCTGC-TCGCG-GTGGGGTGC-----TCTG--TGAGGTAGACATTGACTTTGGCGA-TTAGTTGGCT
TG-GGTGATATAGG-T-GGGTA-TGA--G-TGTGAG------GTG--T-TT--------GATC----AT--A
----GAATAAG--------TTAATA--T-TT--AAGTTAGG--GGT-GTAGCTTG-ACGCA----TGGGATG
TG-CCGC-TATAGGAGGC-------TAC--TAGCC--TACT--GGT----GTATA-G--ATGAATGGTAA-G
A-TTACT--G--TTT----AT-CTAT-ATATTATAACTT-ACTA----TCTAAAT--AC--AACCTA-TG-C
ACTC-----G--AAT-TTTA-CTTT-TTAGTTTG--------GT---------GTTATATG-TCTAGAGTTA
TA---TGT-AGTGAT------ACTGTTAATGTATG--CTTACCTATACG-------ATT-------------
ACC-A---GATATA-CGTGGGCCT-GTAGGCTATGGGATTTGTG-------------------G---A-AAT
GGTTGAACTGTT-AGGGGGAAT-GTG--TGAAAA-ATC-----------CCGAAAA---AT-CCCGAAAAAT
G-GGGGGA--A-------TCCCAAACT------------------TTTCTG-----------------GTCC
-TCCGGGT-AGG-GGCGTTC----------------------------------------------------
------------------------------------------------------------------------
------------------------------------------------------------------------
------------------------------------------------------------------------
----------------------
>JX156550.1_Leishmania_chagasi_isolate_Lutzomyia_longipalpis_clone_14_note_minicircle_class_33,_partial_sequence;_kinetoplast/1-707
------------------------------------------------------------------------
------------------------------------------------------------------------
------------------------------------------------------------------------
-------GG-TTGGTGTAAAATAGGGCCGGGTGGT-CCGGGAAATTCGGGG--------------------G
GAATTGGCCTCC-----------------------------CTGG---GCTAGGTTGGTG--GGAAT-A-TG
GCCT-CCTGAC--CC----GTATAATTTTGGGTTTT-GGTATTTGGAGCCGTTT-T--GAA--GAC-TTCTT
C-----C--CCTTT-G--AAACT-TT-TG--TTTTT-T---G--------GGC-TGGG-GTGCTGTTT-T-G
AGGCTG-GACGTT---T-CTTCTTT---G--G--AGTTGGGTGTTTGGGGGTTGTGCTCGGTTTTGGTA---
--TTGGCTGC-TCGCG-GTGGGGTGC-----TCTG--TGAGGTAGACATTGACTTTGGCGA-TTAGTTGGCT
TG-GGTGATATAGG-T-GGGTA-TGA--G-TGTGAG------GTG--T-TT--------GATC----AT--A
----GAATAAG--------TTAATA--T-TT--AAGTTAGG--GGT-GTAGCTTG-ACGCA----TGGGATG
TG-CCGC-TATAGGAGGC-------TAC--TAGCC--TACT--GGT----GTATA-G--ATGAGTGGTAA-G
A-TTACT--G--TTT----AT-CTAT-ATATTATAACTT-ACTA----TCTAAAT--AC--AACCTA-TG-C
ACTC-----G--AAT-TTTA-CTTT-TTAGTTTG--------GT---------GTTATATG-TCTAGAGTTA
TA---TGT-AGTGAT------ACTGTTAATGTATG--CTTACCTATACG-------ATT-------------
ACC-A---GATATA-TGTGGGCCT-GTAGGCTATGGGATTTGTG-------------------G---A-AAT
GGTTGAACTGTT-AGGGGGAAT-GTG--TGAAAA-ATC-----------CCGAAAA---AT-CCCGAAAAAT
G-GGGGGA--A-------TCCCAAACT------------------TTTCTG-----------------GTCC
-TCCGGGT-AGG-GGCGTTC----------------------------------------------------
------------------------------------------------------------------------
------------------------------------------------------------------------
------------------------------------------------------------------------
----------------------
>JX156551.1_Leishmania_chagasi_isolate_Dog3_clone_8_note_minicircle_class_33,_partial_sequence;_kinetoplast/1-707
------------------------------------------------------------------------
------------------------------------------------------------------------
------------------------------------------------------------------------
-------GG-TTGGTGTAAAATAGGGCCGGGTGGT-CCGGGAAATTCGGGG--------------------G
GAATTGGCCTCC-----------------------------CTGG---GCTAGGTTGGTG--GGAAT-A-TG
GCCT-CCTGAC--CC----GTATAATTTTGGGTTTT-GGTATTTGGAGCCGTTT-T--GAA--GAC-TTCTT
C-----C--CTTTT-G--AAACT-TT-TG--TTTTT-T---G--------GGC-TGGG-GTGCTGTTT-T-G
AGGCTG-GACGTT---T-CTTCTTT---G--G--AGTTGGGTGTTTGGGGGTTGTGCTCGGTTTTGGTA---
--TTGGCTGC-TCGCG-GTGGGGTGC-----CCTG--TGAGGTAGACATTGACTTTGGCGA-TTAGTTGGCT
TG-GGTGATATAGG-T-GGGTA-TGA--G-TGTGAG------GTG--T-TT--------GATC----AT--A
----GAATAAG--------TTAATA--T-TT--AAGTTAGG--GGT-GTAGCTTG-ACGCA----TGGGATG
TG-CCGC-TATAGGAGGC-------TAC--TAGCC--TACT--GGT----GTATA-G--ATGAATGGTAA-G
A-TTACT--G--TTT----AT-CTAT-ATATTATAACTT-ACTA----TCTAAAT--AC--AACCTA-TG-C
ACTC-----G--AAT-TTTA-CTTT-TTAGTTTG--------GT---------GTTATATG-TCTAGAGTTA
TA---TGT-AGTGAT------ACTGTTAATGTATG--CTTACCTATACG-------ATT-------------
ACC-A---GATATA-TGTGGGCCT-GTAGGCTATGGGATTTGTG-------------------G---A-AAT
GGTTGAACTGTT-AGGGGGAAT-GTG--TGAAAA-ATC-----------CCGAAAA---AT-CCCGAAAAAT
G-GGGGGA--A-------TCCCAAACT------------------TTTCTG-----------------GTCC
-TCCGGGT-AGG-GGCGTTC----------------------------------------------------
------------------------------------------------------------------------
------------------------------------------------------------------------
------------------------------------------------------------------------
----------------------
>JX156552.1_Leishmania_chagasi_isolate_Dog2_clone_28_note_minicircle_class_34,_partial_sequence;_kinetoplast/1-722
------------------------------------------------------------------------
------------------------------------------------------------------------
------------------------------------------------------------------------
-------GG-TTGGTGTAAAAT-AGG-----------GCGGGGGTCGGGGGATTTTGGGT-ATT-TTGGCCA
GGTCGGCCTGGG-ACCCTGG-------------------GTCTGG--AGGCTTGTTTTTGC--TTCG-T-TC
AGAA-TTCTTC-TTT----AATT-TT-TATCTTTTA--AATTGGGGATTTGGTG-GGTTTGG-GGC-TTGGT
CA----T--GGCTT-G--TTTGG-GG-TTG-GGTGC-CCTATAGCGCT-GGG--TGT--TTTGGGATT-T-A
TTGTTT-TCTT--------GGTGGAC-----T--TTAATGTTTTTAATTTGTAATACCATGGTGGG------
---TTGGGCC-TTGGT-TTGAGACTT--TGGATTT--A-GAGTTTGGCTTCTCATAGGC------GGGT---
----GGTTTAGTTT-G-CGCCG--CA-GG-TCAGACTGAT-ATTAA-A-GGTA----ACTAATA--CTA--G
----CTTTACAT---AGAGGTCTAT--A--G--GTACATGG--TAT--GACGT------------TCGTAAC
AG-CTG---GGCGGCTATTAGAT-ATAACGGG-CATGTTGT--AGACAGGCGTA-------GAGTTATATTA
T-AG-----G--TTA----CG-ATGA-GACTTCAAGTTATAGCC----TACATAC--ATG-CTATTT-AT-G
TCAA-----GTT------TC-T-------GTTTG--------TT---------GGTTTTA--AGTAT--TGG
T-----GT-TATTTA------CA----GTTTGAGT--TATATAGCATAC--A---GTTC--CACAGT-ATAC
ATG-T----TGCTA--CTGCTGAC-CGAGCA--CTAAAGCG-TTC-T-GT---TG---GT---G---G-GAG
TT-GG----------TGTC-AA-AATCG-TCAAA-AAA-----------CGCCAAAAATCGTCAAAAAT--G
G-GCCAAA--A-------TCCCAAACT------------------TTTCTG-----------------GTCC
TTCGGGTA-GGG-GCGTTC-----------------------------------------------------
------------------------------------------------------------------------
------------------------------------------------------------------------
------------------------------------------------------------------------
----------------------
>JX156553.1_Leishmania_chagasi_isolate_MS2Dog_clone_5_note_minicircle_class_34,_partial_sequence;_kinetoplast/1-722
------------------------------------------------------------------------
------------------------------------------------------------------------
------------------------------------------------------------------------
-------GG-TTGGTGTAAAAT-AGG-----------GCGGGGGTCGGGGGATTTTGGGT-ATT-TTGGCCA
GGTCGGCCTGGG-ACCCTGG-------------------GTCTGG--AGGCTTGTTTTTGC--TTCG-T-TC
AGAA-TTCTTC-TTT----AATT-TT-TATCTTTTA--AATTGGGGATTTGGTG-GGTTTGG-GAC-TTGGT
CA----T--GGCTT-G--TTTGG-GG-TTG-GGTGC-CCTATAGCGCT-GGG--TGT--TTTGGGATT-T-A
TTGTTT-TCTT--------GGCGGAC-----T--TTAATGTTTTTAATTTGTAATACCATGGTGGG------
---TTGGGCC-TTGGT-TTGAGACTT--TGGATTT--A-GAGTTTGGCTTCTCATAGGC------GGGT---
----GGTTTAGTTT-G-CGCCG--CA-GG-TCAGACTGAT-ATTAA-A-GGTA----ACTAATA--TTA--G
----CTTTACAT---AGAGGTCTAT--A--G--GTACATGG--TAT--GACGT------------TCGTAAC
AG-CTG---GGCGGCTATTAGAT-ATAACGGG-CATGTTGT--AGACAGGCGTA-------GAGTTATATTA
T-AG-----G--TTA----CG-ATGA-GACTTCAAGTTATAGCC----TACATAC--ATG-CTATTT-AT-G
TCAA-----GTT------TC-T-------GTTTG--------TT---------GGTTTTA--AGTAT--TGG
T-----GT-TATTTA------CA----GTTTGAGT--TATATAGCATAC--A---GTTC--CACAGT-ATAC
ATG-T----TGCTA--CTGCTGAC-CGAGCA--CTAAAGCG-TTC-T-GT---TG---GT---G---G-GAG
TT-GG----------TGTC-AA-AATCG-TCAAA-AAA-----------CGCCAAAAATCGTCAAAAAT--G
G-GCCAAA--A-------TCCCAAACT------------------TTTCTG-----------------GTCC
TTCGGGTA-GGG-GCGTTC-----------------------------------------------------
------------------------------------------------------------------------
------------------------------------------------------------------------
------------------------------------------------------------------------
----------------------
>JX156554.1_Leishmania_chagasi_isolate_Human_clone_63_note_minicircle_class_34,_partial_sequence;_kinetoplast/1-722
------------------------------------------------------------------------
------------------------------------------------------------------------
------------------------------------------------------------------------
-------GG-TTGGTGTAAAAT-AGG-----------GCGGGGGTCGGGGGATTTTGGGT-ATT-TTGGCCA
GGTCGGCCTGGG-ACCCTGG-------------------GTCTGG--AGGCTTGTTTTTGC--TTCG-T-TC
AGAA-TTCTTC-TTT----AATT-TT-TATCTTTTA--AATTGGGGATTTGGTG-GGTTTGG-GAC-TTGGT
CA----T--GGCTT-G--TTTGG-GG-TTG-GGTGC-CCTATAGCGCT-GGG--TGT--TTTGGGATT-T-A
TTGTTT-TCTT--------GGCGGAC-----T--TTAATGTTTTTAATTTGTAATACCATGGTGGG------
---TTGGGCC-TTGGT-TTGAGACTT--TGGATTT--A-GAGTTTGGCTTCTCATAGGC------GGGT---
----GGTTTAGTTT-G-CGCCG--CA-GG-TCAGACTGAT-ATTAA-A-GGTA----ACTAATA--TTA--G
----CTTTACAT---AGAGGTCTAT--A--G--GTACATGG--TAT--GACGT------------TCGTAAC
AG-CTG---GGCGGCTATTAGAT-ATAACGGG-CGTGTTGT--AGACAGGCGTA-------GAGTTATATTA
T-AG-----G--TTA----CG-ATGA-GACTTCAAGTTATAGCC----TACATAC--ATG-CTATTT-AT-G
TCAA-----GTT------TC-T-------GTTTG--------TT---------GGTTTTA--AGTAT--TGG
T-----GT-TATTTA------CA----GTTTGAGT--TATATAGCATAC--A---GTTC--CACAGT-ATAC
ATG-T----TGCTA--CTGCTGAC-CGAGCA--CTAAAGCG-TTC-T-GT---TG---GT---G---G-GAG
TT-GG----------TGTC-AA-AATCG-TCAAA-AAA-----------CGCCAAAAATCGCCAAAAAT--G
G-GCCAAA--A-------TCCCAAACT------------------TTTCTG-----------------GTCC
TTCGGGTA-GGG-GCGTTC-----------------------------------------------------
------------------------------------------------------------------------
------------------------------------------------------------------------
------------------------------------------------------------------------
----------------------
>JX156555.1_Leishmania_chagasi_isolate_Human_clone_20_note_minicircle_class_34,_partial_sequence;_kinetoplast/1-722
------------------------------------------------------------------------
------------------------------------------------------------------------
------------------------------------------------------------------------
-------GG-TTGGTGTAAAAT-AGG-----------GCGGGGGTCGGGGGATTTTGGGT-ATT-TTGGCCA
GGTCGGCCTGGG-ACCCTGG-------------------GCCTGG--AGGCTTGTTTTTGC--TTCG-T-TC
AGAA-TTCTTC-TTT----AATT-TT-TATCTTTTA--AATTGGGGATTTGGTG-GGTTTGG-GAC-TTGGT
CA----T--GGCTT-G--TTTGG-GG-TTG-GGTGC-CCTATAGCGCT-GGG--TGT--TTTGGGATT-T-A
TTGTTT-TCTT--------GGCGGAC-----T--TTAATGTTTTTAATTTGTAATACCATGGTGGG------
---TTGGGCC-TTGGT-TTGAGACTT--TGGATTT--A-GAGTTTGGCTTCTCATAGGC------GGGT---
----GGTTTAGTTT-G-CGCCG--CA-GG-TCAGACTGAT-ATTAA-A-GGTA----ACTAATA--TTA--G
----CTTTACAT---AGAGGTCTAT--A--G--GTACATGG--TAT--GACGT------------TCGTAAC
AG-CTG---GGCGGCTATTAGAT-ATAACGGG-CATGTTGT--AGACAGGCGTA-------GAGTTATATTA
T-AG-----G--TTA----CG-ATGA-GACTTCAAGTTATAGCC----TACATAC--ATG-CTATTT-AT-G
TCAA-----GTT------TC-T-------GTTTG--------TT---------GGTTTTA--AGTAT--TGG
T-----GT-TATTTA------CA----GTTTGAGT--TATATAGCATAC--A---GTTC--CACAGT-ATAC
ATG-T----TGCTA--CTGCTGAC-CGAGCA--CTAAAGCG-TTC-T-GT---TG---GT---G---G-GAG
TT-GG----------TGTC-AA-AATCG-TCAAA-AAA-----------CGCCAAAAATCGTCAAAAAT--G
G-GCCAAA--A-------TCCCAAACT------------------TTTCTG-----------------GTCC
TTCGGGTA-GGG-GCGTTC-----------------------------------------------------
------------------------------------------------------------------------
------------------------------------------------------------------------
------------------------------------------------------------------------
----------------------
>JX156556.1_Leishmania_chagasi_isolate_MS2Dog_clone_17_note_minicircle_class_34,_partial_sequence;_kinetoplast/1-722
------------------------------------------------------------------------
------------------------------------------------------------------------
------------------------------------------------------------------------
-------GG-TTGGTGTAAAAT-AGG-----------GCGGGGGTCGGGGGATTTTGGGT-ATT-TTGGCCA
GGTCGGCCTGGG-ACCCTGG-------------------GTCTGG--AGGCTTGTTTTTGC--TTCG-T-TC
AGAA-TTCTTC-TTT----AATT-TT-TATCTTTTA--AATTGGGGATTTGGTG-GGTTTGG-GAC-TTGGT
CA----T--GGCTT-G--TTTGG-GG-TTG-GGTGC-CCTATAGCGCT-GGG--TGT--TTTGGGATT-T-A
TTGTTT-TCTT--------GGCGGAC-----T--TTAATGTTTTTAATTTGTAATACCATGGTGGG------
---TTGGGCC-TTGGT-TTGAGACTT--TGGATTT--A-GAGTTTGGCTTCTCATAGGC------GGGT---
----GGTTTAGTTT-G-CGCCG--CA-GG-TCAGACTGAT-ATTAA-A-GGTA----ACTAATA--TTA--G
----CTTTACAT---AGAGGTCTAT--A--G--GTACATGG--TAT--GACGT------------TCGTAAC
AG-CTG---GGCGGCTATTAGAT-ATAACGGG-CATGTTGT--AGACAGGCGTA-------GAGTTATATTA
T-AG-----G--TTA----CG-ATGA-GACTTCAAGTTATAGCC----TACATAC--ATG-CTATTT-AT-G
TCAA-----GTT------TC-T-------GTTTG--------TT---------GGTTTTA--AGTAT--TGG
T-----GT-TATTTA------CA----GTTTGAGT--TATATAGCATAC--A---GTTC--CACAGT-ATAC
ATG-T----TGCTA--CTGCTGAC-CGAGCA--CTAAAGCG-TTC-T-GT---TG---GT---G---G-GAG
TT-GG----------TGTC-AA-AATCG-TCAAA-AAA-----------CGCCAAAAATCGTCAAAAAT--G
G-GCCAAA--A-------TCCCAAACT------------------TTTCTG-----------------GTCC
TTCGGGTA-GGG-GCGTTC-----------------------------------------------------
------------------------------------------------------------------------
------------------------------------------------------------------------
------------------------------------------------------------------------
----------------------
>JX156557.1_Leishmania_chagasi_isolate_MS2Dog_clone_34_note_minicircle_class_34,_partial_sequence;_kinetoplast/1-722
------------------------------------------------------------------------
------------------------------------------------------------------------
------------------------------------------------------------------------
-------GG-TTGGTGTAAAAT-AGG-----------GCGGGGGTCGGGGGATTTTGGGT-ATT-TTGGCCA
GGTCGGCCTGGG-ACCCTGG-------------------GTCTGG--AGGCTTGTTTTTGC--TTCG-T-TC
AGAA-TTCTTC-TTT----AATT-TT-TATCTTTTA--AATTGGGGATTTGGTG-GGTTTGG-GAC-TTGGT
CA----T--GGCTT-G--TTTGG-GG-TTG-GGTGC-CCTATAGCGCT-GGG--TGT--TTTGGGATT-T-A
TTGTTT-TCTT--------GGCGGAC-----T--TTAATGTTTTTAATTTGTAATACCATGGTGGG------
---TTGGGCC-TTGGT-TTGAGACTT--TGGATTT--A-GAGTTTGGCTTCTCATAGGC------GGGT---
----GGTTTAGTTT-G-CGCCG--CA-GG-TCAGACTGAT-ATTAA-A-GGTA----ACTAATA--TTA--G
----CTTTACAT---AGAGGTCTAT--A--G--GTACATGG--TAT--GACGT------------TCGTAAC
AG-CTG---GGCGGCTATTAGAT-ATAACGGG-CATGTTGT--AGACAGGCGTA-------GAGTTATATTA
T-AG-----G--TTA----CG-ATGA-GACTTCAAGTTATAGCC----TACATAC--ATG-CTATTT-AT-G
TCAA-----GTT------TC-T-------GTTTG--------TT---------GGTTTTA--AGTAT--TGG
T-----GT-TATTTA------CA----GTTTGAGT--TATATAGCATAC--A---GTTC--CACAGT-ATAC
ATG-T----TGCTA--CTGCTGAC-CGAGCA--CTAAAGCG-TTC-T-GT---TG---GT---G---G-GAG
TT-GG----------TGTC-AA-AATCG-TCAAA-AAA-----------CGCCAAAAATCGTCAAAAAT--G
G-GCCAAA--A-------TCCCAAACT------------------TTTCTG-----------------GTCC
TTCGGGTA-GGG-GCGTTC-----------------------------------------------------
------------------------------------------------------------------------
------------------------------------------------------------------------
------------------------------------------------------------------------
----------------------
>JX156558.1_Leishmania_chagasi_isolate_Human_clone_30_note_minicircle_class_34,_partial_sequence;_kinetoplast/1-722
------------------------------------------------------------------------
------------------------------------------------------------------------
------------------------------------------------------------------------
-------GG-TTGGTGTAAAAT-AGG-----------GCGGGGGTCGGGGGATTTTGGGT-ATT-TTGGCCA
GGTCGGCCTGGG-ACCCTGG-------------------GTCTGG--AGGCTTGTTTTTGC--TTCG-T-TC
AGAA-TTCTTC-TTT----AATT-TT-TATCTTTTA--AATTGGGGATTTGGTG-GGTTTGG-GAC-TTGGT
CA----T--GGCTT-G--TTTGG-GG-TTG-GGTGC-CCTATAGCGCT-GGG--TGT--TTTGGGATT-T-A
TTGTTT-TCTT--------GGCGGAC-----T--TTAATGTTTTTAATTTGTAATACCATGGTGGG------
---TTGGGCC-TTGGT-TTGAGACTT--TGGATTT--A-GAGTTTGGCTTCTCATAGGC------GGGT---
----GGTTTAGTTT-G-CGCCG--CA-GG-TCAGACTGAT-ATTAA-A-GGTA----ACTAATA--TTA--G
----CTTTACAT---AGAGGTCTAT--A--G--GTACATGG--TAT--GACGT------------TCGTAAC
AG-CTG---GGCGGCTATTAGAT-ATAACGGG-CGTGTTGT--AGACAGGCGTA-------GAGTTATATTA
T-AG-----G--TTA----CG-ATGA-GACTTCAAGTTATAGCC----TACATAC--ATG-CTATTT-AT-G
TCAA-----GTT------TC-T-------GTTTG--------TT---------GGTTTTA--AGTAT--TGG
T-----GT-TATTTA------CA----GTTTGAGT--TATATAGCATAC--A---GTTC--CACAGT-ATAC
ATG-T----TGCTA--CTGCTGAC-CGAGCA--CTAAAGCG-TTC-T-GT---TG---GT---G---G-GAG
TT-GG----------TGTC-AA-AATCG-TCAAA-AAA-----------CGCCAAAAATCGTCAAAAAT--G
G-GCCAAA--A-------TCCCAAACT------------------TTTCTG-----------------GTCC
TTCGGGTA-GGG-GCGTTC-----------------------------------------------------
------------------------------------------------------------------------
------------------------------------------------------------------------
------------------------------------------------------------------------
----------------------
>JX156559.1_Leishmania_chagasi_isolate_MS2Dog_clone_11_note_minicircle_class_34,_partial_sequence;_kinetoplast/1-722
------------------------------------------------------------------------
------------------------------------------------------------------------
------------------------------------------------------------------------
-------GG-TTGGTGTAAAAT-AGG-----------GCGGGGGTCGGGGGATTTTGGGT-ATT-TTGGCCA
GGTCGGCCTGGG-ACCCTGG-------------------GTCTGG--AGGCTTGTTTTTGC--TTCG-T-TC
AGAA-TTCTTC-TTT----AATT-TT-TATCTTTTA--AATTGGGGATTTGGTG-GGTTTGG-GAC-TTGGT
CA----T--GGCTT-G--TTTGG-GG-TTG-GGTGC-CCTATAGCGCT-GGG--TGT--TTTGGGATT-T-A
TTGTTT-TCTT--------GGCGGAC-----T--TTAATGTTTTTAATTTGTAATACCATGGTGGG------
---TTGGGCC-TTGGT-TTGAGACTT--TGGATTT--A-GAGTTTGGCTTCTCATAGGC------GGGT---
----GGTTTAGTTT-G-CGCCG--CA-GG-TCAGACTGAT-ATTAA-A-GGTA----ACTAATA--TTA--G
----CTTTACAT---AGAGGTCTAT--A--G--GTACATGG--TAT--GACGT------------TCGTAAC
AG-CTG---GGCGGCTATTAGAT-ATAACGGG-CATGTTGT--AGACAGGCGTA-------GAGTTATATTA
T-AG-----G--TTA----CG-ATGA-GACTTCAAGTTATAGCC----TACATAC--ATG-CTATTT-AT-G
TCAA-----GTT------TC-T-------GTTTG--------TT---------GGTTTTA--AGTAT--TGG
T-----GT-TATTTA------CA----GTTTGAGT--TATATAGCATAC--A---GTTC--CACAGT-ATAC
ATG-T----TGCTA--CTGCTGAC-CGAGCA--CTAAAGCG-TTC-T-GT---TG---GT---G---G-GAG
TT-GG----------TGTC-AA-AATCG-TCAAA-AAA-----------CGCCAAAAATCGTCAAAAAT--G
G-GCCAAA--A-------TCCCAAACT------------------TTTCTG-----------------GTCC
TTCGGGTA-GGG-GCGTTC-----------------------------------------------------
------------------------------------------------------------------------
------------------------------------------------------------------------
------------------------------------------------------------------------
----------------------
>JX156560.1_Leishmania_chagasi_isolate_MS2Dog_clone_45_note_minicircle_class_34,_partial_sequence;_kinetoplast/1-722
------------------------------------------------------------------------
------------------------------------------------------------------------
------------------------------------------------------------------------
-------GG-TTGGTGTAAAAT-AGG-----------GCGGGGGTCGGGGGATTTTGGGT-ATT-TTGGCCA
GGTCGGCCTGGG-ACCCTGG-------------------GTCTGG--AGGCTTGTTTTTGC--TTCG-T-TC
AGAA-TTCTTC-TTT----AATT-TT-TATCTTTTA--AATTGGGGATTTGGTG-GGTTTGG-GAC-TTGGT
CA----T--GGCTT-G--TTTGG-GG-TTG-GGTGC-CCTATAGCGCT-GGG--TGT--TTTGGGATT-T-A
TTGTTT-TCTT--------GGCGGAC-----T--TTAATGTTTTTAATTTGTAATACCATGGTGGG------
---TTGGGCC-TTGGT-TTGAGACTT--TGGATTT--A-GAGTTTGGCTTCTCATAGGC------GGGT---
----GGTTTAGTTT-G-CGCCG--CA-GG-TCAGACTGAT-ATTAA-A-GGTA----ACTAATA--TTA--G
----CTTTACAT---AGAGGTCTAT--A--G--GTACATGG--TAT--GACGT------------TCGTAAC
AG-CTG---GGCGGCTATTAGAT-ATAACGGG-CATGTTGT--AGACAGGCGTA-------GAGTTATATTA
T-AG-----G--TTA----CG-ATGA-GACTTCAAGTTATAGCC----TACATAC--ATG-CTATTT-AT-G
TCAA-----GTT------TC-T-------GTTTG--------TT---------GGTTTTA--AGTAT--TGG
T-----GT-TATTTA------CA----GTTTGAGT--TATATAGCATAC--A---GTTC--CACAGT-ATAC
ATG-T----TGCTA--CTGCTGAC-CGAGCA--CTAAAGCG-TTC-T-GT---TG---GT---G---G-GAG
TT-GG----------TGTC-AA-AATCG-TCAAA-AAA-----------CGCCAAAAATCGTCAAAAAT--G
G-GCCAAA--A-------TCCCAAACT------------------TTTCTG-----------------GTCC
TTCGGGTA-GGG-GCGTTC-----------------------------------------------------
------------------------------------------------------------------------
------------------------------------------------------------------------
------------------------------------------------------------------------
----------------------
>JX156561.1_Leishmania_chagasi_isolate_MS2Dog_clone_32_note_minicircle_class_34,_partial_sequence;_kinetoplast/1-722
------------------------------------------------------------------------
------------------------------------------------------------------------
------------------------------------------------------------------------
-------GG-TTGGTGTAAAAT-AGG-----------GCGGGGGTCGGGGGATTTTGGGT-ATT-TTGGCCA
GGTCGGCCTGGG-ACCCTGG-------------------GTCTGG--AGGCTTGTTTTTGC--TTCG-T-TC
AGAA-TTCTTC-TTT----AATT-TT-TATCTTTTA--AATTGGGGATTTGGTG-GGTTTGG-GAC-TTGGT
CA----T--GGCTT-G--TTTGG-GG-TTG-GGTGC-CCTATAGCGCT-GGG--TGT--TTTGGGATT-T-A
TTGTTT-TCTT--------GGCGGAC-----T--TTAATGTTTTTAATTTGTAATACCATGGTGGG------
---TTGGGCC-TTGGT-TTGAGACTT--TGGATTT--A-GAGTTTGGCTTCTCATAGGC------GGGT---
----GGTTTAGTTT-G-CGCCG--CA-GG-TCAGACTGAT-ATTAA-A-GGTA----ACTAATA--TTA--G
----CTTTACAT---AGAGGTCTAT--A--G--GTACATGG--TAT--GACGT------------TCGTAAC
AG-CTG---GGCGGCTATTAGAT-ATAACGGG-CATGTTGT--AGACAGGCGTA-------GAGTTATATTA
T-AG-----G--TTA----CG-ATGA-GACTTCAAGTTATAGCC----TACATAC--ATG-CTATTT-AT-G
TCAA-----GTT------TC-T-------GTTTG--------TT---------GGTTTTA--AGTAT--TGG
T-----GT-TATTTA------CA----GTTTGAGT--TATATAGCATAC--A---GTTC--CACAGT-ATAC
ATG-T----TGCTA--CTGCTGAC-CGAGCA--CTAAAGCG-TTC-T-GT---TG---GT---G---G-GAG
TT-GG----------TGTC-AA-AATCG-TCAAA-AAA-----------CGCCAAAAATCGTCAAAAAT--G
G-GCCAAA--A-------TCCCAAACT------------------TTTCTG-----------------GTCC
TTCGGGTA-GGG-GCGTTC-----------------------------------------------------
------------------------------------------------------------------------
------------------------------------------------------------------------
------------------------------------------------------------------------
----------------------
>JX156562.1_Leishmania_chagasi_isolate_MS2Dog_clone_33_note_minicircle_class_34,_partial_sequence;_kinetoplast/1-722
------------------------------------------------------------------------
------------------------------------------------------------------------
------------------------------------------------------------------------
-------GG-TTGGTGTAAAAT-AGG-----------GCGGGGGTCGGGGGATTTTGGGT-ATT-TTGGCCA
GGTCGGCCTGGG-ACCCTGG-------------------GTCTGG--AGGCTTGTTTTTGC--TTCG-T-TC
AGAA-TTCTTC-TTT----AATT-TT-TATCTTTTA--AATTGGGGATTTGGTG-GGTTTGG-GAC-TTGGT
CA----T--GGCTT-G--TTTGG-GG-TTG-GGTGC-CCTATAGCGCT-GGG--TGT--TTTGGGATT-T-A
TTGTTT-TCTT--------GGCGGAC-----T--TTAATGTTTTTAATTTGTAATACCATGGTGGG------
---TTGGGCC-TTGGT-TTGAGACTT--TGGATTT--A-GAGTTTGGCTTCTCATAGGC------GGGT---
----GGTTTAGTTT-G-CGCCG--CA-GG-TCAGACTGAT-ATTAA-A-GGTA----ACTAATA--TTA--G
----CTTTACAT---AGAGGTCTAT--A--G--GTACATGG--TAT--GACGT------------TCGTAAC
AG-CTG---GGCGGCTATTAGAT-ATAACGGG-CATGTTGT--AGACAGGCGTA-------GAGTTATATTA
T-AG-----G--TTA----CG-ATGA-GACTTCAAGTTATAGCC----TACATAC--ATG-CTATTT-AT-G
TCAA-----GTT------TC-T-------GTTTG--------TT---------GGTTTTA--AGTAT--TGG
T-----GT-TATTTA------CA----GTTTGAGT--TATATAGCATAC--A---GTTC--CACAGT-ATAC
ATG-T----TGCTA--CTGCTGAC-CGAGCA--CTAAAGCG-TTC-T-GT---TG---GT---G---G-GAG
TT-GG----------TGTC-AA-AATCG-TCAAA-AAA-----------CGCCAAAAATCGTCAAAAAT--G
G-GCCAAA--A-------TCCCAAACT------------------TTTCTG-----------------GTCC
TTCGGGTA-GGG-GCGTTC-----------------------------------------------------
------------------------------------------------------------------------
------------------------------------------------------------------------
------------------------------------------------------------------------
----------------------
>JX156563.1_Leishmania_chagasi_isolate_Dog1_clone_10_note_minicircle_class_34,_partial_sequence;_kinetoplast/1-722
------------------------------------------------------------------------
------------------------------------------------------------------------
------------------------------------------------------------------------
-------GG-TTGGTGTAAAAT-AGG-----------GCGGGGGTCGGGGGATTTTGGGT-ATT-TTGGCCA
GGTCGGCCTGGG-ACCCTGG-------------------GTCTGG--AGGCTTGTTTTTGC--TTCG-T-TC
AGAA-TTCTTC-TTT----AATT-TT-TATCTTTTA--AATTGGGGATTTGGTG-GGTTTGG-GGC-TTGGT
CA----T--GGCTT-G--TTTGG-GG-TTG-GGTGC-CCTATAGCGCT-GGG--TGT--TTTGGGATT-T-A
TTGTTT-TCTT--------GGCGGAC-----T--TTAATGTTTTTAATTTGTAATACCATGGTGGG------
---TTGGGCC-TTGGT-TTGAGACTT--TGGATTT--A-GAGTTTGGCTTCTCATAGGC------GGGT---
----GGTTTAGTTT-G-CGCCG--CA-GG-TCAGACTGAT-ATTAA-A-GGTA----ACTAATA--TTA--G
----CTTTACAT---AGAGGTCTAT--A--G--GTACATGG--TAT--GACGT------------TCGTAAC
AG-CTG---GGCGGCTATTAGAT-ATAACGGG-CATGTTGT--AGACAGGCGTA-------GAGTTATATTA
T-AG-----G--TTA----CG-ATGA-GACTTCAAGTTATAGCC----TACATAC--ATG-CTATTT-AT-G
TCAA-----GTT------TC-T-------GTTTG--------TT---------GGTTTTA--AGTAT--TGG
T-----GT-TATTTA------CA----GTTTGAGT--TATATAGCATAC--A---GTTC--TACAGT-ATAC
ATG-T----TGCTA--CTGCTGAC-CGAGCA--CTAAAGCG-TTC-T-GT---TG---GT---G---G-GAG
TT-GG----------TGTC-AA-AATCG-TCAAA-AAA-----------CGCCAAAAATCGTCAAAAAT--G
G-GCCAAA--A-------TCCCAAACT------------------TTTCTG-----------------GTCC
TTCGGGTA-GGG-GCGTTC-----------------------------------------------------
------------------------------------------------------------------------
------------------------------------------------------------------------
------------------------------------------------------------------------
----------------------
>JX156564.1_Leishmania_chagasi_isolate_Dog2_clone_7_note_minicircle_class_35,_partial_sequence;_kinetoplast/1-729
------------------------------------------------------------------------
------------------------------------------------------------------------
------------------------------------------------------------------------
-------GG-TTGGTGT-AAAATAGG-----------GCGGGGGTCGGGGGATTTTGGGT-ATT-TTGGCCA
GGTCGGCCTGGG-ACCCTGG-------------------GTCTGG--AGGCTTGTTTTTGC--TTCG-T-TC
AGAA-TTCTTC-TTT----AATT-TT-TATCTTTTA--AATTGGGGATTTGGTG-GGTTTGG-GGC-TTGGT
CA----T--GGCTT-G--TTTGG-GG-TTG-GGTGC-CCTATAGCGCT-GGG--TGT--TTTGGGATT-T-A
TTGTTT-TCTT--------GGCGGAC-----T--TTAATGTTTTTAATTTGTAATACCATGGTGGG------
---TTGGGCC-TTGGT-TTGAGACTT--TGGATTT--A-GAGTTTGGCTTCTCATAGGC------GGGT---
----GGTTTAGTTT-G-CGCCG--CA-GG-TCAGACTGAT-ATTAA-A-GGTA----ACTAATA--TTA--G
----CTTTACAT---AGAGGTCTAT--A--G--GTACATGG--TAT--GACGT------------TCGTAAC
AG-CTG---GGCGGCTATTAGAT-ATAACGGG-CATGTTGT--AGACAGGCGTA-------GAGTTATATTA
T-AG-----G--TTA----CG-ATGA-GACTTCAAGTTATAGCC----TACATAC--ATG-CTATTT-AT-G
TCAA-----GTT------TC-T-------GTTTG--------TT---------GGTTTTA--AGTAT--TGG
T-----GT-TATTTA------CA----GTTTGAGT--TATATAGCATAC--A---GTTC--CACAGT-ATAC
ATG-T----TGCTA--CTGCTGAC-CGAGCT--GCTAAAGC-GTT-C-TG---TT---GG-GTG---G-GAG
TT-GG----------TGTTGAA-AATCGTCAAAA-AAA-----------CGCCAAAAATCGTTCAAAAATGG
GGCCAAAA--T-------CCCAAAACT------------------TTTCTG-----------------GTCC
TTCGGGTA-GGG-GCGTTC-----------------------------------------------------
------------------------------------------------------------------------
------------------------------------------------------------------------
------------------------------------------------------------------------
----------------------
>JX156565.1_Leishmania_chagasi_isolate_Dog3_clone_27_note_minicircle_class_36,_partial_sequence;_kinetoplast/1-721
------------------------------------------------------------------------
------------------------------------------------------------------------
------------------------------------------------------------------------
------GGT-TGGTGTAA-AATAGGGCGGGTGGTTCGG-GAAATTCGGGGGAAATTGGCCTTCC-TGGGCTG
GGATGGGCTGAA-ACTGGC---------------------CTTCC--CCAGGCGGGTTTTTGAGTTG-G-CT
GGGT-TT-----CATGGGTTTCG-CT-GCTTTGATT-TGACGTTTATAT-GGG------TTT-GGC-GTGCT
TG-TAGT--AGCTT-T--GG-AG-GC-----TTGAT-TCGGCCGTTTATTGA-------GGCTTGGGC-TGG
GTATTT-GATTG-------CTTGGAT-----G--CTGAGTTTTGGCTTTACACGCGTTGGGTTT--------
--TATGCTAT-TGGAG-TTGGTGTTA--TTCGTTG--T-GAGTGG--TGGGTTTGCTGGG------------
---CGTGGTTGCCT-T-GGTGG-G------TGTGTTTT-G-A-TA-----TTA----ATTGATA--TT---A
----TAT---AT---TAATTAGT-G--CAT---AGTGTTGA--TAA-ACAACTGGCTGGTAA---CCGGATG
TA-GGA--GGTTAGCTGCTAATA-TATACATA-GAGTGACT--T-AGTA-CGTAT-A----GAGCGACG---
-------------GT----AACGGT------GAGCGTG-AGGAC----TAAGAGA--ACC-GGTATG-TT-C
GACA-----GTC------TA-TGTT-CTAG-ATA--------TAC---A-CTTAATGTCTC-TAATT---TT
T-----GT-GCCGAG------TTAATGTGTGGGTA--TA----GT------G---TGAT--GTATGC-TGCT
AGA-T------AAA-CTGACCGT----A----CTACCTTA--CGC-T-CA---TA---GC-TGT---A-GCT
GGACAGCCTGAA-GGCTTCTGG-AAATGCCGAAA-AAC-----------CCCTAAA---ATTGGTCGGAAAA
TGG-GAAT--T-------TCCCAAACT------------------TTTCTG-----------------GTTC
ATCGGGTA-GGG-GCGTTC-----------------------------------------------------
------------------------------------------------------------------------
------------------------------------------------------------------------
------------------------------------------------------------------------
----------------------
>JX156566.1_Leishmania_chagasi_isolate_Dog1_clone_17_note_minicircle_class_37,_partial_sequence;_kinetoplast/1-735
------------------------------------------------------------------------
------------------------------------------------------------------------
------------------------------------------------------------------------
-------GG-TTGGTGTAAAATAGGGCCGGTGGT------------GGCTGGAAATTGGCTCTCCT-GG---
------GCTGAA-ACCATGG-------------------GTCTAG--GCCTTTAGATTTTG--GATT-T-GA
GACT-TTTGCG-CTT----TGAG-AT-GGG-CTTC--CGG-CCCTTCTGTATGG-GGCTTTT-AGG-ACTCC
CG--AGTGGGTTTTGC--CCAGG-CT-TTT-GTCT--TGGTTGATGGT-T------GT-TTGGGGTTT-T-G
ATTTGG-ATTTTAAAAG-CTTTGTGT--G--A--GTGTTG-GTTGGTTCGGTTGACGTGGTTTGGCCGTGGG
TTGTTTGGGT-TGTTG-GGTTG-TTT--GGGGTTG--T-TTGGCTATGCGT-T-TGGGGTT-G---ATT---
AA-CTGGCTTCCTC-A-TAGGC-TTGACT-TCGGCC------CTT-----TAC----TTTAATA--TTT--A
----TATTAGTT---A------GGGGTGTTCCGATGGTTTA--GTT----TGCTCCGCAGGA---TGCTA--
-----AAG--GT---GGCGTATT-AAATTATA-TATAGCCG--CCGGTAGCCATAGA----TACGTGGTAAC
T-ACGAT--A--TAA----CGGGTA------A-G-TGTATGAGT----ATAACCT--AGC-A------TT-G
T-AG-----TATT-----GT-AATA-ATAGGTTA--------C----------ATTTTGTT-AT--G--ATT
T-----TG-CTTTCT------CTTTTTCTGTTTG----CTATATTA-TG--G---GTTA--CGCTAT-TCCT
GTA-T-----ACGC-TGTATAGGT--ACTAT--CTAATCCT-TCG-G-GC---C----TG-ACT---T-GGC
GG-ATTTGATTT-ATTGCCTGA-AATTGGTGGGG-AGT-----------GGTCCAA---AATTCCCAAAAAT
GACCCAAA--A-------ATCCAAACT------------------TTTCTG-----------------GTCC
TCCGGGTA-GGG-GCGTTC-----------------------------------------------------
------------------------------------------------------------------------
------------------------------------------------------------------------
------------------------------------------------------------------------
----------------------
>JX156567.1_Leishmania_chagasi_isolate_Dog1_clone_41_note_minicircle_class_37,_partial_sequence;_kinetoplast/1-735
------------------------------------------------------------------------
------------------------------------------------------------------------
------------------------------------------------------------------------
-------GG-TTGGTGTAAAATAGGGCCGGTGGT------------GGCTGGAAATTGGCTCTCCT-GG---
------GCTGAA-ACCATGG-------------------GTCTAG--GCCTTTAGATTTTG--GATT-T-GA
GACT-TTTGCG-CTT----TGAG-AT-GGG-CTTC--CGG-CCCTTCTGTATGG-GGCTTTT-AGG-ACTCC
CG--AGTGGGTTTTGC--CCAGG-CT-TTT-GTCT--TGGTTGATGGT-T------GT-TTGGGGTTT-T-G
ATTTGG-ATTTTAAAAG-CTTTGTGT--G--A--GTGTTG-GTTGGTTCGGTTGACGTGGTTTGGCCGTGGG
TTGTTTGGGT-TGTTG-GGTTG-TTT--GGGGTTG--T-TTGGCTATGCGT-T-TGGGGTT-G---ATT---
AA-CTGGCTTCCTC-G-TAGGC-TTGACT-TCGGCC------CTT-----TAC----TTTAATA--TTT--A
----TATTAGTT---A------GGGGTGTTCCGATGGTTTA--GTT----TGCTCCGCAGGA---TGCTA--
-----AAG--GT---GGCGTATT-AAATTATA-TATAGCCG--CCGGTAGCCATAGA----TACGTGGTAAC
T-ACGAT--A--TAA----CGGGTA------A-G-TGTATGAGT----ATAACCT--AGC-A------TT-G
T-AG-----TATT-----GT-AATA-ATAGGTTA--------C----------ATTTTGTT-AT--G--ATT
T-----TG-CTTTCT------CTTTTTCTGTTTG----CTATATTA-TG--G---GTTA--CGCTAT-TCCT
GTA-T-----ACGC-TGTATAGGT--ACTAT--CTAATCCT-TCG-G-GC---C----TG-ACT---T-GGC
GG-ATTTGATTT-ATTGCCTGA-AATTGGTGGGG-AGT-----------GGTCCAA---AATTCCCAAAAAT
GACCCAAA--A-------ATCCAAACT------------------TTTCTG-----------------GTCC
TCCGGGTA-GGG-GCGTTC-----------------------------------------------------
------------------------------------------------------------------------
------------------------------------------------------------------------
------------------------------------------------------------------------
----------------------
>JX156568.1_Leishmania_chagasi_isolate_Human_clone_15_note_minicircle_class_38,_partial_sequence;_kinetoplast/1-704
------------------------------------------------------------------------
------------------------------------------------------------------------
------------------------------------------------------------------------
-------GG-TTGGTGTAAAATAGGGCCGG--GTGGAGGGGGAATTTCG----------GTTCC-TCCCTGG
AAATATACG--------------------------------GGTG--GGCATTGTTTTGAT--CTGGTT-GG
TTAT-TTTGGT-GGT----TTGG---------------AGGCTTGTTGTTGGAC-T-TG--G-AGG-CTTTT
TG-GGGGCTTGCTTAG--TTTGGAGC-TTG--GGGT-GGGTG-TTTAGGCTT---GAT-TTG-AT----G-C
-TGGTG-GGT--GTTGG-ATGT----GGA-TG-TTTTGAGCT-TGAATTTG-GTGGA-----TTAACTT---
--TATTAACT---TGG-GGTG-------CGGCTTT--A-GGATTTTGGATGAGTTTGCGGG-A--TATCG--
AT-GCTCTTGGCTG-G-GGCTT-TGGGGG-ATTGGTTTTA-ACTCC-C-TTCC----TTTGATA--TTA--A
----TATTAGTT---ATGCTAAGTG--A------CGAAGG---TCT-CAGGGGTGGTGACCA---TAGTGGA
CG-ACG---AA----TATAGTTATCTAGGTCTATAGAGCTT--AATTACGGGTA-------TACTGGGGA--
A-AG----GT--TAC----GTGGGGC-CCGGTGATGAGT-AGCT----ATAGTAG--AC---------AT--
--AG-----TATT-----TG--AT--ATCGTC----------TAT--------AGTTGAGA-GTG-A--TAG
T-----TT-TATTGA------TTTGCCAGTGTATT--TGTGTTCTAT---------GTA--GATGCT---GT
G------------T-TATGTTGA----GGGT-AAATA-TAC-CTG-T-AC---AG---AC-TAG---G-CTG
AA-GCTTCTTGA-TGGTACTGG-AGATGGGCAAA-AAT-----------CCCCAAA---AATAGCCAAAAAT
GGGCCAAA--A-------TTCCAAACT------------------TTTCTG-----------------GTCC
TCCGGGTA-GGG-GCGTTC-----------------------------------------------------
------------------------------------------------------------------------
------------------------------------------------------------------------
------------------------------------------------------------------------
----------------------
>JX156569.1_Leishmania_chagasi_isolate_Dog1_clone_32_note_minicircle_class_39,_partial_sequence;_kinetoplast/1-718
------------------------------------------------------------------------
------------------------------------------------------------------------
------------------------------------------------------------------------
-------GG-TTGGTGTAAAATAGGGTCGGGTGGGGT-TGGAA----------ATTGGCTCCCCTGGG-CTG
GATTGGCTGAA--ACCCTGG-------------------GCCTGG--AGGATTGTTTTGCG--TGGG-T-TG
GGGT-TTTGAT-ATT----GGCT-GC-TGCTTTGTT--TT-TGGTGATTTTCCT-T--CG----TA-TTG-A
TC-ACTTGGTGGGTGC--CGCCG-AC-TCT-TCAGG-TATGTGGTGTGGGGTATTGTG-ATGAATGTT----
------------TTATA-ATCTATGG--G--T--CGGTTGGAGTTGAAT-----------TTTAGTTCGG--
---GGTTGGA-TGTGA-GCGTTGGTT--GATTGGA--T-AGTGGATACTAGCGTTTGAGG-----TTTG---
GG-GTTGGAGGTGA-T-TGACG-TAGGGG-TTTGCCTT-G-A-TA-----------------------A--T
----AGA-------------ATATTCTATTATATTAGGGCT--TTT-GCTAGCATTTGGGGC---TATTAGC
TT-CCCTTGCCTTAGGAATATGT-TTATTATC-TAGTATA-----CAGTAAGTGT-A----TTAGAT--ATC
T-ATT----A--TAA----CGTAAA-----TG-TAGTCTATATA----G-ATGCT--ATT-TGTTAC-CT-C
ACCG-----TTGT---ATTG-CCAT-GTATTATT--------A----------TACCTAAA-AT--T--GTG
T-----AG-TTACTG------TA-GCTTG-TAATG--TACCTAGTTA----A---GCTT----ACGC-TCTT
TTA-C------GGG-TGGACTGAA-GTGGCTGAGCTGAGT---------G---TG---TC-GGA---G-CAG
AT-TGTTGTGTG-GTTCGTTGG-GCTGTAGGGGT-TCG-----------GGGGAGA---AATTGCCAAAAAT
CGGTCAAA--A-------ATCCAAACT------------------TTTCTG-----------------GTCC
TCCGGGTA-GGG-GCGTTC-----------------------------------------------------
------------------------------------------------------------------------
------------------------------------------------------------------------
------------------------------------------------------------------------
----------------------
>JX156570.1_Leishmania_chagasi_isolate_Dog2_clone_2_note_minicircle_class_39,_partial_sequence;_kinetoplast/1-718
------------------------------------------------------------------------
------------------------------------------------------------------------
------------------------------------------------------------------------
-------GG-TTGGTGTAAAATAGGGCCGGGTGGGGT-TGGAA----------ATTGGCTCCCCTGGG-CTG
GATTGGCTGAA--ACCCTGG-------------------GCCTGG--AGGATTGTTTTGCG--TGGG-T-TG
GGAT-TTTGAT-ATT----GGCT-GC-TGCTTTGTT--TT-TGGTGATTTTCCT-T--CG----TA-TTG-A
TC-ACTTGGTGGGTGC--CGCCG-AC-TCT-TCAGG-TATGTGGTGTGGGGTATTGTG-ATGAATGTT----
------------TTATA-ATCTATGG--G--T--CGGTTGGAGTTGAAT-----------TTTAGTTCGG--
---GGTTGGA-TGTGA-GCGTTGGTT--GATTGGA--T-AGTGGATACTAGCGTTTGAGG-----TTTG---
GG-GTTGGAGGTGA-T-TGACG-TAGGGG-TTTGCCTT-G-A-TA-----------------------A--T
----AGA-------------ATATTCTATTATATTAGGGCT--TTT-GCTAGCATTTGGGGC---TATTAGC
TT-CCCTTGCCTTAGGAATATGT-TTATTATC-TAGTATA-----CAGTAAGTGT-A----TTAGAT--ATC
T-ATT----A--TAA----CGTAAA-----TG-TAGTCTATATA----G-ATGCT--ATT-TGTTAC-CT-C
ACCG-----TTGT---ATTG-CCAT-GTATTATT--------A----------TACCTAAA-AT--T--GTG
T-----AG-TTACTG------TA-GCTTG-TAATG--TACCTAGTTA----A---GCTT----ACGC-TCTT
TTA-C------GGG-TGGACTGAA-GTGGCTGAGCTGAGT---------G---TG---TC-GGA---G-CAG
AT-TGTTGTGTG-GTTCGTTGG-GCTGTAGGGGT-TCG-----------GGGGAGA---AATTGCCAAAAAT
CGGTCAAA--A-------ATCCAAACT------------------TTTCTG-----------------GTCC
TCCGGGTA-GGG-GCGTTC-----------------------------------------------------
------------------------------------------------------------------------
------------------------------------------------------------------------
------------------------------------------------------------------------
----------------------
>JX156571.1_Leishmania_chagasi_isolate_Dog2_clone_40_note_minicircle_class_39,_partial_sequence;_kinetoplast/1-718
------------------------------------------------------------------------
------------------------------------------------------------------------
------------------------------------------------------------------------
-------GG-TTGGTGTAAAATAGGGTCGGGTGGGGT-TGGAA----------ATTGGCTCCCCTGGG-CTG
GATTGGCTGAA--ACCCTGG-------------------GCCTGG--AGGATTGTTTTGCG--TGGG-T-TG
GGAT-TTTGAT-ATT----GGCT-GC-TGCTTTGTT--TT-TGGTGATTTTCCT-T--CG----TA-TTG-A
TC-ACTTGGTGGGTGC--CGCCG-AC-TCT-TCAGG-TATGTGGTGTGGGGTATTGTG-ATGAATGTT----
------------TTATA-ATCTATGG--G--T--CGGTTGGAGTTGAAT-----------TTTAGTTCGG--
---GGTTGGA-TGTGA-GCGTTGGTT--GATTGGA--T-AGTGGATACTAGCGTTTGAGG-----TTTG---
GG-GTTGGAGGTGA-T-TGACG-TAGGGG-TTTGCCTT-G-A-TA-----------------------A--T
----AGA-------------ATATTCTATTATATTAGGGCT--TTT-GCTAGCATTTGGGGC---TATTAGC
TT-CCCTTGCCTTAGGAATATGT-TTATTATC-TAGTATA-----CAGTAAGTGT-A----TTAGAT--ATC
T-ATT----A--TAA----CGTAAA-----TG-TAGTCTATATA----G-ATGCT--ATT-TGTTAC-CT-C
ACCG-----TTGT---ATTG-CCAT-GTATTATT--------A----------TACCTAAA-AT--T--GTG
T-----AG-TTACTG------TA-GCTTG-TAATG--TACCTAGTTA----A---GCTT----ACGC-TCTT
TTA-C------GGG-TGGACTGAA-GTGGCTGAGCTGAGT---------G---TG---TC-GGA---G-CAG
AT-TGTTGTGTG-GTTCGTTGG-GCTGTAGGGGT-TCG-----------GGGGAGA---AATTGCCAAAAAT
CGGTCAAA--A-------ATCCAAACT------------------TTTCTG-----------------GTCC
TCCGGGTA-GGG-GCGTTC-----------------------------------------------------
------------------------------------------------------------------------
------------------------------------------------------------------------
------------------------------------------------------------------------
----------------------
>JX156572.1_Leishmania_chagasi_isolate_Dog2_clone_43_note_minicircle_class_39,_partial_sequence;_kinetoplast/1-718
------------------------------------------------------------------------
------------------------------------------------------------------------
------------------------------------------------------------------------
-------GG-TTGGTGTAAAATAGGGTCGGGTGGGGT-TGGAA----------ATTGGCTCCCCTGGG-CTG
GATTGGCTGAA--ACCCTGG-------------------GCCTGG--AGGATTGTTTTGCG--TGGG-T-TG
GGAT-TTTGAT-ATT----GGCT-GC-TGCTTTGTT--TT-TGGTGATTTTCCT-T--CG----TA-TTG-A
TC-ACTTGGTGGGTGC--CGCCG-AC-TCT-TCAGG-TATGTGGTGTGGGGTATTGTG-ATGAATGTT----
------------TTATA-ATCTATGG--G--T--CGGTTGGAGTTGAAT-----------TTTAGTTCGG--
---GGTTGGA-TGTGC-GCGTTGGTT--GATTGGA--T-AGTGGATACTAGCGTTTGAGG-----TTTG---
GG-GTTGGAGGTGA-T-TGACG-TAGGGG-TTTGCCTT-G-A-TA-----------------------A--T
----AGA-------------ATATTCTATTATATTAGGGCT--TTT-GCTAGCATTTGGGGC---TATTAGC
TT-CCCTTGCCTTAGGAATATGT-TTATTATC-TAGTATA-----CAGTAAGTGT-A----TTAGAT--ATC
T-ATT----A--TAA----CGTAAA-----TG-TAGTCTATATA----G-ATGCT--ATT-TGTTAC-CT-C
ACCG-----TTGT---ATTG-CCAT-GTATTATT--------A----------TACCTAAA-AT--T--GTG
T-----AG-TTACTG------TA-GCTTG-TAATG--TACCTAGTTA----A---GCTT----ACGC-TCTT
TTA-C------GGG-TGGACTGAA-GTGGCTGAGCTGAGT---------G---TG---TC-GGA---G-CAG
AT-TGTTGTGTG-GTTCGTTGG-GCTGTAGGGGT-TCG-----------GGGGAGA---AATCGCCAAAAAT
CGGTCAAA--A-------ATCCAAACT------------------TTTCTG-----------------GTCC
TCCGGGTA-GGG-GCGTTC-----------------------------------------------------
------------------------------------------------------------------------
------------------------------------------------------------------------
------------------------------------------------------------------------
----------------------
>JX156573.1_Leishmania_chagasi_isolate_Dog3_clone_30_note_minicircle_class_40,_partial_sequence;_kinetoplast/1-712
------------------------------------------------------------------------
------------------------------------------------------------------------
------------------------------------------------------------------------
-------GG-TTGGTGTAAAATAGGGCCGGGTGGTGGCTGGAATTGGCTT------------CCCTGGGCTG
GAGTGGGCTGAA-ATCCTGG-------------------GAGCGATAGAGCTTGAATTCTG--G----C-TG
GGCG-TTTGTG-GGT----GGATTTT-AGTGGGTTTCTGAAGTTGTTGTAGG--------------------
---------TGTT-----TTGGG-AC-TG--GCGTT-TTGGT-GTTGGGTA--------GTGGGCTTG-G-G
GAATTT-GTTTGG-----TTCTTGC---------CTGG-GCATTGGCTTG-TTCAGGC--GTTCCGC-----
--ATTGGTGG-TGGTA-GCTG---CT--TCGGTGG--TGGCGTTAGGCGT--GGTGGCGTT-A---------
GG-GCTTGGGGTTG-G-CCCTC-TCGAGT-TGGGTTTTAA-TCGTT-A-AAGA----TTTTGTTA-TTT--A
----ATATATAT---ATATTAAAGC--A-AT--TGTAGCCC--GAT-AGAGGGGTGGC-GC----TAAGTCT
C---A----TAGTGGTATAGT----TAGTTTA-TAGGGCAT--TACCTTTAGGTG-G----GTA--GGTATA
G-AGTCG--T--AAG----A--GTCT-AGATACACCGT--TAAT----GTCATCT--AT--AATATA-TC-G
TACG-----CTTC-----TA-TAT--GTGTTCTC--------T----------ATGTTGT---G--C--TAC
T-----AT-GGTCTA------TGT--GATCGTATT--TTGATATTAGTC--T--GTGTT--GTACGT-ACCT
GCT-A-----GCTT----ACTAAA--TTAC----TGTAGA--CGC-T-AA---AA---TG-GGC---C-TAA
CG-GTTGTTGGG-CACGGTGGA-ATTCCTGAAAT-TTG----------GCTGA-AA---ATGAGCGAAAATG
TGGCAAAA--A-------TCCCAAACT------------------TTTCTG-----------------GTCC
TTCGGGTA-GGG-GCGTTC-----------------------------------------------------
------------------------------------------------------------------------
[truncated: 1,268,312 more chars]
