# Supplementary material for: LAMP-coupled CRISPR-Cas12a assays: A promising new tool for molecular diagnosis of leishmaniasis
Source: PLoS Negl Trop Dis. 2026 Feb 13;20(2):e0013456. doi: 10.1371/journal.pntd.0013456 (PMC12923138; doi:10.1371/journal.pntd.0013456)
Supplement: S1 File — This file contains sequence alignments and visualizations used to assess the in silico specificity of the designed LAMP primers and Cas12a crRNA within conserved regions of Leishmania kDNA minicircles. A total of 1,060 aligned sequences from strains/isolates belonging to the L. (Viannia) subgenus and 965 aligned sequences from strains/isolates of the L. (Leishmania) subgenus were included. Primer and crRNA binding regions were manually annotated using Jalview v2.11.4.1 to enhance visualization and facilitate identification of conserved target sites. Additionally, a subset of representative sequences, 24 L. (Viannia) and 35 L. (Leishmania), is provided in separate alignment project files to illustrate kDNA minicircle sequence conservation and divergence across the two subgenera (see also S1 Fig). (ZIP) [file pntd.0013456.s010.zip › S1 File/S1.5_kDNA_Viannia_Subgenus_24_Representative_Sequences.fasta]

>U19811.1_Leishmania_panamensis_kinetoplast_minicircle,_partial_sequence,_fragment_LPAN/1-623
AAATTTATTGATATTAATAGTATACTATATGGTGCTGTTATTGTTATCTATTACTGTTCTCGGTTAGCTTTN
ATATAATATTTACTATATTAGCATTTTATACTTGTATGGTTACGTTGGCTGATTGTGATGGATTTAATAACT
TTATTGACTGTAACATTAGCTAAACCTTATTACTACTCTGT-TATGCTCTGTTAGAAATAATATTTTTGTTT
ATAAAATTCTAAAATTGGGCATAAAATTCTAAAATTGGGCATAAAATCGTACCACCCGACATGCCTCTGGGT
AGGGGCGTTCTGCGGAAAACCGAAAAATGGCATACAGAAACCCCGTTCAAAAATAGCCCGAAAAATCGCGGT
TTTTTGGGCCTCCCCGTGCACAATTAGGGGTTGGTGTAATATAGTGGGCCGNGCACCCCGACTCGGGGCTAG
CTCTCGTGGAACTANGGNCNCTTAGAGGCTTGATTTATAAATTAAATATTTTGGATAGATTGTTATTAGCTA
ATAAAGTTAAATAGTTGTTTGATTAATTGCATT-----ACTATGTTGCTTACAGTGAATAATTTGGT-T---
ATAATTAATTT----ATTATTACG----------TTGAATAAATACTCGATAGATACAT-----CATTGAAT
AATA--------------------------------------------------------------------
------------------------------------------------------------------------
------------------------------------------------------------------------
------------------------------------------------------------------------
------------------------------------------------------------------------
-----------------------------------------------------------------
>KY698418.1_Leishmania_braziliensis_strain_MHOM/GF/2006/2006_9_clone_2006_9_1_minicircle_kinetoplast,_complete_sequence/1-739
------------------------------------------------------------------------
------------------------------------------------------------------------
--------------------------------------AAATAAATTTAATATTTAAGTGTTATGATGCAGC
AATGATAAATAATTAATTTTATAAAATGTTAAAAATAGCCATAAAATCGTACTCCCCGACATGCCTCTGGGT
AGGGGCGTTCTGCGAAAATCG-ATTTTTGGCATACAGAAACCCCGTTCAAAAAATGCCCAAT---TTTCACG
ATTTTTGGCCTCCCCGTGCACAATTAGGGGTTGGTGTAATATAGTGGGCCGCGCACCCCGACTCGAGCTAGC
TCATCAAAAAGATGGCCTCTTAGAGGCTTGGTTTTGATGTTTCTAGAATTCAAACTAATATTTGACTTTTAA
ATTAAATAATTTTCTATTATGCTAGTTTATGTGAGT--AATGAATTAGTAGAGTTAGAATATTTAATTAA--
-TTATTAAACT----------AT-----------TACTTATTATTATACTTGATTATAA-----CTATTCAT
TAAACTATTATGATGAT--ACACT-----AACTATACTATTGTCTCTAACGGTTAGT---------------
--AATATAGTAGTAATAGGGTTAGTTCCCTTTA-ATATAAACTTA-----T----ATTGTA--ATATGTTAG
TAACACTGT------AGTAATACTA------TAGAGTACACGGTATT--------ACACCGTTCA--TAG--
---TTATAATAGTTT-GAATTGAAT---TATAATT----GTATCTTATCATGTATAATACTTTATAAATCTT
TATT-ACTAATCTTTGC-TGTTTATTATACTCA-----TTACGCGCTATGATTACACTAT-ATTATTGTTCT
AATGATTA-----CTAGTTTAG-------------CTATTAGTAA--------------------
>KY699491.1_Leishmania_naiffi_strain_MHOM/GF/2005/LEM5108_clone_LEM5108_1_minicircle_kinetoplast,_complete_sequence/1-739
------------------------------------------------------------------------
------------------------------------------------------------------------
--------------------------------------AATTTAAAATAATAATTCTAGCTAAACACTGTCT
TATGCTGCATCTTGAATTAGAAAAATAGCTAAAAATCGACATCAAATCGTACCACCCGACATGCCTCTGGGT
AGGGGCGTTCTGCAAAATCGC-AAAAATCGCATACAGAAACCCCGTTCAAAAAATGCCCGAA---AATCGCG
TTTTTTGGCCTCCCCGTGCACAATTAGGGGTTGGTGTAATATAGGCGGCGCGTCACATCGTCCTGGGCTAGC
CTCGTGCAAAACAGGCCTCTAAGAGGCTTAAAATTATAATTCTAGAGTTTTAAGGATAGTTTAGATTTATTA
GTTTATAATATTGATTAAATTTTAATTTTTATTGTC--GCGTAGTTATCTATGTTAGACTGGTAATG-----
-TGCTGAGTAGAA--TTAGTTATAGTATAATTATAATGCACGAGTATAGCTGTGTCTAT-----GTATGTAT
GATTA--------------GCTCTATCTTTGAGTTACTATGTTCTCTGTGATAATACTCTAGATA--A----
--------TAGCTCACAATATATATTTATATTAGTTATAAGGGTAATACTAGAGTTATATA--ATGACATAG
ATTGATAAT------ATTAGAATTTAA-ATTTTAATTATACATTTTA--ATTAGACGACAATAGATTTAT--
---ATTTTTAATTATATCTTTGCGG---TGTTATTAGC-TTATTATAGTTATGATTAGAATATATAATTTTT
ATTT-ATCACTATAGAC----------TTATAT-----TTCACGGCTATTACTAGATTAA-CTTTATTA---
-----------------------------------------------------------------
>KY698914.1_Leishmania_guyanensis_strain_MHOM/GF/2008/HZ2008_clone_HZ2008_1_minicircle_kinetoplast,_complete_sequence/1-739
------------------------------------------------------------------------
------------------------------------------------------------------------
--------------------------------------AATATAATATTAATTTTAGTGATGATAGTTTTAT
ATTTTGTTTATAATAATTTCAAATTTATCTAAAAATAGGGTCCGAATTTTACTCCCCGACATGCCTCTGGGT
AGGGGCGTTCTGCAAAATCGC-ATTTTTGGCATACAGAAACCCCGTTCAAAAATCACCCGAA---AATCACG
TTTTTTGGCCTCCCCGTGCACAATTAGGGGTTGGTGTAATATAGTGGGCCGCGCTCCCCGACTCGGGCTAGG
ATGTATAAAATTAGGCCTCTTAGAGGCTTGATTATTGCGTGGGAAATATTTTTCTAATTAAACTGGAATTTA
ACTTATAATTTTAATTGA--AGCTGTGTTATAG-TT--GCATAATAATATTAATTTATTTAGTAAT------
------TATTTATTTTATATTTTATTAGCTCTAGTTTTGATTATATTAGTTTTATTACT------ATA--AT
AATTATAAAATTTTAAT--ATTATTTATGATGCT-------AGCGGTGTTACGTGTATAGTATGA-------
---------AAATAGTGAAAATATATTAATTAT-AACTAATATAAAAGG-G----TAATAT--GTCACTATA
TAAGATAAT------ACTATACATACTAAATTAGAACACATTGGATT--------ACTTATGATATAGAT--
---TGAATATAACGT----ATACAT---AATTATT----ATTATAT--------ACCATGACACTAGTTTAT
TTAT-AATTATATTTTA----CTCTATTACACT-----CTATGTTCTCGAATAAGCTTTG-TTAAATTAATT
TTATAATT-----ACGCTACAT---------TAGAGAC---------------------------
>KY698494.1_Leishmania_braziliensis_strain_MHOM/PE/91/LC1412_clone_LC1412_54_minicircle_kinetoplast,_complete_sequence/1-740
------------------------------------------------------------------------
------------------------------------------------------------------------
--------------------------------------AACTAGATTTGAAAATAATATTATAATAGCAGTG
TTAGTGTTGTTGATAATTATAAAATATCGTAAAAATTAGCTCCAAAATTTACTCCCCGACATGCCTTTGGGT
AGGGGCGTTCTGCGAAATTCG-ATTTTTGGCATACAGAAACCCCGTTCAAAAAATGCCCAAT---TTTCGTG
ATTTTTGGCCTCCCCGTGCACAATTAGGGGTTGGTGTAATATAGTGGGCCGCGCTCCCCGGCTAGAGTTAGA
ATGCCATGAAATAGGCCTCTTAGAGGCTTAAATTTTAAAATCTAACTATTCTCAGAATAAAACTAATTAAAA
T-AGA----------ATTATGGTGTTATATGATATT--AATTTTTTATTAAATAT-----ATTTATTTTA--
-ATATTAGTCAATGCTAGTTTAT----------GCGCTAGTAATATTATTTGTTTATGA-----TTATTGAT
AAATATAAAATTGTTAT--ACTATTCATTACGTATAGTTCTCTGTGTTATAATAATTCATTGACATAGCTCC
ATACTAGTATATTCACAGAATAAGTTATATATG-ATATGATATGA-----T----A-------CTA------
-TACACATT------ACTAACACTA------TACATCTAACTCG-----------TAACGTTATA--GTT--
---TAATAATAGTTT-AATTAGTTT---TG--ATA----ATTTAATTATACTTTTAATACAAATTAATTTAT
TATT-TATAG--TTCAC-AATTTATTTTACTCA-----TATTGCAC--TGATTAGTTAAA-CTTATTAAATT
AATTATTA-----ATGATACGT-------------GCATAGATAATATAA---------------
>KY698531.1_Leishmania_braziliensis_strain_MHOM/PE/00/LH699_clone_LH699_1_minicircle_kinetoplast,_complete_sequence/1-740
------------------------------------------------------------------------
------------------------------------------------------------------------
------------------------------TAATTTTATTAATAAACATTAGTAATACTATTTTAATATTTA
GATTATATTTAT--AAAAATTCACAAAAATGGGGG------ATAAATTTTACTCCCCGACATGCCTCTGGGT
AGGGGCGTTCTGCGAAATCGC-AAAAATGGCATACAGAAACCCCGTTCAAAAATTGACCAAA---AATCGCA
TTTTTCGGCCTCCCCGTGCACAATTAGGGGTTGGTGTAATATAGTGGGGCGCGCATCCCGGATTGAGCTAGC
TTCGATGGAAAGTGGCCTCTAAGGCCTTATAGTTTTATAATTCTGGCTAAATAGAATAATTATTTGAATT--
ATAATTTAAAATTAATATTTGTTC--TCTGTTA-T---GCTAGTTTATAATACTAGATTAGAACT---AT--
TATAGCACTGTATTAGTAATGTTACTAGCTTTGTATGTAGTGA---TAGAT-AATAATTATAATTATAGTTT
AATATTACTCGTATT----------------AGATAG-TGTATAGTTAGTATGATAGTATTAGCCT----CA
TTATAGCTCTAA-----------------TATA--CAATATATTCTGTAAT---TGCTTAGTAATATCACTA
TAATCTTAT------AATTGTA--TACCATAATGATACACTATCATTGAATAATAATATTTTTAATAGTTAG
AGTTGTATGCGTTACGAATTATAAT---TATT-TAATTAATATAACTTTATTATTTATCTTATTACATATCA
GTTCTCA--TTATTACTATATTATGCTAATGTCTGC-ACTGAAA-TTAGTTCTAACATTAAATAAA------
-----------------------------------------------------------------
>KY698803.1_Leishmania_braziliensis_strain_MHOM/BR/75/M2904_clone_M2904_24_minicircle_kinetoplast,_complete_sequence/1-740
------------------------------------------------------------------------
------------------------------------------------------------------------
--------------------------------A----ATGTGTAGAATTTAATATTAAGTTA--ATATGATA
ATTATTTTTATTCAATCTTATAATTATTTTAAAAATCAGGTTAAAATCGTACTCCCCGACATGCCTCTGGGT
AGGGGCGTTCTGCGAAAACCG-AAAAATGGCATACAGAAACCCCGTTCAAAAATCCCCCAAA---ATTCGCG
TTTTTTGGCCTCCCCGTGCACAATTAGGGGTTGGTGTAATATAGTGGGCCGCGCACCCCGGGCTGGGTTAGG
ATGTCGTGAAACTGGCCTCTAAGGCCTTATAATTTTAATTTTGGAATAGAATTGACTAATATTTAATATTTA
AAAGATGAAATTAAATTATTACATAGTTTATCTAAT--TATATATTATTTATTGTTATCTAATTTAGTTC-T
ATTATTGCGCTAT--TTATTAAAATTAATTTTATTACTAGTTTTAATATGTATCATTAC----GTATC--AT
AGAATTTATAAATAACT--TT-----------ATTATAATGATGGCTATAATGTGTTAAATATGA-------
---------T----ACAATATATATTCCCTTTG-CTTTAATATTACTAT-A----TATTAG--CTCTATTAC
ATCTA---T------ACTATAACATTACTCGTA--TTATACTATTTT--------ATATAAAGTTTATAT--
---A--CAATGCTAGCGATATACAT---A-----C----ATATGATTTTGCGT-TACGGATTATTAATTAAT
ATAA-TTTATTATTTAA-----------CTTAA-----ATCAAT-TTTACTATAAGCTTT-TCGATATAATA
CTATGATT-----ACACTAGTT---------ATTAGAGTGGC-----------------------
>KY698702.1_Leishmania_braziliensis_strain_MHOM/PE/89/LH754_clone_LH754_43_minicircle_kinetoplast,_complete_sequence/1-741
------------------------------------------------------------------------
------------------------------------------------------------------------
--------------------------------------ATTAATGCTATTGTTAAAATTAAATTTAAATATT
ACACAGTAATGAGTCGACTCCTTACCTCGATAAAAATGGGGGAAAATCGTACTCCCCGACATGCCTCTGGGT
AGGGGCGTTCTGCGAAAACCG-AAAAATGGCATACAGAAACCCCGTTCAAAAATACCCCAAA---ATTCGCG
TTTTTTGGCCTCCCCGTGCACAATTAGGGGTTGGTGTAATATAGTGGGCCGCGCTCCCCGGCTGGAGTTAGA
ATGCTGCAAAAGTGGCCTCTTAGAGGCTTATAATTCATAAAATTGATTTAACAGAATAAATATTTGATTATA
ATGAATAGATTGGCATAATATTATTATTTATTAATT--AATAGATTGTTATGCGCA--TTAAAGTTAGTAAT
CTTATTTATTA----TATTTTATTTATACTC--TAGTTCTCTG-------TTATAGTAATG--TATATAGTG
TAGTTTAGAATTATGAG--TAT----AGTTGTT---CTAATAGTAATACTGTGTTATACTGAGT--AA--CC
CTAT-----TAGTTATATTATATATTGC--TTT-ATATTAGTAA------------CTAGA--TGATACTAT
TACTATTAC------ACTATATCTATA--------ACTAGCTCTGTT--------ACTAG-CTCATTACT--
---ATAGTTAATTAT---TTATTAC---TTTTATA----ATTTAATTGAACTTATAAATATACTTAACTTTA
TTAC-TGTTATGTTCTC------GTTATATAAA--------------------------T-GATGTGCACTA
ATATTTTATTTA-ATAGAGTAGA---TAATATAATTGATTATTAGTTTT----------------
>KY699028.1_Leishmania_guyanensis_strain_MHOM/BR/78/M5378_clone_M5378_7_minicircle_kinetoplast,_complete_sequence/1-741
------------------------------------------------------------------------
------------------------------------------------------------------------
--------------------------------------ATATTAGTAATGCTGTGTGGTGTTACATGTAGTT
TTAGTTTCAATGAATCTATTAAATTTTGTGAAAAATAGGCATTAAATTTTACTCCCCGACATGCCTCTGGGT
AGGGGCGTTCTGCAAAATCGC-AAAAATGGCATACAGAAACCCCGTTCAAAAATACCCCGAA---AATCACG
TTTTTTGGCCTCCCCGTGCACAATTAGGGGTTGGTGTAATATAGTGGGCCGCGCACTCCAGCTCAGGTTAGA
ATTGCGTGAAACTGGCCTCTAAGGCCTTATAAAATTAATTTTTAAACTATTATGGTTATTTTAATTTAGAAA
TGATATTAATTTTATTTTT-GACTAGTTTGGTTATC--------TAGTTTGATGTAAT--------------
---ATTAAGCTGTTTTGAATTAGATAAATTATAATATAGATTTTATTATTTAGATTATTTTTATAATATTAT
ATTTTTAATAATTATGT--TCTCTATCGTAACTATATGCCACTGTGTTATACTCGTTAATCGATA-------
---------CTATTACAATATAATATAAGTTAT-AACTAATATCTACGC-T----AATATG--ATGCCTAAT
AACCA---T------ACTTATACTATTATCATAAACTTAGAACTATA--------ATGCACTAATGCTAT--
---T--ACTAGAGTGATACTATGTT---AGTGGTA----ATGTGAGATAATAATATTAATAATAAAATTAAT
TTAC-ATACATCTTT-------------------------ACAT-CTATGACTCGTGTTA-TTATTAGTAAT
ACATAGTT-----AGATTAGTT---------ATAGCTATTGGTA---------------------
>KY699119.1_Leishmania_guyanensis_strain_MHOM/GF/2008/TD2008_clone_TD2008_1_minicircle_kinetoplast,_complete_sequence/1-742
------------------------------------------------------------------------
------------------------------------------------------------------------
--------------------------------------TTACGTTGTTTTTATTATATGGTGTTACACGTGT
GATGCTCGTTATAAATTTTATAAAATCAGTAAAAATGGGGGTCAAATTTTACTCCCCGACATGCCTCTGGGT
AGGGGCGTTCTGCAAAATCGC-AAAAATGGCATACAGAAACCCCGTTCAAAAATACCCCAAA---AATCACG
TTTTTTGGCCTCCCCGTGCACAATTAGGGGTTGGTGTAATATAGTGGGCCGCGCACTCCTCTCTGAGTTAGA
ATGCATCATTATAGGCCTCTTAGAGGCTTGTTTTGCTCATCTCTGCGATACTTCGCGTTTGATATTGATTTA
CTATATAATTAGACTAGTTTTTATTAATAATATACTATAATAGTTTAGAACTAGTGTT--GTGCTAGTTAAT
ATTATTAGTAAC------GTGA-----------TTAGACTGATTACTAGTTCCATAGAATA---ATAAATAT
TAATATAATGATT------TG-----AATACGATTACAATACTATGTTATACATCCAAACTAGCATAATACC
ATGTC--TCCCTTTAATATATATATTAGTTGTA-GTTATGTAGTA-----------T--TA--GGATATAGA
TAATGAATA------TATAATACTCTATACGTAACTATGTCTGTACT--------GATTAGAACT--AAT--
---TGTTTAACTTTGATAGATTGAT---AATAATAAACTATGTAATATGATATAATTATTACTTTAATTAGA
TTAC-AACTTTCACT------CTTTTTATTTAT-----TTATGTGTTTCGCGTTGTTACA-TTTATTAAAAT
AATTTTAT---------------------------------------------------------
>KY699409.1_Leishmania_naiffi_strain_MDAS/BR/79/M5533_clone_LEM2204_10_minicircle_kinetoplast,_complete_sequence/1-743
------------------------------------------------------------------------
------------------------------------------------------------------------
--------------------------------------GCTATCTGATAAATAATTTTAAAAATAAATTTTA
TAATCCTGTGTTACTGCTCAATAATCTTATGAATTTGGCTATAAAATCGTACCACCCGACATGCCTCTGGGT
AGGGGCGTTCTGCAAAATCGC-GTTTTTCGCATACAGAAACCCCGTTCAAAAAATGCCCAAA---ATTCGCG
TTTTTTGGCCTCCCCGTGCACAATTAGGGGTTGGTGTAATATAGGCGGCGCGTCACATCGGCTCGGGCTAGG
ATGGCTGGAAACAGGCCTCTTAGAGGCTTAAATTTTATTTTCTAACTTAGCTCTGCATTTGATGGTTAATAT
TAATTTATAATTTAGCTAGTTAGTTATCTGT---GT--GCATGCTAGTATAATATTAGCTAGTTTGGTAAAG
TTAATTAAATA--------GTATATGCGTGTGAGTTGTTAGTTTATTATATGATTATAT-T--TATTTTTAT
CGTTGTAT-ATCATTAG--CTTA---TCACTCGGCATTATACTATGGGTTACATCGATATAGGCT-AG--TC
ATA-----TTAGTTACAATATAAGTTATTCTAT-AGTTTTTGGCT----------ATTATA--CCATGTTAA
GCTAGTTTT------AATAATTTTATA---------TAAACTGTTCG--------ATATAATAATTTAAT--
---ATACTATGTTATAC-CATACAT---TGGCATATA--CTTTACTATTACGA-----GC----TGGCTTAG
TTAT-AAATTTATTACATCATACTAACGCTACT-----CTTTGCTATAACTATAATTTTA-CTTTTTAATTT
CTAGTGTT-----ACCATT----------------------------------------------
>KY698915.1_Leishmania_guyanensis_strain_MHOM/GF/2008/HZ2008_clone_HZ2008_2_minicircle_kinetoplast,_complete_sequence/1-745
------------------------------------------------------------------------
------------------------------------------------------------------------
-------------------------------------ATAGCTAGTAATGATTGTGTTACGATAATATTGAG
ATAAATATTTTAATG-ATGATAAATATCTATAAAATGGGGGCAAAATCGTACCACCCGACATGCCTCTGGGT
AGGGGCGTTCTGCGAAAATCG-AAAAATGGCATACAGAAACCCCGTTCAAAAATTGGTCGAA---AATCACG
TTTTTTGGCCTCCCCGTGCACAATTAGGGGTTGGTGTAATATAGTGGGCCGCGCACCCCGATCTGGGCTAGA
CACTCGCGAAACTGGCCTCTAATGCCGTATAATTTTAGATTTTAAACTTTAAATTGATAATATTGATTTTGA
CTTATAAATTAATATGTGTTTGACT--TTATTA-AT--GCTAGATTAGAATAAATGTTTT-----------A
ATTAATCTTATAAATTATTTTATTTTATTGATATGGTTGGATGTTATCTTTTAATTGTC----------GCT
AACTTTGGCTATCTATGTTACTGCATCGCAACGTTACTATCTTTATACTATCATGTAGTAATGAGTCT----
-------AGCACAACTAATATGTAATATATATT-GTAATGTAGTTAGTATT----AATATT--ATTAACTTT
ATT-AACGC------TATTATAGTATCTTATCGGAACAATGGC--TA--------TACTATGTTATAAC---
-------------TACGCATTAGTT---TATGGTT----ATGTGTAATTAATA------------AATTTGA
ATAT-GATCTTATTACA----TCTTACACTACT-------CTATTCTAACTTTGATTTTA-ATTGTTACATA
TTATTTTA-----CAAATTTAG----TT---ATAATACACGTTA---------------------
>KY699029.1_Leishmania_guyanensis_strain_MHOM/BR/78/M5378_clone_M5378_8_minicircle_kinetoplast,_complete_sequence/1-748
------------------------------------------------------------------------
------------------------------------------------------------------------
--------------------------------------AATAAAATATATAAATTAACGTTATTATGCCTCT
AATGGATTGATGTTTTTATAAAATTATCGTGAAAATGAGAACAAAATCGTACCACCCGACATGCCTCTGGGT
AGGGGCGTTCTGCGAAATTCG-AAAAATGGCATACAGAAACCCCGTTCAAAAAATGCCCGAA---ATTCGCT
ATTTTTGGCCTCCCCGTGCACAATTAGGGGTTGGTGTAATATAGTGGGCCGCGCACCCCGACTCGGGCTAGC
TTCAATAAAAAGTGGCCTCTGAGGGCTTATAATTTTAACTTTGAGTTTTATGGTTAATTTAGAATATTATTT
TTATTAATAATTAAATTTTATTCTA---------TT--ACTAGTTTGGATTAGCTTGTTTGATTAGTATA-A
ATATTTTGTTAACATTTGATAACATTATTTGATATATAGTGGTTATTATATTGAATTAG----TTTTAGATA
TAGTTTAATAATTTTAT--CT-----ATTACGCTCACTATACTGTCTATTACATGGTTACTACTC-------
---------TCATTATAATATCAATTGC-TTTT-ATATTGTAATC-----T----AATTAG--TACTATTAT
ACGCT---A------AATGATACTATA-ACATTGAACTAACTTTATT--------AACTATTTTATAATT--
---AGATGTTAAACTTTATTTAATA---TGTAATA----ATTTGATTATAGTT-TTTAATAATTTATTTAAT
TAAT-ATTTTTATTTAC----ACTTATGATTCG-----TTGCGT-ATTTGGATAGTTAAT-TGATTTGAATA
TAATGTTA-----TTGCTAAGG---------ATAA------------------------------
>KY699236.1_Leishmania_lainsoni_strain_MHOM/PE/91/LC2288_clone_LC2288_1_minicircle_kinetoplast,_complete_sequence/1-749
------------------------------------------------------------------------
------------------------------------------------------------------------
--------------------------------------TTACATCTATGTATTAGGTGTGGTTATGCTCTGT
TACGTGTTCAATTATTTTAATAAAATTCAGAAAATTCGAGATAAAATCCAACCACCCGACATGCCCTCAGGT
AGGGGCGTTCTGCGAAAATCG-ATTTTTGGCATACAGAAACCCCGTTCAAAAATTACCGGTT---TTTGGCC
ATTTTTTCGGAAATGTGTTACGATTAGGGGTTGGTGTAATATAGGCGGGCGCGCTCCCCGTTTTAGGCTAGC
TCCTCGTAAAAGTGGCCTCTAAGGCCTTATAAAATTAGAAACTAACATTGAGAAGGGAATGTTATGCTATAT
TAGAAATAAATATAATTTT-AAAACTAAACTTAACT---ATACATTACTATGTCTTTCTAGATTAT------
ATCTTTTAATT----ATAATAATTTTA------ATTTTAATGCTACACTATCAATGTTATAA-TATTATCCA
TGCTATGCGTTGTTACC-TGCTCTT-AGTATCTAT-AAATTTTATTCAAACCATGATAATACTCGT----GG
ATA------TCAATATAGAATATATTTATATTA-ATATGAGGGTAGTTAGT-ATTATAATGCTGGCTATGAG
CTT-GATAAAATTATACTTTCATTGAGTTACTA---TTGAATGCTTA-CGTTGATGAATACTATACTAAC--
-------------------TTTATC---TATATTA----AATTGATTAAATTGATAGACGT---GAATAATA
TTAT-TAACATCCATACTCGTAATAATCATTCT-------TTGC----GTTTTTATTTATGATATTTAAATA
TTATTTAT-----CTA-------------------------------------------------
>KY698495.1_Leishmania_braziliensis_strain_MHOM/PE/91/LC1412_clone_LC1412_55_minicircle_kinetoplast,_complete_sequence/1-749
------------------------------------------------------------------------
------------------------------------------------------------------------
--------------------------------------ATTTTTAATAAAAATTATTTTTAAATACACGGTG
TTACACCGCATTACCTCTCACTATGATTCATAAAAATGGGGGAAAATCGTACTCCCCGACATGCCTCTGGGT
AGGGGCGTTCTGCGAAAACCG-AAAAATGGCATACAGAAACCCCGTTCAAAAATCCCCCAAA---ATTCGCG
TTTTTTGGCCTCCCCGTGCACAATTAGGGGTTGGTGTAATATAGTGGGCCGCACACTCTCGCTGAGGTTAGA
ACTCGATAAACTAGGCCTCTTAGAGGCTTGATTTTATTATTTCTAAATTTTAAAATATTATTT-TGATTTAA
ATGAT-AAATTAAC--------TTTAATTTTTACTT--ATTAGCTTTGTTAGTGCTAGTTAAATAATTAAAT
TTTAATAATTA----GCAATAATTAGAATGT--TATTTGGATATAATTAATTAGTTTTATA--AATTTACTA
TCTTATACTATCTCTGC--ACT----ACATAGTTAATGGTTAGTAATGATACGTGATAATGAGCATAA--TG
ATAC-----TAATATAACTAATTAATAT--ATT-ATATTGTAGCCATACTA----TTACTA--TGATATTAC
TAACACTAC------ACTGATA--------------ATAGCGCTGAG--------ATAGAACTATGATAT--
---AGAGTT-----------ATGAT---AGTATTA----ATATTATACATCTTAATTATATATTTAACATCT
------TTTATCTTCTC------TCTATACGAT-----CTCTGTTCCGTCTCTAGTTTAT-GCAGTTCAATT
ATACTTCAATTC-ATAGTTCAAT---TCATTATAATAAA------TTT-----------------
>KY699120.1_Leishmania_guyanensis_strain_MHOM/GF/2008/TD2008_clone_TD2008_2_minicircle_kinetoplast,_complete_sequence/1-750
------------------------------------------------------------------------
------------------------------------------------------------------------
--------------------------------------AAATAATATTTTTAATTAACGCTAATATGCCTCT
AATGGCTTTCTATTTTTATAAAATTATCTCGGAAATGGGGATAAAATCGTACCACCCGACATGCCTCTGGGT
AGGGGCGTTCTGCGAAATTGC-AAAAATGGCATACAGAAACCCCGTTCAAAAATACCCCAAA---AATCGCG
TTTTTCGGCCTCCCCGTGCACAATTAGGGGTTGGTGTAATATAGTGGGCCGCGCACCCGAGCTCAGGTTAGA
TTGGTGAAAAGTAGGCCTCTTAGAGGCTTGTTTTTTGATTTTGAAATTTAATAACTTGTTTGGAATATTATT
TGATTGATAAATAGAATTTTAGTTA---------TT--GCTAGCTTGTGATATGTTAGCTAATTGATATA-A
AATATTTATTAAATTAGAACAGTGGTAGAATTAATATGAATGGTATTAGATAAGATATA----GTTAGTTAT
AAAATTAATAATTCTAT--AC-----CTTACCTTGCATATGCTATCTATTACATCTTTATTACCC-------
---------TCTCTTTAATATTAATTGCCTTTT-ATATTGTATTC-----T----AGTTAG--TAATATTAT
AGTTA---T------AATGCTAGTAATACCATTGAGCAAACTTTATT--------ATCTAATCATTAACT--
---ATATGGTGGATTCAATGTTACT---ATTTATA----ATGTTATTATCATTTTACTAGTCAGTGATAAAT
TTAT-ATTTTTATTAAT----AGTTATGCTCCA-----TTACGT-GTCTTATTAGTTTTA-TAATTTGAATA
AAAACATT-----TAAATTAAT---------ATA-------------------------------
>KY698701.1_Leishmania_braziliensis_strain_MHOM/PE/89/LH754_clone_LH754_42_minicircle_kinetoplast,_complete_sequence/1-750
------------------------------------------------------------------------
------------------------------------------------------------------------
--------------------------------------GTAACATTAATTTTATATTTTAGAAAATAATTTT
AATTCTCTGTATTATGATGCATTACATCTCTAAATTTCGTATAAAATCGTACTCCCCGACATGCCTTTGGGT
AGGGGCGTTCTGCGAAATCGC-AAAAATGGCATACAGAAACCCCGTTCAAAAATACCCCAAA---AATCGCG
TTTTTCGGCCTCCCCGTGCACAATTAGGGGTTGGTGTAATATAGTGGGCCGCGCACCCCGACTCGGGCTAGA
CACTCAATAATATGGCCTCTAAGAGGCTTGTTTCTAGAGTTTTAATATTATTTTAGCTAAACTTATTTTA--
TTAATTATAATTTAACATTTAATTTCACTGTTA-T---GCTCTAATTAGCTAATAATATTTATTTGTAAT--
TATATTTTAGATTATAATGTAGCATTAGTGTTATATGTGATAATAGTTTTA-ATTAATAGTAATACTAGTTT
ATACTTAGTGATATA----------------GTTGCATTACATCTATTATTACATGGTAT--TACT----AG
ATATCG--CTCA-----------------TATA--GAATATATTCTATA----------TCTAATATAACTA
GATAGGTAT------ACTATTGGTTACATAATATTAATAATTTTATACAATGATATACTT-ACTATTACTAT
ACTTGAACTAGCATTGAACTATTATAATAAAT-AAGATAGAGTTGTAATATTAAATGACATAATACTTATAT
ATTCTTT--TTTATCTCTTATGATGCTCTT-------ACT-----------ATGCTCTGATGTTAGTAACAA
TTAGTTTCATTTTTATTA-----------------------------------------------
>KY698588.1_Leishmania_braziliensis_strain_MHOM/PE/00/LH699_clone_LH699_58_minicircle_kinetoplast,_complete_sequence/1-751
------------------------------------------------------------------------
------------------------------------------------------------------------
-------------------------------AG----ATAGATAATAAA---TAGTTTGCATTAGAACAGTA
ATGAGTGTTATGATGTTGTTAGAAAATATTAAAAATTCGATTAAAATCGTACTACCCGACATGCCTCTGGGT
AGGGGCGTTCTGCGGAAACCG-AAAAATGGCATACAGAAACCCCGTTCAAAAATCCCCCAAA---ATTCGCG
TTTTTTGGCCTCCCCGTGCACAATTAGGGGTTGGTGTAATATAGTGGGGCGCGCATCCCGGATTGAGCTAGC
ATTGAGAAAAACAGGCCTCTTGACCCGTATGTTTTATTGTTTCTAACTTTTCTGAATATAATTTAACTTTTA
ACTT-----TATTTTTTATTTTATT--TTGTTA-AT--ATGTGTTTAGAAATATAAGTTTATTTAGTTTTTA
ATTTATTATAAATATTATTTTATTATAG-----TT-GCTAATGTTATACTCTTATTGTT-------ACTATT
CATTGGAACTATATCTATTACTCTATGTTAGCTCTAACGTTGTAATGCTATGATAGTAATACATATAA----
-------GCTCCCTTTAATATATAATATATGTT-ATATTGTGATAATTATG----ATATTA--CTCATTACT
AGATAAAAT------AATAATACTAAGATAGAACTATAATGGT--GC--------TGAGATTATA--TG---
-------------TAATAGATTTAT---AATAATA----CTTTAATACTATAT------------CATGTCT
GTAT-AACTTTATTATG----TCTTGCATTACC-------TTACTCTAATTCTAGTTTTA-ATTATTAATTT
ATTTATTT-----ACACTTTAT----TAACTGCAATACAAGCATT--------------------
>KY698419.1_Leishmania_braziliensis_strain_MHOM/GF/2006/2006_9_clone_2006_9_2_minicircle_kinetoplast,_complete_sequence/1-752
------------------------------------------------------------------------
------------------------------------------------------------------------
--------------------------------------TTTAAATGTTGTTATTACGTGTTATTTAGTTTCA
ATAAAATTTATAAAATCTATAAAATTAGCTAAAAATAGGGTCCGAATTTTACTCCCCGACATGCCTTTGGGT
AGGGGCGTTCTGCGAAATCGC-AAAAATGGCATACAGAAACCCCGTTCAAAAATCCTCGAAA---AATCGCT
ATTTTTGGCCTCCCCGTGCACAATTAGGGGTTGGTGTAATATAGTGGGCCGCGCACTCCGGCTAGAGTTAGA
ATGCCATGAAATAGGCCTCTTAGAGGCTTTAAAATTAAATTCTAAATTAAATTGACTAATATGCGAATAAAA
TTTATTATTAAATGAATATTTTAAATTTA-----TT--ATAAGTTAGAACTAGATTGG----TTATATTA-T
TAGAGCTATATAGTGATAATATTATTTTTACTATTGATAATTATATTATTTGTATGTAATA--GCTTTATAT
ACTAGTGCTAATGATGTATAATATAGAGTAACGGTATAGTATAGTGTAGTAATAGTCAATAACTA-------
---------AT------ATATAACTTGT-TTTA-TTCTAATATATAGGCTC----TCAATA--CACTATTAT
AATGATAAT------ACTACATCCTATTACACTGATAATAAATATTA--------TTTTATTGTTACACT--
---AGATAACACTAT----ACTCTC---A----------CTTATATAATAATTTATCA-----------ATA
CTAT-ATTTTTATTTAT----AACGTTTATACA-----TTTTCTTTGATAATTACTTGT--TCTATTACACG
TTAACATA-----GCTCTATTA---------GGGCTAATAAATAATT------------------
>KY699242.1_Leishmania_lainsoni_strain_MHOM/PE/91/LC2288_clone_LC2288_7_minicircle_kinetoplast,_complete_sequence/1-758
------------------------------------------------------------------------
------------------------------------------------------------------------
--------------------------------CTCTTATTAGATAATATTTTTATGTCTAGCGTGTT----T
ATGTGTTAT-TAGAATTTAATAATTTTATCAAAAATCGGCATAAAATCGTACCACCCGACATGCCTCTGGGT
AGGGGCGTTCTGCGAAAACGC-GTTTTTGGCATACAGAAACCCCGTTCAAAAATTCACGAAA---AATCGCA
TTTTTTTGG-ATTTCGTGCACGATTAGGGGTTGGTGTAATATAGTCGGGGGTGCGCCCCAGCCAGAGCTAGA
GTCTTGGAAATATGGCCTCTAAGGCCTTATGTTTTAGCAGAATTAAACTCTACTAGAAATAATATATAAATT
TAACTATTGC-TATGCTCTACTTGTGTATGTTC-T---TGCTTATTACACTATAGATATAT--TT---AT--
ATTGCCTCACTGTATAA-------------TATTATTTAATTATATACTCAATGTTATTATGTATGTTGTCT
ATATTCAATTTTATTTA--AAGTTTTATTAACTATAAGCTCTACTCCATGGTATTATGATTATCCT----CG
AAAATAGCCAAA--------------------A--TATCCCCTTTTCTAGT---TATATTAATATGTAATTT
TACCACTTT------TATGGTA------TTAGCTAGGTAACACTATACGATGCTGGATAA--------T---
---ATTACTTATAATGGATAGAGATTATAAATTTAATTATAACAAT-----GATAATTATTATTTAATAAAA
CGTGTTACTGCATTTAGACGATATACTTGACTAGAT-GATAACT-A-----TAGATTTGATTTT---AAATA
TTAATATTATTTAATTTATATGTCTAACATGAA--------------------------------
>KY699259.1_Leishmania_lainsoni_strain_MHOM/PE/91/LC2288_clone_LC2288_24_minicircle_kinetoplast,_complete_sequence/1-760
------------------------------------------------------------------------
------------------------------------------------------------------------
--------------------------------------CTAATGCATTACCATGAAGTGTTACGTTGAATGA
TAAATATTATTTTGGATTATTAAAATTCATAAAATTGGGGTCAAAATCGTACCACCCGACATGCCTCTGGGT
AGGGGCGTTCTGCGAAATTCG-AAAAATGGCATACAGAAACCCCGTTCAAAAATATGCCGAA---AATCGCT
GTTTTTTCAACTTTGTGTTACGATTAGGGGTTGGTGTAATATAGTGGGCCGCGCACCCCATCCTGGGCTAGG
TCTTGTAAAAGTAGGCCTCTAAGAGGGTTGTTTTTTAATTTTGAAACTTCACTTGCTTATTCTCGTTAATAT
GCATAACATTACATTTAAATAATTATTGATATTGAT--TTTGAATTGATATTGTTCTGGTATTAGC------
---GTTGAACTATTATGTACTGGATG-------CATGTAGTTATAATATCTATATAATTTT--GATAATGAT
AGTAATACTATGCTAC---ACTAT--GATGTGTGGTGGAT-AATGGTATTAGACCATAATGGGT------CC
ATACTAGAGCCTCGTAACTAATATATAA--GTT-ATTCTATGGGT----------AATATG--TGGTATTAT
ACTCGATAA------ACTACCATAATGATAGCTAACCATACTCTATACCGGTACATGCTTATGTAATTAT--
---AACTATTGATTT----AATATT---TGAAATA------AACATTATACTTTAATCTAACTTTAAATATT
TTATTAGTTCTCTCTTA-----CATAGATTATA-----TCCAGTTTCATTGTTACATTAACCTTTTTCAAAT
TTAGATTT-------AATAAAT---------A---AAA---------------------------
>KY699425.1_Leishmania_naiffi_strain_MDAS/BR/79/M5533_clone_LEM2204_26_minicircle_kinetoplast,_complete_sequence/1-797
------------------------------------------------------------------------
------------------------------------------------------------------------
-----------------------------------TTCAAAAATACGGCATAAAATCGTACCACCCGACA-T
GCCTCTGGG--TAGGGGCGTTCTGCAAAATCGCGATTTTCGCATACAGAAACCCCGTTCAAAAAATCCCCAA
AAATCGTGTTTTTTGGCCTCC-CCTTTTCGCATACAGAAACCCCGTTCAAAAAATCCCCAAA---AATCGTG
TTTTTTGGCCTCCCCGTGCACAATTAGGGGTTGGTGTAATATAGTCCGGGGCGCATCACAGCCTGGGCTTGC
CTCGTGCAAAACTGGCCTCTAAGGCCTTATAAAAATAAAATTTGGGGTGTTATGGTTGTTTTAATTTATAAA
ATTTATTTAAAGTGATATTATATTTATTTTGGT-G---CTGTGATTGCGCTATTATTGAGTAATGATTAG--
ATCTGCTCGGGCATAGTAATGTGTTCGCGATAATATTAGTTTATAGATTTAATATGTATATGATAATTGTAT
AGTATGAATCAATAA-----------------------CGTTATGCTAGTCTATACTGATTAGCCT----CG
ATATAATAGCAATTGCCTTTTATATTACACTAT--TATGGTACTCTATCAT---TACACTCTATTATAGCTC
GACATTGAT------ACTATTA--------------------------GATTATAACTTTGCTCTAACCTTG
TCTATTATATGTTCTCTATGTAGATAATAATT----------TTACTTTATGCTTTCAATTAAATAATATAA
CTTTAGTTTAACTCATCTCACGTTGATAGCATTGTT-ACTACTA-GTCAAATAAAAATAATTTTATAAAATA
AAAATAACACTT--------AGACTCGCACGCTATGAGTTTATAATTTAGAAAAATAATTTTAAT
>KY699485.1_Leishmania_naiffi_strain_MDAS/BR/79/M5533_clone_LEM2204_86_minicircle_kinetoplast,_complete_sequence/1-800
------------------------------------------------------------------------
------------------------------------------------------------------------
-----------------------------------CTAGAAAATACGGGTCCAAATCGTACCACCCGACA-T
GCCTCTGGGTAG--GGGCGTTCTGCAAAATCGCGTTTTTCGCATACAGAAACCCCGTTCAAAAATTGGCCGA
AAATCGTGTCTGCAAAATCGC-GTTTTTCGCATACAGAAACCCCGTTCAAAAATTGGCCGAA---AATCGTG
TTTTTTGGCCTCCCCGTGCACAATTAGGGGTTGGTGTAATATAGGCGGCGCGTCACATCGGCTCGGGCTAGG
ATGGCTGGAGACAGGCCTCTTAGAGGCTTAGTTTTATAAATTTTGTCTT-TGGAGTTTAATATTGGAATT--
ATTGTTTTAAATTTATAGTTGTTC--TCTGGTA-T---ACTAGTTATTATTACTATGCTAGCTTA---GA--
TATAGCTCTGTGTTAGTAATGTTATAGTGCTAATGTGTAATAG---ATATA-GATTATTATAATTATAGCAT
ATTGTTACTCGCGAT----------------AGATCAATGATATGGTTATAGCACTGTATTAGCCT----CG
ATATAGCCTAGA-----------------TATG--TAATATATTCTGTAAT---TGCTCAGTAATGTCACTA
TAATCTTAT------AAATTTA--GACCATAGAGCGACACTGACATTGAATAATAAATTTTTATAATGATAG
TGTGTTATGCGTTATGATTGACTAT---AATT-TAATTAATATAATTTTATAATCTATCTTGTTACATATCA
GTTCTCA--TTATTAGCTAACTATGTTATTATCTGC-ACTACGC-ATTGATCTACTATAGATTAAATAATAA
TAATAATAATTTATGTTATTATGCGCATAACATTTTAATTTTAATTTTAAAAAT-----------
>KY699399.1_Leishmania_lainsoni_strain_MHOM/PE/91/LC2288_clone_LC2288_164_minicircle_kinetoplast,_complete_sequence/1-809
------------------------------------------------------------------------
------------------------------------------------------------------------
--------------------------------------AATTAATTTTTAAATAATATTGTTTTATGTGCTA
CAACGATTTTAATTTTTATCTATAATTCTATAAAATGGGGCAAAAATCCAACCACCCGACATGCCTCTGGGT
AGGGGCGTTCTGCGAAAATCG-AATTTTGGCATACAGAAACCCCGTTCAAAAATTAGCCGAT---TTTGGGC
ATTTTTTCGAGTTTGTGTTACGATTAGGGGTTGGTGTAATATAGTGGGCCGCGCTCCCCATCCAGGGTTAGG
ATTGCATAAACTAGGCCTCTTAGAGGCTTAAAAATAAAATTCTAGCTTAAATTGGAGTGTTAGGCATAGATA
AGATAAATGAAACTAATAATATTGAATTTAATATAT--ATAATTTAATGATAACATTGTTTATCA-------
-TATTTAATATCTATTTAATTATTATTTAT---TAATTATATCTATCATGCACATCGTCTG--TGTTATTAT
AAGTATTGGCTAGTATC--GGTA---CATGGGTGTGTTAGTATGTAGCTTGAATGTTACAAAATG-------
------GAGCAGTTACAACTAATATTAATATATGTTATAAGGGTTACTAGACACTATTACATGCTATCCATT
GAATACTATAATTTTATTTAAACTATGATAATACAATGGTGGT-ATAGCGTTA--TTATATTAATTTAAT--
---ATTTTATTTATTAAACTATGAT---A---ATA-------CAATGGTGGTA-TAGCGTTATTATATTAAT
TTAA-TATTTTATTTAA---TACGCATACTATATCTAATTCTATGTACTGCTTGCTCTTACAATGATAAATA
TAGCTAAT--AC-CACATCTATACTAACATCATACTAGTTTATAGTTTA----------------
