# Supplementary material for: LAMP-coupled CRISPR-Cas12a assays: A promising new tool for molecular diagnosis of leishmaniasis
Source: PLoS Negl Trop Dis. 2026 Feb 13;20(2):e0013456. doi: 10.1371/journal.pntd.0013456 (PMC12923138; doi:10.1371/journal.pntd.0013456)
Supplement: S1 File — This file contains sequence alignments and visualizations used to assess the in silico specificity of the designed LAMP primers and Cas12a crRNA within conserved regions of Leishmania kDNA minicircles. A total of 1,060 aligned sequences from strains/isolates belonging to the L. (Viannia) subgenus and 965 aligned sequences from strains/isolates of the L. (Leishmania) subgenus were included. Primer and crRNA binding regions were manually annotated using Jalview v2.11.4.1 to enhance visualization and facilitate identification of conserved target sites. Additionally, a subset of representative sequences, 24 L. (Viannia) and 35 L. (Leishmania), is provided in separate alignment project files to illustrate kDNA minicircle sequence conservation and divergence across the two subgenera (see also S1 Fig). (ZIP) [file pntd.0013456.s010.zip › S1 File/S1.7_kDNA_Leishmania_Subgenus_35_Representative_Sequences.fasta]

>KY698832.1_Leishmania_amazonensis_strain_MHOM/GF/2007/2007_24_clone_2007_24_11_minicircle_kinetoplast,_complete_sequence/1-702
TTGTAGTGGGTGTGGAGTTAGGTGTGGGATGCGTTTTATGGTTAGGGTGGTGTGGGGATTTCTTTGAAATAT
GGGCCCCGGCCCAAACTTTTCTGCCCCGTGGGGGAGGGGCGTTCTGCGGATTCGGCAAAAATGAGTGCAGAA
ACCCCGTTCATATTTTCGAGGAATTTCGGGAATTCGGCCTCGAGCGGTGGAAACTGGGGGTTGGTGTAAAAT
AGCGGGGTGCTTCGGGTTTTTAATGTTGGGCAGTTGGATAGA---------CCTA-------CTTGCCT-TC
TCTTTTTCTATTTTGATTGTGGCCTGGGCCT-TCTTTT----ATGTGTGGTA-TTCTGTGCTTGAAGTTTGT
TGTCTGGTC--T------TTTGT----GCTTTGTTATTA---------------------TATTCGGTTTAT
TATTGT----CGTTTGGACTGGTTTTTAGGGTGGATTGT----ATT-AC-TGTTTTGGGGTGGCGTT--TGG
GA-----TTTTCGTTAGGGTCGAGTCA----------------GATGGGTTACTTACACCTGTTATATGACT
TATTATATATTATATGATATATTGTGGCTTTTGGCCTTATGCTCTTATGGTTTAGATTAGGTTGTTTAGGAT
CTTTTATTTGTTCTAATTTCGATATTAAATTTATAAAATAATTGTGTTATAT-ACT-TGTGTTATGCTTACT
TTTCTGTTTATGTTGTAGGATG-TA-----------------------------------------------
-GCGTTAT-----------------------------------------ACTGCGCCTCGGCGGTTTATGTT
----------------------------------------------TTGTATGTGATGACTGT--CG-----
------------------------------------------------------------------------
------------------------------------------------------------------------
------------------------------------------------------------------------
------------------------------------------------------------------------
------------------------------------------------------------------------
----------
>KY698888.1_Leishmania_amazonensis_strain_RAT/BR/72/LV78_clone_LV78_3_minicircle_kinetoplast,_complete_sequence/1-702
TTGTTGGTTCGGATTTTAAATGGCTAATAGCCGTAGTAGCTCTGGGGTTTGTTAGGTGGAGGCTGAAAAAGT
GGGTCCCGGCCCAAACTTTTCTGCCCCGTGGGGGAGGGGCGTTCTGCGATTTTGGGAAAAATGAGTGCAGAA
ACCCCGTTCATATTTTGGGCGTAAATCTTGAAATTCGGCTCGGACGGTCACAACTGGGGGTTGGTGTAAAAT
AGGCGGTGGGTGCCGGTTTTGGATTTTAAACGGGCTTGGAGG---------CCTT-------TTTATGG-TG
TTGGG--ATTTTTGGGTCGTTGAATTGGTGT-TTTAAT----TTCTTTTTAT-ATTTATATTTATAATTTAT
GATTTGTTA--T------ATTATTTGTAGATTTTATTTA---------------------TATAAATGTTT-
--GTTT----GATTTAATGTTCT-ATTAACGTTGTTTGC----ATT-TTGGTTTTATTTGTGTCGTT--TCC
GA-----TGTGTCTTTGGTTGTTTTGAGGATGGGATTTTGGTGGAGGGGTATTATATATAATATATGTAACT
TATAT-----TGTGTGATATGGTTATGGTGGTGGGTTAA-GGTGTTGTGTGGTTGTATGTGGTCTTAGGG--
------------CTGTATTTTAACTTTACTTTCTTTTTTACTCCTGTTATT------TGTAGTTTGATACCT
TTG-ATATTTTATTGTCAGGTT-TA-----------------------------------------------
-CAGTTGGGTA---------------------------------TGTGTGCGTTGTTTGGTTGCGTTTGTAT
----------------------------------------------GGGTTTGTAATGAAGTT--CGGT---
------------------------------------------------------------------------
------------------------------------------------------------------------
------------------------------------------------------------------------
------------------------------------------------------------------------
------------------------------------------------------------------------
----------
>AF308688.1_Leishmania_archibaldi_kinetoplast_minicircle_DNA,_complete_sequence/1-710
------------------------------------------------------------------------
------------------------------------------------------------------------
------------------------------------------------------------------------
------------------------------------------------------------------------
------------------------------------------------------------------------
---------------------------------TCGCAGAACGCCC-----------CTACCCGGAGGACCA
GAAAAGTTTGGATTTTTGGCCCATTTTTCGGGATTTTTGACCATTTTTGACACCCTCCCACCACAT---TTC
A--------GGCCACGGCCCCTGTAGCGTCAGCCATA----------GCAAGCCTTCGGTATACCG------
----G-----GAACTATCAC----------G--TAAGGGAAAAGTTAT---AAG---------GTACAA---
-TTTATC-------AAACTAAAATCTAACATGGCATACAAAACCGCA--AAAATCTAT-ACAAAATA--AGT
T-CAAATAATACGTATCACAAG-AT------TATATACTC-CATG------TACCAACAT-AGAATATATAA
TAAATAACT-AG----------CTGTAATCAC------TAAG---ATCACCAAG-CCAACAGGCATT-----
---------A-AAAGGCCTAAT---AACTTA--TTATTAATATTAGTTATAGCCCT-------CNTAATGGA
----ACCACAAACCCCCTCACGNCACCCGAGTGC--CAAGGCCTATCCATGAGCC-AATCAAGACATCCCAA
CGCAGCCCAA-------------GCCCAATAAATTCAAGCCA-GCCTCACTATACACCAG-CCC--CAAAC-
---CACCAAA----CAACACAAACATTCACGTCAAG---CCC--ACCAAGCCTCCAAACCACCAACAAAATT
AAAGTCAAAAAACAACTTCAAAAGC----AGCCAACTCCAGCATACCAAAAATCAAGCCTCCAACCCCATGG
TTTCAGACCGA----------CCTAGCCAAAATACCCGAATTTC-CCGGACCACCCGGCCCTATTTTACACC
AACCCCCAGT
>AF308690.1_Leishmania_tropica_strain_MHOM/IR/66/LV556_kinetoplast_minicircle_DNA,_complete_sequence/1-714
------------------------------------------------------------------------
------------------------------------------------------------------------
----------------------------------------------------ACTGGGGGTTGGTGTAAAAT
AGGGTCGGGTGGGCCGGGAAATTCGGGGAA-ATTGCCCTTCC---------TGAG-----------------
------CTGGGTTGGGTTGAAACTGGCCTCC-TAGCCCGTTGTTTTGGTGGT-TTCTGAATTTAGATATTGT
ATTCTGACT---------CAAATTTGCTGAATATTGGTG---------------------GTTTTGGGATGT
GTTTGG----TCCTCGCGGCTGGTCTTGAGGCGGGCGGTGGCTGGT-TTTAGATGTGGGCTGCGTTTG----
-------GTGGTATGGGTATTCTTTATGGATTGGTTTC-CGACACTGGCTTGGCTTCATTGGATTTG--AT-
----G-----GTGGTGGTTGGG---ATTGGAT-----GATAGTGAGCA-------TA--GGT----------
--TTGAT-------------------------ATACAGAATAAGTTATATATTAAA-TATGGCATTAGGGGT
ATTCAATAGGGGATGCG--ATA-GC---------GTAGGTAGACT------AGTTATTTGTAGTTATTATAT
TATTTATGATAACTCAACCTATAGACATAACAGTGCATAATATTTCTACTCTCTAATTTACGATCTTTTTTA
-----------TTGTA----------TTGTA--TGGTAGCCTATTTGTGAGTATGTAGATGGTGTAGCTAGT
ATAATATC--------TTTACAG------ACATG--ATACTTCCCCGCTACAGTT-TATA---TGCTGGCTG
AAGCCTGTTAGTGGTTGGAGATGAGTGAAAAATCCTTAAAAT-CCCGAAAAATCCCGAAAAATGGGGGAAAT
T--TCCAAACTTTTCTGGTCCTCCGGGTAGGGGCGT----TC-TGCGA------------------------
------------------------------------------------------------------------
------------------------------------------------------------------------
----------
>AF308682.1_Leishmania_chagasi_kinetoplast_minicircle_DNA,_complete_sequence/1-716
------------------------------------------------------------------------
------------------------------------------------------------------------
------------------------------------------------------------------------
------------------------------------------------------------------------
------------------------------------------------------------------------
---------------------------------TCGCAGAACGCCC-----------CTACCCGGAGGACCA
GAAAAGTTTGGGAATTTCCCCCATTTTTCGGGATTTTTTCGGGATTTTTCGGATTTTCACTCATAT---TCC
A--------ACCACCAGCAGGCTTCAGCCAACATATAAACGTAGCAAGGAAGTATCATGTCTGTAA------
----A-----GATATTAT---------------------ACTAGCTAC---ACC--------------A---
-TCTTAC-------ATACTCACAAATAGGCTACAATACAATACAATA--AAAAAGATC-GTAAATTAGAGAG
TAGAAATATTGCGCACGTTATA-TC------TACA----G-GTTG------AGTTATCAT-AAATAATATAA
TAACTACAA-AT----------AACTAGTCTGCCTACGCTATCGTATCCCCTATTGAAATACCCCTAATACC
--------AT-ATTTAATATAT---AACTTA--TTCTGTATATCAAACCTATGCT--------CACTATTAC
CTCAATCCCAAACACCACCACCA-------CATC--CAATGAAACCA----AGTC-AGTGTCGGAAACTAAT
CCGCAAAGAA-------------CACCCATACCATCAAACGCAGCCCGCATCTAAAACCA-GCC--------
---ACCACCCGGCTCAAGGCA-ACCACGAGGACCAAACACAC--CCCAAAACCAC-CAATATCCAACAAATT
TAAGTCAGAATTCAATATCTAAATT------------TAAGAAACCACCAAAACAGTGCACTAGGAGGCCAG
TTTCAGCCCAATCCAACTCAGGGAGGCCAATTTCCCCCGAATTTCCCCGGACCACC-CGGCCTTTTTACACC
AACCCCCAGT
>AF308686.1_Leishmania_donovani_strain_MHOM/SD/92/18_kinetoplast_minicircle_DNA,_complete_sequence/1-716
------------------------------------------------------------------------
------------------------------------------------------------------------
------------------------------------------------------------------------
------------------------------------------------------------------------
------------------------------------------------------------------------
---------------------------------TCGCAGAACGCCC-----------CTACCCGGAGGACCA
GAAAAGTTTGGATTTTTGGCCTATTTTTGGCTATTTCTCGGCAAATTTCATCATCCTCTCCGGCCC---TCA
C--------ACCCATTCCCACCCGTTTAAGAAGCTTCAGC----------T-ACATCTATACTA--------
-------------GTGATAGG-----TACACTCTATCAGTATCATTAC---AAC--ATCAAATACAAAC---
-TAT------------ATCTAGCAAGTTCATAGACTATACACTGTAA--CA--TAGAT-CTACAATA--GAA
TACAATTAACGACTATCTATAC-TG------TATACTTAT-AATA------TTATACTAC-CGATAATATAG
TACCTCCCG-----------------------CCTAAAGTTC--TAAGGCATCTCCCGTGGAACAAACT---
---------A-ACGCATCGTCC---CAACTA--ATATTCATATTAAAGGAAGCCAC--------ATTTCAAC
CTGACATCCAAAACCATCCCATAAACTTCCCAAC--TCAAATCAAGCCTCCAACC-GCGTTAAAATCCAAAT
CCAATCCAAATCC----AATCCAAATAACGTATACCCAACCG-AACCAAT-TCAGTCAAA-AAC---AAAT-
---ATCAACTATCTAAAGGACCGGCCACCACTTCAAACAGCGCCAACCAG----------CCTCCCACAACC
ACCTTC-CAAGCCCAAGTCAGGCCTAAAAAACACATACAAGTACAGCCCACTCCAGAGTCCCCACCCAGGCC
GTA------TT----------CACAGGCGTCCGAACCCCAAAATTCCCCTCCACCCGGCCCTATTTTACACC
AACCCCCAGT
>AF308687.1_Leishmania_infantum_strain_MHOM/SD/92/30_kinetoplast_minicircle_DNA,_complete_sequence/1-719
------------------------------------------------------------------------
------------------------------------------------------------------------
------------------------------------------------------------------------
------------------------------------------------------------------------
------------------------------------------------------------------------
-------------------------------------------CCC-----------CTACCCGGAGGACCA
GAAAAGTTTGGATTTTTGCCCCATTTTTGAGGATTTTCGAGGATTCTCGAGGGCTTCAGGCTCAAT---TCC
A--------GCCCACTTTGGCACCAATCCCAAGACCA----------GCAACTCTCATAACAGTAG------
----G-----TATATTTA------------C--TTTTACAACAGTTAA---AGTCTATCCAAAGCACAC---
-ATAGAT-------ACATTAAAATATACACNGAAATAGA-GCTCTAG--ATTATGTAT-ACAATGTA--GAC
T-ATATATTCACGC----TAAA-CT------GTCACTCAT-ACCG------GATAACCAT-TATAGGTTACC
TTAATATAT-AG----------ATGTCCACTA------TGTTCCCATCACCGGGCTAAAGCGTCAGC-----
---------A-AACTAACGCAT---AACTTA--ATATTAATATTAAAGTAAGGGCG-AAACCCCTCTATGAG
GATACCCACCCAAGCCCACACTCAATCCCAAAGC--CAACGCTAGCCATTCAAAC-AAAATCTCAAACCCGA
GAACGCAACC-------------AACCCCCAAACCCAAAGGC-AAAACACTATAATCAAA-GGC--TAAAC-
---ACCCACAAATTCAAGCCAAACCTCCAACCTCGA---ACC--A-CACAACTCCCAAACACCCACCAAACC
AAAGCT-AATGTCATCAAATCCAAC----CCAAAATCCAGCCAGCACAAAAAACAAGCCTCCATACCCAAGG
TTTCAGCCCGA----------CCTAGCCAAAACACCCGAAATTTCCCCGGACCACCCGGCCTATTTTACACC
AACCCCCAGT
>AF308684.1_Leishmania_donovani_strain_MHOM/ET/67/LV9_kinetoplast_minicircle_DNA,_complete_sequence/1-735
------------------------------------------------------------------------
------------------------------------------------------------------------
------------------------------------------------------------------------
------------------------------------------------------------------------
------------------------------------------------------------------------
---------------------------------TCGCAGAACGCCC-----------CTACCCGGAGGACCA
GAAAAGTTTGGGAAATTCCCCATTTTTCGGCCTTTTTTCGACCATTTCGACCATTTTCCACCCCTC---CAA
C--------CACAATTTAATCAGAATTGCACTCCCGTAGGAGCATAGGCCT-TCAGGTAAAATCAA------
----G-----TACGTGTAAAC-----TCATCTGTCAACCACTACATAC---CAC----ACAATAAAAAC---
-GCA------------AATTATG-ATGACCACGAATATAGATGCTGA----------------CCTA--GTG
TATGATTGTAGCCTATCTTAGT--------------TTAC-CAAC------ATAAGATCT-CTATTATATAG
AACGGCCACAAT----------ATATCCTAAGGCTACCAAGG--TATCCTACGGCTTGCGGCGCAGACT---
---------A-CAAAACAACTC---CCTTTA--ATATAAATATCAAAGAGAGCTAA--------GTTATTAC
CCCCAATCTATCACGCATTAACCCGTCACCCATC---CATCAACACCCTACAAAC-ACCCTCGAAAGCCCAT
GACGGCGAACCCG----ACTCA-ATCCCCGACACCCAAAACT-AATAAATTAAAATCCAA-ATC---CAAA-
---TCCACCTCACGAAATCAACCCACAGCAATTATAACGCCCCACCCAAGGCCCCAAAATCCGCTCAAGACA
AGCCTC-CAAGGCCACTTCCCAAA----CCATCCAAGCCAGAATCTCAAAATAAAGCCTCCAGACCCAGGGG
TTTCAGACCAA----------TCCAGCCCAAGGGAGCCCATTTCCGGCCACCACCCGGCCCTATTTTACACC
AACCCCCAGT
>AF308689.1_Leishmania_tropica_kinetoplast_minicircle_DNA,_complete_sequence/1-747
------------------------------------------------------------------------
------------------------------------------------------------------------
----------------------------------------------------ACTGGGGGTTGGTGTAAAAT
AGGGGAGGTGGGTCCTGGAATTCCCTCGAT-TTTGGGTCTGG------------------------------
-----------TCCCTCGGGAACTGGCCTCC-TGGCGGGGGTTTTCGCTGGG-TTGGGGCTTTGACCTTCTG
CTGGTGGTTTCTTTGGATGGGTTCTGGCCTTTTTCGCTT----------------GGCTGACTGTGTTAATA
TGCTGG-GCGGGCTTGAATTTGGCTGGCTGGAGGCTGGC---TCCT-TGGTTTTGATGTTGGCTGTTGGTAG
AC-----TCTCGGGTGTTTGGCCTGATGGAGGCCT--------------TTGCCTTGATGGGGTAG------
-------------GGCGTTCGC---TTACGTTGGTGTTGGGGATTTAATGCTTGGGGTGGGGTAATA-----
----TAAGCCTTTCTCCTTTGATATTAATATTAAATGGGGAGGATTC-C-----CA-TAGAGTATGTGAGCA
TGCGAGCCCCCGGCATAGGTAT-AT-----CATAGGTA--ACTCC------GGGCACGAGTAATAATCGTAT
AGTTTAAAATAATAATA---ATATATTTAATAAATAGTTGTTAATCTAGAATCTTACTTGTTGTATATTTTA
-----------ATATG----------A---C--TTAGCTAAATTAATGTTGATAAACGTAAACGTAAATACT
CTTACCTC--TGGTGCTCTTACGAAGTGCAGAAA--TGCCGGAATACTGC--------AAAAGGAAATAGTT
TGGTGGGTGTGGGTGGGATTGGGCGTGGAGTGCCGGGAGCCC-TGGGAAAAAGGCTGAAAATAGGTCGAAAA
T--CCAAGCATGTAGTAGCCCTCTGGGTAGGGGCGT----TC-TGCGA------------------------
------------------------------------------------------------------------
------------------------------------------------------------------------
----------
>KY950665.1_Leishmania_donovani_strain_MHOM/ET/2010/GR433_minicircle_DNA_genomic_sequence;_kinetoplast/1-776
------------------------------------------------------------------------
------------------------------------------------------------------------
--------------------------------------------------------GGGGTTGGTGTAAAAT
AGGGCCGGGTGGTCCGGGAATTTCGGGGGA-AATTGGCCTTC---------CTGG-GTTGGATTGGC-T-GT
TCTGGGTTGGGCTGGGCTGAAACCCTGGGTC-TGGAGGCTTGTTTTTGTATA-TGCTGGCTTTTTAGGTGGT
TTGATGATT---------CTAATTTCTTTAATTTCACGA---------------------G----------T
TGGGGC----GTGTTTTGGAATATTGGAGG-----TGTTCGCCTTT-AATTTGTGGAGTTTTGTTT-GGTGG
AC-----GGTGTTTGAGGTTGCTTCTTGGGTGGTTTTTGCA--GCTTGCTTGGTCGGTTGGTTT--------
----T-----GGTGTTGGTTGG---ATTTGATAATCTTGGATTGGTCA-------TT--AGGTGGTGGCTCT
CTTTAAT----------ATTAATATTA-------AAGGCAGGGGGTTGGTATACGT-TATAGCCATAGCGCT
TTAGGATAGTTCGGCTCCGGAG-ACTAGGTTTGAGGGC---AATA------GTATACATTAATCTAACTTAT
AATATAATATA----------------TAATAACTGACACTACTCACACGCTATAAGTATTACGTTTAATAT
-----------GTATG----------CTATA--GTTTTAATTTGTAGGCTGTATGTGTTAGTAATATCTATA
CCGATATA--------TTTATGGTTTGGAATATG--CTGTGGCAGAATTGGAAAT-TAGTGGATTGTGGCGG
GCGTAAGGGTTGGAGGAATTTCTCCGAAAAAAGTCCAAAAAT-GGGCAAAAATGGGCAAAAATGGGCAAAAA
T--CCCAAACTTTTCTGGTCCTCTGGGTAGGGGCGT----TC-TGCGAAA-----------TCGGAAAAATG
GGTGCAGA-AATCCCGTTCATTTT------------------------------------------------
------------------------------------------------------------------------
----------
>AJ010082.2_Leishmania_donovani_kinetoplast_minicircle_DNA,_isolate_MHOM/SD/85/FORSTER,_clone_26/1-785
------------------------------------------------------------------------
------------------------------------------------------------------------
--------------------------------------------------------GGGGTTGGTGTAAAAT
AGGGCCGGGTGGTGATCGGAAAT-----------------------------------------GGGCT-TC
CATGGGCTGGATTGGCTCGAGACCGTGGGTC-CTGGGCGTATTTTGGGGTGG-CTGGAGTTTTGGAT--TGG
ATTCGGCC----------TTGGCTGGCTGCTTTTGCGCGTGTGCTG--------------GCTTTTTGGACT
GGGTTG-GCTGGGTTGGAGGCGTTC-------------TGGGTGTT-AAGTGG----------A-----TGC
GCTTGGAGGCGGTGGGGTTTGGGTAGATGGGCTCGGTGGCTT---AAACTGGGCTACCTAGGTTTTAGAGT-
----T-----TATGGGTTTAGG---GTGTTAAGAGGTGATGGAGGGTAATAAGGGGTCTGGACACCTGCCTC
TTTAATATTGATTATTAGT-------TATAGGGGTAAGGTGTTGGT--AAC---CC-TAGGGTTTCGGGTCC
TCCGCTA--------TAATTAG-TT------TATATTTATAGTTT------ATAGGTAAT-AGTTTATAAAT
ATCCTACATTACATAA-------------ATACTAGTCT----ATATAC--GCTTATTTGTCTATGATTCGT
-----------GTTCTATATTT---GA----------CTGTGATTAGACTGTGCTGTGTAGAATGTAATACT
CTCGTATG--TGTACCTGTGGCTTTATGCAGTTG--CCACTT---------------AATTGGGGGTGAAAT
TTATAAAATTTAAGCCGTGTAACGTGTAGGTGGTGTCAAAAT-TCCCAAAAATGGTCAAAAATAGTCCAAAA
T--CCCAAACTTTTCTGGTCCTCTGGGTAGGGGCG-----TC-TGCGAAA-----------ACCGAAAAATG
GGTGCAGA-AATCCCGTTCAAAAA--------ATGGCCCAAAAATGTCAAAAATGGCCTCCGGGGCGGGAAA
CTG---------------------------------------------------------------------
----------
>EU437407.1_Leishmania_infantum_isolate_MCAN/ES/98/10445_clone_LinGpja_9_kinetoplast_minicircle,_complete_sequence/1-786
------------------------------------------------------------------------
-----------------------------------------------------------------------C
CACCCGGCCCTATTTTACACCAACCCCCAGTTTTCCGCCCCGGAGCCCAAAAATGGCAATTTTGGCCAAA--
------------------------------------------------------------------------
------------------------------------------------------------AAATGAACGGGG
TTTCTGCAC---------CC-ATTTTTCCATTTTCGCAGAACGCCC-----------CTACCCGGAGGACCA
GAAAAGTTTGGAAATTTCCCCCATTTTTCGGGATTTTTCGGGATTT-TAAGGATTTTTCACTCATC---TCC
A--------ACCACTAACAGGCTTCAGCCAGCATATAAACGTAGCGGGGAAGTATCATGTCTGTAA------
----A-----GATATTAT---------------------ACTAGCTAC---ACC--------------A---
-TCT-AC-------ATACTCACAAATAGGCTACCATACAATACAATA--AAAAAGATC-GTAAATTAGAGAG
TAGAAATATTATGCACGTTATG-TC------TATA----G-GTTG------AGTTATCAT-AAATAATATAA
TAACTACAA-AT----------AACTAGTCTACCTACGCTATCGTATCCCCTATTGAA-TACCCCTAATGCC
--------AT-ATTTAATATAT---AACTTA--TTCTGTATATCAAACCTATGCT--------CACTATCAT
CC-AATCCCAACCACCACCATCA-------AATC--CAATGAAGCCA----AGCC-AGTGTCGGAAACCAAT
CCATAAAGAA-------------TACCCATACCACCAAACGCAGCCCACATCTAAAACCA-GCC--------
---ACCGCCCGCCTCAAGACCAGCCGCGAGGACCAAACACAT--CCCAAAACCAC-CAATATTCAGCAAATT
TAAGTCAGAATTCAATATCTAAATT------------TAGAA-ACCACCAAAACAACGGGCTAGGAGGCCAG
TTTCAACCCAACCCAGCTCAGGAAGGGCAATTTCCCCGAATTTCCCGGC-----------------------
----------
>KY950678.1_Leishmania_donovani_strain_MHOM/ET/2010/GR435_minicircle_DNA_genomic_sequence;_kinetoplast/1-790
------------------------------------------------------------------------
------------------------------------------------------------------------
--------------------------------------------------------GGGGTTGGTGTAAAAT
AGGGCCGGGTGGGCCGGGGAATTCGGGGAA-ATTGG-------------------------------CT-CT
CCTGGGCTGGAGTGGGTTGAAACCCTGGGTC-TGACGGCTTGTTTTTGCTTC-GGCTAGGATTTCTCTTTAA
TTTTTGTCT---------TTTAAATTGGGGATTTGGTGG---------------------GATTTCGGAGTT
GATGTT---GCCGTGTAGGATTGGATGTTTGGGGGTGGTGGCTGTT-TTGGGATTTATTGTTTATTTGATAA
ACTTTGGTATTTTTAATTTTGATGGTGTGGTGGCGTTGGGGACTTGGTTTTTGGTTTGGGGTTTTAG--AG-
----T-----TTGGATTCTCAT---GGATGATTGGTTTAGTTTGCGCC-------GC--AGGTCGGGCTGAT
ATTAAAGGTA-------ACTAATATTAGCTTTATATAGAGGCCTGTAGATATATGG-TATGACGT-------
TCGTAACAGCTGGGCGTCTATT-AGATATAACGGGCATGTTGTAA------ACAGGCATAGAGTTATATTAT
AGGTTACGATGAGA------------CTTCAAGTTAGACCTACATACACACTATTTATGTCAAGTTTCTGTT
-----------TGTTAGTTTTA---AGTATT--GGTGTTATTTACAGTTTGAGTTATATAGCATACAGTTCC
ACAGTATA--------TATGT-----------TG--CTACTACTGATTGGGAGCT-GCTA-AAGCATTCAGT
TGATGGGAACTGGGCATAAAGCCGTCGGAATTTATCAAAAAT-CGTCAAAAATCGTCAAAAATCGTCCAAAA
T--TCCAAACTTTTCTGGTCCTCCGGGTAGGGGCGT----TC-TGCGAAA-----------ATCGAAAAATG
AGTGCAGA-AATCCCGTTCATTTT------------------------------------------------
------------------------------------------------------------------------
----------
>AJ010085.1_Leishmania_donovani_kinetoplast_minicircle_DNA,_isolate_MHOM/BD/93/TANGAIL/1-805
------------------------------------------------------------------------
------------------------------------------------------------------------
--------------------------------------------------------GGGGTTGGTGTAAAAT
AGGGCCGGATGGTGGTCGGAAAT-----------------------------------------GGGCT-TC
CCTGGGCTGGAGTGACCTGAAACCCTGGGTC-CTGGGCGTACTTTTTGAGGT-TGTGGGCTGGGTTGGAGGG
ATTTGCGC----------TGGATTGGGGCTTGTTACGGTCTTTCCGGGGGGTTTTTGCTAGTTTTGGGCACT
CCGTGG-TTGGGGTCTGAGTTTGAT----CTGGGTTGGCGAG-GTT-TGGTGG---TCGGGGGA-----TTG
CTTTGGAT-TCGTTGGGGTTGGATCGTGCCTCGCG-----------CCCTTCGCTGGGTGGCTTAG------
--------------TGTTAGCC---GTGTGTTGG--------------GGATGGAGTTGGGCCCTTTATGGG
TTTGGTTTTGATTATAACTTAATATTATTATTAATTAGTGGTTGTTGTCTA---GA-TGCTATAGGGAGTGT
GAGCCGTTCTTCGGTGAGCATA-AC------TATATTTATTGATA------GTGCTAGAT-GGCTATGATAA
TAGGTAATCTAAGTGA-----------------GTGTCA----ATCTAG--TGTTCGTAGATATTGATGCAT
-----------TCTCTCTGTGG---CCCATT--TGTTGTATATAGATGGTGTGTGATGTAGCATGATG----
----TCTG-------TTAGACAAGTATATAGTTC--CTACCTGAAGGTGATCAAC-GCCTACGCGTTATGCG
TGTGAATTAATTGGCGTTTGGGGTGGGGGAGGCGCCGAAAAT-GGCCGAAAAAGCTCAAAAATGACCCAAAA
T--CCCAAACTTTTCTGGTCCTTCGGGTAGGGGCGT----TC-TGCGAAA-----------ACCGAAAAATG
GGTGCAGA-AATCCCGTTCAAAAA--------AT-GCCCAAAAATGCCAAAAATCGGCTCCGAGGCGGGAAA
CTG---------------------------------------------------------------------
----------
>AF169133.1_Leishmania_infantum_strain_MHOM/DZ/85/LIPA141_kinetoplast_minicircle_DNA,_complete_sequence/1-807
------------------------------------------------------------------------
------------------------------------------------------------------------
--------------------------------------------------------GGGGTTGGTGTAAAAT
AGGGCCGGGTGG----------TGACCGGA-AATGGCTC-CC---------CTGG-GCTGGATTGGGTT-TT
CCTGGGCTGGATTGGGCTGAAACCCTGGGGTTGGGAGGCTTGGTTTTGGGTG-GGCTAGCGTTTTTGGCGTT
TTAATGGTT---------CGGGTGCCTTTGATGTGGGTG---------------------T----------T
GGTTGT----GTGGCTTTAGTGGGTTGGAGCCTGGTGGAGGCTTGT-GCCTTGGTGGGATTAGTCT-GGTG-
GG-----ATGCTTCGGGGTTACTCTACGGGTGTCTTTGATGATGATGGG-GTGGG--TTGACTTTA---A--
----T-----GTTGGGGTTAGC---CGATGGTGGTCTTGGGTTGACCT-------TA--GG-TGGTGA----
--TTCTC----------TTTAATATTGATATTAAAGGTAAGTGCTTGGACATATGA-TATAGCCATAGCGCT
TTAGAATAGTTCGACTCCGAAG-ACCCGGTCTGAGGTAGTGTTAA------GTATACATTAATCTAGTATAT
AATTTAGCATA----------------TAATAACTGACATTACTCGTACACTATAAGTATTATGTTTAATAT
-----------ATT-G----------CTGTA--GTATGTATTTGTGTGCTGTGTGTAGTAGTAATATCTATA
CCGATATA--------TTTATAGGTTGGCGCATA--CTGCAGTGAATTGAAAATT-AATGAATTGGGGTCGG
-GCTGTGG---------GAAGGTGTCGTAAATTCTGGAAAAT-GATGGAAAATGGCCAAAAATGGGGGGAAA
T--TCCAAACTTTTCTGGTCCTTCGGGTAGGGGCGT----TC-TGCAAAA-----------TCGGAAAAATG
GGTGCAGA-AATCCCGTTCAAAAA--------TC-GACCAAAAATGCCAAAAATCGGCTCCGGGGCGGGAAA
CTG---------------------------------------------------------------------
----------
>AY145437.1_Leishmania_mexicana_kinetoplast_minicircle,_complete_sequence/1-807
------------------------------------------------------------------------
------------------------------------------------------------------------
--------------------GAATTCCTCGAAAATCGGCTCCCGGGCTCGAAACTGGGGGTTGGTGTAAAAT
AGCGGCGGGGGTCTCCGTGGGGAT---------------------------------GTGGAAATGCCTCCT
CCTGGGCTATGTCCTCGGGAAACTGGCCTCC-TAGGGCGTATGGTTGGGGGATCTGGGGTTTTTCCTTTTAA
TTTTTCCTT---------TT-GGTTACAGGTTTAAGTGGGTTGGCT-----ACTGCCGATTCTTTATTTATT
G---------TGGTTGGTGT--------CCG---TTGATGTTGTTT-GTGGTGTTA-CGATGTTGT-T-TTG
ACTT---TCGTTT--------GATATTGATTGGTTTACATCTTTTTGAATGC------GAGTGTTG------
----C-------CCTTTTGAGT---TGATGGTGGTTAGGATCCGGGAT----TCAAA--TGCCTTTC-----
--CCGGCCCCTTATATAACTAATAATAATACTAGTTGTGGGGGTTTTGGGGGTAAGAAAGGGTTAATATGGC
GTTGTTCGGCTGTATATGCATTCGAATGTTATATGATATTT----------AATTATTTATCGTTTATATAA
TCTTTGT---TA----------TCATTTTCTACGTTACGATTGACATATCTTATTAGTTTACTGTAGCGGGG
TGTAATTCGCTGTACGTGTACA-----------TGTTACCTTAAAGTTTTGATTCTGGTGGATTGAGTTTGT
GAGTTTTGG------------AGGGTGTTGGATG--AAACGTTATAGGT---------GGTGATAC------
---------GGATGTGATGTGGATGGAGAGTGGTGGGGGTGG-GTTCGAAATGGGGTCAAAAATGGCCAGAA
T--TCCAAACTTTT--CTGCCGTGGGGGAGGGGCGT----TC-TGCGGGG-----------AGGGCAAAAAT
GAGTGCAGAAACCCCGTTCATATT--------TT-GGGGAATTC----------------------------
------------------------------------------------------------------------
----------
>AF103740.1_Leishmania_infantum_strain_MHOM/UK/88/CILLONICZ_kinetoplast_minicircle_DNA,_complete_sequence/1-807
------------------------------------------------------------------------
------------------------------------------------------------------------
--------------------------------------------------------GGGGTTGGTGTAAAAT
AGGGCCGGGTGG----------TGGCCGGA-AATGGCTCCCC---------CTGG-GCTGGATTGGGTT-TT
CCTGGGCTGGATTGGGCTGAAACCCTGGGGTTGG-GAGCTTGGTTTTGGGTG-GGCTAGCGTTTTTGGTGTT
TTAATGGTT---------CGGGTGCCTTTGATGTGGGTG---------------------T----------T
GGTTGT----GTGGCTTTAGTGGGTTGGAGCCTGGTGGAGGCTTGT-GCCTTGGTGGGATTAGTCT-GATG-
GG-----ATGCTTCGGGGTTACTCTACGGGTGTCTTTGATGATGCTGGG-GTGGG--TTGACTTTA---A--
----T-----GTTGGGGTTAGC---CGATGGTGGCCTTGGGTTGACCT-------TA--GG-TGGTGA----
--TTCTC----------TTTAATATTGATATTAAAGGTAAGTGCTTGGACATATGA-TATAGCCATAGCGCT
TTAGAATAGTTCGACTCCGAAG-ACCCAGTCTGAGGTGGTGTTAA------GTATACATTAATCTAGTATAT
AATTTAGCATA----------------TAATAACTGACATTACTCGTACACTATAAGTATTATGTTTAATAT
-----------ATT-G----------CTGTA--GTATGTATTTGTGTGCTGTGTGTAGTAGTAATATCTATA
CCGATATA--------TTTATAGGTTGGCGCATA--CTGCAGTGAATTGAAAATT-AATGAATTGGGGTCGG
-GCTGTGG---------GAAGGTGTCGTAAATTCTGGAAAAT-GATGGAAAATGGCCAAAAATGGGGGGAAA
T--TCCAAACTTTTCTGGTCCTCCGGGTAGGGGCGT----TC-TGCAAAA-----------TCGGAAAAATG
GGTGCAGA-AATCCCGTTCAAAAA--------TC-GGCCAAAAATGCCAAAAATCGGCTCCGGGGCGGGAAA
CTG---------------------------------------------------------------------
----------
>AF169137.1_Leishmania_chagasi_strain_MHOM/PA/79/WR317_kinetoplast_minicircle_DNA,_complete_sequence/1-808
------------------------------------------------------------------------
------------------------------------------------------------------------
--------------------------------------------------------GGGGTTGGTGTAAAAT
AGGGCCGGGTGG----------TGGCCGGA-GATGGGCTCCC---------CTGG-GCTGGGTTGGGCT-CC
CCTGGGCTGGAGTGGCCTGAAACCCTGGGGTTGG-AGGCTTGATTTTGGGTG-GGCTAGCTTTTTTGGTGTT
TTAATGGTT---------CGGTTGCCTTTGATATGGGTG---------------------T----------T
GGTTGT----GTGGTTTTAGTGGGTTGGAGCCTGGTGGAGGCTCGT-GCTTTGGTGGGGTTAGTCT-GGTGG
GG-----ATGCTTCGGGGTTACTCTACGGGTGTCTTTGATGGTGCTGGG-GTGGG--TTGACTTTA---A--
----T-----GTTGGGGTTAGC---CGGTGGTGGTCTTGGGTTGGCCT-------TA--GG-TGGTGA----
--TTCTC----------TTTAATATTGATATTAAAGGCAAGTGCTTGGACATATGA-TATAGCCATAGCGCT
TTAGAATAGTTCGACTCCGAAG-AACCAGTCTGAGGTAGTGTTAA------GTATACATTAATCTAGTATAT
AATTTAGCATA----------------TAATAACTGACATTACTCGTACACTATAAGTATTATGTTTAATAT
-----------ATT-G----------CTGTA--GTATGTATTTGTGTGTTGTGTGTAGTAGTAATATCTATA
CCGATATA--------TTTATAGGTTGGCGCATG--CTGCAGTGAATTGAAAATT-AATAAATTGGGGTCGG
CGCTGTGG---------GAAGGTGTCGTAAATTCCGGAGAAT-GATAGAAAATGGCCAAAAAT-GGGGGAAA
T--TCCAAACTTTTCTGGTCCTCCGGGTAGGGGCGT----TC-TGCGAAA-----------ATCGAAAAATG
GGTGCAGA-AATCCCGTTCAAAAA--------TC-GGCCAAAAATGCCAAAAATCGGCTCCGGGGCGGGAAA
CTG---------------------------------------------------------------------
----------
>AF167714.1_Leishmania_donovani_isolate_MHOM/BD/93/MASUM-10_kinetoplast_minicircle,_sequence/1-809
------------------------------------------------------------------------
------------------------------------------------------------------------
--------------------------------------------------------GGGGTTGGTGTAAAAT
AGGGCCGGGTG-----------GTGGTTGG-ATTGGGCTCCC---------CTGG-ACTGGATTGGGCT-CC
CCTGGACTGGGGTGGTCTGAAACCCTGGGTC-TGGAGGCTTGATTTTGGATG-GGCTGGCTTTTTGGTTGTT
TTGATGGTT---------CGAGTGTCTTTAATTTGGTGG---------------------T----------C
GGATAC----ACGTTTTAG-TGGGATTGGTGGGGTTGGG---GA-T-TGGACTTGG-TGGAGCCGT-TTGGT
GG-----GCTGCCCCGGCCTGCTTCGAGGATGGCTTTGGTGGCGATGGATTTGGG-GTTAACTTTG---GT-
----G-----TTGGGGTTTGAC---CTATGATGATCTTGGGTTGCCCT-------TA--GG-TGGTGACTCT
CTTTAAT----------ATTAATATTAATATTAAAGGTAAGTGCTTGGGCATGTGT-TATAGCCATAGCGCT
TTAGAATAGTTCGACTCCGAAG-ATTAGGTTTGAGGTAGTAGCAA------GCATGCATTAATCTAGTATAT
AATTTAGTCTA----------------TAATAACTGACATTACTCGTACACTATAAGTATTATGTTTAATAT
-----------ATGTG----------CTATA--ATTTGTATCTGCGGGCTGTGAGTAATAGTAATATCTGTA
CCAATATA--------TTTATAGGTTGACACATA--CTGCAGTGAATTGAAAATT-AATAAATTGGAGTTGG
GCTTG------------GAAAATCGTCTTAAATCCTAAAATT-GGTCGAAAATGGCCAAAAAATGCCGAATT
T--TCCAAACTTTTCTGGTCCTCCGGGTAGGGGCGT----TC-TGCGAAA-----------ACCGAAAAATG
GGTGCAGA-AATCCCGTTCAAAAA--------TC-GGCCAAAAATGCCAAAAATCGGGTCCGGGGCGGGAAA
CTG---------------------------------------------------------------------
----------
>AF103736.1_Leishmania_donovani_strain_MHOM/SD/85/A22_kinetoplast_minicircle_DNA,_complete_sequence/1-809
------------------------------------------------------------------------
------------------------------------------------------------------------
--------------------------------------------------------GGGGTTGGTGTAAAAT
AGGGCCGGGTGG----------TGGCTGAA-AATGGGCTCCC---------CTGG-GCTGGATTGGGCT-CC
CCTGGGCTGGATTGGGCTGGAACCCTGGGGTTGG-AGGCTTGGTTTTGGGTG-GGCTAGCATTTTTGGTGTT
TTAATGGTT---------CGGGTGCCTTTGATGTGGCTG---------------------G----------T
GGTTAT----GCGGCTTTAGTGGGTTGTAGCCTGGCGGAGGCTCGT-GCCTTGGTGGGGGTGCCCT-GGTGG
-G-----GGTGCTTCGGGTTACTCTACGGGAGTCTTTGATGATGATGGGGGTGGG--TTGGCTTTG---G--
----T-----GTTGGGGTTGAT---CGATGGTGGTCTTGGGTTGCCCT-------TA--GG-TGGTGA----
--TTCTC----------TTTAATATTAATATTAAAGGTAAGTGCTTGGGCGTATGA-TATAGCCATAGCGCT
TTAGAATAGTTCGGCTCCGAAG-AACCAGTCTGAGGTGGCGTTAA------GTATACATTAATCTAGTATAT
AAATTAGCATA----------------TAATAACTGACATTACTCGTACACTATAAGTATTATGTTTAATAT
-----------ATT-G----------CTGTA--GTATGTATTTGTACGCTGTATGTAGTAGTAATATCTATA
CCGATATA--------TTTATAGGTTGGCGCATA--CTGCAGTGAATTGAAAATT-AATAAATTGGGGTCGG
TGTTGTGG---------GGAGGTGTCGTAAATTCCGAAAAAT-GATAGAAAATGGCCAAAAATGGGGGAAAA
T--CCCAAACTTTTCTGGTCCTCCGGGTAGGGGCGT----TC-TGCAAAA-----------TCGGAAAAATG
GGTGCAGA-AATCCCGTTCAAAAA--------TC-GGCCAAAAATGCCAAAAATCGGCTCCGGGGCGGGAAA
CTG---------------------------------------------------------------------
----------
>AF167712.1_Leishmania_donovani_isolate_MHOM/IN/80/DD8_kinetoplast_minicircle,_sequence/1-809
------------------------------------------------------------------------
------------------------------------------------------------------------
--------------------------------------------------------GGGGTTGGTGTAAAAT
AGGGCCGGGTG-----------GTGGTTGG-ATTGGGCTCCC---------CTGG-ACTGGATTGGGCT-CC
CCTGGACTGGGATGGTCTGAAACCCTGGGTC-TGGAGGCTTGATTTTGGATG-GGCTGGCTTTTTGGTTGTT
TTGATGGTT---------CGAGTGTCTTTAATTTGGTGG---------------------T----------C
GGATAC----ACGTTTTAG-TGGGATTGGTGGGGTTGGG---GA-T-TGGACTTGG-TGGAGCCGT-TTGGT
GG-----GCTGCCCCGGCCTGCTTCGAGGATGGCTTTGGTGGCGATGGATTTGGG-GTTAACTTTG---GT-
----G-----TTGGGGTTTGAC---CTATGATGATCTTGGGTTGCCCT-------TA--GG-TGGTGACTCT
CTTTAAT----------ATTAATATTAATATTAAAGGTAAGTGCTTGGGCATGTGT-TATAGCCATAGCGCT
TTAGAATAGTTCGACTCCGAAG-ATTAGGTTTGAGGTAGTAGCAA------GCATGCATTAATCTAGTATAT
AATTTAGTCTA----------------TAATAACTGACATTACTCGTACACTATAAGTATTATGTTTAATAT
-----------ATGTG----------CTATA--ATTTGTATCTGCGGGCTGTGAGTAATAGTAATATCTGTA
CCAATATA--------TTTATAGGTTGACACATA--CTGCAGTGAATTGAAAATT-AATAAATTAGGGTTGG
GCTTG------------GAAAATCGTCTTAAATCCTAAAATT-GGTCGAAAATGGCCAAAAAATGCCGAATT
T--TCCAAACTTTTCTGGTCCTCCGGGTAGGGGCGT----TC-TGCGAAA-----------ATCGAAAAATG
GGTGCAGA-AATCCCGTTCAAAAA--------TC-GGCCAAAAATGCCAAAAATCGGGTCCGGGGCGGGAAA
CTG---------------------------------------------------------------------
----------
>AF103735.1_Leishmania_infantum_strain_MHOM/FR/78/LEM75_kinetoplast_minicircle_DNA,_complete_sequence/1-809
------------------------------------------------------------------------
------------------------------------------------------------------------
--------------------------------------------------------GGGGTTGGTGTAAAAT
AGGGCCGGGTGG----------TGGCTGGA-AATGGGCTCCC---------CTGG-GCTGGATTGGGCT-CC
CCTGGGCTGGATTGGGCTGAGACCCTGGGGTTGG-AGGCTTGGTTTTGGGTG-GGCTAGCATTTTTGGTGTT
TTAATGGTT---------CGGGTGCCTTTGATGTGGCTG---------------------G----------T
GGTTAT----GCGGCTTTAGTGGGTTGTAGCCTGGCGGAGGCTCGT-GCCTTGGTGGGGGTGCCCT-GGTGG
-G-----GGTGCTTCGGGTTACTCTACGGGTGTCTTTGGTGATGATGGGGGTGGG--TTGGCTTTG---G--
----T-----GTTGGGGTTGAT---CGATGGTGGTCTTGGGTTGCCCT-------TA--GG-TGGTGA----
--TTCTC----------TTTAATATTAATATTAAAGGTAAGTGCTTGGGCGTATGA-TATAGCCATAGCGCT
TTAGAATAGTTCGGCTCCGAAG-AACCAGTCTGAGGTAGTGTTAA------GTATACATTAATCTAGTATAT
AAATTAGCATA----------------TAATAACTGACATTACTCGTACACTATAAGTATTATGTTTAATAT
-----------ATT-G----------CTGTA--GTATGTATTTGTACGCTGTATGTAGTAGTAATATCTATA
CCGATATA--------TTTATAGGTTGGCGCATA--CTGCAGTGAATTGAAAATT-AATAAATTGGGGTCGG
TGTTGTGG---------GAAGGTGTCGTAAATCCCGAAAAAT-GATAGAAAATGGCCAAAAATGGGGGAAAA
T--CCCAAACTTTCCTGGTCCTCCGGGTAGGGGCGT----CC-TGCAAAA-----------TCGGAAAAATG
GGTGCAGA-AATCCCGTTCAAAAA--------TC-GGCCAAAAATGCCAAAAATCGGCTCCGGGGCGGGAAA
CTG---------------------------------------------------------------------
----------
>AF103742.1_Leishmania_donovani_kinetoplast_minicircle_DNA,_complete_sequence/1-809
------------------------------------------------------------------------
------------------------------------------------------------------------
--------------------------------------------------------GGGGTTGGTGTAAAAT
AGGGCCGGGTGG----------TGGCTGGA-AATGGGCTCCC---------CTGG-GCTGGATTGGGCT-CC
CCTGGGCTGGATTGGGCTGAGACCCTGGGGTTGG-AGGCTTGGTTTTGGGTG-GGCTAGCATTTTTGGTGTT
TTAATGGTT---------CGGGTGCCTTTGATGTGGCTG---------------------G----------T
GGTTAT----GCGGCTTTAGTGGGTTGTAGCCTGGCGGAGGCTCGT-GCCTTGGTGGGGGTGCCCT-GGTGG
-G-----GGTGCTTCGGGTTACTCTACGGGTGTCTTTGGTGATGATGGGGGTGGG--TTGGCTTTG---G--
----T-----GTTGGGGTTGAT---CGATGGTGGTCTTGGGTTGCCCT-------TA--GG-TGGTGA----
--TTCTC----------TTTAATATTAATATTAAAGGTAAGTGCTTGGGCGTATGA-TATAGCCATAGCGCT
TTAGAATAGTTCGGCTCCGAAG-AACCAGTCTGAGGTAGTGTTAA------GTATACATTAATCTAGTATAT
AAATTAGCATA----------------TAATAACTGACATTACTCGTACACTATAAGTATTATGTTTAATAT
-----------ATT-G----------CTGTA--GTATGTATTTGTACGCTGTATGTAGTAGTAATATCTATA
CCGATATA--------TTTATAGGTTGGCGCATA--CTGCAGTGAATTGAAAATT-AATAAATTGGGGTCGG
TGTTGTGG---------GAAGGTGTCGTAAATTCCGAAAAAT-GATAGAAAATGGCCAAAAATGGGGGAGAA
T--CCCAAACTTTTCTGGTCCTCCGGGTAGGGGCGT----TC-TGCAAAA-----------TCGGAAAAATG
GGTGCAGA-AATCCCGTTCAAAAA--------TC-GGCCAAAAATGCCAAAAATCGGCTCCGGGGCGGAAAA
CTG---------------------------------------------------------------------
----------
>AF239704.1_Leishmania_donovani_isolate_MHOM/KE/79/GG996_kinetoplast_minicircle_sequence/1-809
------------------------------------------------------------------------
------------------------------------------------------------------------
--------------------------------------------------------GGGGTTGGTGTAAAAT
AGGGCCGGGTGGTGGCTGGGAAT-----------------------------------------GGGCT-TC
CCTGGGCTGGATTGGCCTGAAACCCTGGGTC-CTGGGCGTGCTTTTGGGACT-GGCTGGCTTTTTGGGTGGA
TTTAGCTT----------TATGGATGGTGTTTGGCCGGGGC----------GCGTGACTTGATTGCTGGGCT
GCAGGT-TTGGTTTTTAAGTTGGGTTGAGCTTGGGCTACGCTTTTT-TATTGGTTTGGGGGTTA-----TTT
CTTTTGAT-TGGTTTGTGTTATTTGGTCTGTGGGGTTGGCTT---GCGTTTGCCTGGATGGGATTG------
--------------AG--TGCC---CTGAGGTGG--------------GCTTGGGGTG--CCTGCTTGGCCT
TTTATTGGTGCTTATAACT-------AATATTTAATATTAGTTGTGTAATG---CG-TAAGCTAATGAGTGT
AACGATAGTGGAA-CTAATATA-TA------TAGAAG---GGCTC------AGAGACGAT-GGATGCCATAG
GCAGTAATATAAGTCTG-----ACTGGGAAGCTCTTCTA----ATCTAG--TCGTAATAGTAAC--ATATAT
-----------TCACGTGCACA---TAAACT--TGTATTATTTGGTTGTTATATTGGCTATCTTGCGTTACT
ATGATACC-------TTTCGGTAGTATACTCGTC--CGCCTACAGCGTGTTG------CTAGCGACTGCAAA
AGGGCTTAAATGGTGGGTGGTGGCCTTGTATGGGCTGAAAAA-CTCTCAAAAAGCCGAAAAATAGGCCAAAA
T--TCCAAACTTTTCTGGTCCTTCAGGTAGGGGCGT----TC-TGCGAAA-----------ATCGAAAAATG
GGTGCAGA-AATCCCGTTCATTTT--------TG-GCCCGAAAATGCCATTTTTGGCCTCCGGGGCGGGAAA
CTG---------------------------------------------------------------------
----------
>AF169136.1_Leishmania_donovani_strain_MHOM/SD/95/SIGIN_kinetoplast_minicircle_DNA,_complete_sequence/1-810
------------------------------------------------------------------------
------------------------------------------------------------------------
--------------------------------------------------------GGGGTTGGTGTAAAAT
AGGGCCGGGTGG----------TGGCTGGA-AATGGGCTCCC---------CTGG-GCTGGATTGGGCT-TC
CCTGGGCTGGATTGGGCTGGAACCCTGGGGTTGG-AGGCTTGGTTTTGGGTG-GGCTAGCATTTTTGGTGTT
TTAATGGTT---------CGGGTGCCTTTGATGTGGCTG---------------------G----------T
GGTTAT----GCGGCTTTAGTGGGTTGTAGCCTGGCGGAGGCTCGT-GCCTTGGTGGGGGTGCCCT-GGTGG
GG-----GGTGCTTCGGGTTACTCTACGGGTGTCTTTGATGATGATGGGGGTGGG--TTGGCTTTG---G--
----T-----GTTGGGGTTGAT---CGATGGTGGTCTTGGGTTGCCCT-------TA--GG-TGGTGA----
--TTCTC----------TTTAATATTAATATTAAAGGTAAGTGCTTGGGCGTATGA-TATAGCCATAGCGCT
TTAGAATAGTTCGGCTCCGAAG-AACCAGTCTGAGGTAGTGTTAA------GTATACATTAATCTAGTATAT
AAATTAGCATA----------------TAATAACTGACATTACTCGTACACTATAAGTATTATGTTTAATAT
-----------ATT-G----------CTGTA--GTATGTATTTGTACGCTGTATGTAGTAGTAATATCTATA
CCGATATA--------TTTATAGGTTGGCGCATA--CTGCAGTGAATTGAAAATT-AATAAATTGGGGTCGG
TGTTGTGG---------GAAGGTGTCGTAAATTCCGAAAAAT-GATAGAAAATGGCCAAAAATGGGGGAAAA
T--TCCAAACTTTTCTGGTCCTCCGGGTAGGGGCGT----TC-TGCAAAA-----------TCGGAAAAATG
GGTGCAGA-AATCCCGTTCAAAAA--------TC-GGCCGAAAATGCCAAAAATCGGCTCCGGGGCGGGAAA
CTG---------------------------------------------------------------------
----------
>AF190476.1_Leishmania_infantum_isolate_MHOM/SU/84/MARZ-KRIM_kinetoplast_minicircle_DNA,_complete_sequence/1-814
------------------------------------------------------------------------
------------------------------------------------------------------------
--------------------------------------------------------GGGGTTGGTGTAAAAT
AGGGCCGGGTGGTTCGGGG-GTTCGGGGGG-AAATGCCTCCC---------TTGG-CTTGGATTGGGCT-GC
CCTGGGCTGGATTGGGCCGGAACCCTGGGTC-TGGAGGCTTAGTTTCGGGCT-GTCTAGGTTTTTGGTTATT
TTGATGGTT---------CGGGTGGCTTTAATTTGGGGT---------------------T----------G
GTTATG----CGTTTGGTG-AGATTAGTGGCTGG-AGTT---TA-T-GGCTTGGTG-GGGGTTTGT-TTGAC
TG-----GCTGGCTCGACCTGGCTCGTGGATGGCTTTGATGATGGTGGCTTTGGTGGTTGACTTTG---GT-
----G-----TTGGGTTTTGGG---TTTTGGTGGTCTTGGGTTGCCCT-------T---AGGTGGGGACTCT
CTTTAAT----------AGTAATATTA-----AAGGCGGGTGCTTTGGGTGTGTGT-TATAGCCATAGCGCT
CTAGAATAGTTCGACTCCGAAG-ACTAGGTTTGAGGTAGTTGTAA------GTATACATTAATCTAGTATAT
AATTTAGTCTA----------------TAATAACTGACATTACTCGTACACTATAAGTATTATGTTTAATAT
-----------ATGTG----------CTATA--ATTTGTATCTGTAGGCTTTGTGTAGTAGTAATATCTATA
CCGATATA--------TTTATAGGTTGGCGCATA--CTGCAGTGAATTGGAAATT-AATGGATTGGAGTTGG
GCTTG------------GGGAGTGTCTTAAATTCTGGAAATT-GGTCAAAAATGGGCAAAAATGGGCAAAAA
T--CCCAAACTTTTCTGGTCCTCCGGGTAGGGGCGT----TC-TGCGAAA-----------ACCGAAAAATG
GGTGCAGA-AATCCCGTTCAAAAA--------TT-GGCCGAAAATGCCAAAAATCGGCTCCGGGGCGGGAAA
CTG---------------------------------------------------------------------
----------
>AF168356.1_Leishmania_donovani_isolate_MHOM/IQ/88/RTC6_kinetoplast_minicircle,_sequence/1-816
------------------------------------------------------------------------
------------------------------------------------------------------------
--------------------------------------------------------GGGGTTGGTGTAAAAT
AGGGCCGGGTGGTCCGGGAAATTCGGGGGA-AATTGGCCTCC---------CTGG-GCTAAATTGGGCT-GC
CCTGGGCTGGATTGGGCTGAAACCCTGGGTC-TGGAGGCTTAGTTTTGGGTT-GGCTAGGTTTTTGGTTATT
TTGATGGTT---------CGGATGCCTTTAATTTGGGGT---------------------T----------G
GTTATG----CGTTTGGTG-GGATTAGTGGCTGGGAGTT---TA-T-GGCTTGGTG-GGGGTTTGT-TTGGC
TG-----GCTGGCTCGGCCTGGCTCGTGGATAGCTTTGACGATGGTGGCTTTGGGGTTGA-CTTTG---GT-
----G-----TTGGGATTTTGG---TTTTGATGGTCTTGGGTTGCCCT-------TA--GGTGGATGACTCT
CTTTAAT----------ATTAATATTA-----AAGGCAGGTGGTTTGGGTGTGTGT-TATAGCCTTAGCGCT
TTAGAATAGTTCGACTCCGAAG-ACTAGGTTTGAGGTAGTTATAA------GTATACATTAATCTAGTATAT
AATTTAGTCTA----------------TAATAACTGACATTACTCGTACACTATAAGTATTATGTTTAATAT
-----------ATGTG----------CTATA--ATTTGTATCTGTAGGCTGTGTGTAGTAGTAATATCTATA
CCGATATA--------TTTATAGGTTGGCGCATA--CTGCAGTGAATTGGAAATT-AATAAATTGGAGTTGG
ACTTG------------GAAATTGTCTTAAATCCCGAAAATT-GGGCAAAAATGGGCAAAAATGGGCAAAAA
T--TCCAAACTTTTCTGGTCCTCCGGGTAGGGGCGT----TC-TGCGAAA-----------TCGGAAAAATG
GGTGCAGA-AATCCCGTTCAAAAA--------AT-GGCCAAAAATGCCAAAAATGGGCTCCGGGGCGGGAAA
CTG---------------------------------------------------------------------
----------
>AF399822.1_Leishmania_donovani_kinetoplast_minicircle,_complete_sequence/1-833
---------------AATTCGCTCCTAAACGTGTTCTGGACGGCTGGAAAAGTCAGAAAAAGGCTGAAAAAC
GGCCAAAATCCCAAACTTGAGTAGCCCTCCGGGTAGGGGCGTTCTGC-AAAAAGCCAAAAATCGATACAGAA
ACCCCGTTCAAAAATGGGCCAAAAATGCCGAAAATGGCCTCGGAGGCTGCAAACTGGGGGTTGGTGTAAAAT
AGGGCCGGGTGGGCCGGGAATTGGGCTCCTCCGGGG-CTGGC----------TCCCTTCGAAAGTGCCT-CC
TGGGGGCTTGCCTGACCTGGAACTGGCCTCC-TGGGCGGGGTTTTGGAGTTT-GCTGGGATTTGATATTGAT
TTTCTCCTT----------T-CTTTGGGTGGTTTTGTTG------------------GTAGACCGGGGTGCT
TCTTGG---CTGCTTGGTG-CTAACTACCGGCTTCTGGTAGCTTTT-ATCTTAA---CGCTGCG------AG
AGCTTT-----GGGTGGCTTTGACAGT-----AGGATA-C-----------GCTTGGTTGCGGGCTTCGTA-
----G-----GAGACATTGGAT---ATTACGATTGGTTGGAGGCT-CC----T------CGATGGGGTTACT
CCCTCAC------TTACTTTAATATTAATATTAAAGGAAAGGGGGTAGCCTTAGGG-GGTGAT---------
-AGCCATGTAGGCGCATAGGAA-TATATCTCCGGGGACTTAGTCG------AGGAATTAT-TTATAGATTAT
TAGAGCTTAA-----------ACTATAATTGATACTACATTGTTCATATGCAGTTAGTATTATGTTTA----
-----------ATATAAG--CT---AACTTT--GATGACATAGAG--AGTGACTTACGTAGTACAACTTAAG
ACTAAAGCCTTGAGCTCCTGCCGAG---GTGCAG--AAATGGATTATTGGTTGG--AGAGTGCCCTTCCTGG
GGT-TTGAATTC------------------------------------------------------------
------------------------------------------------------------------------
------------------------------------------------------------------------
------------------------------------------------------------------------
----------
>AJ010074.2_Leishmania_donovani_kinetoplast_minicircle_DNA,_isolate_MHOM/IQ/88/RTC6,_clone_11/1-837
------------------------------------------------------------------------
------------------------------------------------------------------------
--------------------------------------------------------GGGGTTGGTGTAAAAT
AGGGCCGGGTGGTGGCCGGAAAT-----------------------------------------GGGCT-TC
CCTGGGCTGAATTGGGCTGGACCCTGGGTCT-GGAGGCTTGATTTCGCTCTG-GCTGAGGTTGGTTCCGCTA
CTTTTGGGGA-TTTGGTTTGGGTTTGGGTTT-GTAAAGGCTTGGAGG----CGGTGTTTGAGCGTGGGAACT
GGA------GGTGTTGTCGACCCTT--TGCTGGCCGTGCATGATTT-TTGTGCTTATTT----A-----TAT
ATTTTAACTCCGACCGTTATGGTTGGTTACTTGAG-------------TTTGC-TCCGCAGGAGACTTCGT-
----G-----TATCGGCTGAGA---GACTCATCGGGGACGGGTGTA-ACGAGTGGAGATGGATAGTCGTGAT
AGCTGATATAACTAGAAGTTAATATTAAGCGTCTCTAGGAGCGTTGGGCTG---GG-TAAGCCACGAGCAGA
TATAGAT----AACTGGGTATT-AA------GAGGAGTTCTGTTG------AATGACGAT-ATAATACACTA
GTTATACTGTTTATGTG-----AGAGCGAG-AGTTGACG----ATAGAGACTGCTATTATACAC--TATATT
-----------TTACAATGTTT---GATTTC--GCTATTATTATGTTTGTATGTGA--CACTTATAAGCTCT
CTGATAGA-----ACTTACCGTGTACTGTTGCTG--GTCCTGCTGGCTGCGG------GGAGCGCTGCGATT
GGGGTGGGAAGTGGCTGAATGGGTTGAAAAATCTCAAAAAAT-CCTGAAAAACGGTCGAAAAATGGGGAATT
T--CCCAAACTTTTCTGGTCCTCCGGGTAGGGGCGT----TC-TGCGAAA-----------ATGGAAAAATG
GGTGCAGA-AATCCCGTTCAAAAA--------AT-AGCCAAAAATGCCAAAAATGGCCTCCGGGGCGGGAAA
CTG---------------------------------------------------------------------
----------
>KU899560.1_Leishmania_donovani_strain_AG83_minicircle_kinetoplast,_complete_sequence/1-837
------------------------------------------------------------------------
------------------------------------------------------------------------
-------------------------------------------------------GGGGGTTGGTGTAAAAT
AGGGCCGGGTGGACCGGGAATTGGGCTCCTCCGGGG-CTGAC----------TCCCCTCGAAAGTCCCT-CC
TGGGGGCTTGCCTGGCCTGGAACTGGCTCCT-GGGGCGGGGTTTTGGAGTTT-GCTGGGATTTGATATTGAT
TTTCTCCTT----------T-CTTTGGGTGGTTTTGTTG------------------GTAGACCGGGGTGCT
TCTTGG---CTGCTTGGTG-CTAACTACCGGCTTCTGGTAGCTTTT-ATCTTAA---CGCTGCG------AG
AGCTTT-----GGGTGGTTTGACAGTA-----GATACG-C-----------TTGGTTGCGGGCTTCGTGGA-
----G-----GAGACATTCCAT---TTTACGATTGGTTGGAGGCT-CC----T------CGATGGGGTTACT
CCCTCAC------TTACTTTAATATTTAATATTAAAGGAAAGGGGGTAGCCTTAGG-GGTGAT---------
-AGCCATGTAGGCGCATAGGCA-TATATCTCCGGGGAGCTTAGTC------GAGGATATT-ATATAATAGAT
TAATTAGTAGCTTTAAA--CTATAATTTGATAACTAACATTGTTCATATGCAATTAGTATTATGTTTA----
-----------ATATAAG--CT---AACTTT--GATGACATAGAGAGAGTGACTTACGTAGTACAACTTAAG
ACTAAAGCCTTGAG-TCCTGCGGAG---GTGCAG--AAATGGATTATTGGTTGG--AGAGTGGCCCTTCCTG
GGGTTTGAATTCGCTCCTAAACGTGTTCTGGACGGCTGGAAA-AGTCAGAAAAGGCTGAAAAACCGCCAAAA
T--CCCAAACTTGAGTAGCCCTCCGGGTAGGGGCGT----TC-TGCAAAA-----------AGCCAAAAATC
GATACATA-AACCCCGTTAAAAAT--------CG-GGCCAAAAATGCCGAAAATGGCCTGGGGGCTGCAGAC
T-----------------------------------------------------------------------
----------
>MH728992.1_Leishmania_tropica_strain_sajad.QOM_minicircle_genomic_sequence;_kinetoplast/1-841
------------------------------------------------------------------------
------------------------------------------------------------------------
----------------------------------------------------------GGTTGGTGTAAAAT
AGGCGGGGTGGT-CCGGGGATTCGGGTCCTCCGGGGGCTGGG---------CTCCTCCTAAAACTGGCC-TT
CTGGGGCTTGTCTGGCCTGGAACTGGCCTCC-TAGCGCGCGGTTTTGGCCCT-GGCTGGGTTTCGATAGACG
TTCTTTGCT---------TTGTTTCTGCTGTGTTGGTGG---------------------G----------T
ACCTGG----------ACGCTTGTGGGCCTTGCCCTGGGCGCCTTG-GACTGGTTG--CCTCTT--------
-------GCTGGGCGGCTCTGGTTCTTGACTGGCTTATGCCTGTAGGGTTGGGGTTCCTGCCTTGGG--GT-
----G-----TTGGATGCTTGT---GAT-GGAGGCCTTCGCTAAGGGTTGTGGGGTAAGGGGATAGCTTTCC
CTTTAAT----------ATCAATATTAGTTATAATATTGGTATCTACGAGGTGCCC-GAAGTAAATAGACCA
TAGGAGTAACTCGTCTTCGATT-AC----------------GATA------ATAGTTATTAACTTAATTTAT
ATAGTAGTGAT-----------CTGACTAATAAGTTATATATAGTTGTTATTTCACGTTATTTGATTTTTAT
-----------TTGTGTT-TTG---ATGAAC--CTTG--ATGACAGTTCTATGTTAGATAGTCCTGTAAATA
--ACTTAG--------CCTGAAGACAACCATTGC--CTATTGCAATATTCGAAGC-GAAGGTGGGAGTTGGT
GCGTGGTCGGGGTACTGGTGGGCGTGAAATCCTCTGAAAATC-GACAAAAAAGGCTGAAAATTGGCCAAAAA
T--CGTAGCATGGAGTAGCCCTCTGGGTAGGGGCGT----TC-TGCGAAA-----------ACCGGAAATTT
GATACAGA-AATACCGTTCATATT--------TT-CCCGAAAAATGCCATTTTTGGCCTCGGGGCGTGCAAA
CTAG-----------------------------------------------------GGGTTGGTGTAAAAT
AGG-------
>KC492148.1_Leishmania_infantum_isolate_CQ19_minicircle_sequence;_kinetoplast/1-858
------------------------------------------------------------------------
------------------------------------------------------------------------
--------------------------------------------------------GGGGTTGGTGTAAAAT
AGGTGGGTGGTACGCGTATGTTTCTGGGATTCCCCTCCTTTTTGGGGGTGCTCGGGGTTGGATATGCCT-CT
CCT-GGCTGGGCTGCCCGAAATATGGCTGCC-TGGGGCGGGGTATTGTTGGT-TTCTAATTTTAGATATTAA
AATCTCCTT---------TA-A------TATTTTTCAAAAATGCCC-----TTGTGGGTGGATATGTGTGTT
G---------CGTTTGGGGTGGCTGCCTCCTTTGTTGCTCGGGGTT-GTTATGTAT-GCATCATCT-G-TCA
ACTC---TCTTTAACTCTTTGCCTCGGGGTGGGGTTACATGTGTGAGGTCTGGCGGGGCAACGCTA------
----T-------TGGCTCCCAG---GCTTGGTGGGTGTTACGAATGCA----TCAAA--TGCCTCTC-----
--CTTCAGCCCCCTATAACTAATATTAATATTAGTTGTGGGGTCTTTTGCCCTCAGTGGGGTTATGAATGCA
TGTGATTCCATAGCTTTAGCTTCTTTATCGATAGAGCTTATAGTAATGCTCGGGTATGGTATGTTTCAGTAA
CATTTAGTTTAA----------GCATACATTAATTTAGATATCACTTACATCTATATTTTAATCTTTTTGTA
TGCGTATGGTTATATGTGTGTGCCGGCCGTGTCTGTTGACAACTGTATCTCTTTATCTTGTAAGATCCCTGT
AAAATTTGCCAGGCCCTCTTGTGTTAGTTGTGTG--AGATTTCATGGTT---------GGGTGTGCGAGTTC
TGCCTTGGTGGGTGTGATTTGTGTGAGATTTGGCGAAAAACT-GCCGGAAAATAGCCGAAAATGGGGGTATA
T--GCCAAACTTTTCTGGGCCTCCGGGTAGGGGCGT----TC-TCCGAAA-----------ATGGGAAAAGG
GCATACAGAAACCCCGTTCA----------------------------------------------------
------------------------------------------------------------------------
----------
>KC536650.1_Leishmania_infantum_isolate_xu_minicircle_sequence;_kinetoplast/1-858
------------------------------------------------------------------------
------------------------------------------------------------------------
--------------------------------------------------------GGGGTTGGTGTAAAAT
AGGTGGGTGGTACGCGTATGTTTCTGGGATTCCCCTCCTTTTTGGGGGTGCTCGGGGTTGGATATGCCT-CT
CCT-GGCTGGGCTGCCCGAAATATGGCTGCC-TGGGGCGGGGTATTGTTGGT-TTCTAATTTTAGATATTAA
AATCTCCTT---------TA-A------TATTTTTCAAAAATGCCC-----TTGTGGGTGGATATGTGTGTT
G---------CGTTTGGGGTGGCTGCCTCCTTTGTTGCTCGGGGTT-GTTATGTAT-GCATCATCT-G-TCA
ACTC---TCTTTAACTCTTTGCCTCGGGGTGGGGTTACATGTGTGAGGTCTGGCGGGGCAACGCTA------
----T-------TGGCTCCCAG---GCTTGGTGGGTGTTACGAATGCA----TCAAA--TGCCTCTC-----
--CTTCAGCCCCCTATAACTAATATTAATATTAGTTGTGGGGTCTTTTGCCCTCAGTGGGGTTATGAATGCA
TGTGATTCCATAGCTTTAGCTTCTTTATCGATAGAGCTTATAGTAATGCTTGGGTATGGTATGTTTCAGTAA
CATTTAGTTTAA----------GCATACATTAATTTAGATATCACTTACATCTATATTTCAATCTTTTTGTA
TGCGTATGGTTATATGTGTGTGCCGGCCGTGTCTGTTGACAACTGTATCTCTTTATCTTGTAAGATCCCTGT
AAAATTTGCCAGGCCCTCTTGTGTTAGTTGTGTG--AGATTTCATGGCT---------GGGTGTGCGAGTTC
TGCCTTGGTGGGTGTGATTTGTGTGAGATTTGGCGAAAAACT-GCCGGAAAATAGCCGAAAATGGGGGTATA
T--GCCAAACTTTTCTGGGCCTCCGGGTAGGGGCGT----TC-TCCGAAA-----------ATGGGAAAAGG
GCATACAGAAACCCCGTTCA----------------------------------------------------
------------------------------------------------------------------------
----------
>Z11549.1_L.mexicana_kinetoplast_minicircle_DNA/1-859
-------------------------------------------------------GAATTCGTCAAAAAAGG
GGCAGAAATCGTAGCATGGAGTAGCCCTCCGGGTAGGGGCGTTCTGC-GAATTTCGAAAAATCGATACAGAA
ACCCCGTTCAAAAATCCACGGAAAATGCCATTTTTGGCCTCGGGGCGTGCAAACTGGGGGTTGGTGTAAAAT
AGGCCGGGTGGGTCCTGGAATTCGGATCCTCCGGGG-CTGGG----------TCCTCCGGGGGCTGGCC-TC
CTGGCGGGGGTTTTGGGGAGCTGCTGGCTC---TGGTGGCTTTTAATGGCTG-TTCTGGGCTTGA------T
GTTTGGCTG----------T-TTCTGGCTTGGCTGGCTC------------------CTACATGCGGGCTTT
TGGC-T---TGGCTTTGAG-GGTTCGATGGGATTGTGGCGGTGTTT-TAGGGTA---GGCTGTG------GC
CTTGTG-GATTGGTGGACTTGGTTCTTCCTTGGGGTTG-GGTGGCTGCTGGCCTGGCTGTGGCTCTATGTT-
----G-----GATAGCCTTGAT---GGCTGGGCGGGATAGATTAGCCC----T------GGTAAGGTGTTGA
TTCTACT------CCCCTTTGATATTAATATTAAAGGCAACGTGAGGGCAGCATAT-AAACATAAGATAGGA
GCCTATGGAAGGGTGAACCGAA-TATAGCTCCGTAGTGTTACATT------AT----------ATAATACGT
AAG---ATATCTATAAA--TTATAA-GTTAAAAATCACGTTTACTATATGCAT--TCTATGCTCTAAAATTG
--------G--ATGTGGA--AT---TATATT--AATGTGATACTGTAA-TGACTCTCGTCT----GTATACT
TCTACGCCTGAAGACTCCTGCGGATCTGTTGCAG--ATGTGGATTTTAGACGTGGGGGGAGGGAGTTTCGAG
AGGGTTTGAGTCCTGGATG-------------GGCCTGAAGT-CTCCAGAGTGGCCTGAAAATCGTCG----
------------------------------------------------------------------------
------------------------------------------------------------------------
------------------------------------------------------------------------
----------
>U77892.1_Leishmania_aethiopica_kinetoplast_minicircle_DNA/1-864
------------------------------------------------------------------------
----------------------------------------------------------------TTCCCGGT
CCACCCGGCCTAT-TTTACACCAACCCCAGTTTGACGCCTCCGAGCCCGAAAATGGCATTTTTGGCCCAA--
------------------------------------------------------------------------
------------------------------------------------------------TTTTGAACGGGG
TTTCTGTAT---------CG-ATTTTTCGGATTTCGGAGAACGCCC-----------CTACCCGGAGGCTAC
TACCTGCTTGGAATTTTAGCTGTTTTTTGGGATTTTCCGCCCATTTTTGGACACTTTTCCAGATCC---GGA
C--------ACCATTCTCCAGCCCCAACCCCTGTATTTTGGTCACTTTGCACTCCCGTAGGAAGCA------
----T-----CGAGCAGTAGGC---ATATTATTTACTACGACAGTCCC---ATA-----GCATTCACGT---
-TAGAGT-------ATCGTCCGC-ACACGAACGAATAGAAAGAACAAGCTACATCAATTGACACTTACAGCG
ATTAACTAGTCCCGGTAGCAGA-CT------TCCCGAGGGTCCCA------GGCCCAGAC-TATTAATGTT-
TACCTTCCC-GG----------ATGTT-----CCTATAGTACACTGGTCCATACTCCTATAGAGCGTCACAC
--------GC-TATAACTAATA---TAAATA--TTATTTATAATAGAGTTAGCAGC-------CAAAATAAG
GCTCAGGACACCCCACCCCAAGGCCAAGGAGAGCCACCAGCGAGAGAATCAACAC-AGGCACGGGAGGAGGT
AGAGGCGAGG-------------AATCCCAACAGAAGGAAG--AACCCACTATAAAGAAA-AGGAAGGAGAA
CCCAGCAAGTATTCAAGGGCGAGAAGAGACCATCATAACCACCAAAAAGGAGGAAGGAATCCCAGNCAAGTC
AGCGGAATAAAACNAAA------------AAACGAAGCAAAAAAGNGGGAAAAGGACGNACATTCCCCAAGC
CAAGAAGTCGA----------AAACCCCCGCCGGAGGCCACTTT-CC-AGCCAACCAGGCCCAAAATCGAGG
AA--------
