# Supplementary material for: LAMP-coupled CRISPR-Cas12a assays: A promising new tool for molecular diagnosis of leishmaniasis
Source: PLoS Negl Trop Dis. 2026 Feb 13;20(2):e0013456. doi: 10.1371/journal.pntd.0013456 (PMC12923138; doi:10.1371/journal.pntd.0013456)
Supplement: S2 File — This file contains the alignments and visualizations used to evaluate the in silico specificity of the designed LAMP primers and Cas12a crRNA targeting the 18S rDNA. It includes 37 aligned sequences of Leishmania spp. and 272 of Trypanosoma spp. Primer and crRNA binding regions were manually annotated using Jalview v2.11.4.1 to enhance visualization and identification. Additionally, an alignment of a subset of 31 representative sequences (16 Leishmania, 15 Trypanosoma) is provided for visualization of 18S rDNA sequence conservation and divergence across the two genera (see also S2 Fig). (ZIP) [file pntd.0013456.s011.zip]

Archive with 7 entries (6 files):
- S2 File/
- S2 File/S2.1_18S_Genus_Leishmania_37seq.fasta
- S2 File/S2.2_18S_Genus_Leishmania_37seq.jvp
- S2 File/S2.3_18S_Genus_Trypanosoma_272seq.fasta
- S2 File/S2.4_18S_Genus_Trypanosoma_272seq.jvp
- S2 File/S2.5_18S_Genera_Leishmania_Trypanosoma_Representative_Sequences.fasta
- S2 File/S2.6_18S_Genera_Leishmania_Trypanosoma_Representative_Sequences.jvp
