# Supplementary material for: LAMP-coupled CRISPR-Cas12a assays: A promising new tool for molecular diagnosis of leishmaniasis
Source: PLoS Negl Trop Dis. 2026 Feb 13;20(2):e0013456. doi: 10.1371/journal.pntd.0013456 (PMC12923138; doi:10.1371/journal.pntd.0013456)
Supplement: S2 File — This file contains the alignments and visualizations used to evaluate the in silico specificity of the designed LAMP primers and Cas12a crRNA targeting the 18S rDNA. It includes 37 aligned sequences of Leishmania spp. and 272 of Trypanosoma spp. Primer and crRNA binding regions were manually annotated using Jalview v2.11.4.1 to enhance visualization and identification. Additionally, an alignment of a subset of 31 representative sequences (16 Leishmania, 15 Trypanosoma) is provided for visualization of 18S rDNA sequence conservation and divergence across the two genera (see also S2 Fig). (ZIP) [file pntd.0013456.s011.zip › S2 File/S2.1_18S_Genus_Leishmania_37seq.fasta]

>GU207464.1_Leishmania_panamensis_isolate_MHOM/COL/85/2317_18S_ribosomal_RNA_gene_and_internal_transcribed_spacer_1,_partial_sequence/1-1718
---------------------------------------------------TGCATGCCTCAGAATCACTGC
ATTTGCAGGAATCTGCGCATGGCTCATTACATCAGACGTAATCTGCCGCAAAAATCTTGCGGTTTCCGCAAA
ATTGGATAACTTGGCGAAACGCCAAGCTAATACATGAACCAACCGGGTGTTCTCCACTCCAGACGGTGGGCA
ACCATCGTCGTGAGACGCCCAGCGAATGAATGACAGTAAAACCAATGCCTTCACTGGCAGTAACACCCAGCA
GTGTTGACTCAATTCATTCCGTGCGAAAGCCGGCTTGTTCCGGCGTCTTTTGACGAACAACTGCCCTATCAG
CTGGTGATGGCCGTGTAGTGGACTGCCATGGCGTTGACGGGAGCGGGGGATTAGGGTTCGATTCCGGAGAGG
GAGCCTGAGAAATAGCTACCACTTCTACGGAGGGCAGCAGGCGCGCAAATTGCCCAATGTCAAAACAAAACG
ATGAGGCAGCGAAAAGAAATAGAGTTGTCAGTCCATTTGGATTGTCATTTCAATGGGGGATATTTAAACCCA
TCCAATATCGAGTAACAATTGGAGGACAAGTCTGGTGCCAGCACCCGCGGTAATTCCAGCTCCAAAAGCGTA
TATTAATGCTGTTGCTGTTAAAGGGTTCGTAGTTGAACTGTGGGCTGTGCAGGTTTGTCCCTGGTCGTCCCG
TCCATGTCGGATTTGGTGACCCAGGCCCTTGCAGCCCGTGAACATTCAAAGAAACAAGAAACACGGGAGTGG
TTCCTTTCCTGATTTACGCATGTCATGCATGCCAGGGGCG-TCCGTGATTTTTTACTGTGACTAAAGAAGCG
TGACTAAAGCAGTCATTCGACTTCTGCAA-------------------------------------------
------------------------------------------------------------------------
------------------------------------------------------------------------
------------------------------------------------------------------------
------------------------------------------------------------------------
---------------------------------------------------CGATGACACCCATGAATTGGG
GATCTTATGGGCCGGCT--GCGGCAGGGTTTACCTGTGTCAGCACCGCGCCCGCTTTTACCAACTTACGTAT
CTTTTCTATTCGGCCTTTACCGGCCACCCACGGGAATATCCTCAGCACGTTTTCTGTTTTTTCACGCGAAAG
CTTTGAGGTTACAGTCTCAGGGGGGAGTACGTTCGCAAGAGTGAAACTTAAAGAAATTGACGGAATGGCACC
ACAAGACGTGGAGCGTGCGGTTTAATTTGACTCAACACGGGGAACTTTACCAGATCCGGACAGGATGAGGAT
TGACAGATTGAGTGTTCTTTCTCGATTCCCTGAATGGTGGTGCATGGCCGCTTTTGGTCGGTGGAGTGATTT
GTTTGGTTGATTCCGTCAACGGACGAGATCCAAGCTGCCCAGTAGAATTCAGAATTGTCCATAGGATAGCAA
ACTCATCGGCGGGTTTTACCCAACGGTGGGCCGCATTCGGTCGAATTCTTCTCTGCGGGATTCCTTTGTAAT
TGCACAAGGTGAAATTTTGGGCAACAGCAGGTCTGTGATGCTCCTCAATGTTCTGGGCGACACGCGCACTAC
AATGTCAGTGAGAACAAGAAAAACGACTTTTGTCGAACCTACTTGATCAAAAGAGTGGGGAAACCCCGGAAT
CACATAGACCCACTTGGGACCGAGGATTGCAATTATTGGTCGCGCAACGAGGAATGTCTCGTAGGCGCAGCT
CATCAAACTGTGCCGATTACGTCCCTGCCATTTGTACACACCGCCCGTCGTTGTTTCCGATGATGGTGCAAT
ACAGGTGATCGGACAGGCGGTGTTTTATCCGCCCGAAAGTTCACCGATATTCTCAATAGAGAAGCA------
---------------------------------------------------
>AF303938.1_Leishmania_sp._MHOM/MQ/92/MAR1_18S_ribosomal_RNA_gene,_complete_sequence/1-2108
---------------------------TTGCTTGTTTCAAGGACTTAGCCATGCATGCCTCAGAATCACTGC
ATTTGCAGGAATCTGCGCATGGCTCATTACATCAGACGTAATCTGCCGCAAAAATCTTGCGGTTTCCGCGAA
ATTGGATAACTTGGCGAAACGCCAAGCTAATACATGAACCAACCGGGTGCTCTCCACTCCAGACGGTGGACA
ACCATCGTCGTGAGACGCCCAGCGAATGAATGACAGTAAAACCAATGCCTTCACTGGCAGTAACACCCAGCA
GTGTTGACTCAATTCATTCCGTGCGAAAGCCGGCTTGTTCCGGCGTCTTTTGACGAACAACTGCCCTATCAG
CTGGTGATGGCCGTGTAGTGGACTGCCATGGCGTTGACGGGAGCGGGGGATTAGGGTTCGATTCCGGAGAGG
GAGCCTGAGAAATAGCTACCACTTCTACGGAGGGCAGCAGGCGCGCAAATTGCCCAATGTCAAAACAAAACG
ATGAGGCAGCGAAAAGAAATAGAGTTGTCAGTCCATTTGGATTGTCATTTCAATGGGGGATATTTAAACCCA
TCCAATATCGAGTAACAATTGGAGGACAAGTCTGGTGCCAGCACCCGCGGTAATTCCAGCTCCAAAAGCGTA
TATTAATGCTGTTGCTGTTAAAGGGTTCGTAGTTGAACTGTGGGCTGTGCAGGTTTGTCCCTGGTCGTCCCG
TCCATGTCGGATTTGGTGACCCAGGCCCTTGCAGCCCGTGAACATTCAAAGAAACAAGAAACACGGGAGTGG
TTCCTTTCCTGATTTACGCATGTCATGCATGCCAGGGGGCGTCCGTGATTTTTTACTGTGACTAAAGAAGCG
TGACCAAAGCAGTCATTCGACTTGAATTAGAAAGCATGGGATAACAAAGGAGCAGCCTCTAGGCTACCGTTT
CGGCTTTTGTTGGTTTTAAAGGTCTATTGGAGATTATGGAGCTGTGCGACAAGCGCTTCCCCATCGCAACTT
CGGTTCGGTGTGTGGCGCCTTTG-AGGGGTTTAGTGCGACCGGTGCGAGCTCCGGTTCGTCCGGCCGTAACG
CCTTTTCAACTCACGGCCTCTAGGAATGAAGGAGGGTAGTTCGGGGGAGAACGTACTGGGGCGTCAGAGGTG
AAATTCTTAGACCGCACCAAGACGAACTACAGCGAAGGCATTCTTCAAGGATACCTTCCTCAATCAAGAACC
AAAGTGTGGAGATCGAAGATGATTAGAGACCATTGTAGTCCACACTGCAAACGATGACACCCATGAATTGGG
GATCTTATGGGCCGGCCTGCGGCAGGGTTTACCCTGTGTCAGCACCGCGCCCGCTTTTACCAACTTACGTAT
CTTTTCTATTCGGCCTTTACCGGCCACCCACGGGAATATCCTCAGCACGTTTTCTGTTTTTTTACGCGAAAG
CTTTGAGGTTACAGTCTCAGGGGGGAGTACGTTCGCAAGAGTGAAACTTAAAGAAATTGACGGAATGGCACC
ACAAGACGTGGAGCGTGCGGTTTAATTTGACTCAACACGGGGAACTTTACCAGATCCGGACAGGATGAGGAT
TGACAGATTGAGTGTTCTTTCTCGATTCCCTGAATGGTGGTGCATGGCCGCTTTTGGTCGGTGGAGTGATTT
GTTTGGTTGATTCCGTCAACGGACGAGATCCAAGCTGCCCAGTAGAATTCAGAATTGCCCATAGGATAGCTA
ACTCATCGGCGGGTTTTACCCAACGGTGGGCCGCATTCGGTCGAATTCTTCTCTGCGGGATTCCTTTGTAAT
TGCACAAGGTGAAATTTTGGGCAACAGCAGGTCTGTGATGCTCCTCAATGTTCTGGGCGACACGCGCACTAC
AATGTCAGTGAGAACAAGAAAAACGACTTTTGTCGAACCTACTTGATCAAAAGAGTGGGGAAACCCCGGAAT
CACATAGACCCACTTGGGACCGAGGATTGCAATTATTGGTCGCGCAACGAGGAATGTCTCGTAGGCGCAGCT
CATCAAACTGTGCCGATTACGTCCCTGCCATTTGTACACACCGCCCGTCGTTGTTTCCGATGATGGTGCAAT
ACAGGTGATCGGACAGGCGGTGTTTCATCCGCCCGAAAGTTCACCGAT------------------------
---------------------------------------------------
>GQ920678.1_Leishmania_aethiopica_isolate_1214_18S_ribosomal_RNA_gene,_complete_sequence/1-2127
--------------------TAGTCATATGCTTGTTTCAAGGACTTAGCCATGCATGCCTCAGAATCACTGC
ATTTGCAGGAATCTGCGCATGGCTCATTACATCAGACGTAATCTGCCGCAAAAATCTTGCGGTTTCCGCAAA
ATTGGATAACTTGGCGAAACGCCAAGCTAATACATGAACCAACCGGGTGTTCTCCACTCCAGACGGTGGGCA
ACCATCGTCGTGAGACGCCCAGCGAATGAATGACAGTAAAACCAATGCCTTCACTGGCAGTAACACCCAGCA
GTGTTGACTCAATTCATTCCGTGCGAAAGCCGGCTTGTTCCGGCGTCTTTTGACGAACAACTGCCCTATCAG
CTGGTGATGGCCGTGTAGTGGACTGCCATGGCGTTGACGGGAGCGGGGGATTAGGGTTCGATTCCGGAGAGG
GAGCCTGAGAAATAGCTACCACTTCTACGGAGGGCAGCAGGCGCGCAAATTGCCCAATGTCAAAACAAAACG
ATGAGGCAGCGAAAAGAAATAGAGTTGTCAGTCCATCTGGATTGTCATTTCAATGGGGGATATTTAAACCCA
TCCAATATCGAGTAACAATTGGAGGACAAGTCTGGTGCCAGCACCCGCGGTAATTCCAGCTCCAAAAGCGTA
TATTAATGCTGTTGCTGTTAAAGGGTTCGTAGTTGAACTGTGGGCTGTGCAGGTTTGTTCCTGGTCGTCCCG
TCCATGTCGGATTTGGTGACCCAGGCCCTTGCAGCCCGTGAACATTCAAAGAAACAAGAAACACGGGAGTGG
TTCCTTTCCTGATTTACGCATGTCATGCATGCCAGGGGGCGTCCGTGATTTTTTACTGTGACTAAAGAAGCG
TGACTAAAGCAGTCATTTGACTTGAATTAGAAAGCATGGGATAACAAAGGAGCAGCCTCTAGGCTACCGTTT
CGGCTTTTGTTGGTTTTAAAGGTCTATTGGAGATTATGGAGCTGTGCGACAAGTGCTTTCCCATCGCAACTT
CGGTTCGGTGTGTGGCGCCTTTG-AGGGGTTTAGTGCGTCCGGTGCGAGCTCCGGCTCGTCCGGCCGTTACG
CCTTTTCAACTCACGGCCTCTAGGAATGAAGGAGGGTAGTTCGGGGGAGAACGTACTGGGGCGTCAGAGGTG
AAATTCTTAGACCGCACCAAGACGAACTACAGCGAAGGCATTCTTCAAGGATACCTTCCTCAATCAAGAACC
AAAGTGTGGAGATCGAAGATGATTAGAGACCATTGTAGTCCACACTGCAAACGATGACACCCATGAATTGGG
GATCTTATGGGCCGGCCTGCGGCAGGGTTTACCCTGTGTCAGCACCGCGCCCGCTTTTACCAACTTACGTAT
CTTTTCTATTCGGCCTTTACCGGCCACCCACGGGAATATCCTCAGCACGTTTTCAGTTTTTTCACGCGAAAG
CTTTGAGGTTACAGTCTCAGGGGGGAGTACGTTCGCAAGAGTGAAACTTAAAGAAATTGACGGAATGGCACC
ACAAGACGTGGAGCGTGCGGTTTAATTTGACTCAACACGGGGAACTTTACCAGATCCGGACAGGATGAGGAT
TGACAGATTGAGTGTTCTTTCTCGATTCCCTGAATGGTGGTGCATGGCCGCTTTTGGTCGGTGGAGTGATTT
GTTTGGTTGATTCCGTCAACGGACGAGATCCAAGCTGCCCAGTAGAATTCAGAATTGCCCATAGGATAGCAA
ACTCATCGGCGGGTTTTACCCAACGGTGGGCCGCATTCGGTCGAATTCTTCTCTGCGGGATTCCTTTGTAAT
TGCACAAGGTGAAATTTTGGGCAACAGCAGGTCTGTGATGCTCCTCAATGTTCTGGGCGACACGCGCACTAC
AATGTCAGTGAGAACAAGAAAAACGACTTTTGTCGAACCTACTTGATCAAAAGAGTGGGGAAACCCCGGAAT
CACATAGACCCACTTGGGACCGAGGATTGCAATTATTGGTCGCGCAACGAGGAATGTCTCGTAGGCGCAGCT
CATCAAACTGTGCCGATTACGTCCCTGCCATTTGTACACACCGCCCGTCGTTGTTTCCGATGATGGTGCAAT
ACAGGTGATCGGACAGGCGGTGTTTTATCCGCCCGAAAGTTCACCGATATTTCTTCAATA------------
---------------------------------------------------
>JN003595.1_Leishmania_panamensis_strain_UA946_18S_ribosomal_RNA_gene,_complete_sequence/1-2128
--------------------TAGTCATATGCTTGTTTCAAGGACTTAGCCATGCATGCCTCAGAATCACTGC
ATTTGCAGGAATCTGCGCATGGCTCATTACATCAGACGTAATCTGCCGCAAAAATCTTGCGGTTTCCGCAAA
ATTGGATAACTTGGCGAAACGCCAAGCTAATACATGAACCAACCGGGTGTTCTCCACTCCAGACGGTGGGCA
ACCATCGTCGTGAGACGCCCAGCGAATGAATGACAGTAAAACCAATGCCTTCACTGGCAGTAACACCCAGCA
GTGTTGACTCAATTCATTCCGTGCGAAAGCCGGCTTGTTCCGGCGTCTTTTGACGAACAACTGCCCTATCAG
CTGGTGATGGCCGTGTAGTGGACTGCCATGGCGTTGACGGGAGCGGGGGATTAGGGTTCGATTCCGGAGAGG
GAGCCTGAGAAATAGCTACCACTTCTACGGAGGGCAGCAGGCGCGCAAATTGCCCAATGTCAAAACAAAACG
ATGAGGCAGCGAAAAGAAATAGAGTTGTCAGTCCATTTGGATTGTCATTTCAATGGGGGATATTTAAACCCA
TCCAATATCGAGTAACAATTGGAGGACAAGTCTGGTGCCAGCACCCGCGGTAATTCCAGCTCCAAAAGCGTA
TATTAATGCTGTTGCTGTTAAAGGGTTCGTAGTTGAACTGTGGGCTGTGCAGGTTTGTCCCTGGTCGTCCCG
TCCATGTCGGATTTGGTGACCCAGGCCCTTGCAGCCCGTGAACATTCAAAGAAACAAGAAACACGGGAGTGG
TTCCTTTCCTGATTTACGCATGTCATGCATGCCAGGGGGCGTCCGTGATTTTTTACTGTGACTAAAGAAGCG
TGACTAAAGCAGTCATTCGACTTGAATTAGAAAGCATGGGATAACAAAGGAGCAGCCTCTAGGCTACCGTTT
CGGCTTTTGTTGGTTTTAAAGGTCTATTGGAGATTATGGAGCTGTGCGACAAGCGCTCTCCCATCGCAACTT
CGGTTCGGTGTGTGGCGCCTTTGGAGGGGTTTAGTGCGTCCGGTGCGGGCTCCGGTTCGTCCGGCCGTAACG
CCTTTTCAACTCACGGCCTCTAGGAATGAAGGAGGGTAGTTCGGGGGAGAACGTACTGGGGCGTCAGAGGTG
AAATTCTTAGACCGCACCAAGACGAACTACAGCGAAGGCATTCTTCAAGGATACCTTCCTCAATCAAGAACC
AAAGTGTGGAGATCGAAGATGATTAGAGACCATTGTAGTCCACACTGCAAACGATGACACCCATGAATTGGG
GATCTTATGGGCCGGCCTGCGGCAGGGTTTACCCTGTGTCAGCACCGCGCCCGCTTTTACCAACTTACGTAT
CTTTTCTATTCGGCCTTTACCGGCCACCCACGGGAATATCCTCAGCACGTTTTCTGTTTTTTCACGCGAAAG
CTTTGAGGTTACAGTCTCAGGGGGGAGTACGTTCGCAAGAGTGAAACTTAAAGAAATTGACGGAATGGCACC
ACAAGACGTGGAGCGTGCGGTTTAATTTGACTCAACACGGGGAACTTTACCAGATCCGGACAGGATGAGGAT
TGACAGATTGAGTGTTCTTTCTCGATTCCCTGAATGGTGGTGCATGGCCGCTTTTGGTCGGTGGAGTGATTT
GTTTGGTTGATTCCGTCAACGGACGAGATCCAAGCTGCCCAGTAGAATTCAGAATTGTCCATAGGATAGCAA
ACTCATCGGCGGGTTTTACCCAACGGTGGGCCGCATTCGGTCGAATTCTTCTCTGCGGGATTCCTTTGTAAT
TGCACAAGGTGAAATTTTGGGCAACAGCAGGTCTGTGATGCTCCTCAATGTTCTGGGCGACACGCGCACTAC
AATGTCAGTGAGAACAAGAAAAACGACTTTTGTCGAACCTACTTGATCAAAAGAGTGGGGAAACCCCGGAAT
CACATAGACCCACTTGGGACCGAGGATTGCAATTATTGGTCGCGCAACGAGGAATGTCTCGTAGGCGCAGCT
CATCAAACTGTGCCGATTACGTCCCTGCCATTTGTACACACCGCCCGTCGTTGTTTCCGATGATGGTGCAAT
ACAGGTGATCGGACAGGCGGTGTTTTATCCGCCCGAAAGTTCACCGATATTTCTTCAATA------------
---------------------------------------------------
>GQ332363.1_Leishmania_tropica_18S_ribosomal_RNA_gene,_complete_sequence;_and_internal_transcribed_spacer_1,_partial_sequence/1-2190
--------------------TAGTCATATGCTTGTTTCAAGGACTTAGCCATGCATGCCTCAGAATCACTGC
ATTTGCAGGAATCTGCGCATGGCTCATTACATCAGACGTAATCTGCCGCAAAAATCTTGCGGTTTCCGCAAA
ATTGGATAACTTGGCGAAACGCCAAGCTAATACATGAACCAACCGGGTGTTCTCCACTCCAGACGGTGGGCA
ACCATCGTCGTGAGACGCCCAGCGAATGAATGACAGTAAAACCAATGCCTTCACTGGCAGTAACACCCAGCA
GTGTTGACTCAATTCATTCCGTGCGAAAGCCGGCTTGTTCCGGCGTCTTTTGACGAACAACTGCCCTATCAG
CTGGTGATGGCCGTGTAGTGGACTGCCATGGCGTTGACGGGAGCGGGGGATTAGGGTTCGATTCCGGAGAGG
GAGCCTGAGAAATAGCTACCACTTCTACGGAGGGCAGCAGGCGCGCAAATTGCCCAATGTCAAAACAAAACG
ATGAGGCAGCGAAAAGAAATAGAGTTGTCAGTCCATTTGGATTGTCATTTCAATGGGGGATATTTAAACCCA
TCCAATATCGAGTAACAATTGGAGGACAAGTCTGGTGCCAGCACCCGCGGTAATTCCAGCTCCAAAAGCGTA
TATTAATGCTGTTGCTGTTAAAGGGTTCGTAGTTGAACTGTGGGCTGTGCAGGTTTGTTCCTGGTCGTCCCG
TCCATGTCGGATTTGGTGACCCAGGCCCTTGCAGCCCGTGAACATTCAAAGAAACAAGAAACACGGGAGTGG
TTCCTTTCCTGATTTACGCATGTCATGCATGCCAGGGGGCGTCCGTGATTTTTTACTGTGACTAAAGAAGCG
TGACTAAAGCAGTCATTTGACTTGAATTAGAAAGCATGGGATAACAAAGGAGCAGCCTCTAGGCTACCGTTT
CGGCTTTTGTTGGTTTTAAAGGTCTATTGGAGATTATGGAGCTGTGCGACAAGTGCTTTCCCATCGCAACTT
CGGTTCGGTGTGTGGCGCCTTTG-AGGGGTTTAGTGCGTCCGGTGCGAGCTCCGGTTCGTCCGGCCGTAACG
CCTTTTCAACTCACGGCCTCTAGGAATGAAGGAGGGTAGTTCGGGGGAGAACGTACTGGGGCGTCAGAGGTG
AAATTCTTAGACCGCACCAAGACGAACTACAGCGAAGGCATTCTTCAAGGATACCTTCCTCAATCAAGAACC
AAAGTGTGGAGATCGAAGATGATTAGAGACCATTGTAGTCCACACTGCAAACGATGACACCCATGAATTGGG
GATCTTATGGGCCGGCCTGCGGCAGGGTTTACCCTGTGTCAGCACCGCGCCCGCTTTTACCAACTTACGTAT
CTTTTCTATTCGGCCTTTACCGGCCACCCACGGGAATATCCTCAGCACGTTTTCTGTTTTTTCACGCGAAAG
CTTTGAGGTTACAGTCTCAGGGGGGAGTACGTTCGCAAGAGTGAAACTTAAAGAAATTGACGGAATGGCACC
ACAAGACGTGGAGCGTGCGGTTTAATTTGACTCAACACGGGGAACTTTACCAGATCCGGACAGGATGAGGAT
TGACAGATTGAGTGTTCTTTCTCGATTCCCTGAATGGTGGTGCATGGCCGCTTTTGGTCGGTGGAGTGATTT
GTTTGGTTGATTCCGTCAACGGACGAGATCCAAGCTGCCCAGTAGAATTCAGAATTGCCCATAGGATAGCAA
ACTCATCGGCGGGTTTTACCCAACGGTGGGCCGCATTCGGTCGAATTCTTCTCTGCGGGATTCCTTTGTAAT
TGCACAAGGTGAAATTTTGGGCAACAGCAGGTCTGTGATGCTCCTCAATGTTCTGGGCGACACGCGCACTAC
AATGTCAGTGAGAACAAGAAAAACGACTTTTGTCGAACCTACTTGATCAAAAGAGTGGGGAAACCCCGGAAT
CACATAGACCCACTTGGGACCGAGGATTGCAATTATTGGTCGCGCAACGAGGAATGTCTCGTAGGCGCAGCT
CATCAAACTGTGCCGATTACGTCCCTGCCATTTGTACACACCGCCCGTCGTTGTTTCCGATGATGGTGCAAT
ACAGGTGATCGGACAGGCGGTGTTTTATCCGCCCGAAAGTTCACCGATATTTCTTCAATAGAGGAAGCAAAA
GTCGTAACAAGGTAGCTGTAGGTGAACCTGCAGCTGGATCATTTTCCGATG
>GQ332361.1_Leishmania_major_18S_ribosomal_RNA_gene,_complete_sequence;_and_internal_transcribed_spacer_1,_partial_sequence/1-2190
--------------------TAGTCATATGCTTGTTTCAAGGACTTAGCCATGCATGCCTCAGAATCACTGC
ATTTGCAGGAATCTGCGCATGGCTCATTACATCAGACGTAATCTGCCGCAAAAATCTTGCGGTTTCCGCAAA
ATTGGATAACTTGGCGAAACGCCAAGCTAATACATGAACCAACCGGGTGTTCTCCACTCCAGACGGTGGGCA
ACCATCGTCGTGAGACGCCCAGCGAATGAATGACAGTAAAACCAATGCCTTCACTGGCAGTAACACCCAGCA
GTGTTGACTCAATTCATTCCGTGCGAAAGCCGGCTTGTTCCGGCGTCTTTTGACGAACAACTGCCCTATCAG
CTGGTGATGGCCGTGTAGTGGACTGCCATGGCGTTGACGGGAGCGGGGGATTAGGGTTCGATTCCGGAGAGG
GAGCCTGAGAAATAGCTACCACTTCTACGGAGGGCAGCAGGCGCGCAAATTGCCCAATGTCAAAACAAAACG
ATGAGGCAGCGAAAAGAAATAGAGTTGTCAGTCCATTTGGATTGTCATTTCAATGGGGGATATTTAAACCCA
TCCAATATCGAGTAACAATTGGAGGACAAGTCTGGTGCCAGCACCCGCGGTAATTCCAGCTCCAAAAGCGTA
TATTAATGCTGTTGCTGTTAAAGGGTTCGTAGTTGAACTGTGGGCTGTGCAGGTTTGTTCCTGGTCGTCCCG
TCCATGTCGGATTTGGTGACCCAGGCCCTTGCAGCCCGTGAACATTCAAAGAAACAAGAAACACGGGAGTGG
TTCCTTTCCTGATTTACGCATGTCATGCATGCCAGGGGGCGTCCGTGATTTTTTACTGTGACTAAAGAAGCG
TGACTAAAGCAGTCATTTGACTTGAATTAGAAAGCATGGGATAACAAAGGAGCAGCCTCTAGGCTACCGTTT
CGGCTTTTGTTGGTTTTAAAGGTCTATTGGAGATTATGGAGCTGTGCGACAAGTGCTTTCCCATCGCAACTT
CGGTTCGGTGTGTGGCGCCTTTG-AGGGGTTTAGTGCGTCCGGTGCGAGCTCCGGTTCGTCCGGCCGTAACG
CCTTTTCAACTCACGGCCTCTAGGAATGAAGGAGGGTAGTTCGGGGGAGAACGTACTGGGGCGTCAGAGGTG
AAATTCTTAGACCGCACCAAGACGAACTACAGCGAAGGCATTCTTCAAGGATACCTTCCTCAATCAAGAACC
AAAGTGTGGAGATCGAAGATGATTAGAGACCATTGTAGTCCACACTGCAAACGATGACACCCATGAATTGGG
GATCTTATGGGCCGGCCTGCGGCAGGGTTTACCCTGTGTCAGCACCGCGCCCGCTTTTACCAACTTACGTAT
CTTTTCTATTCGGCCTTTACCGGCCACCCACGGGAATATCCTCAGCACGTTTTCTGTTTTTTCACGCGAAAG
CTTTGAGGTTACAGTCTCAGGGGGGAGTACGTTCGCAAGAGTGAAACTTAAAGAAATTGACGGAATGGCACC
ACAAGACGTGGAGCGTGCGGTTTAATTTGACTCAACACGGGGAACTTTACCAGATCCGGACAGGATGAGGAT
TGACAGATTGAGTGTTCTTTCTCGATTCCCTGAATGGTGGTGCATGGCCGCTTTTGGTCGGTGGAGTGATTT
GTTTGGTTGATTCCGTCAACGGACGAGATCCAAGCTGCCCAGTAGAATTCAGAATTGCCCATAGAATAGCAA
ACTCATCGGCGGGTTTTACCCAACGGTGGGCCGCATTCGGTCGAATTCTTCTCTGCGGGATTCCTTTGTAAT
TGCACAAGGTGAAATTTTGGGCAACAGCAGGTCTGTGATGCTCCTCAATGTTCTGGGCGACACGCGCACTAC
AATGTCAGTGAGAACAAGAAAAACGACTTTTGTCGAACCTACTTGATCAAAAGAGTGGGGAAACCCCGGAAT
CACATAGACCCACTTGGGACCGAGGATTGCAATTATTGGTCGCGCAACGAGGAATGTCTCGTAGGCGCAGCT
CATCAAACTGTGCCGATTACGTCCCTGCCATTTGTACACACCGCCCGTCGTTGTTTCCGATGATGGTGCAAT
ACAGGTGATCGGACAGGCGGTGTTTTATCCGCCCGAAAGTTCACCGATATTTCTTCAATAGAGGAAGCAAAA
GTCGTAACAAGGTAGCTGTAGGTGAACCTGCAGCTGGATCATTTTCCGATG
>GQ332359.1_Leishmania_infantum_18S_ribosomal_RNA_gene,_complete_sequence;_and_internal_transcribed_spacer_1,_partial_sequence/1-2190
--------------------TAGTCATATGCTTGTTTCAAGGACTTAGCCATGCATGCCTCAGAATCACTGC
ATTTGCAGGAATCTGCGCATGGCTCATTACATCAGACGTAATCTGCCGCAAAAATCTTGCGGTTTCCGCAAA
ATTGGATAACTTGGCGAAACGCCAAGCTAATACATGAACCAACCGGGTGTTCTCCACTCCAGACGGTGGGCA
ACCATCGTCGTGAGACGCCCAGCGAATGAATGACAGTAAAACCAATGCCTTCACTGGCAGTAACACCCAGCA
GTGTTGACTCAATTCATTCCGTGCGAAAGCCGGCTTGTTCCGGCGTCTTTTGACGAACAACTGCCCTATCAG
CTGGTGATGGCCGTGTAGTGGACTGCCATGGCGTTGACGGGAGCGGGGGATTAGGGTTCGATTCCGGAGAGG
GAGCCTGAGAAATAGCTACCACTTCTACGGAGGGCAGCAGGCGCGCAAATTGCCCAATGTCAAAACAAAACG
ATGAGGCAGCGAAAAGAAATAGAGTTGTCAGTCCATTTGGATTGTCATTTCAATGGGGGATATTTAAACCCA
TCCAATATCGAGTAACAATTGGAGGACAAGTCTGGTGCCAGCACCCGCGGTAATTCCAGCTCCAAAAGCGTA
TATTAATGCTGTTGCTGTTAAAGGGTTCGTAGTTGAACTGTGGGCTGTGCAGGTTTGTTCCTGGTCGTCCCG
TCCATGTCGGATTTGGTGACCCAGGCCCTTGCAGCCCGTGAACATTCAAAGAAACAAGAAACACGGGAGTGG
TTCCTTTCCTGATTTACGCATGTCATGCATGCCAGGGGGCGTCCGTGATTTTTTACTGTGACTAAAGAAGCG
TGACTAAAGCAGTCATTTGACTTGAATTAGAAAGCATGGGATAACAAAGGAGCAGCCTCTAGGCTACCGTTT
CGGCTTTTGTTGGTTTTAAAGGTCTATTGGAGATTATGGAGCTGTGCGACAAGTGCTTTCCCATCGCAACCT
CGGTTCGGTGTGTGGCGCCTTTG-AGGGGTTTAGTGCGTCCGGTACGAGCTCCGGTTCGTCCGGCCGTAACG
CCTTTTCAACTCACGGCCTCTAGGAATGAAGGAGGGTAGTTCGGGGGAGAACGTACTGGGGCGTCAGAGGTG
AAATTCTTAGACCGCACCAAGACGAACTACAGCGAAGGCATTCTTCAAGGATACCTTCCTCAATCAAGAACC
AAAGTGTGGAGATCGAAGATGATTAGAGACCATTGTAGTCCACACTGCAAACGATGACACCCATGAATTGGG
GATCTTATGGGCCGGCCTGCGGCAGGGTTTACCCTGTGTCAGCACCGCGCCCGCTTTTACCACCTTACGTAT
CTTTTCTATTCGGCCTTTACCGGCCACCCACGGGAATATCCTCAGCACGTTTTCTGTTTTTTCACGCGAAAG
CTTTGAGGTTACAGTCTCAGGGGGGAGTACGTTCGCAAGAGTGAAACTTAAAGAAATTGACGGAATGGCACC
ACAAGACGTGGAGCGTGCGGTTTAATTTGACTCAACACGGGGAACTTTACCAGATCCGGACAGGATGAGGAT
TGACAGATTGAGTGTTCTTTCTCGATTCCCTGAATGGTGGTGCATGGCCGCTTTTGGTCGGTGGAGTGATTT
GTTTGGTTGATTCCGTCAACGGACGAGATCCAAGCTGCCCAGTAGAATTCAGAATTGCCCATAGGATAGCAA
ACTCATCGGCGGGTTTTACCCAACGGTGGGCCGCATTCGGTCGAATTCTTCTCTGCGGGATTCCTTTGTAAT
TGCACAAGGTGAAATTTTGGGCAACAGCAGGTCTGTGATGCTCCTCAATGTTCTGGGCGACACGCGCACTAC
AATGTCAGTGAGAACAAGAAAAACGACTTTTGTCGAACCTACTTGATCAAAAGAGTGGGGAAACCCCGGAAT
CACATAGACTCACTTGGGACCGAGGATTGCAATTATTGGTCGCGCAACGAGGAATGTCTCGTAGGCGCAGCT
CATCAAACTGTGCCGATTACGTCCCTGCCATTTGTACACACCGCCCGTCGTTGTTTCCGATGATGGTGCAAT
ACAGGTGATCGGACAGGCGGTGTTTTATCCGCCCGAAAGTTCACCGATATTTCTTCAATAGAGGAAGCAAAA
GTCGTAACAAGGTAGCTGTAGGTGAACCTGCAGCTGGATCATTTTCCGATG
>GQ332356.1_Leishmania_donovani_18S_ribosomal_RNA_gene,_complete_sequence;_and_internal_transcribed_spacer_1,_partial_sequence/1-2190
--------------------TAGTCATATGCTTGTTTCAAGGACTTAGCCATGCATGCCTCAGAATCACTGC
ATTTGCAGGAATCTGCGCATGGCTCATTACATCAGACGTAATCTGCCGCAAAAATCTTGCGGTTTCCGCAAA
ATTGGATAACTTGGCGAAACGCCAAGCTAATACATGAACCAACCGGGTGTTCTCCACTCCAGACGGTGGGCA
ACCATCGTCGTGAGACGCCCAGCGAATGAATGACAGTAAAACCAATGCCTTCACTGGCAGTAACACCCAGCA
GTGTTGACTCAATTCATTCCGTGCGAAAGCCGGCTTGTTCCGGCGTCTTTTGACGAACAACTGCCCTATCAG
CTGGTGATGGCCGTGTAGTGGACTGCCATGGCGTTGACGGGAGCGGGGGATTAGGGTTCGATTCCGGAGAGG
GAGCCTGAGAAATAGCTACCACTTCTACGGAGGGCAGCAGGCGCGCAAATTGCCCAATGTCAAAACAAAACG
ATGAGGCAGCGAAAAGAAATAGAGTTGTCAGTCCATTTGGATTGTCATTTCAATGGGGGATATTTAAACCCA
TCCAATATCGAGTAACAATTGGAGGACAAGTCTGGTGCCAGCACCCGCGGTAATTCCAGCTCCAAAAGCGTA
TATTAATGCTGTTGCTGTTAAAGGGTTCGTAGTTGAACTGTGGGCTGTGCAGGTTTGTTCCTGGTCGTCCCG
TCCATGTCGGATTTGGTGACCCAGGCCCTTGCAGCCCGTGAACATTCAAAGAAACAAGAAACACGGGAGTGG
TTCCTTTCCTGATTTACGCATGTCATGCATGCCAGGGGGCGTCCGTGATTTTTTACTGTGACTAAAGAAGCG
TGACTAAAGCAGTCATTTGACTTGAATTAGAAAGCATGGGATAACAAAGGAGCAGCCTCTAGGCTACCGTTT
CGGCTTTTGTTGGTTTTAAAGGTCTATTGGAGATTATGGAGCTGTGCGACAAGTGCTTTCCCATCGCAACCT
CGGTTCGGTGTGTGGCGCCTTTG-AGGGGTTTAGTGCGTCCGGTACGAGCTCCGGTTCGTCCGGCCGTAACG
CCTTTTCAACTCACGGCCTCTAGGAATGAAGGAGGGTAGTTCGGGGGAGAACGTACTGGGGCGTCAGAGGTG
AAATTCTTAGACCGCACCAAGACGAACTACAGCGAAGGCATTCTTCAAGGATACCTTCCTCAATCAAGAACC
AAAGTGTGGAGATCGAAGATGATTAGAGACCATTGTAGTCCACACTGCAAACGATGACACCCATGAATTGGG
GATCTTATGGGCCGGCCTGCGGCAGGGTTTACCCTGTGTCAGCACCGCGCCCGCTTTTACCACCTTACGTAT
CTTTTCTATTCGGCCTTTACCGGCCACCCACGGGAATATCCTCAGCACGTTTTCTGTTTTTTCACGCGAAAG
CTTTGAGGTTACAGTCTCAGGGGGGAGTACGTTCGCAAGAGTGAAACTTAAAGAAATTGACGGAATGGCACC
ACAAGACGTGGAGCGTGCGGTTTAATTTGACTCAACACGGGGAACTTTACCAGATCCGGACAGGATGAGGAT
TGACAGATTGAGTGTTCTTTCTCGATTCCCTGAATGGTGGTGCATGGCCGCTTTTGGTCGGTGGAGTGATTT
GTTTGGTTGATTCCGTCAACGGACGAGATCCAAGCTGCCCAGTAGAATTCAGAATTGCCCATAGGATAGCAA
ACTCATCGGCGGGTTTTACCCAACGGTGGGCCGCATTCGGTCGAATTCTTCTCTGCGGGATTCCTTTGTAAT
TGCACAAGGTGAAATTTTGGGCAACAGCAGGTCTGTGATGCTCCTCAATGTTCTGGGCGACACGCGCACTAC
AATGTCAGTGAGAACAAGAAAAACGACTTTTGTCGAACCTACTTGATCAAAAGAGTGGGGAAACCCCGGAAT
CACATAGACTCACTTGGGACCGAGGATTGCAATTATTGGTCGCGCAACGAGGAATGTCTCGTAGGCGCAGCT
CATCAAACTGTGCCGATTACGTCCCTGCCATTTGTACACACCGCCCGTCGTTGTTTCCGATGATGGTGCAAT
ACAGGTGATCGGACAGGCGGTGTTTTATCCGCCCGAAAGTTCACCGATATTTCTTCAATAGAGGAAGCAAAA
GTCGTAACAAGGTAGCTGTAGGTGAACCTGCAGCTGGATCATTTTCCGATG
>GQ332362.1_Leishmania_panamensis_18S_ribosomal_RNA_gene,_complete_sequence;_and_internal_transcribed_spacer_1,_partial_sequence/1-2191
--------------------TAGTCATATGCTTGTTTCAAGGACTTAGCCATGCATGCCTCAGAATCACTGC
ATTTGCAGGAATCTGCGCATGGCTCATTACATCAGACGTAATCTGCCGCAAAAATCTTGCGGTTTCCGCAAA
ATTGGATAACTTGGCGAAACGCCAAGCTAATACATGAACCAACCGGGTGTTCTCCACTCCAGACGGTGGGCA
ACCATCGTCGTGAGACGCCCAGCGAATGAATGACAGTAAAACCAATGCCTTCACTGGCAGTAACACCCAGCA
GTGTTGACTCAATTCATTCCGTGCGAAAGCCGGCTTGTTCCGGCGTCTTTTGACGAACAACTGCCCTATCAG
CTGGTGATGGCCGTGTAGTGGACTGCCATGGCGTTGACGGGAGCGGGGGATTAGGGTTCGATTCCGGAGAGG
GAGCCTGAGAAATAGCTACCACTTCTACGGAGGGCAGCAGGCGCGCAAATTGCCCAATGTCAAAACAAAACG
ATGAGGCAGCGAAAAGAAATAGAGTTGTCAGTCCATTTGGATTGTCATTTCAATGGGGGATATTTAAACCCA
TCCAATATCGAGTAACAATTGGAGGACAAGTCTGGTGCCAGCACCCGCGGTAATTCCAGCTCCAAAAGCGTA
TATTAATGCTGTTGCTGTTAAAGGGTTCGTAGTTGAACTGTGGGCTGTGCAGGTTTGTCCCTGGTCGTCCCG
TCCATGTCGGATTTGGTGACCCAGGCCCTTGCAGCCCGTGAACATTCAAAGAAACAAGAAACACGGGAGTGG
TTCCTTTCCTGATTTACGCATGTCATGCATGCCAGGGGGCGTCCGTGATTTTTTACTGTGACTAAAGAAGCG
TGACTAAAGCAGTCATTCGACTTGAATTAGAAAGCATGGGATAACAAAGGAGCAGCCTCTAGGCTACCGTTT
CGGCTTTTGTTGGTTTTAAAGGTCTATTGGAGATTATGGAGCTGTGCGACAAGCGCTCTCCCATCGCAACTT
CGGTTCGGTGTGTGGCGCCTTTGGAGGGGTTTAGTGCGTCCGGTGCGGGCTCCGGTTCGTCCGGCCGTAACG
CCTTTTCAACTCACGGCCTCTAGGAATGAAGGAGGGTAGTTCGGGGGAGAACGTACTGGGGCGTCAGAGGTG
AAATTCTTAGACCGCACCAAGACGAACTACAGCGAAGGCATTCTTCAAGGATACCTTCCTCAATCAAGAACC
AAAGTGTGGAGATCGAAGATGATTAGAGACCATTGTAGTCCACACTGCAAACGATGACACCCATGAATTGGG
GATCTTATGGGCCGGCCTGCGGCAGGGTTTACCCTGTGTCAGCACCGCGCCCGCTTTTACCAACTTACGTAT
CTTTTCTATTCGGCCTTTACCGGCCACCCACGGGAATATCCTCAGCACGTTTTCTGTTTTTTCACGCGAAAG
CTTTGAGGTTACAGTCTCAGGGGGGAGTACGTTCGCAAGAGTGAAACTTAAAGAAATTGACGGAATGGCACC
ACAAGACGTGGAGCGTGCGGTTTAATTTGACTCAACACGGGGAACTTTACCAGATCCGGACAGGATGAGGAT
TGACAGATTGAGTGTTCTTTCTCGATTCCCTGAATGGTGGTGCATGGCCGCTTTTGGTCGGTGGAGTGATTT
GTTTGGTTGATTCCGTCAACGGACGAGATCCAAGCTGCCCAGTAGAATTCAGAATTGTCCATAGGATAGCAA
ACTCATCGGCGGGTTTTACCCAACGGTGGGCCGCATTCGGTCGAATTCTTCTCTGCGGGATTCCTTTGTAAT
TGCACAAGGTGAAATTTTGGGCAACAGCAGGTCTGTGATGCTCCTCAATGTTCTGGGCGACACGCGCACTAC
AATGTCAGTGAGAACAAGAAAAACGACTTTTGTCGAACCTACTTGATCAAAAGAGTGGGGAAACCCCGGAAT
CACATAGACCCACTTGGGACCGAGGATTGCAATTATTGGTCGCGCAACGAGGAATGTCTCGTAGGCGCAGCT
CATCAAACTGTGCCGATTACGTCCCTGCCATTTGTACACACCGCCCGTCGTTGTTTCCGATGATGGTGCAAT
ACAGGTGATCGGACAGGCGGTGTTTTATCCGCCCGAAAGTTCACCGATATTTCTTCAATAGAGGAAGCAAAA
GTCGTAACAAGGTAGCTGTAGGTGAACCTGCAGCTGGATCATTTTCCGATG
>GQ332360.1_Leishmania_mexicana_18S_ribosomal_RNA_gene,_complete_sequence;_and_internal_transcribed_spacer_1,_partial_sequence/1-2191
--------------------TAGTCATATGCTTGTTTCAAGGACTTAGCCATGCATGCCTCAGAATCACTGC
ATTTGCAGGAATCTGCGCATGGCTCATTACATCAGACGTAATCTGCCGCAAAAACCTTGCGGTTTCCGCAAA
ATTGGATAACTTGGCGAAACGCCAAGCTAATACATGAACCAACCGGGTGTTCTCCACTCCAGACGGTGGGCA
ACCATCGTCGTGAGACGCCCAGCGAATGAATGACAGTAAAACCAATGCCTTCACTGGCAGTAACACCCAGCA
GTGTTGACTCAATTCATTCCGTGCGAAAGCCGGCTTGTTCCGGCGTCTTTTGACGAACAACTGCCCTATCAG
CTGGTGATGGCCGTGTAGTGGACTGCCATGGCGTTGACGGGAGCGGGGGATTAGGGTTCGATTCCGGAGAGG
GAGCCTGAGAAATAGCTACCACTTCTACGGAGGGCAGCAGGCGCGCAAATTGCCCAATGTCAAAACAAAACG
ATGAGGCAGCGAAAAGAAATAGAGTTGTCAGTCCATTTGGATTGTCATTTCAATGGGGGATATTTAAACCCA
TCCAATATCGAGTAACAATTGGAGGACAAGTCTGGTGCCAGCACCCGCGGTAATTCCAGCTCCAAAAGCGTA
TATTAATGCTGTTGCTGTTAAAGGGTTCGTAGTTGAACTGTGGGCTGTGCAGGTTTGTTCCTGGTCGTCCCG
TCCATGTCGGATTTGGTGACCCAGGCCCTTGCAGCCCGTGAACATTCAAAGAAACAAGAAACACGGGAGTGG
TTCCTTTCCTGATTTACGCATGTCATGCATGCCAGGGGGCGTCCGTGATTTTTTACTGTGACTAAAGAAGCG
TGACTAAAGCAGTCATTTGACTTGAATTAGAAAGCATGGGATAACAAAGGAGCAGCCTCTAGGCTACCGTTT
CGGCTTTTGTTGGTTTTAAAGGTCTATTGGAGATTATGGAGCTGTGCGACAAGTGCTTTCCCATCGCAACTT
CGGTTCGGTGTGTGGCGCCTTTGGAGGGGTTTAGTGCGTCCGGTGCGAGCTCCGGTTCGTCCGGCCGTAACG
CCTTTTCAACTCACGGCCTCTAGGAATGAAGGAGGGTAGTTCGGGGGAGAACGTACTGGGGCGTCAGAGGTG
AAATTCTTAGACCGCACCAAGACGAACTACAGCGAAGGCATTCTTCAAGGATACCTTCCTCAATCAAGAACC
AAAGTGTGGAGATCGAAGATGATTAGAGACCATTGTAGTCCACACTGCAAACGATGACACCCATGAATTGGG
GATCTTATGGGCCGGCCTGCGGCAGGGTTTACCCTGTGTCAGCACCGCGCCCGCTTTTACCAACTTACGTAT
CTTTTCTATTCGGCCTTTACCGGCCACCCACGGGAATATCCTCAGCACGTTTTCTGTTTTTTCACGCGAAAG
CTTTGAGGTTACAGTCTCAGGGGGGAGTACGTTCGCAAGAGTGAAACTTAAAGAAATTGACGGAATGGCACC
ACAAGACGTGGAGCGTGCGGTTTAATTTGACTCAACACGGGGAACTTTACCAGATCCGGACAGGATGAGGAT
TGACAGATTGAGTGTTCTTTCTCGATTCCCTGAATGGTGGTGCATGGCCGCTTTTGGTCGGTGGAGTGATTT
GTTTGGTTGATTCCGTCAACGGACGAGATCCAAGCTGCCCAGTAGAATTCAGAATTGCCCATAGGATAGCAA
ACTCATCGGCGGGTTTTACCCAACGGTGGGCCGCATTCGGTCGAATTCTTCTCTGCGGGATTCCTTTGTAAT
TGCACAAGGTGAAATTTTGGGCAACAGCAGGTCTGTGATGCTCCTCAATGTTCTGGGCGACACGCGCACTAC
AATGTCAGTGAGAACAAGAAAAACGACTTTTGTCGAACCTACTTGATCAAAAGAGTGGGGAAACCCCGGAAT
CACATAGACCCACTTGGGACCGAGGATTGCAATTATTGGTCGCGCAACGAGGAATGTCTCGTAGGCGCAGCT
CATCAAACTGTGCCGATTACGTCCCTGCCATTTGTACACACCGCCCGTCGTTGTTTCCGATGATGGTGCAAT
ACAGGTGATCGGACAGGCGGTGTTTTATCCGCCCGAAAGTTCACCGATATTTCTTCAATAGAGGAAGCAAAA
GTCGTAACAAGGTAGCTGTAGGTGAACCTGCAGCTGGATCATTTTCCGATG
>GQ332358.1_Leishmania_guyanensis_18S_ribosomal_RNA_gene,_complete_sequence;_and_internal_transcribed_spacer_1,_partial_sequence/1-2191
--------------------TAGTCATATGCTTGTTTCAAGGACTTAGCCATGCATGCCTCAGAATCACTGC
ATTTGCAGGAATCTGCGCATGGCTCATTACATCAGACGTAATCTGCCGCAAAAATCTTGCGGTTTCCGCAAA
ATTGGATAACTTGGCGAAACGCCAAGCTAATACATGAACCAACCGGGTGTTCTCCACTCCAGACGGTGGGCA
ACCATCGTCGTGAGACGCCCAGCGAATGAATGACAGTAAAACCAATGCCTTCACTGGCAGTAACACCCAGCA
GTGTTGACTCAATTCATTCCGTGCGAAAGCCGGCTTGTTCCGGCGTCTTTTGACGAACAACTGCCCTATCAG
CTGGTGATGGCCGTGTAGTGGACTGCCATGGCGTTGACGGGAGCGGGGGATTAGGGTTCGATTCCGGAGAGG
GAGCCTGAGAAATAGCTACCACTTCTACGGAGGGCAGCAGGCGCGCAAATTGCCCAATGTCAAAACAAAACG
ATGAGGCAGCGAAAAGAAATAGAGTTGTCAGTCCATTTGGATTGTCATTTCAATGGGGGATATTTAAACCCA
TCCAATATCGAGTAACAATTGGAGGACAAGTCTGGTGCCAGCACCCGCGGTAATTCCAGCTCCAAAAGCGTA
TATTAATGCTGTTGCTGTTAAAGGGTTCGTAGTTGAACTGTGGGCTGTGCAGGTTTGTCCCTGGTCGTCCCG
TCCATGTCGGATTTGGTGACCCAGGCCCTTGCAGCCCGTGAACATTCAAAGAAACAAGAAACACGGGAGTGG
TTCCTTTCCTGATTTACGCATGTCATGCATGCCAGGGGGCGTCCGTGATTTTTTACTGTGACTAAAGAAGCG
TGACTAAAGCAGTCATTCGACTTGAATTAGAAAGCATGGGATAACAAAGGAGCAGCCTCTAGGCTACCGTTT
CGGCTTTTGTTGGTTTTAAAGGTCTATTGGAGATTATGGAGCTGTGCGACAAGCGCTCTCCCATCGCAACTT
CGGTTCGGTGTGTGGCGCCTTTGGAGGGGTTTAGTGCGTCCGGTGCGGGCTCCGGTTCGTCCGGCCGTAACG
CCTTTTCAACTCACGGCCTCTAGGAATGAAGGAGGGTAGTTCGGGGGAGAACGTACTGGGGCGTCAGAGGTG
AAATTCTTAGACCGCACCAAGACGAACTACAGCGAAGGCATTCTTCAAGGATACCTTCCTCAATCAAGAACC
AAAGTGTGGAGATCGAAGATGATTAGAGACCATTGTAGTCCACACTGCAAACGATGACACCCATGAATTGGG
GATCTTATGGGCCGGCCTGCGGCAGGGTTTACCCTGTGTCAGCACCGCGCCCGCTTTTACCAACTTACGTAT
CTTTTCTATTCGGCCTTTACCGGCCACCCACGGGAATATCCTCAGCACGTTTTCTGTTTTTTCACGCGAAAG
CTTTGAGGTTACAGTCTCAGGGGGGAGTACGTTCGCAAGAGTGAAACTTAAAGAAATTGACGGAATGGCACC
ACAAGACGTGGAGCGTGCGGTTTAATTTGACTCAACACGGGGAACTTTACCAGATCCGGACAGGATGAGGAT
TGACAGATTGAGTGTTCTTTCTCGATTCCCTGAATGGTGGTGCATGGCCGCTTTTGGTCGGTGGAGTGATTT
GTTTGGTTGATTCCGTCAACGGACGAGATCCAAGCTGCCCAGTAGAATTCAGAATTGTCCATAGGATAGCAA
ACTCATCGGCGGGTTTTACCCAACGGTGGGCCGCATTCGGTCGAATTCTTCTCTGCGGGATTCCTTTGTAAT
TGCACAAGGTGAAATTTTGGGCAACAGCAGGTCTGTGATGCTCCTCAATGTTCTGGGCGACACGCGCACTAC
AATGTCAGTGAGAACAAGAAAAACGACTTTTGTCGAACCTACTTGATCAAAAGAGTGGGGAAACCCCGGAAT
CACATAGACCCACTTGGGACCGAGGATTGCAATTATTGGTCGCGCAACGAGGAATGTCTCGTAGGCGCAGCT
CATCAAACTGTGCCGATTACGTCCCTGCCATTTGTACACACCGCCCGTCGTTGTTTCCGATGATGGTGCAAT
ACAGGTGATCGGACAGGCGGTGTTTTATCCGCCCGAAAGTTCACCGATATTTCTTCAATAGAGGAAGCAAAA
GTCGTAACAAGGTAGCTGTAGGTGAACCTGCAGCTGGATCATTTTCCGATG
>GQ332355.1_Leishmania_braziliensis_18S_ribosomal_RNA_gene,_complete_sequence;_and_internal_transcribed_spacer_1,_partial_sequence/1-2191
--------------------TAGTCATATGCTTGTTTCAAGGACTTAGCCATGCATGCCTCAGAATCACTGC
ATTTGCAGGAATCTGCGCATGGCTCATTACATCAGACGTAATCTGCCGCAAAAATCTTGCGGTTTCCGCAAA
ATTGGATAACTTGGCGAAACGCCAAGCTAATACATGAACCAACCGGGTGTTCTCCACTCCAGACGGTGGGCA
ACCATCGTCGTGAGACGCCCAGCGAATGAATGACAGTAAAACCAATGCCTTCACTGGCAGTAACACCCAGCA
GTGTTGACTCAATTCATTCCGTGCGAAAGCCGGCTTGTTCCGGCGTCTTTTGACGAACAACTGCCCTATCAG
CTGGTGATGGCCGTGTAGTGGACTGCCATGGCGTTGACGGGAGCGGGGGATTAGGGTTCGATTCCGGAGAGG
GAGCCTGAGAAATAGCTACCACTTCTACGGAGGGCAGCAGGCGCGCAAATTGCCCAATGTCAAAACAAAACG
ATGAGGCAGCGAAAAGAAATAGAGTTGTCAGTCCATTTGGATTGTCATTTCAATGGGGGATATTTAAACCCA
TCCAATATCGAGTAACAATTGGAGGACAAGTCTGGTGCCAGCACCCGCGGTAATTCCAGCTCCAAAAGCGTA
TATTAATGCTGTTGCTGTTAAAGGGTTCGTAGTTGAACTGTGGGCTGTGCAGGTTTGTCCCTGGTCGTCCCG
TCCATGTCGGATTTGGTGACCCAGGCCCTTGCAGCCCGTGAACATTCAAAGAAACAAGAAACACGGGAGTGG
TTCCTTTCCTGATTTACGCATGTCATGCATGCCAGGGGGCGTCCGTGATTTTTTACTGTGACTAAAGAAGCG
TGACTAAAGCAGTCATTCGACTTGAATTAGAAAGCATGGGATAACAAAGGAGCAGCCTCTAGGCTACCGTTT
CGGCTTTTGTTGGTTTTAAAGGTCTATTGGAGATTATGGAGCTGTGCGACAAGCGCTCTCCCATCGCAACTT
CGGTTCGGTGTGTGGCGCCTTTGGAGGGGTTTAGTGCGTCCGGTGCGGGCTCCGGTTCGTCCGGCCGTAACG
CCTTTTCAACTCACGGCCTCTAGGAATGAAGGAGGGTAGTTCGGGGGAGAACGTACTGGGGCGTCAGAGGTG
AAATTCTTAGACCGCACCAAGACGAACTACAGCGAAGGCATTCTTCAAGGATACCTTCCTCAATCAAGAACC
AAAGTGTGGAGATCGAAGATGATTAGAGACCATTGTAGTCCACACTGCAAACGATGACACCCATGAATTGGG
GATCTTATGGGCCGGCCTGCGGCAGGGTTTACCCTGTGTCAGCACCGCGCCCGCTTTTACCAACTTACGTAT
CTTTTCTATTCGGCCTTTACCGGCCACCCACGGGAATATCCTCAGCACGTTTTCTGTTTTTTCACGCGAAAG
CTTTGAGGTTACAGTCTCAGGGGGGAGTACGTTCGCAAGAGTGAAACTTAAAGAAATTGACGGAATGGCACC
ACAAGACGTGGAGCGTGCGGTTTAATTTGACTCAACACGGGGAACTTTACCAGATCCGGACAGGATGAGGAT
TGACAGATTGAGTGTTCTTTCTCGATTCCCTGAATGGTGGTGCATGGCCGCTTTTGGTCGGTGGAGTGATTT
GTTTGGTTGATTCCGTCAACGGACGAGATCCAAGCTGCCCAGTAGAATTCAGAATTGTCCATAGGATAGCAA
ACTCATCGGCGGGTTTTACCCAACGGTGGGCCGCATTCGGTCGAATTCTTCTCTGCGGGATTCCTTTGTAAT
TGCACAAGGTGAAATTTTGGGCAACAGCAGGTCTGTGATGCTCCTCAATGTTCTGGGCGACACGCGCACTAC
AATGTCAGTGAGAACAAGAAAAACGACTTTTGTCGAACCTACTTGATCAAAAGAGTGGGGAAACCCCGGAAT
CACATAGACCCACTTGGGACCGAGGATTGCAATTATTGGTCGCGCAACGAGGAATGTCTCGTAGGCGCAGCT
CATCAAACTGTGCCGATTACGTCCCTGCCATTTGTACACACCGCCCGTCGTTGTTTCCGATGATGGTGCAAT
ACAGGTGATCGGACAGGCGGTGTTTTATCCGCCCGAAAGTTCACCGATATTTCTTCAATAGAGGAAGCAAAA
GTCGTAACAAGGTAGCTGTAGGTGAACCTGCAGCTGGATCATTTTCCGATG
>GQ332354.1_Leishmania_amazonensis_18S_ribosomal_RNA_gene,_complete_sequence;_and_internal_transcribed_spacer_1,_partial_sequence/1-2191
--------------------TAGTCATATGCTTGTTTCAAGGACTTAGCCATGCATGCCTCAGAATCACTGC
ATTTGCAGGAATCTGCGCATGGCTCATTACATCAGACGTAATCTGCCGCAAAAACCTTGCGGTTTCCGCAAA
ATTGGATAACTTGGCGAAACGCCAAGCTAATACATGAACCAACCGGGTGTTCTCCACTCCAGACGGTGGGCA
ACCATCGTCGTGAGACGCCCAGCGAATGAATGACAGTAAAACCAATGCCTTCACTGGCAGTAACACCCAGCA
GTGTTGACTCAATTCATTCCGTGCGAAAGCCGGCTTGTTCCGGCGTCTTTTGACGAACAACTGCCCTATCAG
CTGGTGATGGCCGTGTAGTGGACTGCCATGGCGTTGACGGGAGCGGGGGATTAGGGTTCGATTCCGGAGAGG
GAGCCTGAGAAATAGCTACCACTTCTACGGAGGGCAGCAGGCGCGCAAATTGCCCAATGTCAAAACAAAACG
ATGAGGCAGCGAAAAGAAATAGAGTTGTCAGTCCATTTGGATTGTCATTTCAATGGGGGATATTTAAACCCA
TCCAATATCGAGTAACAATTGGAGGACAAGTCTGGTGCCAGCACCCGCGGTAATTCCAGCTCCAAAAGCGTA
TATTAATGCTGTTGCTGTTAAAGGGTTCGTAGTTGAACTGTGGGCTGTGCAGGTTTGTTCCTGGTCGTCCCG
TCCATGTCGGATTTGGTGACCCAGGCCCTTGCAGCCCGTGAACATTCAAAGAAACAAGAAACACGGGAGTGG
TTCCTTTCCTGATTTACGCATGTCATGCATGCCAGGGGGCGTCCGTGATTTTTTACTGTGACTAAAGAAGCG
TGACTAAAGCAGTCATTTGACTTGAATTAGAAAGCATGGGATAACAAAGGAGCAGCCTCTAGGCTACCGTTT
CGGCTTTTGTTGGTTTTAAAGGTCTATTGGAGATTATGGAGCTGTGCGACAAGTGCTTTCCCATCGCAACTT
CGGTTCGGTGTGTGGCGCCTTTGGAGGGGTTTAGTGCGTCCGGTGCGAGCTCCGGTTCGTCCGGCCGTAACG
CCTTTTCAACTCACGGCCTCTAGGAATGAAGGAGGGTAGTTCGGGGGAGAACGTACTGGGGCGTCAGAGGTG
AAATTCTTAGACCGCACCAAGACGAACTACAGCGAAGGCATTCTTCAAGGATACCTTCCTCAATCAAGAACC
AAAGTGTGGAGATCGAAGATGATTAGAGACCATTGTAGTCCACACTGCAAACGATGACACCCATGAATTGGG
GATCTTATGGGCCGGCCTGCGGCAGGGTTTACCCTGTGTCAGCACCGCGCCCGCTTTTACCAACTTACGTAT
CTTTTCTATTCGGCCTTTACCGGCCACCCACGGGAATATCCTCAGCACGTTTTCTGTTTTTTCACGCGAAAG
CTTTGAGGTTACAGTCTCAGGGGGGAGTACGTTCGCAAGAGTGAAACTTAAAGAAATTGACGGAATGGCACC
ACAAGACGTGGAGCGTGCGGTTTAATTTGACTCAACACGGGGAACTTTACCAGATCCGGACAGGATGAGGAT
TGACAGATTGAGTGTTCTTTCTCGATTCCCTGAATGGTGGTGCATGGCCGCTTTTGGTCGGTGGAGTGATTT
GTTTGGTTGATTCCGTCAACGGACGAGATCCAAGCTGCCCAGTAGAATTCAGAATTGCCCATAGAATAGCAA
ACTCATCGGCGGGTTTTACCCAACGGTGGGCCGCATTCGGTCGAATTCTTCTCTGCGGGATTCCTTTGTAAT
TGCACAAGGTGAAATTTTGGGCAACAGCAGGTCTGTGATGCTCCTCAATGTTCTGGGCGACACGCGCACTAC
AATGTCAGTGAGAACAAGAAAAACGACTTTTGTCGAACCTACTTGATCAAAAGAGTGGGGAAACCCCGGAAT
CACATAGACCCACTTGGGACCGAGGATTGCAATTATTGGTCGCGCAACGAGGAATGTCTCGTAGGCGCAGCT
CATCAAACTGTGCCGATTACGTCCCTGCCATTTGTACACACCGCCCGTCGTTGTTTCCGATGATGGTGCAAT
ACAGGTGATCGGACAGGCGGTGTTTTATCCGCCCGAAAGTTCACCGATATTTCTTCAATAGAGGAAGCAAAA
GTCGTAACAAGGTAGCTGTAGGTGAACCTGCAGCTGGATCATTTTCCGATG
>XR_002460813.1_Leishmania_major_strain_Friedlin_18S_ribosomal_RNA_(SSU)_RNA_rRNA/1-2204
GATCTGGTTGATTCTGCCAGTAGTCATATGCTTGTTTCAAGGACTTAGCCATGCATGCCTCAGAATCACTGC
ATTTGCAGGAATCTGCGCATGGCTCATTACATCAGACGTAATCTGCCGCAAAAATCTTGCGGTTTCCGCAAA
ATTGGATAACTTGGCGAAACGCCAAGCTAATACATGAACCAACCGGGTGTTCTCCACTCCAGACGGTGGGCA
ACCATCGTCGTGAGACGCCCAGCGAATGAATGACAGTAAAACCAATGCCTTCACTGGCAGTAACACCCAGCA
GTGTTGACTCAATTCATTCCGTGCGAAAGCCGGCTTGTTCCGGCGTCTTTTGACGAACAACTGCCCTATCAG
CTGGTGATGGCCGTGTAGTGGACTGCCATGGCGTTGACGGGAGCGGGGGATTAGGGTTCGATTCCGGAGAGG
GAGCCTGAGAAATAGCTACCACTTCTACGGAGGGCAGCAGGCGCGCAAATTGCCCAATGTCAAAACAAAACG
ATGAGGCAGCGAAAAGAAATAGAGTTGTCAGTCCATTTGGATTGTCATTTCAATGGGGGATATTTAAACCCA
TCCAATATCGAGTAACAATTGGAGGACAAGTCTGGTGCCAGCACCCGCGGTAATTCCAGCTCCAAAAGCGTA
TATTAATGCTGTTGCTGTTAAAGGGTTCGTAGTTGAACTGTGGGCTGTGCAGGTTTGTTCCTGGTCGTCCCG
TCCATGTCGGATTTGGTGACCCAGGCCCTTGCAGCCCGTGAACATTCAAAGAAACAAGAAACACGGGAGTGG
TTCCTTTCCTGATTTACGCATGTCATGCATGCCAGGGGGCGTCCGTGATTTTTTACTGTGACTAAAGAAGCG
TGACTAAAGCAGTCATTTGACTTGAATTAGAAAGCATGGGATAACAAAGGAGCAGCCTCTAGGCTACCGTTT
CGGCTTTTGTTGGTTTTAAAGGTCTATTGGAGATTATGGAGCTGTGCGACAAGTGCTTTCCCATCGCAACTT
CGGTTCGGTGTGTGGCGCCTTTG-AGGGGTTTAGTGCGTCCGGTGCGAGCTCCGGTTCGTCCGGCCGTAACG
CCTTTTCAACTCACGGCCTCTAGGAATGAAGGAGGGTAGTTCGGGGGAGAACGTACTGGGGCGTCAGAGGTG
AAATTCTTAGACCGCACCAAGACGAACTACAGCGAAGGCATTCTTCAAGGATACCTTCCTCAATCAAGAACC
AAAGTGTGGAGATCGAAGATGATTAGAGACCATTGTAGTCCACACTGCAAACGATGACACCCATGAATTGGG
GATCTTATGGGCCGGCCTGCGGCAGGGTTTACCCTGTGTCAGCACCGCGCCCGCTTTTACCAACTTACGTAT
CTTTTCTATTCGGCCTTTACCGGCCACCCACGGGAATATCCTCAGCACGTTTTCTGTTTTTTCACGCGAAAG
CTTTGAGGTTACAGTCTCAGGGGGGAGTACGTTCGCAAGAGTGAAACTTAAAGAAATTGACGGAATGGCACC
ACAAGACGTGGAGCGTGCGGTTTAATTTGACTCAACACGGGGAACTTTACCAGATCCGGACAGGATGAGGAT
TGACAGATTGAGTGTTCTTTCTCGATTCCCTGAATGGTGGTGCATGGCCGCTTTTGGTCGGTGGAGTGATTT
GTTTGGTTGATTCCGTCAACGGACGAGATCCAAGCTGCCCAGTAGAATTCAGAATTGCCCATAGAATAGCAA
ACTCATCGGCGGGTTTTACCCAACGGTGGGCCGCATTCGGTCGAATTCTTCTCTGCGGGATTCCTTTGTAAT
TGCACAAGGTGAAATTTTGGGCAACAGCAGGTCTGTGATGCTCCTCAATGTTCTGGGCGACACGCGCACTAC
AATGTCAGTGAGAACAAGAAAAACGACTTTTGTCGAACCTACTTGATCAAAAGAGTGGGGAAACCCCGGAAT
CACATAGACCCACTTGGGACCGAGGATTGCAATTATTGGTCGCGCAACGAGGAATGTCTCGTAGGCGCAGCT
CATCAAACTGTGCCGATTACGTCCCTGCCATTTGTACACACCGCCCGTCGTTGTTTCCGATGATGGTGCAAT
ACAGGTGATCGGACAGGCGGTGTTTTATCCGCCCGAAAGTTCACCGATATTTCTTCAATAGAGGAAGCAAAA
GTCGTAACAAGGTAGCTGTAGGTGAACCTGCAGCTGGATCATTTT------
>XR_002460812.1_Leishmania_major_strain_Friedlin_18S_ribosomal_RNA_(SSU)_RNA_rRNA/1-2204
GATCTGGTTGATTCTGCCAGTAGTCATATGCTTGTTTCAAGGACTTAGCCATGCATGCCTCAGAATCACTGC
ATTTGCAGGAATCTGCGCATGGCTCATTACATCAGACGTAATCTGCCGCAAAAATCTTGCGGTTTCCGCAAA
ATTGGATAACTTGGCGAAACGCCAAGCTAATACATGAACCAACCGGGTGTTCTCCACTCCAGACGGTGGGCA
ACCATCGTCGTGAGACGCCCAGCGAATGAATGACAGTAAAACCAATGCCTTCACTGGCAGTAACACCCAGCA
GTGTTGACTCAATTCATTCCGTGCGAAAGCCGGCTTGTTCCGGCGTCTTTTGACGAACAACTGCCCTATCAG
CTGGTGATGGCCGTGTAGTGGACTGCCATGGCGTTGACGGGAGCGGGGGATTAGGGTTCGATTCCGGAGAGG
GAGCCTGAGAAATAGCTACCACTTCTACGGAGGGCAGCAGGCGCGCAAATTGCCCAATGTCAAAACAAAACG
ATGAGGCAGCGAAAAGAAATAGAGTTGTCAGTCCATTTGGATTGTCATTTCAATGGGGGATATTTAAACCCA
TCCAATATCGAGTAACAATTGGAGGACAAGTCTGGTGCCAGCACCCGCGGTAATTCCAGCTCCAAAAGCGTA
TATTAATGCTGTTGCTGTTAAAGGGTTCGTAGTTGAACTGTGGGCTGTGCAGGTTTGTTCCTGGTCGTCCCG
TCCATGTCGGATTTGGTGACCCAGGCCCTTGCAGCCCGTGAACATTCAAAGAAACAAGAAACACGGGAGTGG
TTCCTTTCCTGATTTACGCATGTCATGCATGCCAGGGGGCGTCCGTGATTTTTTACTGTGACTAAAGAAGCG
TGACTAAAGCAGTCATTTGACTTGAATTAGAAAGCATGGGATAACAAAGGAGCAGCCTCTAGGCTACCGTTT
CGGCTTTTGTTGGTTTTAAAGGTCTATTGGAGATTATGGAGCTGTGCGACAAGTGCTTTCCCATCGCAACTT
CGGTTCGGTGTGTGGCGCCTTTG-AGGGGTTTAGTGCGTCCGGTGCGAGCTCCGGTTCGTCCGGCCGTAACG
CCTTTTCAACTCACGGCCTCTAGGAATGAAGGAGGGTAGTTCGGGGGAGAACGTACTGGGGCGTCAGAGGTG
AAATTCTTAGACCGCACCAAGACGAACTACAGCGAAGGCATTCTTCAAGGATACCTTCCTCAATCAAGAACC
AAAGTGTGGAGATCGAAGATGATTAGAGACCATTGTAGTCCACACTGCAAACGATGACACCCATGAATTGGG
GATCTTATGGGCCGGCCTGCGGCAGGGTTTACCCTGTGTCAGCACCGCGCCCGCTTTTACCAACTTACGTAT
CTTTTCTATTCGGCCTTTACCGGCCACCCACGGGAATATCCTCAGCACGTTTTCTGTTTTTTCACGCGAAAG
CTTTGAGGTTACAGTCTCAGGGGGGAGTACGTTCGCAAGAGTGAAACTTAAAGAAATTGACGGAATGGCACC
ACAAGACGTGGAGCGTGCGGTTTAATTTGACTCAACACGGGGAACTTTACCAGATCCGGACAGGATGAGGAT
TGACAGATTGAGTGTTCTTTCTCGATTCCCTGAATGGTGGTGCATGGCCGCTTTTGGTCGGTGGAGTGATTT
GTTTGGTTGATTCCGTCAACGGACGAGATCCAAGCTGCCCAGTAGAATTCAGAATTGCCCATAGAATAGCAA
ACTCATCGGCGGGTTTTACCCAACGGTGGGCCGCATTCGGTCGAATTCTTCTCTGCGGGATTCCTTTGTAAT
TGCACAAGGTGAAATTTTGGGCAACAGCAGGTCTGTGATGCTCCTCAATGTTCTGGGCGACACGCGCACTAC
AATGTCAGTGAGAACAAGAAAAACGACTTTTGTCGAACCTACTTGATCAAAAGAGTGGGGAAACCCCGGAAT
CACATAGACCCACTTGGGACCGAGGATTGCAATTATTGGTCGCGCAACGAGGAATGTCTCGTAGGCGCAGCT
CATCAAACTGTGCCGATTACGTCCCTGCCATTTGTACACACCGCCCGTCGTTGTTTCCGATGATGGTGCAAT
ACAGGTGATCGGACAGGCGGTGTTTTATCCGCCCGAAAGTTCACCGATATTTCTTCAATAGAGGAAGCAAAA
GTCGTAACAAGGTAGCTGTAGGTGAACCTGCAGCTGGATCATTTT------
>XR_002460811.1_Leishmania_major_strain_Friedlin_18S_ribosomal_RNA_(SSU)_RNA_rRNA/1-2204
GATCTGGTTGATTCTGCCAGTAGTCATATGCTTGTTTCAAGGACTTAGCCATGCATGCCTCAGAATCACTGC
ATTTGCAGGAATCTGCGCATGGCTCATTACATCAGACGTAATCTGCCGCAAAAATCTTGCGGTTTCCGCAAA
ATTGGATAACTTGGCGAAACGCCAAGCTAATACATGAACCAACCGGGTGTTCTCCACTCCAGACGGTGGGCA
ACCATCGTCGTGAGACGCCCAGCGAATGAATGACAGTAAAACCAATGCCTTCACTGGCAGTAACACCCAGCA
GTGTTGACTCAATTCATTCCGTGCGAAAGCCGGCTTGTTCCGGCGTCTTTTGACGAACAACTGCCCTATCAG
CTGGTGATGGCCGTGTAGTGGACTGCCATGGCGTTGACGGGAGCGGGGGATTAGGGTTCGATTCCGGAGAGG
GAGCCTGAGAAATAGCTACCACTTCTACGGAGGGCAGCAGGCGCGCAAATTGCCCAATGTCAAAACAAAACG
ATGAGGCAGCGAAAAGAAATAGAGTTGTCAGTCCATTTGGATTGTCATTTCAATGGGGGATATTTAAACCCA
TCCAATATCGAGTAACAATTGGAGGACAAGTCTGGTGCCAGCACCCGCGGTAATTCCAGCTCCAAAAGCGTA
TATTAATGCTGTTGCTGTTAAAGGGTTCGTAGTTGAACTGTGGGCTGTGCAGGTTTGTTCCTGGTCGTCCCG
TCCATGTCGGATTTGGTGACCCAGGCCCTTGCAGCCCGTGAACATTCAAAGAAACAAGAAACACGGGAGTGG
TTCCTTTCCTGATTTACGCATGTCATGCATGCCAGGGGGCGTCCGTGATTTTTTACTGTGACTAAAGAAGCG
TGACTAAAGCAGTCATTTGACTTGAATTAGAAAGCATGGGATAACAAAGGAGCAGCCTCTAGGCTACCGTTT
CGGCTTTTGTTGGTTTTAAAGGTCTATTGGAGATTATGGAGCTGTGCGACAAGTGCTTTCCCATCGCAACTT
CGGTTCGGTGTGTGGCGCCTTTG-AGGGGTTTAGTGCGTCCGGTGCGAGCTCCGGTTCGTCCGGCCGTAACG
CCTTTTCAACTCACGGCCTCTAGGAATGAAGGAGGGTAGTTCGGGGGAGAACGTACTGGGGCGTCAGAGGTG
AAATTCTTAGACCGCACCAAGACGAACTACAGCGAAGGCATTCTTCAAGGATACCTTCCTCAATCAAGAACC
AAAGTGTGGAGATCGAAGATGATTAGAGACCATTGTAGTCCACACTGCAAACGATGACACCCATGAATTGGG
GATCTTATGGGCCGGCCTGCGGCAGGGTTTACCCTGTGTCAGCACCGCGCCCGCTTTTACCAACTTACGTAT
CTTTTCTATTCGGCCTTTACCGGCCACCCACGGGAATATCCTCAGCACGTTTTCTGTTTTTTCACGCGAAAG
CTTTGAGGTTACAGTCTCAGGGGGGAGTACGTTCGCAAGAGTGAAACTTAAAGAAATTGACGGAATGGCACC
ACAAGACGTGGAGCGTGCGGTTTAATTTGACTCAACACGGGGAACTTTACCAGATCCGGACAGGATGAGGAT
TGACAGATTGAGTGTTCTTTCTCGATTCCCTGAATGGTGGTGCATGGCCGCTTTTGGTCGGTGGAGTGATTT
GTTTGGTTGATTCCGTCAACGGACGAGATCCAAGCTGCCCAGTAGAATTCAGAATTGCCCATAGAATAGCAA
ACTCATCGGCGGGTTTTACCCAACGGTGGGCCGCATTCGGTCGAATTCTTCTCTGCGGGATTCCTTTGTAAT
TGCACAAGGTGAAATTTTGGGCAACAGCAGGTCTGTGATGCTCCTCAATGTTCTGGGCGACACGCGCACTAC
AATGTCAGTGAGAACAAGAAAAACGACTTTTGTCGAACCTACTTGATCAAAAGAGTGGGGAAACCCCGGAAT
CACATAGACCCACTTGGGACCGAGGATTGCAATTATTGGTCGCGCAACGAGGAATGTCTCGTAGGCGCAGCT
CATCAAACTGTGCCGATTACGTCCCTGCCATTTGTACACACCGCCCGTCGTTGTTTCCGATGATGGTGCAAT
ACAGGTGATCGGACAGGCGGTGTTTTATCCGCCCGAAAGTTCACCGATATTTCTTCAATAGAGGAAGCAAAA
GTCGTAACAAGGTAGCTGTAGGTGAACCTGCAGCTGGATCATTTT------
>XR_002460810.1_Leishmania_major_strain_Friedlin_18S_ribosomal_RNA_(SSU)_RNA_rRNA/1-2204
GATCTGGTTGATTCTGCCAGTAGTCATATGCTTGTTTCAAGGACTTAGCCATGCATGCCTCAGAATCACTGC
ATTTGCAGGAATCTGCGCATGGCTCATTACATCAGACGTAATCTGCCGCAAAAATCTTGCGGTTTCCGCAAA
ATTGGATAACTTGGCGAAACGCCAAGCTAATACATGAACCAACCGGGTGTTCTCCACTCCAGACGGTGGGCA
ACCATCGTCGTGAGACGCCCAGCGAATGAATGACAGTAAAACCAATGCCTTCACTGGCAGTAACACCCAGCA
GTGTTGACTCAATTCATTCCGTGCGAAAGCCGGCTTGTTCCGGCGTCTTTTGACGAACAACTGCCCTATCAG
CTGGTGATGGCCGTGTAGTGGACTGCCATGGCGTTGACGGGAGCGGGGGATTAGGGTTCGATTCCGGAGAGG
GAGCCTGAGAAATAGCTACCACTTCTACGGAGGGCAGCAGGCGCGCAAATTGCCCAATGTCAAAACAAAACG
ATGAGGCAGCGAAAAGAAATAGAGTTGTCAGTCCATTTGGATTGTCATTTCAATGGGGGATATTTAAACCCA
TCCAATATCGAGTAACAATTGGAGGACAAGTCTGGTGCCAGCACCCGCGGTAATTCCAGCTCCAAAAGCGTA
TATTAATGCTGTTGCTGTTAAAGGGTTCGTAGTTGAACTGTGGGCTGTGCAGGTTTGTTCCTGGTCGTCCCG
TCCATGTCGGATTTGGTGACCCAGGCCCTTGCAGCCCGTGAACATTCAAAGAAACAAGAAACACGGGAGTGG
TTCCTTTCCTGATTTACGCATGTCATGCATGCCAGGGGGCGTCCGTGATTTTTTACTGTGACTAAAGAAGCG
TGACTAAAGCAGTCATTTGACTTGAATTAGAAAGCATGGGATAACAAAGGAGCAGCCTCTAGGCTACCGTTT
CGGCTTTTGTTGGTTTTAAAGGTCTATTGGAGATTATGGAGCTGTGCGACAAGTGCTTTCCCATCGCAACTT
CGGTTCGGTGTGTGGCGCCTTTG-AGGGGTTTAGTGCGTCCGGTGCGAGCTCCGGTTCGTCCGGCCGTAACG
CCTTTTCAACTCACGGCCTCTAGGAATGAAGGAGGGTAGTTCGGGGGAGAACGTACTGGGGCGTCAGAGGTG
AAATTCTTAGACCGCACCAAGACGAACTACAGCGAAGGCATTCTTCAAGGATACCTTCCTCAATCAAGAACC
AAAGTGTGGAGATCGAAGATGATTAGAGACCATTGTAGTCCACACTGCAAACGATGACACCCATGAATTGGG
GATCTTATGGGCCGGCCTGCGGCAGGGTTTACCCTGTGTCAGCACCGCGCCCGCTTTTACCAACTTACGTAT
CTTTTCTATTCGGCCTTTACCGGCCACCCACGGGAATATCCTCAGCACGTTTTCTGTTTTTTCACGCGAAAG
CTTTGAGGTTACAGTCTCAGGGGGGAGTACGTTCGCAAGAGTGAAACTTAAAGAAATTGACGGAATGGCACC
ACAAGACGTGGAGCGTGCGGTTTAATTTGACTCAACACGGGGAACTTTACCAGATCCGGACAGGATGAGGAT
TGACAGATTGAGTGTTCTTTCTCGATTCCCTGAATGGTGGTGCATGGCCGCTTTTGGTCGGTGGAGTGATTT
GTTTGGTTGATTCCGTCAACGGACGAGATCCAAGCTGCCCAGTAGAATTCAGAATTGCCCATAGAATAGCAA
ACTCATCGGCGGGTTTTACCCAACGGTGGGCCGCATTCGGTCGAATTCTTCTCTGCGGGATTCCTTTGTAAT
TGCACAAGGTGAAATTTTGGGCAACAGCAGGTCTGTGATGCTCCTCAATGTTCTGGGCGACACGCGCACTAC
AATGTCAGTGAGAACAAGAAAAACGACTTTTGTCGAACCTACTTGATCAAAAGAGTGGGGAAACCCCGGAAT
CACATAGACCCACTTGGGACCGAGGATTGCAATTATTGGTCGCGCAACGAGGAATGTCTCGTAGGCGCAGCT
CATCAAACTGTGCCGATTACGTCCCTGCCATTTGTACACACCGCCCGTCGTTGTTTCCGATGATGGTGCAAT
ACAGGTGATCGGACAGGCGGTGTTTTATCCGCCCGAAAGTTCACCGATATTTCTTCAATAGAGGAAGCAAAA
GTCGTAACAAGGTAGCTGTAGGTGAACCTGCAGCTGGATCATTTT------
>XR_002460809.1_Leishmania_major_strain_Friedlin_18S_ribosomal_RNA_(SSU)_RNA_rRNA/1-2204
GATCTGGTTGATTCTGCCAGTAGTCATATGCTTGTTTCAAGGACTTAGCCATGCATGCCTCAGAATCACTGC
ATTTGCAGGAATCTGCGCATGGCTCATTACATCAGACGTAATCTGCCGCAAAAATCTTGCGGTTTCCGCAAA
ATTGGATAACTTGGCGAAACGCCAAGCTAATACATGAACCAACCGGGTGTTCTCCACTCCAGACGGTGGGCA
ACCATCGTCGTGAGACGCCCAGCGAATGAATGACAGTAAAACCAATGCCTTCACTGGCAGTAACACCCAGCA
GTGTTGACTCAATTCATTCCGTGCGAAAGCCGGCTTGTTCCGGCGTCTTTTGACGAACAACTGCCCTATCAG
CTGGTGATGGCCGTGTAGTGGACTGCCATGGCGTTGACGGGAGCGGGGGATTAGGGTTCGATTCCGGAGAGG
GAGCCTGAGAAATAGCTACCACTTCTACGGAGGGCAGCAGGCGCGCAAATTGCCCAATGTCAAAACAAAACG
ATGAGGCAGCGAAAAGAAATAGAGTTGTCAGTCCATTTGGATTGTCATTTCAATGGGGGATATTTAAACCCA
TCCAATATCGAGTAACAATTGGAGGACAAGTCTGGTGCCAGCACCCGCGGTAATTCCAGCTCCAAAAGCGTA
TATTAATGCTGTTGCTGTTAAAGGGTTCGTAGTTGAACTGTGGGCTGTGCAGGTTTGTTCCTGGTCGTCCCG
TCCATGTCGGATTTGGTGACCCAGGCCCTTGCAGCCCGTGAACATTCAAAGAAACAAGAAACACGGGAGTGG
TTCCTTTCCTGATTTACGCATGTCATGCATGCCAGGGGGCGTCCGTGATTTTTTACTGTGACTAAAGAAGCG
TGACTAAAGCAGTCATTTGACTTGAATTAGAAAGCATGGGATAACAAAGGAGCAGCCTCTAGGCTACCGTTT
CGGCTTTTGTTGGTTTTAAAGGTCTATTGGAGATTATGGAGCTGTGCGACAAGTGCTTTCCCATCGCAACTT
CGGTTCGGTGTGTGGCGCCTTTG-AGGGGTTTAGTGCGTCCGGTGCGAGCTCCGGTTCGTCCGGCCGTAACG
CCTTTTCAACTCACGGCCTCTAGGAATGAAGGAGGGTAGTTCGGGGGAGAACGTACTGGGGCGTCAGAGGTG
AAATTCTTAGACCGCACCAAGACGAACTACAGCGAAGGCATTCTTCAAGGATACCTTCCTCAATCAAGAACC
AAAGTGTGGAGATCGAAGATGATTAGAGACCATTGTAGTCCACACTGCAAACGATGACACCCATGAATTGGG
GATCTTATGGGCCGGCCTGCGGCAGGGTTTACCCTGTGTCAGCACCGCGCCCGCTTTTACCAACTTACGTAT
CTTTTCTATTCGGCCTTTACCGGCCACCCACGGGAATATCCTCAGCACGTTTTCTGTTTTTTCACGCGAAAG
CTTTGAGGTTACAGTCTCAGGGGGGAGTACGTTCGCAAGAGTGAAACTTAAAGAAATTGACGGAATGGCACC
ACAAGACGTGGAGCGTGCGGTTTAATTTGACTCAACACGGGGAACTTTACCAGATCCGGACAGGATGAGGAT
TGACAGATTGAGTGTTCTTTCTCGATTCCCTGAATGGTGGTGCATGGCCGCTTTTGGTCGGTGGAGTGATTT
GTTTGGTTGATTCCGTCAACGGACGAGATCCAAGCTGCCCAGTAGAATTCAGAATTGCCCATAGAATAGCAA
ACTCATCGGCGGGTTTTACCCAACGGTGGGCCGCATTCGGTCGAATTCTTCTCTGCGGGATTCCTTTGTAAT
TGCACAAGGTGAAATTTTGGGCAACAGCAGGTCTGTGATGCTCCTCAATGTTCTGGGCGACACGCGCACTAC
AATGTCAGTGAGAACAAGAAAAACGACTTTTGTCGAACCTACTTGATCAAAAGAGTGGGGAAACCCCGGAAT
CACATAGACCCACTTGGGACCGAGGATTGCAATTATTGGTCGCGCAACGAGGAATGTCTCGTAGGCGCAGCT
CATCAAACTGTGCCGATTACGTCCCTGCCATTTGTACACACCGCCCGTCGTTGTTTCCGATGATGGTGCAAT
ACAGGTGATCGGACAGGCGGTGTTTTATCCGCCCGAAAGTTCACCGATATTTCTTCAATAGAGGAAGCAAAA
GTCGTAACAAGGTAGCTGTAGGTGAACCTGCAGCTGGATCATTTT------
>XR_002460808.1_Leishmania_major_strain_Friedlin_18S_ribosomal_RNA_(SSU)_RNA_rRNA/1-2204
GATCTGGTTGATTCTGCCAGTAGTCATATGCTTGTTTCAAGGACTTAGCCATGCATGCCTCAGAATCACTGC
ATTTGCAGGAATCTGCGCATGGCTCATTACATCAGACGTAATCTGCCGCAAAAATCTTGCGGTTTCCGCAAA
ATTGGATAACTTGGCGAAACGCCAAGCTAATACATGAACCAACCGGGTGTTCTCCACTCCAGACGGTGGGCA
ACCATCGTCGTGAGACGCCCAGCGAATGAATGACAGTAAAACCAATGCCTTCACTGGCAGTAACACCCAGCA
GTGTTGACTCAATTCATTCCGTGCGAAAGCCGGCTTGTTCCGGCGTCTTTTGACGAACAACTGCCCTATCAG
CTGGTGATGGCCGTGTAGTGGACTGCCATGGCGTTGACGGGAGCGGGGGATTAGGGTTCGATTCCGGAGAGG
GAGCCTGAGAAATAGCTACCACTTCTACGGAGGGCAGCAGGCGCGCAAATTGCCCAATGTCAAAACAAAACG
ATGAGGCAGCGAAAAGAAATAGAGTTGTCAGTCCATTTGGATTGTCATTTCAATGGGGGATATTTAAACCCA
TCCAATATCGAGTAACAATTGGAGGACAAGTCTGGTGCCAGCACCCGCGGTAATTCCAGCTCCAAAAGCGTA
TATTAATGCTGTTGCTGTTAAAGGGTTCGTAGTTGAACTGTGGGCTGTGCAGGTTTGTTCCTGGTCGTCCCG
TCCATGTCGGATTTGGTGACCCAGGCCCTTGCAGCCCGTGAACATTCAAAGAAACAAGAAACACGGGAGTGG
TTCCTTTCCTGATTTACGCATGTCATGCATGCCAGGGGGCGTCCGTGATTTTTTACTGTGACTAAAGAAGCG
TGACTAAAGCAGTCATTTGACTTGAATTAGAAAGCATGGGATAACAAAGGAGCAGCCTCTAGGCTACCGTTT
CGGCTTTTGTTGGTTTTAAAGGTCTATTGGAGATTATGGAGCTGTGCGACAAGTGCTTTCCCATCGCAACTT
CGGTTCGGTGTGTGGCGCCTTTG-AGGGGTTTAGTGCGTCCGGTGCGAGCTCCGGTTCGTCCGGCCGTAACG
CCTTTTCAACTCACGGCCTCTAGGAATGAAGGAGGGTAGTTCGGGGGAGAACGTACTGGGGCGTCAGAGGTG
AAATTCTTAGACCGCACCAAGACGAACTACAGCGAAGGCATTCTTCAAGGATACCTTCCTCAATCAAGAACC
AAAGTGTGGAGATCGAAGATGATTAGAGACCATTGTAGTCCACACTGCAAACGATGACACCCATGAATTGGG
GATCTTATGGGCCGGCCTGCGGCAGGGTTTACCCTGTGTCAGCACCGCGCCCGCTTTTACCAACTTACGTAT
CTTTTCTATTCGGCCTTTACCGGCCACCCACGGGAATATCCTCAGCACGTTTTCTGTTTTTTCACGCGAAAG
CTTTGAGGTTACAGTCTCAGGGGGGAGTACGTTCGCAAGAGTGAAACTTAAAGAAATTGACGGAATGGCACC
ACAAGACGTGGAGCGTGCGGTTTAATTTGACTCAACACGGGGAACTTTACCAGATCCGGACAGGATGAGGAT
TGACAGATTGAGTGTTCTTTCTCGATTCCCTGAATGGTGGTGCATGGCCGCTTTTGGTCGGTGGAGTGATTT
GTTTGGTTGATTCCGTCAACGGACGAGATCCAAGCTGCCCAGTAGAATTCAGAATTGCCCATAGAATAGCAA
ACTCATCGGCGGGTTTTACCCAACGGTGGGCCGCATTCGGTCGAATTCTTCTCTGCGGGATTCCTTTGTAAT
TGCACAAGGTGAAATTTTGGGCAACAGCAGGTCTGTGATGCTCCTCAATGTTCTGGGCGACACGCGCACTAC
AATGTCAGTGAGAACAAGAAAAACGACTTTTGTCGAACCTACTTGATCAAAAGAGTGGGGAAACCCCGGAAT
CACATAGACCCACTTGGGACCGAGGATTGCAATTATTGGTCGCGCAACGAGGAATGTCTCGTAGGCGCAGCT
CATCAAACTGTGCCGATTACGTCCCTGCCATTTGTACACACCGCCCGTCGTTGTTTCCGATGATGGTGCAAT
ACAGGTGATCGGACAGGCGGTGTTTTATCCGCCCGAAAGTTCACCGATATTTCTTCAATAGAGGAAGCAAAA
GTCGTAACAAGGTAGCTGTAGGTGAACCTGCAGCTGGATCATTTT------
>JX030192.1_Leishmania_braziliensis_isolate_LbrNSL.rRNA.06_18S_ribosomal_RNA,_partial_sequence/1-2205
GATCTGGTTGATTCTGCCAGTAGTCATATGCTTGTTTCAAGGACTTAGCCATGCATGCCTCAGAATCACTGC
ATTTGCAGGAATCTGCGCATGGCTCATTACATCAGACGTAATCTGCCGCAAAAATCTTGCGGTTTCCGCAAA
ATTGGATAACTTGGCGAAACGCCAAGCTAATACATGAACCAACCGGGTGTTCTCCACTCCAGACGGTGGGCA
ACCATCGTCGTGAGACGCCCAGCGAATGAATGACAGTAAAACCAATGCCTTCACTGGCAGTAACACCCAGCA
GTGTTGACTCAATTCATTCCGTGCGAAAGCCGGCTTGTTCCGGCGTCTTTTGACGAACAACTGCCCTATCAG
CTGGTGATGGCCGTGTAGTGGACTGCCATGGCGTTGACGGGAGCGGGGGATTAGGGTTCGATTCCGGAGAGG
GAGCCTGAGAAATAGCTACCACTTCTACGGAGGGCAGCAGGCGCGCAAATTGCCCAATGTCAAAACAAAACG
ATGAGGCAGCGAAAAGAAATAGAGTTGTCAGTCCATTTGGATTGTCATTTCAATGGGGGATATTTAAACCCA
TCCAATATCGAGTAACAATTGGAGGACAAGTCTGGTGCCAGCACCCGCGGTAATTCCAGCTCCAAAAGCGTA
TATTAATGCTGTTGCTGTTAAAGGGTTCGTAGTTGAACTGTGGGCTGTGCAGGTTTGTCCCTGGTCGTCCCG
TCCATGTCGGATTTGGTGACCCAGGCCCTTGCAGCCCGTGAACATTCAAAGAAACAAGAAACACGGGAGTGG
TTCCTTTCCTGATTTACGCATGTCATGCATGCCAGGGGGCGTCCGTGATTTTTTACTGTGACTAAAGAAGCG
TGACTAAAGCAGTCATTCGACTTGAATTAGAAAGCATGGGATAACAAAGGAGCAGCCTCTAGGCTACCGTTT
CGGCTTTTGTTGGTTTTAAAGGTCTATTGGAGATTATGGAGCTGTGCGACAAGCGCTCTCCCATCGCAACTT
CGGTTCGGTGTGTGGCGCCTTTGGAGGGGTTTAGTGCGTCCGGTGCGGGCTCCGGTTCGTCCGGCCGTAACG
CCTTTTCAACTCACGGCCTCTAGGAATGAAGGAGGGTAGTTCGGGGGAGAACGTACTGGGGCGTCAGAGGTG
AAATTCTTAGACCGCACCAAGACGAACTACAGCGAAGGCATTCTTCAAGGATACCTTCCTCAATCAAGAACC
AAAGTGTGGAGATCGAAGATGATTAGAGACCATTGTAGTCCACACTGCAAACGATGACACCCATGAATTGGG
GATCTTATGGGCCGGCCTGCGGCAGGGTTTACCCTGTGTCAGCACCGCGCCCGCTTTTACCAACTTACGTAT
CTTTTCTATTCGGCCTTTACCGGCCACCCACGGGAATATCCTCAGCACGTTTTCTGTTTTTTCACGCGAAAG
CTTTGAGGTTACAGTCTCAGGGGGGAGTACGTTCGCAAGAGTGAAACTTAAAGAAATTGACGGAATGGCACC
ACAAGACGTGGAGCGTGCGGTTTAATTTGACCCAACACGGGGAACTTTACCAGATCCGGACAGGATGAGGAT
TGACAGATTGAGTGTTCTTTCTCGATTCCCTGAATGGTGGTGCATGGCCGCTTTTGGTCGGTGGAGTGATTT
GTTTGGTTGATTCCGTCAACGGACGAGATCCAAGCTGCCCAGTAGAATTCAGAATTGTCCATAGGATAGCAA
ACTCATCGGCGGGTTTTACCCAACGGTGGGCCGCATTCGGTCGAATTCTTCTCTGCGGGATTCCTTTGTAAT
TGCACAAGGTGAAATTTTGGGCAACAGCAGGTCTGTGATGCTCCTCAATGTTCTGGGCGACACGCGCACTAC
AATGTCAGTGAGAACAAGAAAAACGACTTTTGTCGAACCTACTTGATCAAAAGAGTGGGGAAACCCCGGAAT
CACATAGACCCACTTGGGACCGAGGATTGCAATTATTGGTCGCGCAACGAGGAATGTCTCGTAGGCGCAGCT
CATCAAACTGTGCCGATTACGTCCCTGCCATTTGTACACACCGCCCGTCGTTGTTTCCGATGATGGTGCAAT
ACAGGTGATCGGACAGGCGGTGTTTTATCCGCCCGAAAGTTCACCGATATTTCTTCAATAGAGGAAGCAAAA
GTCGTAACAAGGTAGCTGTAGGTGAACCTGCAGCTGGATCATTTT------
>JX030191.1_Leishmania_braziliensis_isolate_LbrNSL.rRNA.05_18S_ribosomal_RNA,_partial_sequence/1-2205
GATCTGGTTGATTCTGCCAGTAGTCATATGCTTGTTTCAAGGACTTAGCCATGCATGCCTCAGAATCACTGC
ATTTGCAGGAATCTGCGCATGGCTCATTACATCAGACGTAATCTGCCGCAAAAATCTTGCGGTTTCCGCAAA
ATTGGATAACTTGGCGAAACGCCAAGCTAATACATGAACCAACCGGGTGTTCTCCACTCCAGACGGTGGGCA
ACCATCGTCGTGAGACGCCCAGCGAATGAATGACAGTAAAACCAATGCCTTCACTGGCAGTAACACCCAGCA
GTGTTGACTCAATTCATTCCGTGCGAAAGCCGGCTTGTTCCGGCGTCTTTTGACGAACAACTGCCCTATCAG
CTGGTGATGGCCGTGTAGTGGACTGCCATGGCGTTGACGGGAGCGGGGGATTAGGGTTCGATTCCGGAGAGG
GAGCCTGAGAAATAGCTACCACTTCTACGGAGGGCAGCAGGCGCGCAAATTGCCCAATGTCAAAACAAAACG
ATGAGGCAGCGAAAAGAAATAGAGTTGTCAGTCCATTTGGATTGTCATTTCAATGGGGGATATTTAAACCCA
TCCAATATCGAGTAACAATTGGAGGACAAGTCTGGTGCCAGCACCCGCGGTAATTCCAGCTCCAAAAGCGTA
TATTAATGCTGTTGCTGTTAAAGGGTTCGTAGTTGAACTGTGGGCTGTGCAGGTTTGTCCCTGGTCGTCCCG
TCCATGTCGGATTTGGTGACCCAGGCCCTTGCAGCCCGTGAACATTCAAAGAAACAAGAAACACGGGAGTGG
TTCCTTTCCTGATTTACGCATGTCATGCATGCCAGGGGGCGTCCGTGATTTTTTACTGTGACTAAAGAAGCG
TGACTAAAGCAGTCATTCGACTTGAATTAGAAAGCATGGGATAACAAAGGAGCAGCCTCTAGGCTACCGTTT
CGGCTTTTGTTGGTTTTAAAGGTCTATTGGAGATTATGGAGCTGTGCGACAAGCGCTCTCCCATCGCAACTT
CGGTTCGGTGTGTGGCGCCTTTGGAGGGGTTTAGTGCGTCCGGTGCGGGCTCCGGTTCGTCCGGCCGTAACG
CCTTTTCAACTCACGGCCTCTAGGAATGAAGGAGGGTAGTTCGGGGGAGAACGTACTGGGGCGTCAGAGGTG
AAATTCTTAGACCGCACCAAGACGAACTACAGCGAAGGCATTCTTCAAGGATACCTTCCTCAATCAAGAACC
AAAGTGTGGAGATCGAAGATGATTAGAGACCATTGTAGTCCACACTGCAAACGATGACACCCATGAATTGGG
GATCTTATGGGCCGGCCTGCGGCAGGGTTTACCCTGTGTCAGCACCGCGCCCGCTTTTACCAACTTACGTAT
CTTTTCTATTCGGCCTTTACCGGCCACCCACGGGAATATCCTCAGCACGTTTTCTGTTTTTTCACGCGAAAG
CTTTGAGGTTACAGTCTCAGGGGGGAGTACGTTCGCAAGAGTGAAACTTAAAGAAATTGACGGAATGGCACC
ACAAGACGTGGAGCGTGCGGTTTAATTTGACCCAACACGGGGAACTTTACCAGATCCGGACAGGATGAGGAT
TGACAGATTGAGTGTTCTTTCTCGATTCCCTGAATGGTGGTGCATGGCCGCTTTTGGTCGGTGGAGTGATTT
GTTTGGTTGATTCCGTCAACGGACGAGATCCAAGCTGCCCAGTAGAATTCAGAATTGTCCATAGGATAGCAA
ACTCATCGGCGGGTTTTACCCAACGGTGGGCCGCATTCGGTCGAATTCTTCTCTGCGGGATTCCTTTGTAAT
TGCACAAGGTGAAATTTTGGGCAACAGCAGGTCTGTGATGCTCCTCAATGTTCTGGGCGACACGCGCACTAC
AATGTCAGTGAGAACAAGAAAAACGACTTTTGTCGAACCTACTTGATCAAAAGAGTGGGGAAACCCCGGAAT
CACATAGACCCACTTGGGACCGAGGATTGCAATTATTGGTCGCGCAACGAGGAATGTCTCGTAGGCGCAGCT
CATCAAACTGTGCCGATTACGTCCCTGCCATTTGTACACACCGCCCGTCGTTGTTTCCGATGATGGTGCAAT
ACAGGTGATCGGACAGGCGGTGTTTTATCCGCCCGAAAGTTCACCGATATTTCTTCAATAGAGGAAGCAAAA
GTCGTAACAAGGTAGCTGTAGGTGAACCTGCAGCTGGATCATTTT------
>JX030190.1_Leishmania_braziliensis_isolate_LbrNSL.rRNA.04_18S_ribosomal_RNA,_partial_sequence/1-2205
GATCTGGTTGATTCTGCCAGTAGTCATATGCTTGTTTCAAGGACTTAGCCATGCATGCCTCAGAATCACTGC
ATTTGCAGGAATCTGCGCATGGCTCATTACATCAGACGTAATCTGCCGCAAAAATCTTGCGGTTTCCGCAAA
ATTGGATAACTTGGCGAAACGCCAAGCTAATACATGAACCAACCGGGTGTTCTCCACTCCAGACGGTGGGCA
ACCATCGTCGTGAGACGCCCAGCGAATGAATGACAGTAAAACCAATGCCTTCACTGGCAGTAACACCCAGCA
GTGTTGACTCAATTCATTCCGTGCGAAAGCCGGCTTGTTCCGGCGTCTTTTGACGAACAACTGCCCTATCAG
CTGGTGATGGCCGTGTAGTGGACTGCCATGGCGTTGACGGGAGCGGGGGATTAGGGTTCGATTCCGGAGAGG
GAGCCTGAGAAATAGCTACCACTTCTACGGAGGGCAGCAGGCGCGCAAATTGCCCAATGTCAAAACAAAACG
ATGAGGCAGCGAAAAGAAATAGAGTTGTCAGTCCATTTGGATTGTCATTTCAATGGGGGATATTTAAACCCA
TCCAATATCGAGTAACAATTGGAGGACAAGTCTGGTGCCAGCACCCGCGGTAATTCCAGCTCCAAAAGCGTA
TATTAATGCTGTTGCTGTTAAAGGGTTCGTAGTTGAACTGTGGGCTGTGCAGGTTTGTCCCTGGTCGTCCCG
TCCATGTCGGATTTGGTGACCCAGGCCCTTGCAGCCCGTGAACATTCAAAGAAACAAGAAACACGGGAGTGG
TTCCTTTCCTGATTTACGCATGTCATGCATGCCAGGGGGCGTCCGTGATTTTTTACTGTGACTAAAGAAGCG
TGACTAAAGCAGTCATTCGACTTGAATTAGAAAGCATGGGATAACAAAGGAGCAGCCTCTAGGCTACCGTTT
CGGCTTTTGTTGGTTTTAAAGGTCTATTGGAGATTATGGAGCTGTGCGACAAGCGCTCTCCCATCGCAACTT
CGGTTCGGTGTGTGGCGCCTTTGGAGGGGTTTAGTGCGTCCGGTGCGGGCTCCGGTTCGTCCGGCCGTAACG
CCTTTTCAACTCACGGCCTCTAGGAATGAAGGAGGGTAGTTCGGGGGAGAACGTACTGGGGCGTCAGAGGTG
AAATTCTTAGACCGCACCAAGACGAACTACAGCGAAGGCATTCTTCAAGGATACCTTCCTCAATCAAGAACC
AAAGTGTGGAGATCGAAGATGATTAGAGACCATTGTAGTCCACACTGCAAACGATGACACCCATGAATTGGG
GATCTTATGGGCCGGCCTGCGGCAGGGTTTACCCTGTGTCAGCACCGCGCCCGCTTTTACCAACTTACGTAT
CTTTTCTATTCGGCCTTTACCGGCCACCCACGGGAATATCCTCAGCACGTTTTCTGTTTTTTCACGCGAAAG
CTTTGAGGTTACAGTCTCAGGGGGGAGTACGTTCGCAAGAGTGAAACTTAAAGAAATTGACGGAATGGCACC
ACAAGACGTGGAGCGTGCGGTTTAATTTGACCCAACACGGGGAACTTTACCAGATCCGGACAGGATGAGGAT
TGACAGATTGAGTGTTCTTTCTCGATTCCCTGAATGGTGGTGCATGGCCGCTTTTGGTCGGTGGAGTGATTT
GTTTGGTTGATTCCGTCAACGGACGAGATCCAAGCTGCCCAGTAGAATTCAGAATTGTCCATAGGATAGCAA
ACTCATCGGCGGGTTTTACCCAACGGTGGGCCGCATTCGGTCGAATTCTTCTCTGCGGGATTCCTTTGTAAT
TGCACAAGGTGAAATTTTGGGCAACAGCAGGTCTGTGATGCTCCTCAATGTTCTGGGCGACACGCGCACTAC
AATGTCAGTGAGAACAAGAAAAACGACTTTTGTCGAACCTACTTGATCAAAAGAGTGGGGAAACCCCGGAAT
CACATAGACCCACTTGGGACCGAGGATTGCAATTATTGGTCGCGCAACGAGGAATGTCTCGTAGGCGCAGCT
CATCAAACTGTGCCGATTACGTCCCTGCCATTTGTACACACCGCCCGTCGTTGTTTCCGATGATGGTGCAAT
ACAGGTGATCGGACAGGCGGTGTTTTATCCGCCCGAAAGTTCACCGATATTTCTTCAATAGAGGAAGCAAAA
GTCGTAACAAGGTAGCTGTAGGTGAACCTGCAGCTGGATCATTTT------
>JX030189.1_Leishmania_braziliensis_isolate_LbrNSL.rRNA.03_18S_ribosomal_RNA,_partial_sequence/1-2205
GATCTGGTTGATTCTGCCAGTAGTCATATGCTTGTTTCAAGGACTTAGCCATGCATGCCTCAGAATCACTGC
ATTTGCAGGAATCTGCGCATGGCTCATTACATCAGACGTAATCTGCCGCAAAAATCTTGCGGTTTCCGCAAA
ATTGGATAACTTGGCGAAACGCCAAGCTAATACATGAACCAACCGGGTGTTCTCCACTCCAGACGGTGGGCA
ACCATCGTCGTGAGACGCCCAGCGAATGAATGACAGTAAAACCAATGCCTTCACTGGCAGTAACACCCAGCA
GTGTTGACTCAATTCATTCCGTGCGAAAGCCGGCTTGTTCCGGCGTCTTTTGACGAACAACTGCCCTATCAG
CTGGTGATGGCCGTGTAGTGGACTGCCATGGCGTTGACGGGAGCGGGGGATTAGGGTTCGATTCCGGAGAGG
GAGCCTGAGAAATAGCTACCACTTCTACGGAGGGCAGCAGGCGCGCAAATTGCCCAATGTCAAAACAAAACG
ATGAGGCAGCGAAAAGAAATAGAGTTGTCAGTCCATTTGGATTGTCATTTCAATGGGGGATATTTAAACCCA
TCCAATATCGAGTAACAATTGGAGGACAAGTCTGGTGCCAGCACCCGCGGTAATTCCAGCTCCAAAAGCGTA
TATTAATGCTGTTGCTGTTAAAGGGTTCGTAGTTGAACTGTGGGCTGTGCAGGTTTGTCCCTGGTCGTCCCG
TCCATGTCGGATTTGGTGACCCAGGCCCTTGCAGCCCGTGAACATTCAAAGAAACAAGAAACACGGGAGTGG
TTCCTTTCCTGATTTACGCATGTCATGCATGCCAGGGGGCGTCCGTGATTTTTTACTGTGACTAAAGAAGCG
TGACTAAAGCAGTCATTCGACTTGAATTAGAAAGCATGGGATAACAAAGGAGCAGCCTCTAGGCTACCGTTT
CGGCTTTTGTTGGTTTTAAAGGTCTATTGGAGATTATGGAGCTGTGCGACAAGCGCTCTCCCATCGCAACTT
CGGTTCGGTGTGTGGCGCCTTTGGAGGGGTTTAGTGCGTCCGGTGCGGGCTCCGGTTCGTCCGGCCGTAACG
CCTTTTCAACTCACGGCCTCTAGGAATGAAGGAGGGTAGTTCGGGGGAGAACGTACTGGGGCGTCAGAGGTG
AAATTCTTAGACCGCACCAAGACGAACTACAGCGAAGGCATTCTTCAAGGATACCTTCCTCAATCAAGAACC
AAAGTGTGGAGATCGAAGATGATTAGAGACCATTGTAGTCCACACTGCAAACGATGACACCCATGAATTGGG
GATCTTATGGGCCGGCCTGCGGCAGGGTTTACCCTGTGTCAGCACCGCGCCCGCTTTTACCAACTTACGTAT
CTTTTCTATTCGGCCTTTACCGGCCACCCACGGGAATATCCTCAGCACGTTTTCTGTTTTTTCACGCGAAAG
CTTTGAGGTTACAGTCTCAGGGGGGAGTACGTTCGCAAGAGTGAAACTTAAAGAAATTGACGGAATGGCACC
ACAAGACGTGGAGCGTGCGGTTTAATTTGACCCAACACGGGGAACTTTACCAGATCCGGACAGGATGAGGAT
TGACAGATTGAGTGTTCTTTCTCGATTCCCTGAATGGTGGTGCATGGCCGCTTTTGGTCGGTGGAGTGATTT
GTTTGGTTGATTCCGTCAACGGACGAGATCCAAGCTGCCCAGTAGAATTCAGAATTGTCCATAGGATAGCAA
ACTCATCGGCGGGTTTTACCCAACGGTGGGCCGCATTCGGTCGAATTCTTCTCTGCGGGATTCCTTTGTAAT
TGCACAAGGTGAAATTTTGGGCAACAGCAGGTCTGTGATGCTCCTCAATGTTCTGGGCGACACGCGCACTAC
AATGTCAGTGAGAACAAGAAAAACGACTTTTGTCGAACCTACTTGATCAAAAGAGTGGGGAAACCCCGGAAT
CACATAGACCCACTTGGGACCGAGGATTGCAATTATTGGTCGCGCAACGAGGAATGTCTCGTAGGCGCAGCT
CATCAAACTGTGCCGATTACGTCCCTGCCATTTGTACACACCGCCCGTCGTTGTTTCCGATGATGGTGCAAT
ACAGGTGATCGGACAGGCGGTGTTTTATCCGCCCGAAAGTTCACCGATATTTCTTCAATAGAGGAAGCAAAA
GTCGTAACAAGGTAGCTGTAGGTGAACCTGCAGCTGGATCATTTT------
>JX030188.1_Leishmania_braziliensis_isolate_LbrNSL.rRNA.02_18S_ribosomal_RNA,_partial_sequence/1-2205
GATCTGGTTGATTCTGCCAGTAGTCATATGCTTGTTTCAAGGACTTAGCCATGCATGCCTCAGAATCACTGC
ATTTGCAGGAATCTGCGCATGGCTCATTACATCAGACGTAATCTGCCGCAAAAATCTTGCGGTTTCCGCAAA
ATTGGATAACTTGGCGAAACGCCAAGCTAATACATGAACCAACCGGGTGTTCTCCACTCCAGACGGTGGGCA
ACCATCGTCGTGAGACGCCCAGCGAATGAATGACAGTAAAACCAATGCCTTCACTGGCAGTAACACCCAGCA
GTGTTGACTCAATTCATTCCGTGCGAAAGCCGGCTTGTTCCGGCGTCTTTTGACGAACAACTGCCCTATCAG
CTGGTGATGGCCGTGTAGTGGACTGCCATGGCGTTGACGGGAGCGGGGGATTAGGGTTCGATTCCGGAGAGG
GAGCCTGAGAAATAGCTACCACTTCTACGGAGGGCAGCAGGCGCGCAAATTGCCCAATGTCAAAACAAAACG
ATGAGGCAGCGAAAAGAAATAGAGTTGTCAGTCCATTTGGATTGTCATTTCAATGGGGGATATTTAAACCCA
TCCAATATCGAGTAACAATTGGAGGACAAGTCTGGTGCCAGCACCCGCGGTAATTCCAGCTCCAAAAGCGTA
TATTAATGCTGTTGCTGTTAAAGGGTTCGTAGTTGAACTGTGGGCTGTGCAGGTTTGTCCCTGGTCGTCCCG
TCCATGTCGGATTTGGTGACCCAGGCCCTTGCAGCCCGTGAACATTCAAAGAAACAAGAAACACGGGAGTGG
TTCCTTTCCTGATTTACGCATGTCATGCATGCCAGGGGGCGTCCGTGATTTTTTACTGTGACTAAAGAAGCG
TGACTAAAGCAGTCATTCGACTTGAATTAGAAAGCATGGGATAACAAAGGAGCAGCCTCTAGGCTACCGTTT
CGGCTTTTGTTGGTTTTAAAGGTCTATTGGAGATTATGGAGCTGTGCGACAAGCGCTCTCCCATCGCAACTT
CGGTTCGGTGTGTGGCGCCTTTGGAGGGGTTTAGTGCGTCCGGTGCGGGCTCCGGTTCGTCCGGCCGTAACG
CCTTTTCAACTCACGGCCTCTAGGAATGAAGGAGGGTAGTTCGGGGGAGAACGTACTGGGGCGTCAGAGGTG
AAATTCTTAGACCGCACCAAGACGAACTACAGCGAAGGCATTCTTCAAGGATACCTTCCTCAATCAAGAACC
AAAGTGTGGAGATCGAAGATGATTAGAGACCATTGTAGTCCACACTGCAAACGATGACACCCATGAATTGGG
GATCTTATGGGCCGGCCTGCGGCAGGGTTTACCCTGTGTCAGCACCGCGCCCGCTTTTACCAACTTACGTAT
CTTTTCTATTCGGCCTTTACCGGCCACCCACGGGAATATCCTCAGCACGTTTTCTGTTTTTTCACGCGAAAG
CTTTGAGGTTACAGTCTCAGGGGGGAGTACGTTCGCAAGAGTGAAACTTAAAGAAATTGACGGAATGGCACC
ACAAGACGTGGAGCGTGCGGTTTAATTTGACCCAACACGGGGAACTTTACCAGATCCGGACAGGATGAGGAT
TGACAGATTGAGTGTTCTTTCTCGATTCCCTGAATGGTGGTGCATGGCCGCTTTTGGTCGGTGGAGTGATTT
GTTTGGTTGATTCCGTCAACGGACGAGATCCAAGCTGCCCAGTAGAATTCAGAATTGTCCATAGGATAGCAA
ACTCATCGGCGGGTTTTACCCAACGGTGGGCCGCATTCGGTCGAATTCTTCTCTGCGGGATTCCTTTGTAAT
TGCACAAGGTGAAATTTTGGGCAACAGCAGGTCTGTGATGCTCCTCAATGTTCTGGGCGACACGCGCACTAC
AATGTCAGTGAGAACAAGAAAAACGACTTTTGTCGAACCTACTTGATCAAAAGAGTGGGGAAACCCCGGAAT
CACATAGACCCACTTGGGACCGAGGATTGCAATTATTGGTCGCGCAACGAGGAATGTCTCGTAGGCGCAGCT
CATCAAACTGTGCCGATTACGTCCCTGCCATTTGTACACACCGCCCGTCGTTGTTTCCGATGATGGTGCAAT
ACAGGTGATCGGACAGGCGGTGTTTTATCCGCCCGAAAGTTCACCGATATTTCTTCAATAGAGGAAGCAAAA
GTCGTAACAAGGTAGCTGTAGGTGAACCTGCAGCTGGATCATTTT------
>JX030187.1_Leishmania_braziliensis_isolate_LbrNSL.rRNA.01_18S_ribosomal_RNA,_partial_sequence/1-2205
GATCTGGTTGATTCTGCCAGTAGTCATATGCTTGTTTCAAGGACTTAGCCATGCATGCCTCAGAATCACTGC
ATTTGCAGGAATCTGCGCATGGCTCATTACATCAGACGTAATCTGCCGCAAAAATCTTGCGGTTTCCGCAAA
ATTGGATAACTTGGCGAAACGCCAAGCTAATACATGAACCAACCGGGTGTTCTCCACTCCAGACGGTGGGCA
ACCATCGTCGTGAGACGCCCAGCGAATGAATGACAGTAAAACCAATGCCTTCACTGGCAGTAACACCCAGCA
GTGTTGACTCAATTCATTCCGTGCGAAAGCCGGCTTGTTCCGGCGTCTTTTGACGAACAACTGCCCTATCAG
CTGGTGATGGCCGTGTAGTGGACTGCCATGGCGTTGACGGGAGCGGGGGATTAGGGTTCGATTCCGGAGAGG
GAGCCTGAGAAATAGCTACCACTTCTACGGAGGGCAGCAGGCGCGCAAATTGCCCAATGTCAAAACAAAACG
ATGAGGCAGCGAAAAGAAATAGAGTTGTCAGTCCATTTGGATTGTCATTTCAATGGGGGATATTTAAACCCA
TCCAATATCGAGTAACAATTGGAGGACAAGTCTGGTGCCAGCACCCGCGGTAATTCCAGCTCCAAAAGCGTA
TATTAATGCTGTTGCTGTTAAAGGGTTCGTAGTTGAACTGTGGGCTGTGCAGGTTTGTCCCTGGTCGTCCCG
TCCATGTCGGATTTGGTGACCCAGGCCCTTGCAGCCCGTGAACATTCAAAGAAACAAGAAACACGGGAGTGG
TTCCTTTCCTGATTTACGCATGTCATGCATGCCAGGGGGCGTCCGTGATTTTTTACTGTGACTAAAGAAGCG
TGACTAAAGCAGTCATTCGACTTGAATTAGAAAGCATGGGATAACAAAGGAGCAGCCTCTAGGCTACCGTTT
CGGCTTTTGTTGGTTTTAAAGGTCTATTGGAGATTATGGAGCTGTGCGACAAGCGCTCTCCCATCGCAACTT
CGGTTCGGTGTGTGGCGCCTTTGGAGGGGTTTAGTGCGTCCGGTGCGGGCTCCGGTTCGTCCGGCCGTAACG
CCTTTTCAACTCACGGCCTCTAGGAATGAAGGAGGGTAGTTCGGGGGAGAACGTACTGGGGCGTCAGAGGTG
AAATTCTTAGACCGCACCAAGACGAACTACAGCGAAGGCATTCTTCAAGGATACCTTCCTCAATCAAGAACC
AAAGTGTGGAGATCGAAGATGATTAGAGACCATTGTAGTCCACACTGCAAACGATGACACCCATGAATTGGG
GATCTTATGGGCCGGCCTGCGGCAGGGTTTACCCTGTGTCAGCACCGCGCCCGCTTTTACCAACTTACGTAT
CTTTTCTATTCGGCCTTTACCGGCCACCCACGGGAATATCCTCAGCACGTTTTCTGTTTTTTCACGCGAAAG
CTTTGAGGTTACAGTCTCAGGGGGGAGTACGTTCGCAAGAGTGAAACTTAAAGAAATTGACGGAATGGCACC
ACAAGACGTGGAGCGTGCGGTTTAATTTGACCCAACACGGGGAACTTTACCAGATCCGGACAGGATGAGGAT
TGACAGATTGAGTGTTCTTTCTCGATTCCCTGAATGGTGGTGCATGGCCGCTTTTGGTCGGTGGAGTGATTT
GTTTGGTTGATTCCGTCAACGGACGAGATCCAAGCTGCCCAGTAGAATTCAGAATTGTCCATAGGATAGCAA
ACTCATCGGCGGGTTTTACCCAACGGTGGGCCGCATTCGGTCGAATTCTTCTCTGCGGGATTCCTTTGTAAT
TGCACAAGGTGAAATTTTGGGCAACAGCAGGTCTGTGATGCTCCTCAATGTTCTGGGCGACACGCGCACTAC
AATGTCAGTGAGAACAAGAAAAACGACTTTTGTCGAACCTACTTGATCAAAAGAGTGGGGAAACCCCGGAAT
CACATAGACCCACTTGGGACCGAGGATTGCAATTATTGGTCGCGCAACGAGGAATGTCTCGTAGGCGCAGCT
CATCAAACTGTGCCGATTACGTCCCTGCCATTTGTACACACCGCCCGTCGTTGTTTCCGATGATGGTGCAAT
ACAGGTGATCGGACAGGCGGTGTTTTATCCGCCCGAAAGTTCACCGATATTTCTTCAATAGAGGAAGCAAAA
GTCGTAACAAGGTAGCTGTAGGTGAACCTGCAGCTGGATCATTTT------
>JX030140.1_Leishmania_braziliensis_isolate_LbrET.rRNA.06_18S_ribosomal_RNA,_partial_sequence/1-2205
GATCTGGTTGATTCTGCCAGTAGTCATATGCTTGTTTCAAGGACTTAGCCATGCATGCCTCAGAATCACTGC
ATTTGCAGGAATCTGCGCATGGCTCATTACATCAGACGTAATCTGCCGCAAAAATCTTGCGGTTTCCGCAAA
ATTGGATAACTTGGCGAAACGCCAAGCTAATACATGAACCAACCGGGTGTTCTCCACTCCAGACGGTGGGCA
ACCATCGTCGTGAGACGCCCAGCGAATGAATGACAGTAAAACCAATGCCTTCACTGGCAGTAACACCCAGCA
GTGTTGACTCAATTCATTCCGTGCGAAAGCCGGCTTGTTCCGGCGTCTTTTGACGAACAACTGCCCTATCAG
CTGGTGATGGCCGTGTAGTGGACTGCCATGGCGTTGACGGGAGCGGGGGATTAGGGTTCGATTCCGGAGAGG
GAGCCTGAGAAATAGCTACCACTTCTACGGAGGGCAGCAGGCGCGCAAATTGCCCAATGTCAAAACAAAACG
ATGAGGCAGCGAAAAGAAATAGAGTTGTCAGTCCATTTGGATTGTCATTTCAATGGGGGATATTTAAACCCA
TCCAATATCGAGTAACAATTGGAGGACAAGTCTGGTGCCAGCACCCGCGGTAATTCCAGCTCCAAAAGCGTA
TATTAATGCTGTTGCTGTTAAAGGGTTCGTAGTTGAACTGTGGGCTGTGCAGGTTTGTCCCTGGTCGTCCCG
TCCATGTCGGATTTGGTGACCCAGGCCCTTGCAGCCCGTGAACATTCAAAGAAACAAGAAACACGGGAGTGG
TTCCTTTCCTGATTTACGCATGTCATGCATGCCAGGGGGCGTCCGTGATTTTTTACTGTGACTAAAGAAGCG
TGACTAAAGCAGTCATTCGACTTGAATTAGAAAGCATGGGATAACAAAGGAGCAGCCTCTAGGCTACCGTTT
CGGCTTTTGTTGGTTTTAAAGGTCTATTGGAGATTATGGAGCTGTGCGACAAGCGCTCTCCCATCGCAACTT
CGGTTCGGTGTGTGGCGCCTTTGGAGGGGTTTAGTGCGTCCGGTGCGGGCTCCGGTTCGTCCGGCCGTAACG
CCTTTTCAACTCACGGCCTCTAGGAATGAAGGAGGGTAGTTCGGGGGAGAACGTACTGGGGCGTCAGAGGTG
AAATTCTTAGACCGCACCAAGACGAACTACAGCGAAGGCATTCTTCAAGGATACCTTCCTCAATCAAGAACC
AAAGTGTGGAGATCGAAGATGATTAGAGACCATTGTAGTCCACACTGCAAACGATGACACCCATGAATTGGG
GATCTTATGGGCCGGCCTGCGGCAGGGTTTACCCTGTGTCAGCACCGCGCCCGCTTTTACCAACTTACGTAT
CTTTTCTATTCGGCCTTTACCGGCCACCCACGGGAATATCCTCAGCACGTTTTCTGTTTTTTCACGCGAAAG
CTTTGAGGTTACAGTCTCAGGGGGGAGTACGTTCGCAAGAGTGAAACTTAAAGAAATTGACGGAATGGCACC
ACAAGACGTGGAGCGTGCGGTTTAATTTGACCCAACACGGGGAACTTTACCAGATCCGGACAGGATGAGGAT
TGACAGATTGAGTGTTCTTTCTCGATTCCCTGAATGGTGGTGCATGGCCGCTTTTGGTCGGTGGAGTGATTT
GTTTGGTTGATTCCGTCAACGGACGAGATCCAAGCTGCCCAGTAGAATTCAGAATTGTCCATAGGATAGCAA
ACTCATCGGCGGGTTTTACCCAACGGTGGGCCGCATTCGGTCGAATTCTTCTCTGCGGGATTCCTTTGTAAT
TGCACAAGGTGAAATTTTGGGCAACAGCAGGTCTGTGATGCTCCTCAATGTTCTGGGCGACACGCGCACTAC
AATGTCAGTGAGAACAAGAAAAACGACTTTTGTCGAACCTACTTGATCAAAAGAGTGGGGAAACCCCGGAAT
CACATAGACCCACTTGGGACCGAGGATTGCAATTATTGGTCGCGCAACGAGGAATGTCTCGTAGGCGCAGCT
CATCAAACTGTGCCGATTACGTCCCTGCCATTTGTACACACCGCCCGTCGTTGTTTCCGATGATGGTGCAAT
ACAGGTGATCGGACAGGCGGTGTTTTATCCGCCCGAAAGTTCACCGATATTTCTTCAATAGAGGAAGCAAAA
GTCGTAACAAGGTAGCTGTAGGTGAACCTGCAGCTGGATCATTTT------
>JX030139.1_Leishmania_braziliensis_isolate_LbrET.rRNA.05_18S_ribosomal_RNA,_partial_sequence/1-2205
GATCTGGTTGATTCTGCCAGTAGTCATATGCTTGTTTCAAGGACTTAGCCATGCATGCCTCAGAATCACTGC
ATTTGCAGGAATCTGCGCATGGCTCATTACATCAGACGTAATCTGCCGCAAAAATCTTGCGGTTTCCGCAAA
ATTGGATAACTTGGCGAAACGCCAAGCTAATACATGAACCAACCGGGTGTTCTCCACTCCAGACGGTGGGCA
ACCATCGTCGTGAGACGCCCAGCGAATGAATGACAGTAAAACCAATGCCTTCACTGGCAGTAACACCCAGCA
GTGTTGACTCAATTCATTCCGTGCGAAAGCCGGCTTGTTCCGGCGTCTTTTGACGAACAACTGCCCTATCAG
CTGGTGATGGCCGTGTAGTGGACTGCCATGGCGTTGACGGGAGCGGGGGATTAGGGTTCGATTCCGGAGAGG
GAGCCTGAGAAATAGCTACCACTTCTACGGAGGGCAGCAGGCGCGCAAATTGCCCAATGTCAAAACAAAACG
ATGAGGCAGCGAAAAGAAATAGAGTTGTCAGTCCATTTGGATTGTCATTTCAATGGGGGATATTTAAACCCA
TCCAATATCGAGTAACAATTGGAGGACAAGTCTGGTGCCAGCACCCGCGGTAATTCCAGCTCCAAAAGCGTA
TATTAATGCTGTTGCTGTTAAAGGGTTCGTAGTTGAACTGTGGGCTGTGCAGGTTTGTCCCTGGTCGTCCCG
TCCATGTCGGATTTGGTGACCCAGGCCCTTGCAGCCCGTGAACATTCAAAGAAACAAGAAACACGGGAGTGG
TTCCTTTCCTGATTTACGCATGTCATGCATGCCAGGGGGCGTCCGTGATTTTTTACTGTGACTAAAGAAGCG
TGACTAAAGCAGTCATTCGACTTGAATTAGAAAGCATGGGATAACAAAGGAGCAGCCTCTAGGCTACCGTTT
CGGCTTTTGTTGGTTTTAAAGGTCTATTGGAGATTATGGAGCTGTGCGACAAGCGCTCTCCCATCGCAACTT
CGGTTCGGTGTGTGGCGCCTTTGGAGGGGTTTAGTGCGTCCGGTGCGGGCTCCGGTTCGTCCGGCCGTAACG
CCTTTTCAACTCACGGCCTCTAGGAATGAAGGAGGGTAGTTCGGGGGAGAACGTACTGGGGCGTCAGAGGTG
AAATTCTTAGACCGCACCAAGACGAACTACAGCGAAGGCATTCTTCAAGGATACCTTCCTCAATCAAGAACC
AAAGTGTGGAGATCGAAGATGATTAGAGACCATTGTAGTCCACACTGCAAACGATGACACCCATGAATTGGG
GATCTTATGGGCCGGCCTGCGGCAGGGTTTACCCTGTGTCAGCACCGCGCCCGCTTTTACCAACTTACGTAT
CTTTTCTATTCGGCCTTTACCGGCCACCCACGGGAATATCCTCAGCACGTTTTCTGTTTTTTCACGCGAAAG
CTTTGAGGTTACAGTCTCAGGGGGGAGTACGTTCGCAAGAGTGAAACTTAAAGAAATTGACGGAATGGCACC
ACAAGACGTGGAGCGTGCGGTTTAATTTGACCCAACACGGGGAACTTTACCAGATCCGGACAGGATGAGGAT
TGACAGATTGAGTGTTCTTTCTCGATTCCCTGAATGGTGGTGCATGGCCGCTTTTGGTCGGTGGAGTGATTT
GTTTGGTTGATTCCGTCAACGGACGAGATCCAAGCTGCCCAGTAGAATTCAGAATTGTCCATAGGATAGCAA
ACTCATCGGCGGGTTTTACCCAACGGTGGGCCGCATTCGGTCGAATTCTTCTCTGCGGGATTCCTTTGTAAT
TGCACAAGGTGAAATTTTGGGCAACAGCAGGTCTGTGATGCTCCTCAATGTTCTGGGCGACACGCGCACTAC
AATGTCAGTGAGAACAAGAAAAACGACTTTTGTCGAACCTACTTGATCAAAAGAGTGGGGAAACCCCGGAAT
CACATAGACCCACTTGGGACCGAGGATTGCAATTATTGGTCGCGCAACGAGGAATGTCTCGTAGGCGCAGCT
CATCAAACTGTGCCGATTACGTCCCTGCCATTTGTACACACCGCCCGTCGTTGTTTCCGATGATGGTGCAAT
ACAGGTGATCGGACAGGCGGTGTTTTATCCGCCCGAAAGTTCACCGATATTTCTTCAATAGAGGAAGCAAAA
GTCGTAACAAGGTAGCTGTAGGTGAACCTGCAGCTGGATCATTTT------
>JX030138.1_Leishmania_braziliensis_isolate_LbrET.rRNA.04_18S_ribosomal_RNA,_partial_sequence/1-2205
GATCTGGTTGATTCTGCCAGTAGTCATATGCTTGTTTCAAGGACTTAGCCATGCATGCCTCAGAATCACTGC
ATTTGCAGGAATCTGCGCATGGCTCATTACATCAGACGTAATCTGCCGCAAAAATCTTGCGGTTTCCGCAAA
ATTGGATAACTTGGCGAAACGCCAAGCTAATACATGAACCAACCGGGTGTTCTCCACTCCAGACGGTGGGCA
ACCATCGTCGTGAGACGCCCAGCGAATGAATGACAGTAAAACCAATGCCTTCACTGGCAGTAACACCCAGCA
GTGTTGACTCAATTCATTCCGTGCGAAAGCCGGCTTGTTCCGGCGTCTTTTGACGAACAACTGCCCTATCAG
CTGGTGATGGCCGTGTAGTGGACTGCCATGGCGTTGACGGGAGCGGGGGATTAGGGTTCGATTCCGGAGAGG
GAGCCTGAGAAATAGCTACCACTTCTACGGAGGGCAGCAGGCGCGCAAATTGCCCAATGTCAAAACAAAACG
ATGAGGCAGCGAAAAGAAATAGAGTTGTCAGTCCATTTGGATTGTCATTTCAATGGGGGATATTTAAACCCA
TCCAATATCGAGTAACAATTGGAGGACAAGTCTGGTGCCAGCACCCGCGGTAATTCCAGCTCCAAAAGCGTA
TATTAATGCTGTTGCTGTTAAAGGGTTCGTAGTTGAACTGTGGGCTGTGCAGGTTTGTCCCTGGTCGTCCCG
TCCATGTCGGATTTGGTGACCCAGGCCCTTGCAGCCCGTGAACATTCAAAGAAACAAGAAACACGGGAGTGG
TTCCTTTCCTGATTTACGCATGTCATGCATGCCAGGGGGCGTCCGTGATTTTTTACTGTGACTAAAGAAGCG
TGACTAAAGCAGTCATTCGACTTGAATTAGAAAGCATGGGATAACAAAGGAGCAGCCTCTAGGCTACCGTTT
CGGCTTTTGTTGGTTTTAAAGGTCTATTGGAGATTATGGAGCTGTGCGACAAGCGCTCTCCCATCGCAACTT
CGGTTCGGTGTGTGGCGCCTTTGGAGGGGTTTAGTGCGTCCGGTGCGGGCTCCGGTTCGTCCGGCCGTAACG
CCTTTTCAACTCACGGCCTCTAGGAATGAAGGAGGGTAGTTCGGGGGAGAACGTACTGGGGCGTCAGAGGTG
AAATTCTTAGACCGCACCAAGACGAACTACAGCGAAGGCATTCTTCAAGGATACCTTCCTCAATCAAGAACC
AAAGTGTGGAGATCGAAGATGATTAGAGACCATTGTAGTCCACACTGCAAACGATGACACCCATGAATTGGG
GATCTTATGGGCCGGCCTGCGGCAGGGTTTACCCTGTGTCAGCACCGCGCCCGCTTTTACCAACTTACGTAT
CTTTTCTATTCGGCCTTTACCGGCCACCCACGGGAATATCCTCAGCACGTTTTCTGTTTTTTCACGCGAAAG
CTTTGAGGTTACAGTCTCAGGGGGGAGTACGTTCGCAAGAGTGAAACTTAAAGAAATTGACGGAATGGCACC
ACAAGACGTGGAGCGTGCGGTTTAATTTGACCCAACACGGGGAACTTTACCAGATCCGGACAGGATGAGGAT
TGACAGATTGAGTGTTCTTTCTCGATTCCCTGAATGGTGGTGCATGGCCGCTTTTGGTCGGTGGAGTGATTT
GTTTGGTTGATTCCGTCAACGGACGAGATCCAAGCTGCCCAGTAGAATTCAGAATTGTCCATAGGATAGCAA
ACTCATCGGCGGGTTTTACCCAACGGTGGGCCGCATTCGGTCGAATTCTTCTCTGCGGGATTCCTTTGTAAT
TGCACAAGGTGAAATTTTGGGCAACAGCAGGTCTGTGATGCTCCTCAATGTTCTGGGCGACACGCGCACTAC
AATGTCAGTGAGAACAAGAAAAACGACTTTTGTCGAACCTACTTGATCAAAAGAGTGGGGAAACCCCGGAAT
CACATAGACCCACTTGGGACCGAGGATTGCAATTATTGGTCGCGCAACGAGGAATGTCTCGTAGGCGCAGCT
CATCAAACTGTGCCGATTACGTCCCTGCCATTTGTACACACCGCCCGTCGTTGTTTCCGATGATGGTGCAAT
ACAGGTGATCGGACAGGCGGTGTTTTATCCGCCCGAAAGTTCACCGATATTTCTTCAATAGAGGAAGCAAAA
GTCGTAACAAGGTAGCTGTAGGTGAACCTGCAGCTGGATCATTTT------
>JX030137.1_Leishmania_braziliensis_isolate_LbrET.rRNA.03_18S_ribosomal_RNA,_partial_sequence/1-2205
GATCTGGTTGATTCTGCCAGTAGTCATATGCTTGTTTCAAGGACTTAGCCATGCATGCCTCAGAATCACTGC
ATTTGCAGGAATCTGCGCATGGCTCATTACATCAGACGTAATCTGCCGCAAAAATCTTGCGGTTTCCGCAAA
ATTGGATAACTTGGCGAAACGCCAAGCTAATACATGAACCAACCGGGTGTTCTCCACTCCAGACGGTGGGCA
ACCATCGTCGTGAGACGCCCAGCGAATGAATGACAGTAAAACCAATGCCTTCACTGGCAGTAACACCCAGCA
GTGTTGACTCAATTCATTCCGTGCGAAAGCCGGCTTGTTCCGGCGTCTTTTGACGAACAACTGCCCTATCAG
CTGGTGATGGCCGTGTAGTGGACTGCCATGGCGTTGACGGGAGCGGGGGATTAGGGTTCGATTCCGGAGAGG
GAGCCTGAGAAATAGCTACCACTTCTACGGAGGGCAGCAGGCGCGCAAATTGCCCAATGTCAAAACAAAACG
ATGAGGCAGCGAAAAGAAATAGAGTTGTCAGTCCATTTGGATTGTCATTTCAATGGGGGATATTTAAACCCA
TCCAATATCGAGTAACAATTGGAGGACAAGTCTGGTGCCAGCACCCGCGGTAATTCCAGCTCCAAAAGCGTA
TATTAATGCTGTTGCTGTTAAAGGGTTCGTAGTTGAACTGTGGGCTGTGCAGGTTTGTCCCTGGTCGTCCCG
TCCATGTCGGATTTGGTGACCCAGGCCCTTGCAGCCCGTGAACATTCAAAGAAACAAGAAACACGGGAGTGG
TTCCTTTCCTGATTTACGCATGTCATGCATGCCAGGGGGCGTCCGTGATTTTTTACTGTGACTAAAGAAGCG
TGACTAAAGCAGTCATTCGACTTGAATTAGAAAGCATGGGATAACAAAGGAGCAGCCTCTAGGCTACCGTTT
CGGCTTTTGTTGGTTTTAAAGGTCTATTGGAGATTATGGAGCTGTGCGACAAGCGCTCTCCCATCGCAACTT
CGGTTCGGTGTGTGGCGCCTTTGGAGGGGTTTAGTGCGTCCGGTGCGGGCTCCGGTTCGTCCGGCCGTAACG
CCTTTTCAACTCACGGCCTCTAGGAATGAAGGAGGGTAGTTCGGGGGAGAACGTACTGGGGCGTCAGAGGTG
AAATTCTTAGACCGCACCAAGACGAACTACAGCGAAGGCATTCTTCAAGGATACCTTCCTCAATCAAGAACC
AAAGTGTGGAGATCGAAGATGATTAGAGACCATTGTAGTCCACACTGCAAACGATGACACCCATGAATTGGG
GATCTTATGGGCCGGCCTGCGGCAGGGTTTACCCTGTGTCAGCACCGCGCCCGCTTTTACCAACTTACGTAT
CTTTTCTATTCGGCCTTTACCGGCCACCCACGGGAATATCCTCAGCACGTTTTCTGTTTTTTCACGCGAAAG
CTTTGAGGTTACAGTCTCAGGGGGGAGTACGTTCGCAAGAGTGAAACTTAAAGAAATTGACGGAATGGCACC
ACAAGACGTGGAGCGTGCGGTTTAATTTGACCCAACACGGGGAACTTTACCAGATCCGGACAGGATGAGGAT
TGACAGATTGAGTGTTCTTTCTCGATTCCCTGAATGGTGGTGCATGGCCGCTTTTGGTCGGTGGAGTGATTT
GTTTGGTTGATTCCGTCAACGGACGAGATCCAAGCTGCCCAGTAGAATTCAGAATTGTCCATAGGATAGCAA
ACTCATCGGCGGGTTTTACCCAACGGTGGGCCGCATTCGGTCGAATTCTTCTCTGCGGGATTCCTTTGTAAT
TGCACAAGGTGAAATTTTGGGCAACAGCAGGTCTGTGATGCTCCTCAATGTTCTGGGCGACACGCGCACTAC
AATGTCAGTGAGAACAAGAAAAACGACTTTTGTCGAACCTACTTGATCAAAAGAGTGGGGAAACCCCGGAAT
CACATAGACCCACTTGGGACCGAGGATTGCAATTATTGGTCGCGCAACGAGGAATGTCTCGTAGGCGCAGCT
CATCAAACTGTGCCGATTACGTCCCTGCCATTTGTACACACCGCCCGTCGTTGTTTCCGATGATGGTGCAAT
ACAGGTGATCGGACAGGCGGTGTTTTATCCGCCCGAAAGTTCACCGATATTTCTTCAATAGAGGAAGCAAAA
GTCGTAACAAGGTAGCTGTAGGTGAACCTGCAGCTGGATCATTTT------
>JX030136.1_Leishmania_braziliensis_isolate_LbrET.rRNA.02_18S_ribosomal_RNA,_partial_sequence/1-2205
GATCTGGTTGATTCTGCCAGTAGTCATATGCTTGTTTCAAGGACTTAGCCATGCATGCCTCAGAATCACTGC
ATTTGCAGGAATCTGCGCATGGCTCATTACATCAGACGTAATCTGCCGCAAAAATCTTGCGGTTTCCGCAAA
ATTGGATAACTTGGCGAAACGCCAAGCTAATACATGAACCAACCGGGTGTTCTCCACTCCAGACGGTGGGCA
ACCATCGTCGTGAGACGCCCAGCGAATGAATGACAGTAAAACCAATGCCTTCACTGGCAGTAACACCCAGCA
GTGTTGACTCAATTCATTCCGTGCGAAAGCCGGCTTGTTCCGGCGTCTTTTGACGAACAACTGCCCTATCAG
CTGGTGATGGCCGTGTAGTGGACTGCCATGGCGTTGACGGGAGCGGGGGATTAGGGTTCGATTCCGGAGAGG
GAGCCTGAGAAATAGCTACCACTTCTACGGAGGGCAGCAGGCGCGCAAATTGCCCAATGTCAAAACAAAACG
ATGAGGCAGCGAAAAGAAATAGAGTTGTCAGTCCATTTGGATTGTCATTTCAATGGGGGATATTTAAACCCA
TCCAATATCGAGTAACAATTGGAGGACAAGTCTGGTGCCAGCACCCGCGGTAATTCCAGCTCCAAAAGCGTA
TATTAATGCTGTTGCTGTTAAAGGGTTCGTAGTTGAACTGTGGGCTGTGCAGGTTTGTCCCTGGTCGTCCCG
TCCATGTCGGATTTGGTGACCCAGGCCCTTGCAGCCCGTGAACATTCAAAGAAACAAGAAACACGGGAGTGG
TTCCTTTCCTGATTTACGCATGTCATGCATGCCAGGGGGCGTCCGTGATTTTTTACTGTGACTAAAGAAGCG
TGACTAAAGCAGTCATTCGACTTGAATTAGAAAGCATGGGATAACAAAGGAGCAGCCTCTAGGCTACCGTTT
CGGCTTTTGTTGGTTTTAAAGGTCTATTGGAGATTATGGAGCTGTGCGACAAGCGCTCTCCCATCGCAACTT
CGGTTCGGTGTGTGGCGCCTTTGGAGGGGTTTAGTGCGTCCGGTGCGGGCTCCGGTTCGTCCGGCCGTAACG
CCTTTTCAACTCACGGCCTCTAGGAATGAAGGAGGGTAGTTCGGGGGAGAACGTACTGGGGCGTCAGAGGTG
AAATTCTTAGACCGCACCAAGACGAACTACAGCGAAGGCATTCTTCAAGGATACCTTCCTCAATCAAGAACC
AAAGTGTGGAGATCGAAGATGATTAGAGACCATTGTAGTCCACACTGCAAACGATGACACCCATGAATTGGG
GATCTTATGGGCCGGCCTGCGGCAGGGTTTACCCTGTGTCAGCACCGCGCCCGCTTTTACCAACTTACGTAT
CTTTTCTATTCGGCCTTTACCGGCCACCCACGGGAATATCCTCAGCACGTTTTCTGTTTTTTCACGCGAAAG
CTTTGAGGTTACAGTCTCAGGGGGGAGTACGTTCGCAAGAGTGAAACTTAAAGAAATTGACGGAATGGCACC
ACAAGACGTGGAGCGTGCGGTTTAATTTGACCCAACACGGGGAACTTTACCAGATCCGGACAGGATGAGGAT
TGACAGATTGAGTGTTCTTTCTCGATTCCCTGAATGGTGGTGCATGGCCGCTTTTGGTCGGTGGAGTGATTT
GTTTGGTTGATTCCGTCAACGGACGAGATCCAAGCTGCCCAGTAGAATTCAGAATTGTCCATAGGATAGCAA
ACTCATCGGCGGGTTTTACCCAACGGTGGGCCGCATTCGGTCGAATTCTTCTCTGCGGGATTCCTTTGTAAT
TGCACAAGGTGAAATTTTGGGCAACAGCAGGTCTGTGATGCTCCTCAATGTTCTGGGCGACACGCGCACTAC
AATGTCAGTGAGAACAAGAAAAACGACTTTTGTCGAACCTACTTGATCAAAAGAGTGGGGAAACCCCGGAAT
CACATAGACCCACTTGGGACCGAGGATTGCAATTATTGGTCGCGCAACGAGGAATGTCTCGTAGGCGCAGCT
CATCAAACTGTGCCGATTACGTCCCTGCCATTTGTACACACCGCCCGTCGTTGTTTCCGATGATGGTGCAAT
ACAGGTGATCGGACAGGCGGTGTTTTATCCGCCCGAAAGTTCACCGATATTTCTTCAATAGAGGAAGCAAAA
GTCGTAACAAGGTAGCTGTAGGTGAACCTGCAGCTGGATCATTTT------
>JX030135.1_Leishmania_braziliensis_isolate_LbrET.rRNA.01_18S_ribosomal_RNA,_partial_sequence/1-2205
GATCTGGTTGATTCTGCCAGTAGTCATATGCTTGTTTCAAGGACTTAGCCATGCATGCCTCAGAATCACTGC
ATTTGCAGGAATCTGCGCATGGCTCATTACATCAGACGTAATCTGCCGCAAAAATCTTGCGGTTTCCGCAAA
ATTGGATAACTTGGCGAAACGCCAAGCTAATACATGAACCAACCGGGTGTTCTCCACTCCAGACGGTGGGCA
ACCATCGTCGTGAGACGCCCAGCGAATGAATGACAGTAAAACCAATGCCTTCACTGGCAGTAACACCCAGCA
GTGTTGACTCAATTCATTCCGTGCGAAAGCCGGCTTGTTCCGGCGTCTTTTGACGAACAACTGCCCTATCAG
CTGGTGATGGCCGTGTAGTGGACTGCCATGGCGTTGACGGGAGCGGGGGATTAGGGTTCGATTCCGGAGAGG
GAGCCTGAGAAATAGCTACCACTTCTACGGAGGGCAGCAGGCGCGCAAATTGCCCAATGTCAAAACAAAACG
ATGAGGCAGCGAAAAGAAATAGAGTTGTCAGTCCATTTGGATTGTCATTTCAATGGGGGATATTTAAACCCA
TCCAATATCGAGTAACAATTGGAGGACAAGTCTGGTGCCAGCACCCGCGGTAATTCCAGCTCCAAAAGCGTA
TATTAATGCTGTTGCTGTTAAAGGGTTCGTAGTTGAACTGTGGGCTGTGCAGGTTTGTCCCTGGTCGTCCCG
TCCATGTCGGATTTGGTGACCCAGGCCCTTGCAGCCCGTGAACATTCAAAGAAACAAGAAACACGGGAGTGG
TTCCTTTCCTGATTTACGCATGTCATGCATGCCAGGGGGCGTCCGTGATTTTTTACTGTGACTAAAGAAGCG
TGACTAAAGCAGTCATTCGACTTGAATTAGAAAGCATGGGATAACAAAGGAGCAGCCTCTAGGCTACCGTTT
CGGCTTTTGTTGGTTTTAAAGGTCTATTGGAGATTATGGAGCTGTGCGACAAGCGCTCTCCCATCGCAACTT
CGGTTCGGTGTGTGGCGCCTTTGGAGGGGTTTAGTGCGTCCGGTGCGGGCTCCGGTTCGTCCGGCCGTAACG
CCTTTTCAACTCACGGCCTCTAGGAATGAAGGAGGGTAGTTCGGGGGAGAACGTACTGGGGCGTCAGAGGTG
AAATTCTTAGACCGCACCAAGACGAACTACAGCGAAGGCATTCTTCAAGGATACCTTCCTCAATCAAGAACC
AAAGTGTGGAGATCGAAGATGATTAGAGACCATTGTAGTCCACACTGCAAACGATGACACCCATGAATTGGG
GATCTTATGGGCCGGCCTGCGGCAGGGTTTACCCTGTGTCAGCACCGCGCCCGCTTTTACCAACTTACGTAT
CTTTTCTATTCGGCCTTTACCGGCCACCCACGGGAATATCCTCAGCACGTTTTCTGTTTTTTCACGCGAAAG
CTTTGAGGTTACAGTCTCAGGGGGGAGTACGTTCGCAAGAGTGAAACTTAAAGAAATTGACGGAATGGCACC
ACAAGACGTGGAGCGTGCGGTTTAATTTGACCCAACACGGGGAACTTTACCAGATCCGGACAGGATGAGGAT
TGACAGATTGAGTGTTCTTTCTCGATTCCCTGAATGGTGGTGCATGGCCGCTTTTGGTCGGTGGAGTGATTT
GTTTGGTTGATTCCGTCAACGGACGAGATCCAAGCTGCCCAGTAGAATTCAGAATTGTCCATAGGATAGCAA
ACTCATCGGCGGGTTTTACCCAACGGTGGGCCGCATTCGGTCGAATTCTTCTCTGCGGGATTCCTTTGTAAT
TGCACAAGGTGAAATTTTGGGCAACAGCAGGTCTGTGATGCTCCTCAATGTTCTGGGCGACACGCGCACTAC
AATGTCAGTGAGAACAAGAAAAACGACTTTTGTCGAACCTACTTGATCAAAAGAGTGGGGAAACCCCGGAAT
CACATAGACCCACTTGGGACCGAGGATTGCAATTATTGGTCGCGCAACGAGGAATGTCTCGTAGGCGCAGCT
CATCAAACTGTGCCGATTACGTCCCTGCCATTTGTACACACCGCCCGTCGTTGTTTCCGATGATGGTGCAAT
ACAGGTGATCGGACAGGCGGTGTTTTATCCGCCCGAAAGTTCACCGATATTTCTTCAATAGAGGAAGCAAAA
GTCGTAACAAGGTAGCTGTAGGTGAACCTGCAGCTGGATCATTTT------
>JX030088.1_Leishmania_amazonensis_isolate_LaPH8.rRNA.06_18S_ribosomal_RNA,_partial_sequence/1-2205
GATCTGGTTGATTCTGCCAGTAGTCATATGCTTGTTTCAAGGACTTAGCCATGCATGCCTCAGAATCACTGC
ATTTGCAGGAATCTGCGCATGGCTCATTACATCAGACGTAATCTGCCGCAAAAACCTTGCGGTTTCCGCAAA
ATTGGATAACTTGGCGAAACGCCAAGCTAATACATGAACCAACCGGGTGTTCTCCACTCCAGACGGTGGGCA
ACCATCGTCGTGAGACGCCCAGCGAATGAATGACAGTAAAACCAATGCCTTCACTGGCAGTAACACCCAGCA
GTGTTGACTCAATTCATTCCGTGCGAAAGCCGGCTTGTTCCGGCGTCTTTTGACGAACAACTGCCCTATCAG
CTGGTGATGGCCGTGTAGTGGACTGCCATGGCGTTGACGGGAGCGGGGGATTAGGGTTCGATTCCGGAGAGG
GAGCCTGAGAAATAGCTACCACTTCTACGGAGGGCAGCAGGCGCGCAAATTGCCCAATGTCAAAACAAAACG
ATGAGGCAGCGAAAAGAAATAGAGTTGTCAGTCCATTTGGATTGTCATTTCAATGGGGGATATTTAAACCCA
TCCAATATCGAGTAACAATTGGAGGACAAGTCTGGTGCCAGCACCCGCGGTAATTCCAGCTCCAAAAGCGTA
TATTAATGCTGTTGCTGTTAAAGGGTTCGTAGTTGAACTGTGGGCTGTGCAGGTTTGTTCCTGGTCGTCCCG
TCCATGTCGGATTTGGTGACCCAGGCCCTTGCAGCCCGTGAACATTCAAAGAAACAAGAAACACGGGAGTGG
TTCCTTTCCTGATTTACGCATGTCATGCATGCCAGGGGGCGTCCGTGATTTTTTACTGTGACTAAAGAAGCG
TGACTAAAGCAGTCATTTGACTTGAATTAGAAAGCATGGGATAACAAAGGAGCAGCCTCTAGGCTACCGTTT
CGGCTTTTGTTGGTTTTAAAGGTCTATTGGAGATTATGGAGCTGTGCGACAAGTGCTTTCCCATCGCAACTT
CGGTTCGGTGTGTGGCGCCTTTGGAGGGGTTTAGTGCGTCCGGTGCGAGCTCCGGTTCGTCCGGCCGTAACG
CCTTTTCAACTCACGGCCTCTAGGAATGAAGGAGGGTAGTTCGGGGGAGAACGTACTGGGGCGTCAGAGGTG
AAATTCTTAGACCGCACCAAGACGAACTACAGCGAAGGCATTCTTCAAGGATACCTTCCTCAATCAAGAACC
AAAGTGTGGAGATCGAAGATGATTAGAGACCATTGTAGTCCACACTGCAAACGATGACACCCATGAATTGGG
GATCTTATGGGCCGGCCTGCGGCAGGGTTTACCCTGTGTCAGCACCGCGCCCGCTTTTACCAACTTACGTAT
CTTTTCTATTCGGCCTTTACCGGCCACCCACGGGAATATCCTCAGCACGTTTTCTGTTTTTTCACGCGAAAG
CTTTGAGGTTACAGTCTCAGGGGGGAGTACGTTCGCAAGAGTGAAACTTAAAGAAATTGACGGAATGGCACC
ACAAGACGTGGAGCGTGCGGTTTAATTTGACCCAACACGGGGAACTTTACCAGATCCGGACAGGATGAGGAT
TGACAGATTGAGTGTTCTTTCTCGATTCCCTGAATGGTGGTGCATGGCCGCTTTTGGTCGGTGGAGTGATTT
GTTTGGTTGATTCCGTCAACGGACGAGATCCAAGCTGCCCAGTAGAATTCAGAATTGCCCATAGAATAGCAA
ACTCATCGGCGGGTTTTACCCAACGGTGGGCCGCATTCGGTCGAATTCTTCTCTGCGGGATTCCTTTGTAAT
TGCACAAGGTGAAATTTTGGGCAACAGCAGGTCTGTGATGCTCCTCAATGTTCTGGGCGACACGCGCACTAC
AATGTCAGTGAGAACAAGAAAAACGACTTTTGTCGAACCTACTTGATCAAAAGAGTGGGGAAACCCCGGAAT
CACATAGACCCACTTGGGACCGAGGATTGCAATTATTGGTCGCGCAACGAGGAATGTCTCGTAGGCGCAGCT
CATCAAACTGTGCCGATTACGTCCCTGCCATTTGTACACACCGCCCGTCGTTGTTTCCGATGATGGTGCAAT
ACAGGTGATCGGACAGGCGGTGTTTTATCCGCCCGAAAGTTCACCGATATTTCTTCAATAGAGGAAGCAAAA
GTCGTAACAAGGTAGCTGTAGGTGAACCTGCAGCTGGATCATTTT------
>JX030087.1_Leishmania_amazonensis_isolate_LaPH8.rRNA.05_18S_ribosomal_RNA,_partial_sequence/1-2205
GATCTGGTTGATTCTGCCAGTAGTCATATGCTTGTTTCAAGGACTTAGCCATGCATGCCTCAGAATCACTGC
ATTTGCAGGAATCTGCGCATGGCTCATTACATCAGACGTAATCTGCCGCAAAAACCTTGCGGTTTCCGCAAA
ATTGGATAACTTGGCGAAACGCCAAGCTAATACATGAACCAACCGGGTGTTCTCCACTCCAGACGGTGGGCA
ACCATCGTCGTGAGACGCCCAGCGAATGAATGACAGTAAAACCAATGCCTTCACTGGCAGTAACACCCAGCA
GTGTTGACTCAATTCATTCCGTGCGAAAGCCGGCTTGTTCCGGCGTCTTTTGACGAACAACTGCCCTATCAG
CTGGTGATGGCCGTGTAGTGGACTGCCATGGCGTTGACGGGAGCGGGGGATTAGGGTTCGATTCCGGAGAGG
GAGCCTGAGAAATAGCTACCACTTCTACGGAGGGCAGCAGGCGCGCAAATTGCCCAATGTCAAAACAAAACG
ATGAGGCAGCGAAAAGAAATAGAGTTGTCAGTCCATTTGGATTGTCATTTCAATGGGGGATATTTAAACCCA
TCCAATATCGAGTAACAATTGGAGGACAAGTCTGGTGCCAGCACCCGCGGTAATTCCAGCTCCAAAAGCGTA
TATTAATGCTGTTGCTGTTAAAGGGTTCGTAGTTGAACTGTGGGCTGTGCAGGTTTGTTCCTGGTCGTCCCG
TCCATGTCGGATTTGGTGACCCAGGCCCTTGCAGCCCGTGAACATTCAAAGAAACAAGAAACACGGGAGTGG
TTCCTTTCCTGATTTACGCATGTCATGCATGCCAGGGGGCGTCCGTGATTTTTTACTGTGACTAAAGAAGCG
TGACTAAAGCAGTCATTTGACTTGAATTAGAAAGCATGGGATAACAAAGGAGCAGCCTCTAGGCTACCGTTT
CGGCTTTTGTTGGTTTTAAAGGTCTATTGGAGATTATGGAGCTGTGCGACAAGTGCTTTCCCATCGCAACTT
CGGTTCGGTGTGTGGCGCCTTTGGAGGGGTTTAGTGCGTCCGGTGCGAGCTCCGGTTCGTCCGGCCGTAACG
CCTTTTCAACTCACGGCCTCTAGGAATGAAGGAGGGTAGTTCGGGGGAGAACGTACTGGGGCGTCAGAGGTG
AAATTCTTAGACCGCACCAAGACGAACTACAGCGAAGGCATTCTTCAAGGATACCTTCCTCAATCAAGAACC
AAAGTGTGGAGATCGAAGATGATTAGAGACCATTGTAGTCCACACTGCAAACGATGACACCCATGAATTGGG
GATCTTATGGGCCGGCCTGCGGCAGGGTTTACCCTGTGTCAGCACCGCGCCCGCTTTTACCAACTTACGTAT
CTTTTCTATTCGGCCTTTACCGGCCACCCACGGGAATATCCTCAGCACGTTTTCTGTTTTTTCACGCGAAAG
CTTTGAGGTTACAGTCTCAGGGGGGAGTACGTTCGCAAGAGTGAAACTTAAAGAAATTGACGGAATGGCACC
ACAAGACGTGGAGCGTGCGGTTTAATTTGACCCAACACGGGGAACTTTACCAGATCCGGACAGGATGAGGAT
TGACAGATTGAGTGTTCTTTCTCGATTCCCTGAATGGTGGTGCATGGCCGCTTTTGGTCGGTGGAGTGATTT
GTTTGGTTGATTCCGTCAACGGACGAGATCCAAGCTGCCCAGTAGAATTCAGAATTGCCCATAGAATAGCAA
ACTCATCGGCGGGTTTTACCCAACGGTGGGCCGCATTCGGTCGAATTCTTCTCTGCGGGATTCCTTTGTAAT
TGCACAAGGTGAAATTTTGGGCAACAGCAGGTCTGTGATGCTCCTCAATGTTCTGGGCGACACGCGCACTAC
AATGTCAGTGAGAACAAGAAAAACGACTTTTGTCGAACCTACTTGATCAAAAGAGTGGGGAAACCCCGGAAT
CACATAGACCCACTTGGGACCGAGGATTGCAATTATTGGTCGCGCAACGAGGAATGTCTCGTAGGCGCAGCT
CATCAAACTGTGCCGATTACGTCCCTGCCATTTGTACACACCGCCCGTCGTTGTTTCCGATGATGGTGCAAT
ACAGGTGATCGGACAGGCGGTGTTTTATCCGCCCGAAAGTTCACCGATATTTCTTCAATAGAGGAAGCAAAA
GTCGTAACAAGGTAGCTGTAGGTGAACCTGCAGCTGGATCATTTT------
>JX030086.1_Leishmania_amazonensis_isolate_LaPH8.rRNA.04_18S_ribosomal_RNA,_partial_sequence/1-2205
GATCTGGTTGATTCTGCCAGTAGTCATATGCTTGTTTCAAGGACTTAGCCATGCATGCCTCAGAATCACTGC
ATTTGCAGGAATCTGCGCATGGCTCATTACATCAGACGTAATCTGCCGCAAAAACCTTGCGGTTTCCGCAAA
ATTGGATAACTTGGCGAAACGCCAAGCTAATACATGAACCAACCGGGTGTTCTCCACTCCAGACGGTGGGCA
ACCATCGTCGTGAGACGCCCAGCGAATGAATGACAGTAAAACCAATGCCTTCACTGGCAGTAACACCCAGCA
GTGTTGACTCAATTCATTCCGTGCGAAAGCCGGCTTGTTCCGGCGTCTTTTGACGAACAACTGCCCTATCAG
CTGGTGATGGCCGTGTAGTGGACTGCCATGGCGTTGACGGGAGCGGGGGATTAGGGTTCGATTCCGGAGAGG
GAGCCTGAGAAATAGCTACCACTTCTACGGAGGGCAGCAGGCGCGCAAATTGCCCAATGTCAAAACAAAACG
ATGAGGCAGCGAAAAGAAATAGAGTTGTCAGTCCATTTGGATTGTCATTTCAATGGGGGATATTTAAACCCA
TCCAATATCGAGTAACAATTGGAGGACAAGTCTGGTGCCAGCACCCGCGGTAATTCCAGCTCCAAAAGCGTA
TATTAATGCTGTTGCTGTTAAAGGGTTCGTAGTTGAACTGTGGGCTGTGCAGGTTTGTTCCTGGTCGTCCCG
TCCATGTCGGATTTGGTGACCCAGGCCCTTGCAGCCCGTGAACATTCAAAGAAACAAGAAACACGGGAGTGG
TTCCTTTCCTGATTTACGCATGTCATGCATGCCAGGGGGCGTCCGTGATTTTTTACTGTGACTAAAGAAGCG
TGACTAAAGCAGTCATTTGACTTGAATTAGAAAGCATGGGATAACAAAGGAGCAGCCTCTAGGCTACCGTTT
CGGCTTTTGTTGGTTTTAAAGGTCTATTGGAGATTATGGAGCTGTGCGACAAGTGCTTTCCCATCGCAACTT
CGGTTCGGTGTGTGGCGCCTTTGGAGGGGTTTAGTGCGTCCGGTGCGAGCTCCGGTTCGTCCGGCCGTAACG
CCTTTTCAACTCACGGCCTCTAGGAATGAAGGAGGGTAGTTCGGGGGAGAACGTACTGGGGCGTCAGAGGTG
AAATTCTTAGACCGCACCAAGACGAACTACAGCGAAGGCATTCTTCAAGGATACCTTCCTCAATCAAGAACC
AAAGTGTGGAGATCGAAGATGATTAGAGACCATTGTAGTCCACACTGCAAACGATGACACCCATGAATTGGG
GATCTTATGGGCCGGCCTGCGGCAGGGTTTACCCTGTGTCAGCACCGCGCCCGCTTTTACCAACTTACGTAT
CTTTTCTATTCGGCCTTTACCGGCCACCCACGGGAATATCCTCAGCACGTTTTCTGTTTTTTCACGCGAAAG
CTTTGAGGTTACAGTCTCAGGGGGGAGTACGTTCGCAAGAGTGAAACTTAAAGAAATTGACGGAATGGCACC
ACAAGACGTGGAGCGTGCGGTTTAATTTGACCCAACACGGGGAACTTTACCAGATCCGGACAGGATGAGGAT
TGACAGATTGAGTGTTCTTTCTCGATTCCCTGAATGGTGGTGCATGGCCGCTTTTGGTCGGTGGAGTGATTT
GTTTGGTTGATTCCGTCAACGGACGAGATCCAAGCTGCCCAGTAGAATTCAGAATTGCCCATAGAATAGCAA
ACTCATCGGCGGGTTTTACCCAACGGTGGGCCGCATTCGGTCGAATTCTTCTCTGCGGGATTCCTTTGTAAT
TGCACAAGGTGAAATTTTGGGCAACAGCAGGTCTGTGATGCTCCTCAATGTTCTGGGCGACACGCGCACTAC
AATGTCAGTGAGAACAAGAAAAACGACTTTTGTCGAACCTACTTGATCAAAAGAGTGGGGAAACCCCGGAAT
CACATAGACCCACTTGGGACCGAGGATTGCAATTATTGGTCGCGCAACGAGGAATGTCTCGTAGGCGCAGCT
CATCAAACTGTGCCGATTACGTCCCTGCCATTTGTACACACCGCCCGTCGTTGTTTCCGATGATGGTGCAAT
ACAGGTGATCGGACAGGCGGTGTTTTATCCGCCCGAAAGTTCACCGATATTTCTTCAATAGAGGAAGCAAAA
GTCGTAACAAGGTAGCTGTAGGTGAACCTGCAGCTGGATCATTTT------
>JX030085.1_Leishmania_amazonensis_isolate_LaPH8.rRNA.03_18S_ribosomal_RNA,_partial_sequence/1-2205
GATCTGGTTGATTCTGCCAGTAGTCATATGCTTGTTTCAAGGACTTAGCCATGCATGCCTCAGAATCACTGC
ATTTGCAGGAATCTGCGCATGGCTCATTACATCAGACGTAATCTGCCGCAAAAACCTTGCGGTTTCCGCAAA
ATTGGATAACTTGGCGAAACGCCAAGCTAATACATGAACCAACCGGGTGTTCTCCACTCCAGACGGTGGGCA
ACCATCGTCGTGAGACGCCCAGCGAATGAATGACAGTAAAACCAATGCCTTCACTGGCAGTAACACCCAGCA
GTGTTGACTCAATTCATTCCGTGCGAAAGCCGGCTTGTTCCGGCGTCTTTTGACGAACAACTGCCCTATCAG
CTGGTGATGGCCGTGTAGTGGACTGCCATGGCGTTGACGGGAGCGGGGGATTAGGGTTCGATTCCGGAGAGG
GAGCCTGAGAAATAGCTACCACTTCTACGGAGGGCAGCAGGCGCGCAAATTGCCCAATGTCAAAACAAAACG
ATGAGGCAGCGAAAAGAAATAGAGTTGTCAGTCCATTTGGATTGTCATTTCAATGGGGGATATTTAAACCCA
TCCAATATCGAGTAACAATTGGAGGACAAGTCTGGTGCCAGCACCCGCGGTAATTCCAGCTCCAAAAGCGTA
TATTAATGCTGTTGCTGTTAAAGGGTTCGTAGTTGAACTGTGGGCTGTGCAGGTTTGTTCCTGGTCGTCCCG
TCCATGTCGGATTTGGTGACCCAGGCCCTTGCAGCCCGTGAACATTCAAAGAAACAAGAAACACGGGAGTGG
TTCCTTTCCTGATTTACGCATGTCATGCATGCCAGGGGGCGTCCGTGATTTTTTACTGTGACTAAAGAAGCG
TGACTAAAGCAGTCATTTGACTTGAATTAGAAAGCATGGGATAACAAAGGAGCAGCCTCTAGGCTACCGTTT
CGGCTTTTGTTGGTTTTAAAGGTCTATTGGAGATTATGGAGCTGTGCGACAAGTGCTTTCCCATCGCAACTT
CGGTTCGGTGTGTGGCGCCTTTGGAGGGGTTTAGTGCGTCCGGTGCGAGCTCCGGTTCGTCCGGCCGTAACG
CCTTTTCAACTCACGGCCTCTAGGAATGAAGGAGGGTAGTTCGGGGGAGAACGTACTGGGGCGTCAGAGGTG
AAATTCTTAGACCGCACCAAGACGAACTACAGCGAAGGCATTCTTCAAGGATACCTTCCTCAATCAAGAACC
AAAGTGTGGAGATCGAAGATGATTAGAGACCATTGTAGTCCACACTGCAAACGATGACACCCATGAATTGGG
GATCTTATGGGCCGGCCTGCGGCAGGGTTTACCCTGTGTCAGCACCGCGCCCGCTTTTACCAACTTACGTAT
CTTTTCTATTCGGCCTTTACCGGCCACCCACGGGAATATCCTCAGCACGTTTTCTGTTTTTTCACGCGAAAG
CTTTGAGGTTACAGTCTCAGGGGGGAGTACGTTCGCAAGAGTGAAACTTAAAGAAATTGACGGAATGGCACC
ACAAGACGTGGAGCGTGCGGTTTAATTTGACCCAACACGGGGAACTTTACCAGATCCGGACAGGATGAGGAT
TGACAGATTGAGTGTTCTTTCTCGATTCCCTGAATGGTGGTGCATGGCCGCTTTTGGTCGGTGGAGTGATTT
GTTTGGTTGATTCCGTCAACGGACGAGATCCAAGCTGCCCAGTAGAATTCAGAATTGCCCATAGAATAGCAA
ACTCATCGGCGGGTTTTACCCAACGGTGGGCCGCATTCGGTCGAATTCTTCTCTGCGGGATTCCTTTGTAAT
TGCACAAGGTGAAATTTTGGGCAACAGCAGGTCTGTGATGCTCCTCAATGTTCTGGGCGACACGCGCACTAC
AATGTCAGTGAGAACAAGAAAAACGACTTTTGTCGAACCTACTTGATCAAAAGAGTGGGGAAACCCCGGAAT
CACATAGACCCACTTGGGACCGAGGATTGCAATTATTGGTCGCGCAACGAGGAATGTCTCGTAGGCGCAGCT
CATCAAACTGTGCCGATTACGTCCCTGCCATTTGTACACACCGCCCGTCGTTGTTTCCGATGATGGTGCAAT
ACAGGTGATCGGACAGGCGGTGTTTTATCCGCCCGAAAGTTCACCGATATTTCTTCAATAGAGGAAGCAAAA
GTCGTAACAAGGTAGCTGTAGGTGAACCTGCAGCTGGATCATTTT------
>JX030084.1_Leishmania_amazonensis_isolate_LaPH8.rRNA.02_18S_ribosomal_RNA,_partial_sequence/1-2205
GATCTGGTTGATTCTGCCAGTAGTCATATGCTTGTTTCAAGGACTTAGCCATGCATGCCTCAGAATCACTGC
ATTTGCAGGAATCTGCGCATGGCTCATTACATCAGACGTAATCTGCCGCAAAAACCTTGCGGTTTCCGCAAA
ATTGGATAACTTGGCGAAACGCCAAGCTAATACATGAACCAACCGGGTGTTCTCCACTCCAGACGGTGGGCA
ACCATCGTCGTGAGACGCCCAGCGAATGAATGACAGTAAAACCAATGCCTTCACTGGCAGTAACACCCAGCA
GTGTTGACTCAATTCATTCCGTGCGAAAGCCGGCTTGTTCCGGCGTCTTTTGACGAACAACTGCCCTATCAG
CTGGTGATGGCCGTGTAGTGGACTGCCATGGCGTTGACGGGAGCGGGGGATTAGGGTTCGATTCCGGAGAGG
GAGCCTGAGAAATAGCTACCACTTCTACGGAGGGCAGCAGGCGCGCAAATTGCCCAATGTCAAAACAAAACG
ATGAGGCAGCGAAAAGAAATAGAGTTGTCAGTCCATTTGGATTGTCATTTCAATGGGGGATATTTAAACCCA
TCCAATATCGAGTAACAATTGGAGGACAAGTCTGGTGCCAGCACCCGCGGTAATTCCAGCTCCAAAAGCGTA
TATTAATGCTGTTGCTGTTAAAGGGTTCGTAGTTGAACTGTGGGCTGTGCAGGTTTGTTCCTGGTCGTCCCG
TCCATGTCGGATTTGGTGACCCAGGCCCTTGCAGCCCGTGAACATTCAAAGAAACAAGAAACACGGGAGTGG
TTCCTTTCCTGATTTACGCATGTCATGCATGCCAGGGGGCGTCCGTGATTTTTTACTGTGACTAAAGAAGCG
TGACTAAAGCAGTCATTTGACTTGAATTAGAAAGCATGGGATAACAAAGGAGCAGCCTCTAGGCTACCGTTT
CGGCTTTTGTTGGTTTTAAAGGTCTATTGGAGATTATGGAGCTGTGCGACAAGTGCTTTCCCATCGCAACTT
CGGTTCGGTGTGTGGCGCCTTTGGAGGGGTTTAGTGCGTCCGGTGCGAGCTCCGGTTCGTCCGGCCGTAACG
CCTTTTCAACTCACGGCCTCTAGGAATGAAGGAGGGTAGTTCGGGGGAGAACGTACTGGGGCGTCAGAGGTG
AAATTCTTAGACCGCACCAAGACGAACTACAGCGAAGGCATTCTTCAAGGATACCTTCCTCAATCAAGAACC
AAAGTGTGGAGATCGAAGATGATTAGAGACCATTGTAGTCCACACTGCAAACGATGACACCCATGAATTGGG
GATCTTATGGGCCGGCCTGCGGCAGGGTTTACCCTGTGTCAGCACCGCGCCCGCTTTTACCAACTTACGTAT
CTTTTCTATTCGGCCTTTACCGGCCACCCACGGGAATATCCTCAGCACGTTTTCTGTTTTTTCACGCGAAAG
CTTTGAGGTTACAGTCTCAGGGGGGAGTACGTTCGCAAGAGTGAAACTTAAAGAAATTGACGGAATGGCACC
ACAAGACGTGGAGCGTGCGGTTTAATTTGACCCAACACGGGGAACTTTACCAGATCCGGACAGGATGAGGAT
TGACAGATTGAGTGTTCTTTCTCGATTCCCTGAATGGTGGTGCATGGCCGCTTTTGGTCGGTGGAGTGATTT
GTTTGGTTGATTCCGTCAACGGACGAGATCCAAGCTGCCCAGTAGAATTCAGAATTGCCCATAGAATAGCAA
ACTCATCGGCGGGTTTTACCCAACGGTGGGCCGCATTCGGTCGAATTCTTCTCTGCGGGATTCCTTTGTAAT
TGCACAAGGTGAAATTTTGGGCAACAGCAGGTCTGTGATGCTCCTCAATGTTCTGGGCGACACGCGCACTAC
AATGTCAGTGAGAACAAGAAAAACGACTTTTGTCGAACCTACTTGATCAAAAGAGTGGGGAAACCCCGGAAT
CACATAGACCCACTTGGGACCGAGGATTGCAATTATTGGTCGCGCAACGAGGAATGTCTCGTAGGCGCAGCT
CATCAAACTGTGCCGATTACGTCCCTGCCATTTGTACACACCGCCCGTCGTTGTTTCCGATGATGGTGCAAT
ACAGGTGATCGGACAGGCGGTGTTTTATCCGCCCGAAAGTTCACCGATATTTCTTCAATAGAGGAAGCAAAA
GTCGTAACAAGGTAGCTGTAGGTGAACCTGCAGCTGGATCATTTT------
>JX030083.1_Leishmania_amazonensis_isolate_LaPH8.rRNA.01_18S_ribosomal_RNA,_partial_sequence/1-2205
GATCTGGTTGATTCTGCCAGTAGTCATATGCTTGTTTCAAGGACTTAGCCATGCATGCCTCAGAATCACTGC
ATTTGCAGGAATCTGCGCATGGCTCATTACATCAGACGTAATCTGCCGCAAAAACCTTGCGGTTTCCGCAAA
ATTGGATAACTTGGCGAAACGCCAAGCTAATACATGAACCAACCGGGTGTTCTCCACTCCAGACGGTGGGCA
ACCATCGTCGTGAGACGCCCAGCGAATGAATGACAGTAAAACCAATGCCTTCACTGGCAGTAACACCCAGCA
GTGTTGACTCAATTCATTCCGTGCGAAAGCCGGCTTGTTCCGGCGTCTTTTGACGAACAACTGCCCTATCAG
CTGGTGATGGCCGTGTAGTGGACTGCCATGGCGTTGACGGGAGCGGGGGATTAGGGTTCGATTCCGGAGAGG
GAGCCTGAGAAATAGCTACCACTTCTACGGAGGGCAGCAGGCGCGCAAATTGCCCAATGTCAAAACAAAACG
ATGAGGCAGCGAAAAGAAATAGAGTTGTCAGTCCATTTGGATTGTCATTTCAATGGGGGATATTTAAACCCA
TCCAATATCGAGTAACAATTGGAGGACAAGTCTGGTGCCAGCACCCGCGGTAATTCCAGCTCCAAAAGCGTA
TATTAATGCTGTTGCTGTTAAAGGGTTCGTAGTTGAACTGTGGGCTGTGCAGGTTTGTTCCTGGTCGTCCCG
TCCATGTCGGATTTGGTGACCCAGGCCCTTGCAGCCCGTGAACATTCAAAGAAACAAGAAACACGGGAGTGG
TTCCTTTCCTGATTTACGCATGTCATGCATGCCAGGGGGCGTCCGTGATTTTTTACTGTGACTAAAGAAGCG
TGACTAAAGCAGTCATTTGACTTGAATTAGAAAGCATGGGATAACAAAGGAGCAGCCTCTAGGCTACCGTTT
CGGCTTTTGTTGGTTTTAAAGGTCTATTGGAGATTATGGAGCTGTGCGACAAGTGCTTTCCCATCGCAACTT
CGGTTCGGTGTGTGGCGCCTTTGGAGGGGTTTAGTGCGTCCGGTGCGAGCTCCGGTTCGTCCGGCCGTAACG
CCTTTTCAACTCACGGCCTCTAGGAATGAAGGAGGGTAGTTCGGGGGAGAACGTACTGGGGCGTCAGAGGTG
AAATTCTTAGACCGCACCAAGACGAACTACAGCGAAGGCATTCTTCAAGGATACCTTCCTCAATCAAGAACC
AAAGTGTGGAGATCGAAGATGATTAGAGACCATTGTAGTCCACACTGCAAACGATGACACCCATGAATTGGG
GATCTTATGGGCCGGCCTGCGGCAGGGTTTACCCTGTGTCAGCACCGCGCCCGCTTTTACCAACTTACGTAT
CTTTTCTATTCGGCCTTTACCGGCCACCCACGGGAATATCCTCAGCACGTTTTCTGTTTTTTCACGCGAAAG
CTTTGAGGTTACAGTCTCAGGGGGGAGTACGTTCGCAAGAGTGAAACTTAAAGAAATTGACGGAATGGCACC
ACAAGACGTGGAGCGTGCGGTTTAATTTGACCCAACACGGGGAACTTTACCAGATCCGGACAGGATGAGGAT
TGACAGATTGAGTGTTCTTTCTCGATTCCCTGAATGGTGGTGCATGGCCGCTTTTGGTCGGTGGAGTGATTT
GTTTGGTTGATTCCGTCAACGGACGAGATCCAAGCTGCCCAGTAGAATTCAGAATTGCCCATAGAATAGCAA
ACTCATCGGCGGGTTTTACCCAACGGTGGGCCGCATTCGGTCGAATTCTTCTCTGCGGGATTCCTTTGTAAT
TGCACAAGGTGAAATTTTGGGCAACAGCAGGTCTGTGATGCTCCTCAATGTTCTGGGCGACACGCGCACTAC
AATGTCAGTGAGAACAAGAAAAACGACTTTTGTCGAACCTACTTGATCAAAAGAGTGGGGAAACCCCGGAAT
CACATAGACCCACTTGGGACCGAGGATTGCAATTATTGGTCGCGCAACGAGGAATGTCTCGTAGGCGCAGCT
CATCAAACTGTGCCGATTACGTCCCTGCCATTTGTACACACCGCCCGTCGTTGTTTCCGATGATGGTGCAAT
ACAGGTGATCGGACAGGCGGTGTTTTATCCGCCCGAAAGTTCACCGATATTTCTTCAATAGAGGAAGCAAAA
GTCGTAACAAGGTAGCTGTAGGTGAACCTGCAGCTGGATCATTTT------
