# Supplementary material for: LAMP-coupled CRISPR-Cas12a assays: A promising new tool for molecular diagnosis of leishmaniasis
Source: PLoS Negl Trop Dis. 2026 Feb 13;20(2):e0013456. doi: 10.1371/journal.pntd.0013456 (PMC12923138; doi:10.1371/journal.pntd.0013456)
Supplement: S2 File — This file contains the alignments and visualizations used to evaluate the in silico specificity of the designed LAMP primers and Cas12a crRNA targeting the 18S rDNA. It includes 37 aligned sequences of Leishmania spp. and 272 of Trypanosoma spp. Primer and crRNA binding regions were manually annotated using Jalview v2.11.4.1 to enhance visualization and identification. Additionally, an alignment of a subset of 31 representative sequences (16 Leishmania, 15 Trypanosoma) is provided for visualization of 18S rDNA sequence conservation and divergence across the two genera (see also S2 Fig). (ZIP) [file pntd.0013456.s011.zip › S2 File/S2.3_18S_Genus_Trypanosoma_272seq.fasta]

>JX178198.1_Trypanosoma_cf._cervi_PJH-2013_isolate_Elk_328_clone_Cl_20_18S_ribosomal_RNA_gene,_partial_sequence/1-1203
------------------------------------------------------------------------
------------------------------------------------------------------------
------------------------------------------------------------------------
------------------------------------------------------------------------
------------------------------------------------------------------------
------------------------------------------------------------------------
------------------------------------------------------------------------
------------------------------------------------------------------------
-------------------------GCCAAGCTAATACATGAACCAAAG-GGACGTCCTCTGTTACGGCGG-
TGGGGCAACTCACTGTCATGGGGCGTCCAGCGAATGAATGAAATTAAAA--CCAATGCCTTC----ACCGGC
AGTAACACCCAGAAGTGTTGACTCAATTCATTCCGT-GCGAAAGCT--------------------------
---GGATTTCTTATCCGGCGTCTTTTGACGAACAACTGCCCTATCAGCCAGTGATGGCCGTGTAG---TGGA
CTGCCATGGCGTTGACGGGAGCGGGGGATTAGGGTTCGATTCCGGAGAGGGAGCCTGAGAAATAGCTACCAC
TTCTACGGAGGGCAGCA-------------GGCG-CGCAAATTGCCCAATGTCAAAAAAAAACGATGAGGCA
-GCGAAAAGAAATAGAGCCGACAGTGCCTA---GTGCATTGTCGTTTTCAATGGGGGATATTTAAACCCATC
C-AAAATCGAGTAACAATTGGAGGACAAGTCTGGTGCCAGCACCCGCGGTAATTCCAGCTCCAAAAGCGTAT
AT------TAATGCTGTTGCTGTTAAAGGGTTCGTAGTTGAATTGTGGGCCTTTGAGGCGCAATGGTT-TGT
CCC---------GTCCACCTCGGATTGGTGACCC--ATGCCCTTGAGGTCCGTGAACACTCAGAAACAAG--
--AAAC-------ACGGG-AGCGGTTCCTTCCTGATTTTCGCATGTCATGCATGCCAGG-GGGC-GTCCGTG
ATT-TTTACTGTGACTAAAAAAGTGTGACCAAAGCA-GTCATT--CGACTTGAATTAGAAAGCATGGGATAA
CAA-AGGAGC---AGCCTATGGGCCACCGTTTCGGCTTTTGTTGGTTTT-AAAAGTCCATTGGAGATTATGG
CGTCGT-GCGACAAGCGTCTGGGTGATTCCCC--TTTTGGG---------GCGCC-----------------
---------------------CGTCGCCTTTGCGGGAAATCCGTGTCGGTGT--------------------
------------------------------------------------------------------------
-----------TGATGAGCTTCGGC-CCATCTCTCCGGCGCCTTCCCGTGACTCACGGCATCCAGGAATGAA
GGAGGGTAGTTCGG-GGGAGAACGTACTG-GCGCGTCAGAGGTGAAATTCTTAGA-CCGCGCC-AAGACGAA
CTACAGCGAAGGCATTCTTCAAGGATACCTTCCTCAA-TCAAGAACCAAAGTGTGG-GGATCGAAGATG-AT
TAGAGACCATTGTAGTCCACA---CTGCAA-ACGATGACACCCATGAATTGGGGAATTTT---------TGG
TCG-TAGGCGAGGTCGGGTTCATCTCGCTCC-----------------------------------------
-----------------------------------TCG--CCTCGCCAATGGATATCAATTTACGTGCAT--
------------------------------------------------------------------------
------------------------------------------------------------------------
------------------------------------------------------------------------
------------------------------------------------------------------------
------------------------------------------------------------------------
------------------------------------------------------------------------
------------------------------------------------------------------------
------------------------------------------------------------------------
------------------------------------------------------------------------
------------------------------------------------------------------------
------------------------------------------------------------------------
------------------------------------------------------------------------
------------------------------------------------------------------------
------------------------------------------------------------------------
------------------------------------------------------------------------
------------------------------------------------------------------------
------------------------------------------------------------------------
------------------------------------------------------------------------
------------------------------------------------------------------------
------------------------------------------------------------------------
------------------------------------------------------------------------
------------------------------------------------------------------------
------------------------------------------------------------------------
------------------------------------------------------------------------
------------------------------------------------------------------------
------------------------------------------------------------------------
------------------------------------------------------------------------
------------------------------------------------------------------------
------------------------------------------------------------------------
------------------------------------------------------------------------
--------------------------------------------------------------
>JX178201.1_Trypanosoma_sp._PJH-2013c_isolate_Elk_317_clone_Cl_4_18S_ribosomal_RNA_gene,_partial_sequence/1-1205
------------------------------------------------------------------------
------------------------------------------------------------------------
------------------------------------------------------------------------
------------------------------------------------------------------------
------------------------------------------------------------------------
------------------------------------------------------------------------
------------------------------------------------------------------------
------------------------------------------------------------------------
-------------------------GCCAAGCTAATACATGAACCAAAG-GGACGTCCTCTGTTACGGCGG-
TGGGGCAACTCACTGTCATGGGGCGTCCAGCGAATGAATGAAATTAAAA--CCAATGCCTTC----ACCGGC
AGTAACACCCAGAAGTGTTGACTCAATTCATTCCGT-GCGAAAGCT--------------------------
---GGATTTCTTATCCGGCGTCTTTTGACGAACAACTGCCCTATCAGCCAGTGATGGCCGTGTAG---TGGA
CTGCCATGGCGTTGACGGGAGCGGGGGATTAGGGTTCGATTCCGGAGAGGGAGCCTGAGAAATAGCTACCAC
TTCTACGGAGGGCAGCA-------------GGCG-CGCAAATTGCCCAATGTCAAAAAAAAACGATGAGGCG
-GCGAAAAGAAATAGAGCCGACAGTGCCTA---GTGCATTGTCGTTTTCAATGGGGGATATTTAAACCCATC
C-AAAATCGAGTAACAATTGGAGGACAAGTCTGGTGCCAGCACCCGCGGTAATTCCAGCTCCAAAAGCGTAT
AT------TAATGCTGTTGCTGTTAAAGGGTTCGTAGTTGAATTGTGGGCCTTTGAGGCGCAATGGTT-TGT
CCC---------GTCCACCTCGGATTGGTGACCC--ATGCCCTTGAGGTCCGTGAACACTCAGAAACAAG--
--AAAC-------ACGGG-AGCGGTTCCTTCCTGATTTTCGCATGTCATGCATGCCAGG-GGGC-GTCCGTG
ATT-TTTACTGTGACTAAAAAAGTGTGACCAAAGCA-GTCATT--CGACTTGAATTAGAAAGCATGGGATAA
CAA-AGGAGC---AGCCTATGGGCCACCGTTTCGGCTTTTGTTGGTTTT-AAAAGTCCATTGGAGATTATGG
CGTCGT-GCGACAAGCGTCTGGGTTTTCCTCAT-TTATGAG---------GTACC-----------------
---------------------CGTCGCCTTTGCGGGAAATCCGTGTCGGTGCT-------------------
------------------------------------------------------------------------
-----------GTATGGGTTTCGGC-CCATCTGCCCGGCGCCTTCCCGTGACTCACGGCATCCAGGAATGAA
GGAGGGTAGTTCGG-GGGAGAACGTACTG-GCGCGTCAGAGGTGAAATTCTTAGA-CCGCGCC-AAGACGAA
CTACAGCGAAGGCATTCTTCAAGGATACCTTCCTCAA-TCAAGAACCAAAGTGTGG-GGATCGAAGATG-AT
TAGAGACCATTGTAGTCCACA---CTGCAA-ACGATGACACCCATGAATTGGGGAATTTT---------TGG
TCG-CAGGCGGGGTCGGGTTCATCTCGCTCC-----------------------------------------
-----------------------------------TCG--CCTCGCCAATGGATATCAATTTACGTGCAT--
------------------------------------------------------------------------
------------------------------------------------------------------------
------------------------------------------------------------------------
------------------------------------------------------------------------
------------------------------------------------------------------------
------------------------------------------------------------------------
------------------------------------------------------------------------
------------------------------------------------------------------------
------------------------------------------------------------------------
------------------------------------------------------------------------
------------------------------------------------------------------------
------------------------------------------------------------------------
------------------------------------------------------------------------
------------------------------------------------------------------------
------------------------------------------------------------------------
------------------------------------------------------------------------
------------------------------------------------------------------------
------------------------------------------------------------------------
------------------------------------------------------------------------
------------------------------------------------------------------------
------------------------------------------------------------------------
------------------------------------------------------------------------
------------------------------------------------------------------------
------------------------------------------------------------------------
------------------------------------------------------------------------
------------------------------------------------------------------------
------------------------------------------------------------------------
------------------------------------------------------------------------
------------------------------------------------------------------------
------------------------------------------------------------------------
--------------------------------------------------------------
>JX178200.1_Trypanosoma_sp._PJH-2013c_isolate_Elk_317_clone_Cl_3_18S_ribosomal_RNA_gene,_partial_sequence/1-1205
------------------------------------------------------------------------
------------------------------------------------------------------------
------------------------------------------------------------------------
------------------------------------------------------------------------
------------------------------------------------------------------------
------------------------------------------------------------------------
------------------------------------------------------------------------
------------------------------------------------------------------------
-------------------------GCCAAGCTAATACATGAACCAAAG-GGACGTCCTCTGTTACGGCGG-
TGGGGCAACTCACTGTCATGGGGCGTCCAGCGAATGAATGAAATTAAAA--CCAATGCCTTC----ACCGGC
AGTAACACCCAGAAGTGTTGACTCAATTCATTCCGT-GCGAAAGCT--------------------------
---GGATTTCTTATCCGGCGTCTTTTGACGAACAACTGCCCTATCAGCCAGTGATGGCCGTGTAG---TGGA
CTGCCATGGCGTTGACGGGAGCGGGGGATTAGGGTTCGATTCCGGAGAGGGAGCCTGAGAAATAGCTACCAC
TTCTACGGAGGGCAGCA-------------GGCG-CGCAAATTGCCCAATGTCAAAAAAAAACGATGAGGCA
-GCGAAAAGAAATAGAGCCGACAGTGCCTA---GTGCATTGTCGTTTTCAATGGGGGATATTTAAACCCATC
C-AAAATCGAGTAACAATTGGAGGACAAGTCTGGTGCCAGCACCCGCGGTAATTCCAGCTCCAAAAGCGTAT
AT------TAATGCTGTTGCTGTTAAAGGGTTCGTAGTTGAATTGTGGGCCTTTGAGGCGCAATGGTT-TGT
CCC---------GTCCACCTCGGATTGGTGACCC--ATGCCCTTGAGGTCCGTGAACACTCAGAAACAAG--
--AAAC-------ACGGG-AGCGGTTCCTTCCTGATTTTCGCATGTCATGCATGCCAGG-GGGC-GTCCGTG
ATT-TTTACTGTGACTAAAAAAGTGTGACCAAAGCA-GTCATT--CGACTTGAATTAGAAAGCATGGGATAA
CAA-AGGAGC---AGCCTATGGGCCACCGTTTCGGCTTTTGTTGGTTTT-AAAAGTCCATTGGAGATTATGG
CGTCGT-GCGACAAGCGTCTGGGTTTTCCTCAT-TTATGAG---------GTACC-----------------
---------------------CGTCGCCTTTGCGGGAAATCCGTGTCGGTGCT-------------------
------------------------------------------------------------------------
-----------GTATGGGTTTCGGC-CCATCTGCCCGGCGCCTTCCCGTGACTCACGGCATCCAGGAATGAA
GGAGGGTAGTTCGG-GGGAGAACGTACTG-GCGCGTCAGAGGTGAAATTCTTAGA-CCGCGCC-AAGACGAA
CTACAGCGAAGGCATTCTTCAAGGATACCTTCCTCAA-TCAAGAACCAAAGTGTGG-GGATCGAAGATG-AT
TAGAGACCATTGTAGTCCACA---CTGCAA-ACGATGACACCCATGAATTGGGGAATTTT---------TGG
TCG-CAGGCGGGGTCGGGTTCATCTCGCTCC-----------------------------------------
-----------------------------------TCG--CCTCGCCAATGGATATCAATTTACGTGCAT--
------------------------------------------------------------------------
------------------------------------------------------------------------
------------------------------------------------------------------------
------------------------------------------------------------------------
------------------------------------------------------------------------
------------------------------------------------------------------------
------------------------------------------------------------------------
------------------------------------------------------------------------
------------------------------------------------------------------------
------------------------------------------------------------------------
------------------------------------------------------------------------
------------------------------------------------------------------------
------------------------------------------------------------------------
------------------------------------------------------------------------
------------------------------------------------------------------------
------------------------------------------------------------------------
------------------------------------------------------------------------
------------------------------------------------------------------------
------------------------------------------------------------------------
------------------------------------------------------------------------
------------------------------------------------------------------------
------------------------------------------------------------------------
------------------------------------------------------------------------
------------------------------------------------------------------------
------------------------------------------------------------------------
------------------------------------------------------------------------
------------------------------------------------------------------------
------------------------------------------------------------------------
------------------------------------------------------------------------
------------------------------------------------------------------------
--------------------------------------------------------------
>JX178199.1_Trypanosoma_cf._cervi_PJH-2013_isolate_Elk_328_clone_Cl_21_18S_ribosomal_RNA_gene,_partial_sequence/1-1205
------------------------------------------------------------------------
------------------------------------------------------------------------
------------------------------------------------------------------------
------------------------------------------------------------------------
------------------------------------------------------------------------
------------------------------------------------------------------------
------------------------------------------------------------------------
------------------------------------------------------------------------
-------------------------GCCAAGCTAATACATGAACCAAAG-GGACGTTCTCTGTTCCGGCGG-
TGGGGCAACTCACTGTCATGGGACGTCCAGCGAATGAATGAAATTAAAA--CCAATGCCTTC----ACCGGC
AGTAACACCCAGAAGTGTTGACTCAATTCATTCCGT-GCGAAAGCT--------------------------
---GGATTTCTTATCCGGCGTCTTTTGACGAACAACTGCCCTATCAGCCAGTGATGGCCGTGTAG---TGGA
CTGCCATGGCGTTGACGGGAGCGGGGGATTAGGGTTCGATTCCGGAGAGGGAGCCTGAGAAATAGCTACCAC
TTCTACGGAGGGCAGCA-------------GGCG-CGCAAATTGCCCAATGTCAAAAAAAAACGATGAGGCA
-GCGAAAAGAAATAGAGCCGACAGTGCCTA---GTGCATTGTCGTTTTCAATGGGGGATATTTAAACCCATC
C-AAAATCGAGTAACAATTGGAGGACAAGTCTGGTGCCAGCACCCGCGGTAATTCCAGCTCCAAAAGCGTAT
AT------TAATGCTGTTGCTGTTAAAGGGTTCGTAGTTGAATTGTGGGCCTTTGAGGCGCAATGGTT-TGT
CCC---------GTCCACCTCGGATTGGTGACCC--ATGCCCTTGAGGTCCGTGAACACTCAGAAACAAG--
--AAAC-------ACGGG-AGCGGTTCCTTCCTGATTTTCGCATGTCATGCATGCCAGG-GGGC-GTCCGTG
ATT-TTTACTGTGACTAAAAAAGTGTGACCAAAGCA-GTCATT--CAACTTGAATTAGAAAGCATGGGATAA
CAA-AGGAGC---AGCCTATGGGCCACCGTTTCGGCTTTTGTTGGTTTT-AAAAGTCCATTGGAGATTATGG
CGTCGT-GCGACAAGCGTCTGGGTGTTTTCCCATTTTTGGG---------GCACC-----------------
---------------------CGTCGCCTTTGCGGGAAATCCGTGTCGGTGT--------------------
------------------------------------------------------------------------
-----------TGATGAGCTTCGGC-CCATCTCTCCGGCGCCTTCCCGTGACTCACGGCATCCAGGAATGAA
GGAGGGTAGTTCGG-GGGAGAACGTACTG-GCGCGTCAGAGGTGAAATTCTTAGA-CCGCGCC-AAGACGAA
CTACAGCGAAGGCATTCTTCAAGGATACCTTCCTCAA-TCAAGAACCAAAGTGTGG-GGATCGAAGATG-AT
TAGAGACCATTGTAGTCCACA---CTGCAA-ACGATGACACCCATGAATTGGGGAATTTT---------TGG
TCG-TAGGCGAGGTCGGGTTCATCTCGCTCC-----------------------------------------
-----------------------------------TCG--CCTCGCCAATGGATATCAATTTACGTGCAT--
------------------------------------------------------------------------
------------------------------------------------------------------------
------------------------------------------------------------------------
------------------------------------------------------------------------
------------------------------------------------------------------------
------------------------------------------------------------------------
------------------------------------------------------------------------
------------------------------------------------------------------------
------------------------------------------------------------------------
------------------------------------------------------------------------
------------------------------------------------------------------------
------------------------------------------------------------------------
------------------------------------------------------------------------
------------------------------------------------------------------------
------------------------------------------------------------------------
------------------------------------------------------------------------
------------------------------------------------------------------------
------------------------------------------------------------------------
------------------------------------------------------------------------
------------------------------------------------------------------------
------------------------------------------------------------------------
------------------------------------------------------------------------
------------------------------------------------------------------------
------------------------------------------------------------------------
------------------------------------------------------------------------
------------------------------------------------------------------------
------------------------------------------------------------------------
------------------------------------------------------------------------
------------------------------------------------------------------------
------------------------------------------------------------------------
--------------------------------------------------------------
>KC753530.2_Trypanosoma_sp._AB-2013_isolate_G1_18S_ribosomal_RNA_gene,_partial_sequence/1-1221
------------------------------------------------------------------------
------------------------------------------------------------------------
------------------------------------------------------------------------
------------------------------------------------------------------------
------------------------------------------------------------------------
------------------------------------------------------------------------
------------------------------------------------------------------------
------------------------------------------------------------------------
------------------------------------------------------------------------
------------------------------------------------------------------------
------------------------------------------------------------------------
------------------------------------------------------------------------
----------GTTGACGGGAGCGGGGGATTAGGGTTCGATTCCGGAGAGGGAGCCTGAGAAATAGCTACCAC
TTCTACGGAGGGCAGCA-------------GGCG-CGCAAATTGCCCAATGTCAAAAAAAAACGATGAGGCA
-GCGAAAAGAAATAGAGCCGGCAGTGCC---AATGGCATTGCCGTTTTCAATGGGGGATATCTAAACCCATC
C-AAAATCGAGTATCAATTGGAGGACAAGTCTGGTGCCAGCACCCGCGGTAATTCCAGCTCCAAAAGCGTAT
AT------TAATGCTGTTGCTGTTAAAGGGTTCGTAGTTGAATTGAGGGCCTTTCTTTTTTGAGGCGCG---
-CGG-TTGCCCGATCCACCTCGGATT-TCGTGGC---CCGCG--CCCTTGGGGGCCTGT--GAACACTCAGA
AACAAAAAACACGGAAGTGGTTCTTTC----CTGATTTACGCATGTCATGCATGCCA-G-GAAGCGTCCGTG
ATTTTTTACTGTGACTAAAAAAGTGCGACCAAAGCA-GTCAGT--CGACTTGAATTAAAAAGCATGGGATAA
CAA-AGGAGC---AGCCTATGGGCCACCGTTTCGGCTTTTGTTGGTATTTAAAAGTCCATTGGAGATTATGG
GGTCGT-GTGACAAGCGGTCGGGCGTGTTGCTTT--TGGTCTTCACGGCCAGGGCGCC--------------
-----------------------------------------------------------------------G
CCCGTCGCCCCCGG----AAAAGATTTCTGTGCGCCGGCGTCGT---------------------------A
TG--CGA--GACT---TCGGTCCCGTATCGTCCCGCGTACGCCTTTTTCGGCTCGCGGCATCCAGGAATGAA
GGAGGGTAGTCCGG-GGGAGAACGTAT-TGGTGCGTCAGAGGTGAAATTCTTGGA--CCGCACCAGGACGGA
CTACAGCGAAGGCATTCTTCAAGAATACCTTCCTCAATCAAG--AACCAAAGTGTGGGGATCGAAGATG-AT
TAGAGACCATTGTAGTCCACA---CTGCAA-ACGATGACACCCATGAATTGGGGAGTTTT---------TGG
TCGCAGGCAGGAGA-AACTGGTTATATCGGGTTCGTCCCATATCC---------------------------
-------------------------CCTTTTCTCCTTGCCTC--GCCAATAATATCAAATTTACGTGCATAT
TCTTTTAG----------GCCCTT----TTCCTCCTTTGTGGGGAGGGGTTTTGACGGGAATATCCTCAGCA
CG-TTACTTGACTTCTTCACGCGAAAGCTTTGAGGTTACAGTCTCAGGGG-----GGAGTACGTTCGCAAGA
GTGAAACTTAAAGAAATTGACGGA---ATGGCACCACAAGACGTGGAGTGTGCGGTTTAATTTGAC------
------------------------------------------------------------------------
------------------------------------------------------------------------
------------------------------------------------------------------------
------------------------------------------------------------------------
------------------------------------------------------------------------
------------------------------------------------------------------------
------------------------------------------------------------------------
------------------------------------------------------------------------
------------------------------------------------------------------------
------------------------------------------------------------------------
------------------------------------------------------------------------
------------------------------------------------------------------------
------------------------------------------------------------------------
------------------------------------------------------------------------
------------------------------------------------------------------------
------------------------------------------------------------------------
------------------------------------------------------------------------
------------------------------------------------------------------------
------------------------------------------------------------------------
------------------------------------------------------------------------
------------------------------------------------------------------------
------------------------------------------------------------------------
------------------------------------------------------------------------
------------------------------------------------------------------------
------------------------------------------------------------------------
------------------------------------------------------------------------
------------------------------------------------------------------------
--------------------------------------------------------------
>KC753531.2_Trypanosoma_sp._AB-2013_isolate_G2_18S_ribosomal_RNA_gene,_complete_sequence;_and_18S_ribosomal_RNA_gene,_partial_sequence/1-1221
------------------------------------------------------------------------
------------------------------------------------------------------------
------------------------------------------------------------------------
------------------------------------------------------------------------
------------------------------------------------------------------------
------------------------------------------------------------------------
------------------------------------------------------------------------
------------------------------------------------------------------------
------------------------------------------------------------------------
------------------------------------------------------------------------
------------------------------------------------------------------------
------------------------------------------------------------------------
----------GTTGACGGGAGCGGGGGATTAGGGTTCGATTCCGGAGAGGGAGCCTGAGAAATAGCTACCAC
TTCTACGGAGGGCAGCA-------------GGCG-CGCAAATTGCCCAATGTCAAAAAAAAACGATGAGGCA
-GCGAAAAGAAATAGAGCCGGCAGTGCC---AATGGCATTGCCGTTTTCAATGGGGGATATCTAAACCCATC
C-AAAATCGAGTATCAATTGGAGGACAAGTCTGGTGCCAGCACCCGCGGTAATTCCAGCTCCAAAAGCGTAT
AT------TAATGCTGTTGCTGTTAAAGGGTTCGTAGTTGAATTGAGGGCCTTTCTTTTTTGAGGCGCG---
-CGG-TTGCCCGATCCACCTCGGATT-TCGTGGC---CCGCG--CCCTTGGAGGCCTGT--GAACACTCAGA
AACAAAAAACACGGAAGTGGTTCTTTC----CTGATTTACGCATGTCATGCATGCCA-G-GGAGCGTCCGTG
ATTTTTTACTGTGACTAAAAAAGTGCGACCAAAGCA-GTCAGT--CGACTTGAATTAAAAAGCATGGGATAA
CAA-AGGAGC---AGCCTATGGGCCACCGTTTCGGCTTTTGTTGGTATTTAAAAGTCCATTGGAGATTATGG
GGTCGT-GTGACAAGCGGTCGGGCGTGTTGCTTT--TGGTCTTTACGGCCAAGGCGCC--------------
-----------------------------------------------------------------------G
CCCGTCGCCCCCGG----GAAAGATTTCTGTGCGTCGGCGTCGT---------------------------A
TG--CGG--GACT---TCGGTCCCGTATCGACCCGCGTACGCCTTTTTCGGCTCGCGGCATCCAGGAATGAA
GGAGGGTAGTCCGG-GGGAGAACGTAT-TGGTGCGTCAGAGGTGAAATTCTTGGA--CCGCACCAGGACGAA
CTACAGCGAAGGCATTCTTCAAGAATACCTTCCTCAATCAAG--AACCAAAGTGTGGGGATCGAAGATG-AT
TAGAGACCATTGTAGTCCACA---CTGCAA-ACGATGACACCCATGAATTGGGGAGTTTT---------TGG
TCGCAGGCAGGAAA-AACCGGTGATATCGGGTTCGTCCCATATCT---------------------------
-------------------------CCTTTTCTCCTTGCCTC--GCCAATAATATCAAATTTACGTGCATAT
TCTTTTAG----------GCCCTT----TTCCTCCTTCGTGAGGAGGGGTTTTGACGGGAATATCCTCAGCA
CG-TTACTTGACTTCTTCACGCGAAAGCTTTGAGGTTACAGTCTCAGGGG-----GGAGTACGTTCGCAAGA
GTGAAACTTAAAGAAATTGACGGA---ATGGCACCACAAGACGTGGAGTGTGCGGTTTAATTTGAC------
------------------------------------------------------------------------
------------------------------------------------------------------------
------------------------------------------------------------------------
------------------------------------------------------------------------
------------------------------------------------------------------------
------------------------------------------------------------------------
------------------------------------------------------------------------
------------------------------------------------------------------------
------------------------------------------------------------------------
------------------------------------------------------------------------
------------------------------------------------------------------------
------------------------------------------------------------------------
------------------------------------------------------------------------
------------------------------------------------------------------------
------------------------------------------------------------------------
------------------------------------------------------------------------
------------------------------------------------------------------------
------------------------------------------------------------------------
------------------------------------------------------------------------
------------------------------------------------------------------------
------------------------------------------------------------------------
------------------------------------------------------------------------
------------------------------------------------------------------------
------------------------------------------------------------------------
------------------------------------------------------------------------
------------------------------------------------------------------------
------------------------------------------------------------------------
--------------------------------------------------------------
>KC753533.1_Trypanosoma_sp._AB-2013_isolate_G3_18S_ribosomal_RNA_gene,_complete_sequence;_and_18S_ribosomal_RNA_gene,_partial_sequence/1-1225
------------------------------------------------------------------------
------------------------------------------------------------------------
------------------------------------------------------------------------
------------------------------------------------------------------------
------------------------------------------------------------------------
------------------------------------------------------------------------
------------------------------------------------------------------------
------------------------------------------------------------------------
------------------------------------------------------------------------
------------------------------------------------------------------------
------------------------------------------------------------------------
------------------------------------------------------------------------
----------GTTGACGGGAGCGGGGGATTAGGGTTCGATTCCGGAGAGGGAGCCTGAGAAATAGCTACCAC
TTCTACGGAGGGCAGCA-------------GGCG-CGCAAATTGCCCAATGTCAAAAAAAAACGATGAGGCA
-GCGAAAAGAAATAGAGCCGGCAGTGCC---ACTGGCATTGCCGTTTTCAATGGGGGATATTCAAACCCATC
C-AAAATCGAGTATCAATTGGAGGACAAGTCTGGTGCCAGCACCCGCGGTAATTCCAGCTCCAAAAGCGTAT
AT------TAATGCTGTTGCTGTTAAAGGGTTCGTAGTTGAATTGGGGGTCCTTTTATTTTATTTGAGGCGC
GCGGTTTGCCCGGTCCACTTCGGATTATTGTGGC---CCGTGCCCTTGGG--GACCTGT--GAACAAACAGA
AACAAAAAACACGGGAGTGGTTCTTTC----CTGATTACCGCATGTCATGCATGCCA-G-GAAGCGTCCGTG
ATTTTTTACTGTGACTAAAAAAGTGCGACCAAAGCA-GTCAGT--CGACTTGAATTAAAAAGCATGGGATAA
CAA-AGGAGC---AGCCTATGGGCTACCGTTTCGGCTTTTGTTGGTTTT-AAAAGTCCATTGGAGATTAT--
-------------------------------------------------GGTATGACTCAGGCT--------
-----------------------------------------------------------------G-CGCAG
CCCGTCGCCCCCGG----GGGAGACCAAAAACGTGC-----------------------------------A
CGTGTAG--GATG---GTGTCTTGCCACACTCACGCGCACGCCTCCTTCGGCTCGCGGCGCCCAGGAATGAA
GGAGGGTAGTTCGG-GGAAGGACGTAT-TGGGGCGTCAGAGGTGAAATTCTTGGA--CCGCACCAGGACGAA
CTACAGCGAAGGCATTCTTCAAGGATACCTTCCTCAATCAAG--AACCAAAGTGTGGGGATCAAAGATG-AT
TAGAGACCATTGTAGTCCACA---CTGCAA-ACGATGACACCCATGAATTGGGGAGTTTT---------TGG
TCTCAGGCAAAAGT-TAAAGCGGAGACGATTTGTGTGTTTTTGTGTG-------CCAGG---------TTCG
CCCGTGTACACACGCACAATCCCCCCGTTCACTTTTTGTCTGGCCAATAAATTATTAAAATTACGTGCATAT
TCTTTTCG----------CTTTCCTCTCTTATATTTTACGGGGGGAAAGCTTTTACGGGAATATCCTCAGCA
CG-TTACATGACTTCTTCACGCGAAAGCTTTGAGGTTACAGTCTCAGGGG-----GGAGTACGTTCGCAAGA
GTGAAACTTAAAGAAATTGACGGA---ATGGCACCACAAGACGTGGAGTGTGCGGTTTAATTTGAC------
------------------------------------------------------------------------
------------------------------------------------------------------------
------------------------------------------------------------------------
------------------------------------------------------------------------
------------------------------------------------------------------------
------------------------------------------------------------------------
------------------------------------------------------------------------
------------------------------------------------------------------------
------------------------------------------------------------------------
------------------------------------------------------------------------
------------------------------------------------------------------------
------------------------------------------------------------------------
------------------------------------------------------------------------
------------------------------------------------------------------------
------------------------------------------------------------------------
------------------------------------------------------------------------
------------------------------------------------------------------------
------------------------------------------------------------------------
------------------------------------------------------------------------
------------------------------------------------------------------------
------------------------------------------------------------------------
------------------------------------------------------------------------
------------------------------------------------------------------------
------------------------------------------------------------------------
------------------------------------------------------------------------
------------------------------------------------------------------------
------------------------------------------------------------------------
--------------------------------------------------------------
>KC753535.1_Trypanosoma_sp._AB-2013_isolate_G6_18S_ribosomal_RNA_gene,_complete_sequence;_and_18S_ribosomal_RNA_gene,_partial_sequence/1-1286
------------------------------------------------------------------------
------------------------------------------------------------------------
------------------------------------------------------------------------
------------------------------------------------------------------------
------------------------------------------------------------------------
------------------------------------------------------------------------
------------------------------------------------------------------------
------------------------------------------------------------------------
------------------------------------------------------------------------
------------------------------------------------------------------------
------------------------------------------------------------------------
------------------------------------------------------------------------
----------GTTGACGGGAGCGGGGGATTAGGGTTCGATTCCGGAGAGGGAGCCTGAGAAATAGCTACCAC
TTCTACGGAGGGCAGCA-------------GGCG-CGCAAATTGCCCAATGTCAAAAAAAAACGATGAGGCA
-GCGAAAAGAAATAGAACCGGCAGTGCC---ACTGGCATTGCCGTTTTCAATGGGGGATATTTAAACCCATC
C-AAAATCGAGTATCAATTGGAGGACAAGTCTGGTGCCAGCACCCGCGGTAATTCCAGCTCCAAAAGCGTAT
AT------TAATGCTGTTGCTGTTAAAGGGTTCGTAGTTGAATTGGGGGTCCTTTTATTTTATTTGAGGCGC
GCGGTTTGCCCGATCCACTTCGGATTATTGTGGC---CCGTGCCCTTGGGGGGACCTGT--GAACAAACAGA
AACAAAAAACACGGGAGTGGTTCTTTC----CTGATTACCGCATGTCATGCATGCCA-G-GAAGCGTCCGTG
ATTTTTTACTGTGACTAAAAAAGTGCGACCAAAGCA-GTCAGT--CGACTTGAATTAAAAAGCATGGGATAA
CAA-AGGAGC---AGCCTATGGGCTACCGTTTCGGCTTTTGTTGGTTTT-AAAAGTCCATTGGAGATTATGG
GACCGT-GTGACAAGCGGTCGGGCGCGTTTTGCATCTGATCATAATTTCTTTTATGACTCAGGC--------
-----------------------------------------------------------------TGCGCAG
CCCGTCGCCCCCGA----GGAAGACCAAAAACGTGCACGT--------------------------------
GTAGGAT--GGTG---TCTTGCCACACTCACGCGCACGTTTCCTTCTTCGGCTCGCGGCGCCCAGGAATGAA
GGAGGGTAGTTCGG-GGGGGGACGTAT-TGGTGCGTCAGAGGTGAAATTCTTGGA--CCGCACCAGGACGAA
CTACAGCGAAGGCATTCTTCAAGGATACCTTCCTCAATCAAG--AACCAAAGTGTGGGGATCAAAGATG-AT
TAGAGACCATTGTAGTCCACA---CTGCAA-ACGATGACACCCATGAATTGGGGAGTTTT---------TGG
TCTCAGGCAAAAAA-GTTAAAGCGGAGACGATTTGTGTGTGTTTTTGTGTGCCGGGTTC---------GCCC
GTGTACACACGCACAAAAATCCCCCCGTTTACTTTTTGTCTGGCCAATAAATTATTAAAATTACGTGCATAT
TCTTTTCG----------CTTTCCTCTCA--TATTTTACGGGGGGAAGGCTTTTACGGGAATATCCTCAGCA
CG-TTACATGACTTCTTCACGCGAAAGCTTTGAGGTTACAGTCTCAGGGG-----GGAGTACGTTCGCAAGA
GTGAAACTTAAAGAAATTGACGGA---ATGGCACCACAAGACGTGGAGTGTGCGGTTTAATTTGAC------
------------------------------------------------------------------------
------------------------------------------------------------------------
------------------------------------------------------------------------
------------------------------------------------------------------------
------------------------------------------------------------------------
------------------------------------------------------------------------
------------------------------------------------------------------------
------------------------------------------------------------------------
------------------------------------------------------------------------
------------------------------------------------------------------------
------------------------------------------------------------------------
------------------------------------------------------------------------
------------------------------------------------------------------------
------------------------------------------------------------------------
------------------------------------------------------------------------
------------------------------------------------------------------------
------------------------------------------------------------------------
------------------------------------------------------------------------
------------------------------------------------------------------------
------------------------------------------------------------------------
------------------------------------------------------------------------
------------------------------------------------------------------------
------------------------------------------------------------------------
------------------------------------------------------------------------
------------------------------------------------------------------------
------------------------------------------------------------------------
------------------------------------------------------------------------
--------------------------------------------------------------
>KC753534.1_Trypanosoma_sp._AB-2013_isolate_G5_18S_ribosomal_RNA_gene,_complete_sequence;_and_18S_ribosomal_RNA_gene,_partial_sequence/1-1320
------------------------------------------------------------------------
------------------------------------------------------------------------
------------------------------------------------------------------------
------------------------------------------------------------------------
------------------------------------------------------------------------
------------------------------------------------------------------------
------------------------------------------------------------------------
------------------------------------------------------------------------
------------------------------------------------------------------------
------------------------------------------------------------------------
------------------------------------------------------------------------
------------------------------------------------------------------------
----------GTTGACGGGAGCGGGGGATTAGGGTTCGATTCCGGAGAGGGAGCCTGAGAAATAGCTACCAC
TTCTACGGAGGGCAGCA-------------GGCG-CGCAAATTGCCCAATGTCAAAAAAAAACGATGAGGCA
-GCGAAAAGAAATAGAGCCGGCAGTGCC---ACTGGCATTGCCGTTTTCAATGGGGGATATTTAAACCCATC
C-AAAATCGAGTATCAATTGGAGGACAAGTCTGGTGCCAGCACCCGCGGTAATTCCAGCTCCAAAAGCGTAT
AT------TAATGCTGTTGCTGTTAAAGGGTTCGTAGTTGAATTGGGGGTCCTTTTATTTTATTTGAGGCGC
ACGGTGTGCCCGATCCACTTCGGATTATTTTTTTGTGGCCCGTGCCCTTGGGGACCTGT--GAACAAACAGA
AACAAAAAACACGGGAGTGGTTCTTTT----CTGATTCCCGCATGTCATGCATGCCA-G-AAAGCGTCCGTG
ATTTTTTACTGTGACTAAAAAAGTGCGACCAAAGCA-GTCAGT--CGACTTGAATTAAAAAGCATGGGATAA
CAA-AGGAGC---AGCCTATGGGCTACCGTTTCGGCTTTTGTTGGTATT-AAAAGTCCATTGGAGATTATGG
GGCCGT-GTGACAAGCGGTCGGGCGCGTTTTGCATCTGGTCATAAAAATTTATGTTCAGGCTGC--------
-----------------------------------------------------------------GCC---G
TCCGTCGCCTCCGG----GGAAGACCAAAAACGTGCACGTGTGTGTGTG-TGGTGCA----------AGAAA
CACTTTGGTGTGTGTCTTGTTACAACCTCACGCGTACGCGCCTT-CTTTGGCTCACGGCGCCCAGGAATGAA
GGAGGGTAGTTCGGGGGA-GAACGTAT-TGGTGCGTCAGAGGTGAAATTCTTGGA--CCGCACCAGGACGAA
CTACAGCGAAGGCATTCTTCAAGGATACCTTCCTCAATCAAG--AACCAAAGTGTGGGGATCAAAGATG-AT
TAGAGACCATTGTAGTCCACA---CTGCAA-ACGATGACACCCATGAATTGGGGAGTTTT---------TGG
TCTTAGGCAAAAGT-TAAAGCGAAGACGATTTTTGTGTGTGTGTGTGTGTTTGCCGGGTTCGCCTGTGCGCA
CACACACATACACAAGAGATCCCTTCGTTCACTTTTTGTCTGGCCAATAAATTATGAAAATTACGTGCATAT
TCTTTTCG----------CTCTTCTTGTTTA-TTTTTTCGCAGGGGGGGCTTTTACGGGAATATCCTCAGCA
CG-TTACACAACTTCTTCACGCGAAAGCTTTGAGGTTACAGTCTCGGGGG-----GGAGTACGTTCGCAAGA
GTGAAACTTAAAGAAATTGACGGA---GTGGCACCACAAGACGTGGAGTGTGCGGTTTAATCAAC-------
------------------------------------------------------------------------
------------------------------------------------------------------------
------------------------------------------------------------------------
------------------------------------------------------------------------
------------------------------------------------------------------------
------------------------------------------------------------------------
------------------------------------------------------------------------
------------------------------------------------------------------------
------------------------------------------------------------------------
------------------------------------------------------------------------
------------------------------------------------------------------------
------------------------------------------------------------------------
------------------------------------------------------------------------
------------------------------------------------------------------------
------------------------------------------------------------------------
------------------------------------------------------------------------
------------------------------------------------------------------------
------------------------------------------------------------------------
------------------------------------------------------------------------
------------------------------------------------------------------------
------------------------------------------------------------------------
------------------------------------------------------------------------
------------------------------------------------------------------------
------------------------------------------------------------------------
------------------------------------------------------------------------
------------------------------------------------------------------------
------------------------------------------------------------------------
--------------------------------------------------------------
>KC753536.1_Trypanosoma_sp._AB-2013_isolate_G7_18S_ribosomal_RNA_gene,_complete_sequence;_and_18S_ribosomal_RNA_gene,_partial_sequence/1-1321
------------------------------------------------------------------------
------------------------------------------------------------------------
------------------------------------------------------------------------
------------------------------------------------------------------------
------------------------------------------------------------------------
------------------------------------------------------------------------
------------------------------------------------------------------------
------------------------------------------------------------------------
------------------------------------------------------------------------
------------------------------------------------------------------------
------------------------------------------------------------------------
------------------------------------------------------------------------
----------GTTGACGGGAGCGGGGGATTAGGGTTCGATTCCGGAGAGGGAGCCTGAGAAATAGCTACCAC
TTCTACGGAGGGCAGCA-------------GGCG-CGCAAATTGCCCAATGTCAAAAAAAAACGATGAGGCA
-GCGAAAAGAAATAGAGCCGGCAGTGCC---ACTGGCATTGCCGTTTTCAATGGGGGATATTTAAACCCATC
C-AAAATCGAGTATCAATTGGAGGACAAGTCTGGTGCCAGCACCCGCGGTAATTCCAGCTCCAAAAGCGTAT
AT------TAATGCTGTTGCTGTTAAAGGGTTCGTAGTTGAATTGGGGGTCCTTTTATTTTATTTGAGGCGC
ACGGGGTGCCCGATCCACTTCGGATTATTTTTTTGTGGCCCGTGCCCTTGGGGACCTGT--GAACAAACAGA
AACAAAAAACACGGGAGTGGTTCTTTT----CTGATTCCCGCATGTCATGCATGCCA-A-AAAGCGTCCGTG
ATTTTTTACTGTGACTAAAAAAGTGCGACCAAAGCA-GTCAGT--CAACCTGAATTAAAAAGCATGGGATAA
CAA-AGGAGC---AGCCTATGGGCTACCGTTTCGGCTTTTGTTGGTATT-AAAAGTCCATTGGAAATTATGG
GGCCGT-GTGACAAGCGGTCGGGCGCGTTTTGCATCTGGTCATAAAAATTTATGTTCAGGCTGC--------
-----------------------------------------------------------------GCC---G
TCCGTCGCCTCCGG----GGAAGACCAAAAACGTGCACGTGTGTGTGTG-TGGTGCA----------AGAAA
CACTTTGGTGTGTGTCTTGTTACAACCTCACGCGTACGCGCCTT-CTTTGGCTCACGGCGCCCAGGAATGAA
GGAGGGTAGTTCGGGGGA-GAACGTAT-TGGTGCGTCAGAGGTGAAATTCTTGGA--CCGCACCAGGACGAA
CTACAGCGAAGGCATTCTTCAAGGATACCTTCCTCAATCAAG--AACCAAAGTGTGGGGATCAAAGATG-AT
TAGAGACCATTGTAGTCCACA---CTGCAA-ACGATGACACCCATGAATTGGGGAGTTTT---------TGG
TCTTAGGCAAAAGT-TAAAGCGAAGACGATTTTTGTGTGTGTGTGTGTGTTTGCCGGGTTCGCCTGTGCGCA
CACACACATACACAAGATATCCCTTCTTTCACTTTTTGTCTGGCCAATAAATTATTAAAATTACGTGCATAT
TCTTTTCT----------CTCTTCTTGTTTA-TTTTTTCGCAGGGGGGGCTTTTACGGAAATATCCTCAGCA
CG-TTACACAACTTCTTCACGCAAAATCTTTGAGGTTACACTCTCGGGGG-----GGAGTACGTTCGCAAGA
GTGAAACTTAAAGAAATTGACGGA---GTGGCCCCACAAGACGTGGAGTGTGCGGTTTATTTTGAC------
------------------------------------------------------------------------
------------------------------------------------------------------------
------------------------------------------------------------------------
------------------------------------------------------------------------
------------------------------------------------------------------------
------------------------------------------------------------------------
------------------------------------------------------------------------
------------------------------------------------------------------------
------------------------------------------------------------------------
------------------------------------------------------------------------
------------------------------------------------------------------------
------------------------------------------------------------------------
------------------------------------------------------------------------
------------------------------------------------------------------------
------------------------------------------------------------------------
------------------------------------------------------------------------
------------------------------------------------------------------------
------------------------------------------------------------------------
------------------------------------------------------------------------
------------------------------------------------------------------------
------------------------------------------------------------------------
------------------------------------------------------------------------
------------------------------------------------------------------------
------------------------------------------------------------------------
------------------------------------------------------------------------
------------------------------------------------------------------------
------------------------------------------------------------------------
--------------------------------------------------------------
>KC753532.1_Trypanosoma_sp._AB-2013_isolate_G4_18S_ribosomal_RNA_gene,_complete_sequence;_and_18S_ribosomal_RNA_gene,_partial_sequence/1-1322
------------------------------------------------------------------------
------------------------------------------------------------------------
------------------------------------------------------------------------
------------------------------------------------------------------------
------------------------------------------------------------------------
------------------------------------------------------------------------
------------------------------------------------------------------------
------------------------------------------------------------------------
------------------------------------------------------------------------
------------------------------------------------------------------------
------------------------------------------------------------------------
------------------------------------------------------------------------
----------GTTGACGGGAGCGGGGGATTAGGGTTCGATTCCGGAGAGGGAGCCTGAGAAATAGCTACCAC
TTCTACGGAGGGCAGCA-------------GGCG-CGCAAATTGCCCAATGTCAAAAAAAAACGATGAGGCA
-GCGAAAAGAAATAGAGCCGGCAGTGCC---ACTGGCATTGCCGTTTTCAATGGGGGATATTTAAACCCATC
C-AAAATCGAGTATCAATTGGAGGACAAGTCTGGTGCCAGCACCCGCGGTAATTCCAGCTCCAAAAGCGTAT
AT------TAATGCTGTTGCTGTTAAAGGGTTCGTAGTTGAATTGGGGGTCCTTTTATTTTATTTGAGGCGC
ACGGTGTGCCCGATCCACTTCGGATTATTTTTTTGTGGCCCGTGCCCTTGGGGACCTGT--GAACAAACAGA
AACAAAAAACACGGGAGTGGTTCTTTT----CTGATTCCCGCATGTCATGCATGCCA-G-AAAGCGTCCGTG
ATTTTTTACTGTGACTAAAAAAGTGCGACCAAAGCA-GTCAGT--CGACTTGAATTAAAAAGCATGGGATAA
CAA-AGGAGC---AGCCTATGGGCTACCGTTTCGGCTTTTGTTGGTATT-AAAAGTCCATTGGAGATTATGG
GGCCGT-GTGACCAGCGGTCGGGCGCGTTTTGCATCTGGTCATAAAAATTTATGTTCAGGCTGC--------
-----------------------------------------------------------------GCC---G
TCCGTCGCCTCCGG----GGAAGACCAAAAACGTGCACGTGTGTGTGTG-TGGTGCA----------AGAAA
CACTTTGGTGTGTGTCTTGTTACAACCTCACGCGTACGCGCCTTCTTTTGGCTCACGGCGCCCAGGAATGAA
GGAGGGTAGTTCGGGGGAGAAACGTAT-TGGTGCGTCAGAGGTGAAATTCTTGGA--CCGCACCAGGACGAA
CTACAGCGAAGGCATTCTTCAAGGATACCTTCCTCAATCAAG--AACCAAAGTGTGGGGATCAAAGATG-AT
TAGAGACCATTGTAGTCCACA---CTGCAA-ACGATGACACCCATGAATTGGGGAGTTTT---------TGG
TCTTAGGCAAAAGT-TAAAGCGAAGACGATTTTTGTGTGT--GTGTGTGTTTGCGGGGTTCGCCTGTGCGCA
CACACACATACACAAGAGATCCCTTCTCTCTCTTTTTGTGTGGGCAATAAATTATAAAAATTACGTGCATAT
TCTTTTCT----------CTCTTCTTGTGTA-TTTTTTCCCAGGGGGGGCTTTTACGGGAATATCCTCAGCA
CG-TTACACAACTTTTTCACGCGAAAGCTTTGAGGTTACACTCTCTGGGGG----GGAGAACGTTCGCGAGA
GAGAAACTTAAAGAAATTGAGAGA---GTGGCGCCACAAGACGTGGAGTGTGCGGTTTTTTTTGAC------
------------------------------------------------------------------------
------------------------------------------------------------------------
------------------------------------------------------------------------
------------------------------------------------------------------------
------------------------------------------------------------------------
------------------------------------------------------------------------
------------------------------------------------------------------------
------------------------------------------------------------------------
------------------------------------------------------------------------
------------------------------------------------------------------------
------------------------------------------------------------------------
------------------------------------------------------------------------
------------------------------------------------------------------------
------------------------------------------------------------------------
------------------------------------------------------------------------
------------------------------------------------------------------------
------------------------------------------------------------------------
------------------------------------------------------------------------
------------------------------------------------------------------------
------------------------------------------------------------------------
------------------------------------------------------------------------
------------------------------------------------------------------------
------------------------------------------------------------------------
------------------------------------------------------------------------
------------------------------------------------------------------------
------------------------------------------------------------------------
------------------------------------------------------------------------
--------------------------------------------------------------
>JN315381.1_Trypanosoma_sp._AP-2011a_isolate_15_18S_ribosomal_RNA_gene,_partial_sequence/1-1429
------------------------------------------------------------------------
------------------------------------------------------------------------
------------------------------------------------------------------------
------------------------------------------------------------------------
------------------------------------------------------------------------
------------------------------------------------------------------------
------------------------------------------------------------------------
------------------------------------------------------------------------
------------------------------------------------------------------------
------------------------------------------------------------------------
------------------------------------------------------------------------
------------------------------------------------------------------------
---CCATGGCGTTGACGGGAGCGGGGGATTAGGGTTCGATTCCGGAGAGGGAGCCTGAGAAATAGCTACCAC
TTCTACGGAGGGCAGCA-------------GGCG-CGCAAATTGCCCAATGTCAAAAAAAAACGATGAGGCA
-GCGAAAAGAAATAGAGCCGACAGTGCAAT---TTGTATTGTCGTTTTCAATGGGGGATATTTAAACCCATC
C-AAAATCGAGTAACAATTGGAGGACAAGTCTGGTGCCAGCACCCGCGGTAATTCCAGCTCCAAAAGCGTAT
AT------TAATGCTGTTGCTGTTAAAGGGTTCGTAGTTGAATTGTGGGCCTTTGAGGCGCAATGGTTTAGT
CCC---------TTCCACTTCGGATTGGTGACCC--ATGCCCTTGAGGTCCGTGAACACTCAGAAACAAA--
--AAAC-------ACGGG-AGTGGTACCTTTCTGATTTTCGCATGTCATGCATGCCAGA-GGGC-GCCCGTG
ATT-TTTACTGTGACTAAAAAAGTGTGACCAAAGCA-GTCATT--CGACTTGAATTAGAAAGCATGGGATAA
CAA-AGGAGC---AGCCTATGGGCCACCGTTTCGGCTTTTGTTGGTTTT-AAAAGTCCATTGGAGATTATGG
GGCTGT-GCGACAAGCGGCCGGGTGATTCCCCCTTCGCGGG-G-------GCACT-----------------
---------------------CGTCGCCTTTGTGGGAAATCCGTGACGGCGTC-------------------
------------------------------------------------------------------------
------------GACGGACTTCGGT-CCATCCTCCCGCCACCTTCCCTCAACTCGCGGCATCCAGGAATGAA
GGAGGGTAGTTCGG-GGGAGAACGTACTG-GTGCGTCAGAGGTGAAATTCTTAGA-CCGCACC-AAGACGAA
CTACAGCGAAGGCATTCTTCAAGGATACCTTCCTCAA-TCAAGAACCAAAGTGTGG-GGATCGAAGATG-AT
TAGAGACCATTGTAGTCCACA---CTGCAA-ACGATGACACCCATGAATTGGGGAGTTTT---------TGG
TCG-AAGGCGGGGTCGAGTTCATCTCGCTCC-----------------------------------------
-----------------------------------TCG--TCTCACCAATGAATATTAATTTACGTGCATAT
TCTTTTTGGTCC--------------TCGCAA----------GG-GGACCTTTAACGGGAATATCCTCAGCA
CGTTATCTGACTTCT-TCACGCGAAAGCTTTGAGGTTACAGTCTCAGGGGGGAGTACGTT-CGCAAGAGT--
---GAAACTTAAAGAAATTGACGGA--ATGGCACCACAAGACGTGGAGCGTGCGGTTTAATTTGACTCAACA
CGGGGAACTTTA-CCAGATCCGGACAGGGTGAGGATTGACAGATTGAGTGTTCTTTCTCGATCCCCTGAATG
GTGGTGCATGGCCGCTTTTGGTCGGTGGAGTGATTTGTTT-GGTTGATTCCGTCAACGG--ACGAGATCCAA
GCTGCCCAGTAGGATTCAGAATTGCCCATAGGATAGCAATCCCTTCCGCGGGTTTTACCCAAG---------
--------------------------------GGGGGGCGGTATTCGTTTGTATCC-TTCTCTGCGGGATTC
CT---TGTT--TTGCGCAAGG------TGAGA----------------------------------------
------------------------------------------------------------------------
------------------------------------------------------------------------
------------------------------------------------------------------------
------------------------------------------------------------------------
------------------------------------------------------------------------
------------------------------------------------------------------------
------------------------------------------------------------------------
------------------------------------------------------------------------
------------------------------------------------------------------------
------------------------------------------------------------------------
------------------------------------------------------------------------
------------------------------------------------------------------------
------------------------------------------------------------------------
------------------------------------------------------------------------
------------------------------------------------------------------------
------------------------------------------------------------------------
------------------------------------------------------------------------
------------------------------------------------------------------------
------------------------------------------------------------------------
------------------------------------------------------------------------
------------------------------------------------------------------------
------------------------------------------------------------------------
--------------------------------------------------------------
>KX008313.1_Trypanosoma_noyesi_isolate_TF212_18S_ribosomal_RNA_gene,_complete_sequence/1-1434
------------------------------------------------------------------------
------------------------------------------------------------------------
------------------------------------------------------------------------
------------------------------------------------------------------------
------------------------------------------------------------------------
------------------------------------------------------------------------
------------------------------------------------------------------------
------------------------------------------------------------------------
------------------------------------------------------------------------
------------------------------------------------------------------------
------------------------------------------------------------------------
------------------------------------------------------------------------
-------GGCGTTGACGGGAGCGGGGGATTAGGGTTCGATTCCGGAGAGGGAGCCTGAGAAATAGCTACCAC
TTCTACGGAGGGCAGCA-------------GGCG-CGCAAATTGCCCAATGTCAAAAAAAAACGATGAGGCA
-GCGAAAAGAAATAGAGCCGACAGTGCATT---TTGTATTGTCGTTTTCAATGGGGGATATTTAAACCCATC
C-AAAATCGAGTAACAATTGGAGGACAAGTCTGGTGCCAGCACCCGCGGTAATTCCAGCTCCAAAAGCGTAT
AT------TAATGCTGTTGCTGTTAAAGGGTTCGTAGTTGAATTGTGGGCCTTTGAGGCGCAATGGTTTAGT
CCC---------TTCCACTTCGGATTGGTGACCC--ATGCCCTTGAGGTCCGTGAACACTCAAAAACAAA--
--AAAC-------ACGGG-AGTGGTACCTTTCTGATTTTCGCATGTCATGCATGCCAAA-GGGC-GCCCGTG
ATT-TTTACTGTGACTAAAAAAGTGTGACCAAAGCA-GTCATT--CGACTTGAATTAAAAAGCATGGGATAA
CAA-AGGAGC---AGCCTATGGGCCACCGTTTCGGCTTTTGTTGGTTTT-AAAAGTCCATTGGAGATTATGG
GGCTGT-GCGACAAGCGGCCGGGTGATTCCCCCTTCGCGGG-G-------GCACT-----------------
---------------------CGTCGCCTTTGTGGGAAATCCGTGACGGCGTC-------------------
------------------------------------------------------------------------
------------GACGGACTTCGGT-CCATCCTCCCGCCACCTTCCCTCAACTCGCGGCATCCAGGAATGAA
GGAGGGTAGTTCGG-GGGAGAACGTACTG-GTGCGTCAGAGGTGAAATTCTTAGA-CCGCACC-AAGACGAA
CTACAGCGAAGGCATTCTTCAAGGATACCTTCCTCAA-TCAAGAACCAAAGTGTGG-GGATCGAAGATG-AT
TAGAGACCATTGTAGTCCACA---CTGCAA-ACGATGACACCCATGAATTGGGGAGTTTT---------TGG
TCG-TAGGCGGGGTCGAGTTCATCTCGCTCC-----------------------------------------
-----------------------------------TCG--TCTCGCCAATGAATATTAATTTACGTGCATAT
TCTTTTTGGTCC--------------TCGCAA----------GG-GGGCCTTTAACGGGAATATCCTCAGCA
CGTTATCTGACTTCT-TCACGCGAAAGCTTTGAGGTTACAGTCTCAGGGGGGAGTACGTT-CGCAAGAGT--
---GAAACTTAAAGAAATTGACGGA--ATGGCACCACAAGACGTGGAGCGTGCGGTTTAATTTGACTCAACA
CGGGGAACTTTA-CCAGATCCGGACAGGGTGAGGATTGACAGATTGAGTGTTCTTTCTCGATCCCCTGAATG
GTGGTGCATGGCCGCTTTTGGTCGGTGGAGTGATTTGTTT-GGTTGATTCCGTCAACGG--ACGAGATCCAA
GCTGCCCAGTAGGATTCAGAATTGCCCATAGGATAGCAATCCCTTCCGCGGGTTTTACCCAAG---------
--------------------------------GGGGGGCGGTATTCGTTTGTATCCCTTCTCTGCGGGATTC
CT---TGTT--TTGCGCAAGG------TGAGATTTTGGGC--------------------------------
------------------------------------------------------------------------
------------------------------------------------------------------------
------------------------------------------------------------------------
------------------------------------------------------------------------
------------------------------------------------------------------------
------------------------------------------------------------------------
------------------------------------------------------------------------
------------------------------------------------------------------------
------------------------------------------------------------------------
------------------------------------------------------------------------
------------------------------------------------------------------------
------------------------------------------------------------------------
------------------------------------------------------------------------
------------------------------------------------------------------------
------------------------------------------------------------------------
------------------------------------------------------------------------
------------------------------------------------------------------------
------------------------------------------------------------------------
------------------------------------------------------------------------
------------------------------------------------------------------------
------------------------------------------------------------------------
------------------------------------------------------------------------
--------------------------------------------------------------
>HQ267094.1_Trypanosoma_copemani_isolate_Quokka_2088_18S_ribosomal_RNA_gene,_partial_sequence/1-1439
------------------------------------------------------------------------
------------------------------------------------------------------------
------------------------------------------------------------------------
------------------------------------------------------------------------
------------------------------------------------------------------------
------------------------------------------------------------------------
------------------------------------------------------------------------
------------------------------------------------------------------------
------------------------------------------------------------------------
------------------------------------------------------------------------
------------------------------------------------------------------------
----------------------------------------------------------CGTGTAG---TGGA
CTGCCATGGCGTTGACGGGAGCGGGGGATTAGGGTTCGATTCCGGAGAGGGAGCCTGAGAAATAGCTACCAC
TTCTACGGAGGGCAGCA-------------GGCG-CGCAAATTGCCCAATGTCAAAAAAAAACGATGAGGCA
-GCGAAAAGAAATAGAGCCGGCAGTGCC---AATGGCATTGCCGTTTTCAATGGGGGATATCTAAACCCATC
C-AAAATCGAGTATCAATTGGAGGACAAGTCTGGTGCCAGCACCCGCGGTAATTCCAGCTCCAAAAGCGTAT
AT------TAATGCTGTTGCTGTTAAAGGGTTCGTAGTTGAATTGAGGGCCTTTCTTTTTTGAGGCGCG---
-CGG-TTGCCCGATCCACCTCGGATT-TCGTGGC---CCGCG--CCCTTGGAGGCCTGT--GAACACTCAAA
AACAAAAAACACGGAAGTGGTACTTTC----CTGATTTACGCATGTCATGCATGCCA-G-GGAGCGTCCGTG
ATTTTTTACTGTGACTAAAAAAGTGCGACCAAAGCA-GTCAGT--CGACTTGAATTAAAAAGCATGGGATAA
CAA-AGGAGC---AGCCTATGGGCCACCGTTTCGGCTTTTGTTGGTATTTAAAAGTCCATTGGAGATTATGG
GGTCGT-GTGACAAGCGGTTGGGCGTGTTGCTTT--TGGTCTTTACGGCCAAGGCGCC--------------
-----------------------------------------------------------------------G
CCCGTCGCCCCCGG----AAAAGATTTTTGTGCGCCGGCGTCGC---------------------------A
TG--CGA--GACT---TCGGTCCCGTATCGTCCCGCGTACGCCTTTTTCGGCTCGCGGCATCCAGGAATGAA
GGAGGGTAGTCCGG-GGGAGAACGTAT-TGGTGCGTCAGAGGTGAAATTCTTAGA--CCGCACCAGGACGGA
CTACAGCGAAGGCATTCTTCAAGAATACCTTCCTCAATCAAG--AACCAAAGTGTGGGGATCAAAGATG-AT
TAGAGACCATTGTAGTCCACA---CTGCAA-ACGATGACACCCATGAATTGGGGAGTTTT---------TGG
TCGCAGGCAGGAAA-AACCGGTGATATCGGGTTCGTCCCATATCT---------------------------
-------------------------CCTTTTCTCCTTGCCTC--GCCAATAATATCAAATTTACGTGCATAT
TCTTTTAG----------GCCCTT----TTCCTCCTTTGTGGGGAGGGGTTTTGACGGGAATATCCTCAGCA
CG-TTACTTGACTTCTTCACGCGAAAGCTTTGAGGTTACAGTCTCAGGGG-----GGAGTACGTTCGCAAGA
GTGAAACTTAAAGAAATTGACGGA---ATGGCACCACAAGACGTGGAGTGTGCGGTTTAATTTGACTCAACA
CGGGGAACTTTA-CCAGATCCGGACAGGGTGAGGATTGACAGATTGAGTGTTCTTTCTCGATCCCCTGAATG
GTGGTGCATGGCCGCTTTTGGTCGGTGGAGTGATTTGTTT-GGTCGATTCCGGCAACGG--ACGAGATCCAA
ACTGTCTAGTAGGATACAGAATTGCCCATAGGATAGCGATCCCCCCACCCC---------------------
------------------------------------------------------------------------
------------------------------------------------------------------------
------------------------------------------------------------------------
------------------------------------------------------------------------
------------------------------------------------------------------------
------------------------------------------------------------------------
------------------------------------------------------------------------
------------------------------------------------------------------------
------------------------------------------------------------------------
------------------------------------------------------------------------
------------------------------------------------------------------------
------------------------------------------------------------------------
------------------------------------------------------------------------
------------------------------------------------------------------------
------------------------------------------------------------------------
------------------------------------------------------------------------
------------------------------------------------------------------------
------------------------------------------------------------------------
------------------------------------------------------------------------
------------------------------------------------------------------------
------------------------------------------------------------------------
------------------------------------------------------------------------
------------------------------------------------------------------------
------------------------------------------------------------------------
--------------------------------------------------------------
>GQ864157.1_Trypanosoma_sp._Bina_18S_ribosomal_RNA_gene,_partial_sequence/1-1464
------------------------------------------------------------------------
------------------------------------------------------------------------
------------------------------------------------------------------------
------------------------------------------------------------------------
------------------------------------------------------------------------
------------------------------------------------------------------------
------------------------------------------------------------------------
------------------------------------------------------------------------
------------------------------------------------------------------------
------------------------------------------------------------------------
------------------------------------------------------------------------
--------------------------------------------------------------TAG---TGGA
CTGCCATGGCGTTGACGGGAGCGGGGGATTAGGGTTCGATTCCGGAGAGGGAGCCTGAGAAATAGCTACCAC
TTCTACGGAGGGCAGCA-------------GGCG-CGCAAATTGCCCAATGTCAAAAAAAAACGATGAGGCA
-GCGAAAAGAAATAGAGCCGACAGTACCCATAGTGGTATTGTCGTTTTCAATGGGGGATATTTAAACCCATC
C-AAAATCGAGTAACAATTGGAGGACAAGTCTGGTGCCAGCACCCGCGGTAATTCCAGCTCCAAAAGCGTAT
AT------TAATGCTGTTGCTGTTAAAGGGTTCGTAGTTGAATTGTGGGCCTTTGAGGCGCAATGGTTTTGT
CCC---------ATCCACTTCGGATTGGTGACCC--ATGCCCTTGAGGTCCGTGAACACTCAGAAACAAG--
--AAAC-------ACGGG-AGTGGTTCCTTCCTGATTTTCGCATGTCATGCATGCCAGG-GGGC-GCCCGTG
ATT-TTTACTGTGACTAAAAAAGTGTGACCAAAGCA-GTCATT--CGACTTGAATTAGAAAGCATGGGATAA
CAA-AGGAGC---AGCCTATGGGCCACCGTTTCGGCTTTTGTTGGTTTT-AAAAGTCCATTGGAGATTATGG
GGCTGT-GCGACAAGCGGCTGGGTGTTTCCCTCTCGGGGAC-A----------CC-----------------
---------------------CGTCGCCTTTGTGGGAAATCCGTGCCCTGAT--------------------
------------------------------------------------------------------------
-------------TCGAGTTTCGGCTCGTTAATCTTGGCACCTTCCCTCAACTCGCGGCATCCAGGAATGAA
GGAGGGTAGTTCGG-GGGAGAACGTACTG-GTGCGTCAGAGGTGAAATTCTTAGA-CCGCACC-AAGACGAA
CTACAGCGAAGGCATTCTTCAAGGATACCTTCCTCAA-TCAAGAACCAAAGTGTGG-GGATCGAAGATG-AT
TAGAGACCATTGTAGTCCACA---CTGCAA-ACGATGACACCCATGAATTGGGGAGTTTT---------TGG
TCG-CAGGCAAGGTCGGGTTTACCTCGTTCC-----------------------------------------
-----------------------------------TTG--CCTCACCAATGTTTATCAATTTACGTGCATAT
TCTTTTCGGTCC--------------CTTTAC----------CG-GGTCCTTTAACGGGAATATCCTCAGCA
CGTTATCTGACTTCT-TCACGCGAAAGCTTTGAGGTTACAGTCTCAGGG-GGGAGTACGT-TCG---CAAGA
GTGAAACTTAAAGAAATTGACGGAATGG---CACCACAAGACGTGGAGCGTGCGGTTTAATTTGACTCAACA
CGGGGAACTTTA-CCAGATCCGGACAGGGTGAGGATTGACAGATTGAGTGTTCTTTCTCGATCCCTTGAATG
GTGGTGCATGGCCGCTTTTGGTCGGTGGAGTGATTTGTTT-GGTTGATTCCGTCAACGG--ACGAGATCCAA
GCTGCCCAGTAGGATTCAGAATTGCCCATAGGATAGCAATCCCTTCCGCGGGTTTTACCCAAG---------
--------------------------------GGGGGGCGGTATTCGTTTGTAT-CCTTCTCTGCGGGATTC
CT---TGTT--TTGCGCAAGG------TGAGATTTTGGGCAACAGCAGGTCTGTGATG--------------
------------------------------------------------------------------------
------------------------------------------------------------------------
------------------------------------------------------------------------
------------------------------------------------------------------------
------------------------------------------------------------------------
------------------------------------------------------------------------
------------------------------------------------------------------------
------------------------------------------------------------------------
------------------------------------------------------------------------
------------------------------------------------------------------------
------------------------------------------------------------------------
------------------------------------------------------------------------
------------------------------------------------------------------------
------------------------------------------------------------------------
------------------------------------------------------------------------
------------------------------------------------------------------------
------------------------------------------------------------------------
------------------------------------------------------------------------
------------------------------------------------------------------------
------------------------------------------------------------------------
------------------------------------------------------------------------
------------------------------------------------------------------------
--------------------------------------------------------------
>KX008317.1_Trypanosoma_noyesi_isolate_TF1261_18S_ribosomal_RNA_gene,_complete_sequence/1-1469
------------------------------------------------------------------------
------------------------------------------------------------------------
------------------------------------------------------------------------
------------------------------------------------------------------------
------------------------------------------------------------------------
------------------------------------------------------------------------
------------------------------------------------------------------------
------------------------------------------------------------------------
------------------------------------------------------------------------
------------------------------------------------------------------------
------------------------------------------------------------------------
------------------------------------------------------------------------
----------------GGGAGCGGGGGATTAGGGTTCGATTCCGGAGAGGGAGCCTGAGAAATAGCTACCAC
TTCTACGGAGGGCAGCA-------------GGCG-CGCAAATTGCCCAATGTCAAAAAAAAACGATGAGGCA
-GCGAAAAGAAATAGAGCCGACAGTGCATT---TTGTATTGTCGTTTTCAATGGGGGATATTTAAACCCATC
C-AAAATCGAGTAACAATTGGAGGACAAGTCTGGTGCCAGCACCCGCGGTAATTCCAGCTCCAAAAGCGTAT
AT------TAATGCTGTTGCTGTTAAAGGGTTCGTAGTTGAATTGTGGGCCTTTGAGGCGCAATGGTTTAGT
CCC---------TTCCACTTCGGATTGGTGACCC--ATGCCCTTGAGGTCCGTGAACACTCAAAAACAAA--
--AAAC-------ACGGG-AGTGGTACCTTTCTGATTTTCGCATGTCATGCATGCCAAA-GGGC-GCCCGTG
ATT-TTTACTGTGACTAAAAAAGTGTGACCAAAGCA-GTCATT--CGACTTGAATTAGAAAGCATGGGATAA
CAA-AGGAGC---AGCCTATGGGCCACCGTTTCGGCTTTTGTTGGTTTT-AAAAGTCCATTGGAGATTATGG
GGCTGT-GCGACAAGCGGCCGGGTGATTCCCCCTTCGCGGG-G-------GCACT-----------------
---------------------CGTCGCCTTTGTGGGAAATCCGTGACGGCGTC-------------------
------------------------------------------------------------------------
------------GACGGACTTCGGT-CCATCCTCCCGCCACCTTCCCTCAACTCGCGGCATCCAGGAATGAA
GGAGGGTAGTTCGG-GGGAGAACGTACTG-GTGCGTCAGAGGTGAAATTCTTAGA-CCGCACC-AAGACGAA
CTACAGCGAAGGCATTCTTCAAGGATACCTTCCTCAA-TCAAGAACCAAAGTGTGG-GGATCGAAGATG-AT
TAGAGACCATTGTAGTCCACA---CTGCAA-ACGATGACACCCATGAATTGGGGAGTTTT---------TGG
TCG-TAGGCGGGGTCGAGTTCATCTCGCTCC-----------------------------------------
-----------------------------------TCG--TCTCGCCAATGAATATTAATTTACGTGCATAT
TCTTTTTGGTCC--------------TCGCAA----------GG-GGGCCTTTAACGGGAATATCCTCAGCA
CGTTATCTGACTTCT-TCACGCGAAAGCTTTGAGGTTACAGTCTCAGGGGGGAGTACGTT-CGCAAGAGT--
---GAAACTTAAAGAAATTGACGGA--ATGGCACCACAAGACGTGGAGCGTGCGGTTTAATTTGACTCAACA
CGGGGAACTTTA-CCAGATCCGGACAGGGTGAGGATTGACAGATTGAGTGTTCTTTCTCGATCCCCTGAATG
GTGGTGCATGGCCGCTTTTGGTCGGTGGAGTGATTTGTTT-GGTTGATTCCGTCAACGG--ACGAGATCCAA
GCTGCCCAGTAGGATTCAGAATTGCCCATAGGATAGCAATCCCTTCCGCGGGTTTTACCCAAG---------
--------------------------------GGGGGGCGGTATTCGTTTGTATCC-TTCTCTGCGGGATTC
CT---TGTT--TTGCGCAAGG------TGAGATTTTGGGCAACAGCAGGTCTGTGATGCTCCTCAATGTTCT
GGGCGACACGCGC-----------------------------------------------------------
------------------------------------------------------------------------
------------------------------------------------------------------------
------------------------------------------------------------------------
------------------------------------------------------------------------
------------------------------------------------------------------------
------------------------------------------------------------------------
------------------------------------------------------------------------
------------------------------------------------------------------------
------------------------------------------------------------------------
------------------------------------------------------------------------
------------------------------------------------------------------------
------------------------------------------------------------------------
------------------------------------------------------------------------
------------------------------------------------------------------------
------------------------------------------------------------------------
------------------------------------------------------------------------
------------------------------------------------------------------------
------------------------------------------------------------------------
------------------------------------------------------------------------
------------------------------------------------------------------------
------------------------------------------------------------------------
--------------------------------------------------------------
>KX008319.1_Trypanosoma_noyesi_isolate_TF2170_18S_ribosomal_RNA_gene,_complete_sequence/1-1476
------------------------------------------------------------------------
------------------------------------------------------------------------
------------------------------------------------------------------------
------------------------------------------------------------------------
------------------------------------------------------------------------
------------------------------------------------------------------------
------------------------------------------------------------------------
------------------------------------------------------------------------
------------------------------------------------------------------------
------------------------------------------------------------------------
------------------------------------------------------------------------
------------------------------------------------------------------------
-------GGCGTTGACGGGAGCGGGGGATTAGGGTTCGATTCCGGAGAGGGAGCCTGAGAAATAGCTACCAC
TTCTACGGAGGGCAGCA-------------GGCG-CGCAAATTGCCCAATGTCAAAAAAAAACGATGAGGCA
-GCGAAAAGAAATAGAGCCGACAGTGCATT---TTGTATTGTCGTTTTCAATGGGGGATATTTAAACCCATC
C-AAAATCGAGTAACAATTGGAGGACAAGTCTGGTGCCAGCACCCGCGGTAATTCCAGCTCCAAAAGCGTAT
AT------TAATGCTGTTGCTGTTAAAGGGTTCGTAGTTGAATTGTGGGCCTTTGAGGCGCAATGGTTTAGT
CCC---------TTCCACTTCGGATTGGTGACCC--ATGCCCTTGAGGTCCGTGAACACTCAAAAACAAA--
--AAAC-------ACGGG-AGTGGTACCTTTCTGATTTTCGCATGTCATGCATGCCAGA-GGGC-GCCCGTG
ATT-TTTACTGTGACTAAAAAAGTGTGACCAAAGCA-GTCATT--CGACTTGAATTAGAAAGCATGGGATAA
CAA-AGGAGC---AGCCTATGGGCCACCGTTTCGGCTTTTGTTGGTTTT-AAAAGTCCATTGGAGATTATGG
GGCTGT-GCGACAAGCGGCCGGGTGATTCCCCCTTCGCGGG-G-------GCACT-----------------
---------------------CGTCGCCTTTGTGGGAAATCCGTGACGGCGTC-------------------
------------------------------------------------------------------------
------------GACGGACTTCGGT-CCATCCTCCCGCCACCTTCCCTCAACTCGCGGCATCCAGGAATGAA
GGAGGGTAGTTCGG-GGGAGAACGTACTG-GTGCGTCAGAGGTGAAATTCTTAGA-CCGCACC-AAGACGAA
CTACAGCGAAGGCATTCTTCAAGGATACCTTCCTCAA-TCAAGAACCAAAGTGTGG-GGATCGAAGATG-AT
TAGAGACCATTGTAGTCCACA---CTGCAA-ACGATGACACCCATGAATTGGGGAGTTTT---------TGG
TCG-TAGGCGGGGTCGAGTTCATCTCGCTCC-----------------------------------------
-----------------------------------TCG--TCTCGCCAATGAATATTAATTTACGTGCATAT
TCTTTTTGGTCC--------------TCGCAA----------GG-GGGCCTTTAACGGGAATATCCTCAGCA
CGTTATCTGACTTCT-TCACGCGAAAGCTTTGAGGTTACAGTCTCAGGGGGGAGTACGTT-CGCAAGAGT--
---GAAACTTAAAGAAATTGACGGA--ATGGCACCACAAGACGTGGAGCGTGCGGTTTAATTTGACTCAACA
CGGGGAACTTTA-CCAGATCCGGACAGGGTGAGGATTGACAGATTGAGTGTTCTTTCTCGATCCCCTGAATG
GTGGTGCATGGCCGCTTTTGGTCGGTGGAGTGATTTGTTT-GGTTGATTCCGTCAACGG--ACGAGATCCAA
GCTGCCCAGTAGGATTCAGAATTGCCCATAGGATAGCAATCCCTTCCGCGGGTTTTACCCAAG---------
--------------------------------GGGGGGCGGTATTCGTTTGTATCC-TTCTCTGCGGGATTC
CT---TGTT--TTGCGCAATG------TGAGATTTTGGGCAACAGCAGGTCTGTGATGCTCCTCAATGTTCT
GGGCGACACGC-------------------------------------------------------------
------------------------------------------------------------------------
------------------------------------------------------------------------
------------------------------------------------------------------------
------------------------------------------------------------------------
------------------------------------------------------------------------
------------------------------------------------------------------------
------------------------------------------------------------------------
------------------------------------------------------------------------
------------------------------------------------------------------------
------------------------------------------------------------------------
------------------------------------------------------------------------
------------------------------------------------------------------------
------------------------------------------------------------------------
------------------------------------------------------------------------
------------------------------------------------------------------------
------------------------------------------------------------------------
------------------------------------------------------------------------
------------------------------------------------------------------------
------------------------------------------------------------------------
------------------------------------------------------------------------
------------------------------------------------------------------------
--------------------------------------------------------------
>KX008320.1_Trypanosoma_noyesi_isolate_TF3382_18S_ribosomal_RNA_gene,_complete_sequence/1-1476
------------------------------------------------------------------------
------------------------------------------------------------------------
------------------------------------------------------------------------
------------------------------------------------------------------------
------------------------------------------------------------------------
------------------------------------------------------------------------
------------------------------------------------------------------------
------------------------------------------------------------------------
------------------------------------------------------------------------
------------------------------------------------------------------------
------------------------------------------------------------------------
------------------------------------------------------------------------
-------GGCGTTGACGGGAGCGGGGGATTAGGGTTCGATTCCGGAGAGGGAGCCTGAGAAATAGCTACCAC
TTCTACGGAGGGCAGCA-------------GGCG-CGCAAATTGCCCAATGTCAAAAAAAAACGATGAGGCA
-GCGAAAAGAAATAGAGCCGACAGTGCATT---TTGTATTGTCGTTTTCAATGGGGGATATTTAAACCCATC
C-AAAATCGAGTAACAATTGGAGGACAAGTCTGGTGCCAGCACCCGCGGTAATTCCAGCTCCAAAAGCGTAT
AT------TAATGCTGTTGCTGTTAAAGGGTTCGTAGTTGAATTGTGGGCCTTTGAGGCGCAATGGTTTAGT
CCC---------TTCCACTTCGGATTGGTGACCC--ATGCCCTTGAGGTCCGTGAACACTCAGAAACAAA--
--AAAC-------ACGGG-AGTGGTACCTTTCTGATTTTCGCATGTCATGCATGCCAGA-GGGC-GCCCGTG
ATT-TTTACTGTGACTAAAAAAGTGTGACCAAAGCA-GTCATT--CGACTTGAATTAGAAAGCATGGGATAA
CAA-AGGAGC---AGCCTATGGGCCACCGTTTCGGCTTTTGTTGGTTTT-AAAAGTCCATTGGAGATTATGG
GGCTGT-GCGACAAGCGGCCGGGTGATTCCCCCTTCGCGGG-G-------GCACT-----------------
---------------------CGTCGCCTTTGTGGGAAATCCGTGACGGCGTC-------------------
------------------------------------------------------------------------
------------GACGGACTTCGGT-CCATCCTCCCGCCACCTTCCCTCAACTCGCGGCATCCAGGAATGAA
GGAGGGTAGTTCGG-GGGAGAACGTACTG-GTGCGTCAGAGGTGAAATTCTTAGA-CCGCACC-AAGACGAA
CTACAGCGAAGGCATTCTTCAAGGATACCTTCCTCAA-TCAAGAACCAAAGTGTGG-GGATCGAAGATG-AT
TAGAGACCATTGTAGTCCACA---CTGCAA-ACGATGACACCCATGAATTGGGGAGTTTT---------TGG
TCG-TAGGCGGGGTCGAGTTCATCTCGCTCC-----------------------------------------
-----------------------------------TCG--TCTCGCCAATGAATATTAATTTACGTGCATAT
TCTTTTTGGTCC--------------TCGCAA----------GG-GGGCCTTTAACGGGAATATCCTCAGCA
CGTTATCTGACTTCT-TCACGCGAAAGCTTTGAGGTTACAGTCTCAGGGGGGAGTACGTT-CGCAAGAGT--
---GAAACTTAAAGAAATTGACGGA--ATGGCACCACAAGACGTGGAGCGTGCGGTTTAATTTGACTCAACA
CGGGGAACTTTA-CCAGATCCGGACAGGGTGAGGATTGACAGATTGAGTGTTCTTTCTCGATCCCCTGAATG
GTGGTGCATGGCCGCTTTTGGTCGGTGGAGTGATTTGTTT-GGTTGATTCCGTCAACGG--ACGAGATCCAA
GCTGCCCAGTAGGATTCAGAATTGCCCATAGGATAGCAATCCCTTCCGCGGGTTTTACCCAAG---------
--------------------------------GGGGGGCGGTATTCGTTTGTATCC-TTCTCTGCGGGATTC
CT---TGTT--TTGCGCAAGG------TGAGATTTTGGGCAACAGCAGGTCTGTGATGCTCCTCAATGTTCT
GGGCGACACGC-------------------------------------------------------------
------------------------------------------------------------------------
------------------------------------------------------------------------
------------------------------------------------------------------------
------------------------------------------------------------------------
------------------------------------------------------------------------
------------------------------------------------------------------------
------------------------------------------------------------------------
------------------------------------------------------------------------
------------------------------------------------------------------------
------------------------------------------------------------------------
------------------------------------------------------------------------
------------------------------------------------------------------------
------------------------------------------------------------------------
------------------------------------------------------------------------
------------------------------------------------------------------------
------------------------------------------------------------------------
------------------------------------------------------------------------
------------------------------------------------------------------------
------------------------------------------------------------------------
------------------------------------------------------------------------
------------------------------------------------------------------------
--------------------------------------------------------------
>KX008315.1_Trypanosoma_noyesi_isolate_TF1059_18S_ribosomal_RNA_gene,_complete_sequence/1-1476
------------------------------------------------------------------------
------------------------------------------------------------------------
------------------------------------------------------------------------
------------------------------------------------------------------------
------------------------------------------------------------------------
------------------------------------------------------------------------
------------------------------------------------------------------------
------------------------------------------------------------------------
------------------------------------------------------------------------
------------------------------------------------------------------------
------------------------------------------------------------------------
------------------------------------------------------------------------
-------GGCGTTGACGGGAGCGGGGGATTAGGGTTCGATTCCGGAGAGGGAGCCTGAGAAATAGCTACCAC
TTCTACGGAGGGCAGCA-------------GGCG-CGCAAATTGCCCAATGTCAAAAAAAAACGATGAGGCA
-GCGAAAAGAAATAGAGCCGACAGTGCATT---TTGTATTGTCGTTTTCAATGGGGGATATTTAAACCCATC
C-AAAATCGAGTAACAATTGGAGGACAAGTCTGGTGCCAGCACCCGCGGTAATTCCAGCTCCAAAAGCGTAT
AT------TAATGCTGTTGCTGTTAAAGGGTTCGTAGTTGAATTGTGGGCCTTTGAGGCGCAATGGTTTAGT
CCC---------TTCCACTTCGGATTGGTGACCC--ATGCCCTTGAGGTCCGTGAACACTCAGAAACAAA--
--AAAC-------ACGGG-AGTGGTACCTTTCTGATTTTCGCATGTCATGCATGCCAGA-GGGC-GCCCGTG
ATTTTTTACTGTGACTAAAAAAGTGTGACCAAAGCA-GTCATT--CGACTTGAATTAGAAAGCATGGGATAA
CAA-AGGAGC---AGCCTATGGGCCACCGTTTCGGCTTTTGTTGGTTTT-AAAAGTCCATTGGAGATTATGG
GGCTGT-GCGACAAGCGGTCGGGTGATTCTCCCTTCGCGGG-G-------GCACT-----------------
---------------------CGTCGCCTTTGGGGGAAATCCGTGACGGCGTG-------------------
------------------------------------------------------------------------
-----------TGATGGGCTTCGGT-TCATCCTCCCGCCACCTTCCCTCAACTCGCGGCATCCAGGAATGAA
GGAGGGTAGTTCGG-GGGAGAACGTACTG-GTGCGTCAGAGGTGAAATTCTTAGA-CCGCACC-AAGACGAA
CTACAGCGAAGGCATTCTTCAAGGATACCTTCCTCAA-TCAAGAACCAAAGTGTGG-GGATCGAAGATG-AT
TAGAGACCATTGTAGTCCACA---CTGCAA-ACGATGACACCCATGAATTGGGGAGTTTT---------TGG
TCG-TAGGCGAGGTCGGGTTCATCTCGCTCC-----------------------------------------
-----------------------------------TCG--TCTCGCCAATGAATATTAATTTACGTGCATAT
TCTTTTTGGTCC--------------TCGCAA----------GG-GGGCCTTTAACGGGAATATCCTCAGCA
CGTTATCTGACTTCT-TCACGCGAAAGCTTTGAGGTTACAGTCTCAGGGGGGAGTACGTT-CGCAAGAGT--
---GAAACTTAAAGAAATTGACGGA--ATGGCACCACAAGACGTGGAGCGTGCGGTTTAATTTGACTCAACA
CGGGGAACTTTA-CCAGATCCGGACAGGGTGAGGATTGACAGATTGAGTGTTCTTTCTCGATCCCCTGAATG
GTGGTGCATGGCCGCTTTTGGTCGGTGGAGTGATTTGTTT-GGTTGATTCCGTCAACGG--ACGAGATCCAA
GCTGCCCAGTAGGATTCAGAATTGCCCATAGGATAGCAATCCCTTCCGCGGGTTTTACCCAAG---------
--------------------------------GGGGGGCGGTATTCGTTTGTATCC-TTCTCTGCGGGATTC
CT---TGTT--TTGCGCAAGG------TGAGATTTTGGGCAACAGCAGGTCTGTGATGCTCCTCAATGTTCT
GGGCGACAC---------------------------------------------------------------
------------------------------------------------------------------------
------------------------------------------------------------------------
------------------------------------------------------------------------
------------------------------------------------------------------------
------------------------------------------------------------------------
------------------------------------------------------------------------
------------------------------------------------------------------------
------------------------------------------------------------------------
------------------------------------------------------------------------
------------------------------------------------------------------------
------------------------------------------------------------------------
------------------------------------------------------------------------
------------------------------------------------------------------------
------------------------------------------------------------------------
------------------------------------------------------------------------
------------------------------------------------------------------------
------------------------------------------------------------------------
------------------------------------------------------------------------
------------------------------------------------------------------------
------------------------------------------------------------------------
------------------------------------------------------------------------
--------------------------------------------------------------
>KX008312.1_Trypanosoma_noyesi_isolate_TF27_18S_ribosomal_RNA_gene,_complete_sequence/1-1476
------------------------------------------------------------------------
------------------------------------------------------------------------
------------------------------------------------------------------------
------------------------------------------------------------------------
------------------------------------------------------------------------
------------------------------------------------------------------------
------------------------------------------------------------------------
------------------------------------------------------------------------
------------------------------------------------------------------------
------------------------------------------------------------------------
------------------------------------------------------------------------
------------------------------------------------------------------------
-------GGCGTTGACGGGAGCGGGGGATTAGGGTTCGATTCCGGAGAGGGAGCCTGAGAAATAGCTACCAC
TTCTACGGAGGGCAGCA-------------GGCG-CGCAAATTGCCCAATGTCAAAAAAAAACGATGAGGCA
-GCGAAAAGAAATAGAGCCGACAGTGCATT---TTGTATTGTCGTTTTCAATGGGGGATATTTAAACCCATC
C-AAAATCGAGTAACAATTGGAGGACAAGTCTGGTGCCAGCACCCGCGGTAATTCCAGCTCCAAAAGCGTAT
AT------TAATGCTGTTGCTGTTAAAGGGTTCGTAGTTGAATTGTGGGCCTTTGAGGCGCAATGGTTTAGT
CCC---------TTCCACTTCGGATTGGTGACCC--ATGCCCTTGAGGTCCGTGAACACTCAAAAACAAA--
--AAAC-------ACGGG-AGTGGTACCTTTCTGATTTTCGCATGTCATGCATGCCAAA-GGGC-GCCCGTG
ATT-TTTACTGTGACTAAAAAAGTGTGACCAAAGCA-GTCATT--CGACTTGAATTAAAAAGCATGGGATAA
CAA-AGGAGC---AGCCTATGGGCCACCGTTTCGGCTTTTGTTGGTTTT-AAAAGTCCATTGGAAATTATGG
GGCTGT-GCGACAAGCGGCCGGGTGATTCCCCCTTCGCGGG-G-------GCACT-----------------
---------------------CGTCGCCTTTGTGGGAAATCCGTGACGGCGTC-------------------
------------------------------------------------------------------------
------------GACGGACTTCGGT-CCATCCTCCCGCCACCTTCCCTCAACTCGCGGCATCCAGGAATGAA
GGAGGGTAGTTCGG-GGGAGAACGTACTG-GTGCGTCAGAGGTGAAATTCTTAGA-CCGCACC-AAGACGAA
CTACAGCGAAGGCATTCTTCAAGGATACCTTCCTCAA-TCAAGAACCAAAGTGTGG-GGATCGAAGATG-AT
TAGAGACCATTGTAGTCCACA---CTGCAA-ACGATGACACCCATGAATTGGGGAGTTTT---------TGG
TCG-TAGGCGGGGTCGAGTTCATCTCGCTCC-----------------------------------------
-----------------------------------TCG--TCTCGCCAATGAATATTAATTTACGTGCATAT
TCTTTTTGGTCC--------------TCGCAA----------GG-GGGCCTTTAACGGGAATATCCTCAGCA
CGTTATCTGACTTCT-TCACGCGAAAGCTTTGAGGTTACAGTCTCAGGGGGGAGTACGTT-CGCAAGAGT--
---GAAACTTAAAGAAATTGACGGA--ATGGCACCACAAGACGTGGAGCGTGCGGTTTAATTTGACTCAACA
CGGGGAACTTTA-CCAGATCCGGACAGGGTGAGGATTGACAGATTGAGTGTTCTTTCTCGATCCCCTGAATG
GTGGTGCATGGCCGCTTTTGGTCGGTGGAGTGATTTGTTT-GGTTGATTCCGTCAACGG--ACGAGATCCAA
GCTGCCCAGTAGGATTCAGAATTGCCCATAGGATAGCAATCCCTTCCGCGGGTTTTACCCAAG---------
--------------------------------GGGGGGCGGTATTCGTTTGTATCC-TTCTCTGCGGGATTC
CT---TGTT--TTGCGCAAGG------TGAGATTTTGGGCAACAGCAAGTCTGTGATGCTCCTCAATGTTCT
GGGCGACACGC-------------------------------------------------------------
------------------------------------------------------------------------
------------------------------------------------------------------------
------------------------------------------------------------------------
------------------------------------------------------------------------
------------------------------------------------------------------------
------------------------------------------------------------------------
------------------------------------------------------------------------
------------------------------------------------------------------------
------------------------------------------------------------------------
------------------------------------------------------------------------
------------------------------------------------------------------------
------------------------------------------------------------------------
------------------------------------------------------------------------
------------------------------------------------------------------------
------------------------------------------------------------------------
------------------------------------------------------------------------
------------------------------------------------------------------------
------------------------------------------------------------------------
------------------------------------------------------------------------
------------------------------------------------------------------------
------------------------------------------------------------------------
--------------------------------------------------------------
>KX008314.1_Trypanosoma_noyesi_isolate_TF857_18S_ribosomal_RNA_gene,_complete_sequence/1-1477
------------------------------------------------------------------------
------------------------------------------------------------------------
------------------------------------------------------------------------
------------------------------------------------------------------------
------------------------------------------------------------------------
------------------------------------------------------------------------
------------------------------------------------------------------------
------------------------------------------------------------------------
------------------------------------------------------------------------
------------------------------------------------------------------------
------------------------------------------------------------------------
------------------------------------------------------------------------
------TGGCGTTGACGGGAGCGGGGGATTAGGGTTCGATTCCGGAGAGGGAGCCTGAGAAATAGCTACCAC
TTCTACGGAGGGCAGCA-------------GGCG-CGCAAATTGCCCAATGTCAAAAAAAAACGATGAGGCA
-GCGAAAAGAAATAGAGCCGACAGTGCATT---TTGTATTGTCGTTTTCAATGGGGGATATTTAAACCCATC
C-AAAATCGAGTAACAATTGGAGGACAAGTCTGGTGCCAGCACCCGCGGTAATTCCAGCTCCAAAAGCGTAT
AT------TAATGCTGTTGCTGTTAAAGGGTTCGTAGTTGAATTGTGGGCCTTTGAGGCGCAATGGTTTAGT
CCC---------TTCCACTTCGGATTGGTGACCC--ATGCCCTTGAGGTCCGTGAACACTCAAAAACAAA--
--AAAC-------ACGGG-AGTGGTACCTTTCTGATTTTCGCATGTCATGCATGCCAGA-GGGC-GCCCGTG
ATT-TTTACTGTGACTAAAAAAGTGTGACCAAAGCA-GTCATT--CGACTTGAATTAGAAAGCATGGGATAA
CAA-AGGAGC---AGCCTATGGGCCACCGTTTCGGCTTTTGTTGGTTTT-AAAAGTCCATTGGAGATTATGG
GGCTGT-GCGACAAGCGGCCGGGTGATTCCCCCTTCGCGGG-G-------GCACT-----------------
---------------------CGTCGCCTTTGTGGGAAATCCGTGACGGCGTC-------------------
------------------------------------------------------------------------
------------GACGGACTTCGGT-CCATCCTCCCGCCACCTTCCCTCAACTCGCGGCATCCAGGAATGAA
GGAGGGTAGTTCGG-GGGAGAACGTACTG-GTGCGTCAGAGGTGAAATTCTTAGA-CCGCACC-AAGACGAA
CTACAGCGAAGGCATTCTTCAAGGATACCTTCCTCAA-TCAAGAACCAAAGTGTGG-GGATCGAAGATG-AT
TAGAGACCATTGTAGTCCACA---CTGCAA-ACGATGACACCCATGAATTGGGGAGTTTT---------TGG
TCG-TAGGCGGGGTCGAGTTCATCTCGCTCC-----------------------------------------
-----------------------------------TCG--TCTCGCCAATGAATATTAATTTACGTGCATAT
TCTTTTTGGTCC--------------TCGCAA----------GG-GGGCCTTTAACGGGAATATCCTCAGCA
CGTTATCTGACTTCT-TCACGCGAAAGCTTTGAGGTTACAGTCTCAGGGGGGAGTACGTT-CGCAAGAGT--
---GAAACTTAAAGAAATTGACGGA--ATGGCACCACAAGACGTGGAGCGTGCGGTTTAATTTGACTCAACA
CGGGGAACTTTA-CCAGATCCGGACAGGGTGAGGATTGACAGATTGAGTGTTCTTTCTCGATCCCCTGAATG
GTGGTGCATGGCCGCTTTTGGTCGGTGGAGTGATTTGTTT-GGTTGATTCCGTCAACGG--ACGAGATCCAA
GCTGCCCAGTAGGATTCAGAATTGCCCATAGGATAGCAATCCCTTCCGCGGGTTTTACCCAAG---------
--------------------------------GGGGGGCGGTATTCGTTTGTATCC-TTCTCTGCGGGATTC
CT---TGTT--TTGCGCAAGG------TGAGATTTTGGGCAACAGCAGGTCTGTGATGCTCCTCAATGTTCT
GGGCGACACGC-------------------------------------------------------------
------------------------------------------------------------------------
------------------------------------------------------------------------
------------------------------------------------------------------------
------------------------------------------------------------------------
------------------------------------------------------------------------
------------------------------------------------------------------------
------------------------------------------------------------------------
------------------------------------------------------------------------
------------------------------------------------------------------------
------------------------------------------------------------------------
------------------------------------------------------------------------
------------------------------------------------------------------------
------------------------------------------------------------------------
------------------------------------------------------------------------
------------------------------------------------------------------------
------------------------------------------------------------------------
------------------------------------------------------------------------
------------------------------------------------------------------------
------------------------------------------------------------------------
------------------------------------------------------------------------
------------------------------------------------------------------------
--------------------------------------------------------------
>JN315383.1_Trypanosoma_sp._AP-2011a_isolate_64_18S_ribosomal_RNA_gene,_partial_sequence/1-1478
------------------------------------------------------------------------
------------------------------------------------------------------------
------------------------------------------------------------------------
------------------------------------------------------------------------
------------------------------------------------------------------------
------------------------------------------------------------------------
------------------------------------------------------------------------
------------------------------------------------------------------------
------------------------------------------------------------------------
------------------------------------------------------------------------
------------------------------------------------------------------------
------------------------------------------------------------------------
-TGCCATGGCGTTGACGGGAGCGGGGGATTAGGGTTCGATTCCGGAGAGGGAGCCTGAGAAATAGCTACCAC
TTCTACGGAGGGCAGCA-------------GGCG-CGCAAATTGCCCAATGTCAAAAAAAAACGATGAGGCA
-GCGAAAAGAAATAGAGCCGACAGTGCAAT---TTGTATTGTCGTTTTCAATGGGGGATATTTAAACCCATC
C-AAAATCGAGTAACAATTGGAGGACAAGTCTGGTGCCAGCACCCGCGGTAATTCCAGCTCCAAAAGCGTAT
AT------TAATGCTGTTGCTGTTAAAGGGTTCGTAGTTGAATTGTGGGCCTTTGAGGCGCAATGGTTTAGT
CCC---------TTCCACTTCGGATTGGTGACCC--ATGCCCTTGAGGTCCGTGAACACTCAGAAACAAA--
--AAAC-------ACGGG-AGTGGTACCTTTCTGATTTTCGCATGTCATGCATGCCAGA-GGGC-GCCCGTG
ATT-TTTACTGTGACTAAAAAAGTGTGACCAAAGCA-GTCATT--CGACTTGAATTAGAAAGCATGGGATAA
CAA-AGGAGC---AGCCTATGGGCCACCGTTTCGGCTTTTGTTGGTTTT-AAAAGTCCATTGGAGATTATGG
GGCTGT-GCGACAAGCGGCCGGGTGATTCCCCCTTCGCGGG-G-------GCACT-----------------
---------------------CGTCGCCTTTGTGGGAAATCCGTGACGGCGTC-------------------
------------------------------------------------------------------------
------------GACGGACTTCGGT-CCATCCTCCCGCCACCTTCCCTCAACTCGCGGCATCCAGGAATGAA
GGAGGGTAGTTCGG-GGGAGAACGTACTG-GTGCGTCAGAGGTGAAATTCTTAGA-CCGCACC-AAGACGAA
CTACAGCGAAGGCATTCTTCAAGGATACCTTCCTCAA-TCAAGAACCAAAGTGTGG-GGATCGAAGATG-AT
TAGAGACCATTGTAGTCCACA---CTGCAA-ACGATGACACCCATGAATTGGGGAGTTTT---------TGG
TCG-AAGGCGGGGTCGAGTTCATCTCGCTCC-----------------------------------------
-----------------------------------TCG--TCTCACCAATGAATATTAATTTACGTGCATAT
TCTTTTTGGTCC--------------TCGCAA----------GG-GGACCTTTAACGGGAATATCCTCAGCA
CGTTATCTGACTTCT-TCACGCGAAAGCTTTGAGGTTACAGTCTCAGGGGGGAGTACGTT-CGCAAGAGT--
---GAAACTTAAAGAAATTGACGGA--ATGGCACCACAAGACGTGGAGCGTGCGGTTTAATTTGACTCAACA
CGGGGAACTTTA-CCAGATCCGGACAGGGTGAGGATTGACAGATTGAGTGTTCTTTCTCGATCCCCTGAATG
GTGGTGCATGGCCGCTTTTGGTCGGTGGAGTGATTTGTTT-GGTTGATTCCGTCAACGG--ACGAGATCCAA
GCTGCCCAGTAGGATTCAGAATTGCCCATAGGATAGCAATCCCTTCCGCGGGTTTTACCCAAG---------
--------------------------------GGGGGGCGGTATTCGTTTGTATCC-TTCTCTGCGGGATTC
CT---TGTT--TTGCGCAAGG------TGAGATTTTGGGCAACAGCAGGTCTGTGATGCTCCTCAATGTTCT
GGGCGAC-----------------------------------------------------------------
------------------------------------------------------------------------
------------------------------------------------------------------------
------------------------------------------------------------------------
------------------------------------------------------------------------
------------------------------------------------------------------------
------------------------------------------------------------------------
------------------------------------------------------------------------
------------------------------------------------------------------------
------------------------------------------------------------------------
------------------------------------------------------------------------
------------------------------------------------------------------------
------------------------------------------------------------------------
------------------------------------------------------------------------
------------------------------------------------------------------------
------------------------------------------------------------------------
------------------------------------------------------------------------
------------------------------------------------------------------------
------------------------------------------------------------------------
------------------------------------------------------------------------
------------------------------------------------------------------------
------------------------------------------------------------------------
--------------------------------------------------------------
>KX008318.1_Trypanosoma_noyesi_isolate_TF1362_18S_ribosomal_RNA_gene,_complete_sequence/1-1480
------------------------------------------------------------------------
------------------------------------------------------------------------
------------------------------------------------------------------------
------------------------------------------------------------------------
------------------------------------------------------------------------
------------------------------------------------------------------------
------------------------------------------------------------------------
------------------------------------------------------------------------
------------------------------------------------------------------------
------------------------------------------------------------------------
------------------------------------------------------------------------
------------------------------------------------------------------------
-------GGCGTTGACGGGAGCGGGGGATTAGGGTTCGATTCCGGAGAGGGAGCCTGAGAAATAGCTACCAC
TTCTACGGAGGGCAGCA-------------GGCG-CGCAAATTGCCCAATGTCAAAAAAAAACGATGAGGCA
-GCGAAAAGAAATAGAGCCGACAGTGCATT---TTGTATTGTCGTTTTCAATGGGGGATATTTAAACCCATC
C-AAAATCGAGTAACAATTGGAGGACAAGTCTGGTGCCAGCACCCGCGGTAATTCCAGCTCCAAAAGCGTAT
AT------TAATGCTGTTGCTGTTAAAGGGTTCGTAGTTGAATTGTGGGCCTTTGAGGCGCAATGGTTTAGT
CCC---------TTCCACTTCGGATTGGTGACCC--ATGCCCTTGAGGTCCGTGAACACTCAAAAACAAA--
--AAAC-------ACGGG-AGTGGTACCTTTCTGATTTTCGCATGTCATGCATGCCAAA-GGGC-GCCCGTG
ATT-TTTACTGTGACTAAAAAAGTGTGACCAAAGCA-GTCATT--CGACTTGAATTAGAAAGCATGGGATAA
CAA-AGGAGC---AGCCTATGGGCCACCGTTTCGGCTTTTGTTGGTTTT-AAAAGTCCATTGGAGATTATGG
GGCTGT-GCGACAAGCGGCCGGGTGATTCCCCCTTCGCGGG-G-------GCACT-----------------
---------------------CGTCGCCTTTGTGGGAAATCCGTGACGGCGTC-------------------
------------------------------------------------------------------------
------------GACGGACTTCGGT-CCATCCTCCCGCCACCTTCCCTCAACTCGCGGCATCCAGGAATGAA
GGAGGGTAGTTCGG-GGGAGAACGTACTG-GTGCGTCAGAGGTGAAATTCTTAGA-CCGCACC-AAGACGAA
CTACAGCGAAGGCATTCTTCAAGGATACCTTCCTCAA-TCAAGAACCAAAGTGTGG-GGATCGAAGATG-AT
TAGAGACCATTGTAGTCCACA---CTGCAA-ACGATGACACCCATGAATTGGGGAGTTTT---------TGG
TCG-TAGGCGGGGTCGAGTTCATCTCGCTCC-----------------------------------------
-----------------------------------TCG--TCTCGCCAATGAATATTAATTTACGTGCATAT
TCTTTTTGGTCC--------------TCGCAA----------GG-GGGCCTTTAACGGGAATATCCTCAGCA
CGTTATCTGACTTCT-TCACGCGAAAGCTTTGAGGTTACAGTCTCAGGGGGGAGTACGTT-CGCAAGAGT--
---GAAACTTAAAGAAATTGACGGA--ATGGCACCACAAGACGTGGAGCGTGCGGTTTAATTTGACTCAACA
CGGGGAACTTTA-CCAGATCCGGACAGGGTGAGGATTGACAGATTGAGTGTTCTTTCTCGATCCCCTGAATG
GTGGTGCATGGCCGCTTTTGGTCGGTGGAGTGATTTGTTT-GGTTGATTCCGTCAACGG--ACGAGATCCAA
GCTGCCCAGTAGGATTCAGAATTGCCCATAGGATAGCAATCCCTTCCGCGGGTTTTACCCAAG---------
--------------------------------GGGGGGCGGTATTCGTTTGTATCC-TTCTCTGCGGGATTC
CT---TGTT--TTGCGCAAGG------TGAGATTTTGGGCAACAGCAGGTCTGTGATGCTCCTCAATGTTCT
GGGCGACACGCGCAC---------------------------------------------------------
------------------------------------------------------------------------
------------------------------------------------------------------------
------------------------------------------------------------------------
------------------------------------------------------------------------
------------------------------------------------------------------------
------------------------------------------------------------------------
------------------------------------------------------------------------
------------------------------------------------------------------------
------------------------------------------------------------------------
------------------------------------------------------------------------
------------------------------------------------------------------------
------------------------------------------------------------------------
------------------------------------------------------------------------
------------------------------------------------------------------------
------------------------------------------------------------------------
------------------------------------------------------------------------
------------------------------------------------------------------------
------------------------------------------------------------------------
------------------------------------------------------------------------
------------------------------------------------------------------------
------------------------------------------------------------------------
--------------------------------------------------------------
>KX008316.1_Trypanosoma_noyesi_isolate_TF1160_18S_ribosomal_RNA_gene,_complete_sequence/1-1480
------------------------------------------------------------------------
------------------------------------------------------------------------
------------------------------------------------------------------------
------------------------------------------------------------------------
------------------------------------------------------------------------
------------------------------------------------------------------------
------------------------------------------------------------------------
------------------------------------------------------------------------
------------------------------------------------------------------------
------------------------------------------------------------------------
------------------------------------------------------------------------
------------------------------------------------------------------------
--GCCATGGCGTTGACGGGAGCGGGGGATTAGGGTTCGATTCCGGAGAGGGAGCCTGAGAAATAGCTACCAC
TTCTACGGAGGGCAGCA-------------GGCG-CGCAAATTGCCCAATGTCAAAAAAAAACGATGAGGCA
-GCGAAAAGAAATAGAGCCGACAGTGCATT---TTGTATTGTCGTTTTCAATGGGGGATATTTAAACCCATC
C-AAAATCGAGTAACAATTGGAGGACAAGTCTGGTGCCAGCACCCGCGGTAATTCCAGCTCCAAAAGCGTAT
AT------TAATGCTGTTGCTGTTAAAGGGTTCGTAGTTGAATTGTGGGCCTTTGAGGCGCAATGGTTTAGT
CCC---------TTCCACTTCGGATTGGTGACCC--ATGCCCTTGAGGTCCGTGAACACTCAGAAACAAA--
--AAAC-------ACGGG-AGTGGTACCTTTCTGATTTTCGCATGTCATGCATGCCAGA-GGGC-GCCCGTG
ATT-TTTACTGTGACTAAAAAAGTGTGACCAAAGCA-GTCATT--CGACTTGAATTAGAAAGCATGGGATAA
CAA-AGGAGC---AGCCTATGGGCCACCGTTTCGGCTTTTGTTGGTTTT-AAAAGTCCATTGGAGATTATGG
GGCTGT-GCGACAAGCGGCCGGGTGATTCCCCCTTCGCGGG-G-------GCACT-----------------
---------------------CGTCGCCTTTGTGGGAAATCCGTGACGGCGTC-------------------
------------------------------------------------------------------------
------------GACGGACTTCGGT-CCATCCTCCCGCCACCTTCCCTCAACTCGCGGCATCCAGGAATGAA
GGAGGGTAGTTCGG-GGGAGAACGTACTG-GTGCGTCAGAGGTGAAATTCTTAGA-CCGCACC-AAGACGAA
CTACAGCGAAGGCATTCTTCAAGGATACCTTCCTCAA-TCAAGAACCAAAGTGTGG-GGATCGAAGATG-AT
TAGAGACCATTGTAGTCCACA---CTGCAA-ACGATGACACCCATGAATTGGGGAGTTTT---------TGG
TCG-TAGGCGGGGTCGAGTTCATCTCGCTCC-----------------------------------------
-----------------------------------TCG--TCTCGCCAATGAATATTAATTTACGTGCATAT
TCTTTTTGGTCC--------------TCGCAA----------GG-GGGCCTTTAACGGGAATATCCTCAGCA
CGTTATCTGACTTCT-TCACGCGAAAGCTTTGAGGTTACAGTCTCAGGGGGGAGTACGTT-CGCAAGAGT--
---GAAACTTAAAGAAATTGACGGA--ATGGCACCACAAGACGTGGAGCGTGCGGTTTAATTTGACTCAACA
CGGGGAACTTTA-CCAGATCCGGACAGGGTGAGGATTGACAGATTGAGTGTTCTTTCTCGATCCCCTGAATG
GTGGTGCATGGCCGCTTTTGGTCGGTGGAGTGATTTGTTT-GGTTGATTCCGTCAACGG--ACGAGATCCAA
GCTGCCCAGTAGGATTCAGAATTGCCCATAGGATAGCAATCCCTTCCGCGGGTTTTACCCAAG---------
--------------------------------GGGGGGCGGTATTCGTTTGTATCC-TTCTCTGCGGGATTC
CT---TGTT--TTGCGCAAGG------TGAGATTTTGGGCAACAGCAG-TCTGTGATGCTCCTCAATGTTCT
GGGCGACACGC-------------------------------------------------------------
------------------------------------------------------------------------
------------------------------------------------------------------------
------------------------------------------------------------------------
------------------------------------------------------------------------
------------------------------------------------------------------------
------------------------------------------------------------------------
------------------------------------------------------------------------
------------------------------------------------------------------------
------------------------------------------------------------------------
------------------------------------------------------------------------
------------------------------------------------------------------------
------------------------------------------------------------------------
------------------------------------------------------------------------
------------------------------------------------------------------------
------------------------------------------------------------------------
------------------------------------------------------------------------
------------------------------------------------------------------------
------------------------------------------------------------------------
------------------------------------------------------------------------
------------------------------------------------------------------------
------------------------------------------------------------------------
--------------------------------------------------------------
>KU354263.1_Trypanosoma_noyesi_isolate_woylie_18S_ribosomal_RNA_gene,_partial_sequence/1-1485
------------------------------------------------------------------------
------------------------------------------------------------------------
------------------------------------------------------------------------
------------------------------------------------------------------------
------------------------------------------------------------------------
------------------------------------------------------------------------
------------------------------------------------------------------------
------------------------------------------------------------------------
------------------------------------------------------------------------
------------------------------------------------------------------------
------------------------------------------------------------------------
-----------------------------------------------------GATGCCGTGTAG---TGGA
CTGCCATGGCGTTGACGGGAGCGGGGGATTAGGGTTCGATTCCGGAGAGGGAGCCTGAGAAATAGCTACCAC
TTCTACGGAGGGCAGCA-------------GGCG-CGCAAATTGCCCAATGTCAAAAAAAAACGATGAGGCA
-GCGAAAAGAAATAGAGCCGACAGTGCATT---TTGTATTGTCGTTTTCAATGGGGGATATTTAAACCCATC
C-AAAATCGAGTAACAATTGGAGGACAAGTCTGGTGCCAGCACCCGCGGTAATTCCAGCTCCAAAAGCGTAT
AT------TAATGCTGTTGCTGTTAAAGGGTTCGTAGTTGAATTGTGGGCCTTTGAGGCGCAATGGTTTAGT
CCC---------TTCCACTTCGGATTGGTGACCC--ATGCCCTTGAGGTCCGTGAACACTCAGAAACAAA--
--AAAC-------ACGGG-AGTGGTACCTTTCTGATTTTCGCATGTCATGCATGCCAGA-GGGC-GCCCGTG
ATT-TTTACTGTGACTAAAAAAGTGTGACCAAAGCA-GTCATT--CGACTTGAATTAGAAAGCATGGGATAA
CAA-AGGAGC---AGCCTATGGGCCACCGTTTCGGCTTTTGTTGGTTTT-AAAAGTCCATTGGAGATTATGG
GGCTGT-GCGACAAGCGGCCGGGTGATTCCCCCTTCGCGGG-G-------GCACT-----------------
---------------------CGTCGCCTTTGTGGGAAATCCGTGACGGCGTC-------------------
------------------------------------------------------------------------
------------GACGGACTTCGGT-CCATCCTCCCGCCACCTTCCCTCAACTCGCGGCATCCAGGAATGAA
GGAGGGTAGTTCGG-GGGAGAACGTACTG-GTGCGTCAGAGGTGAAATTCTTAGA-CCGCACC-AAGACGAA
CTACAGCGAAGGCATTCTTCAAGGATACCTTCCTCAA-TCAAGAACCAAAGTGTGG-GGATCGAAGATG-AT
TAGAGACCATTGTAGTCCACA---CTGCAA-ACGATGACACCCATGAATTGGGGAGTTTT---------TGG
TCG-TAGGCGGGGTCGAGTTCATCTCGCTCC-----------------------------------------
-----------------------------------TCG--TCTCGCCAATGAATATTAATTTACGTGCATAT
TCTTTTTGGTCC--------------TCGCAA----------GG-GGGCCTTTAACGGGAATATCCTCAGCA
CGTTATCTGACTTCT-TCACGCGAAAGCTTTGAGGTTACAGTCTCAGGGGGGAGTACGTT-CGCAAGAGT--
---GAAACTTAAAGAAATTGACGGA--ATGGCACCACAAGACGTGGAGCGTGCGGTTTAATTTGACTCAACA
CGGGGAACTTTA-CCAGATCCGGACAGGGTGAGGATTGACAGATTGAGTGTTCTTTCTCGATCCCCTGAATG
GTGGTGCATGGCCGCTTTTGGTCGGTGGAGTGATTTGTTT-GGTTGATTCCGTCAACGG--ACGAGATCCAA
GCTGCCCAGTAGGATTCAGAATTGCCCATAGGATAGCAATCCCTTCCGCGGGTTTTACCCAAG---------
--------------------------------GGGGGGCGGTATTCGTTTGTATCC-TTCTCTGCGGGATTC
CT---TGTT--TTGCGCAAGG------TGAGATTTTGGGCAACAGCAGGTCTGTGATGCTCCTCAATGT---
------------------------------------------------------------------------
------------------------------------------------------------------------
------------------------------------------------------------------------
------------------------------------------------------------------------
------------------------------------------------------------------------
------------------------------------------------------------------------
------------------------------------------------------------------------
------------------------------------------------------------------------
------------------------------------------------------------------------
------------------------------------------------------------------------
------------------------------------------------------------------------
------------------------------------------------------------------------
------------------------------------------------------------------------
------------------------------------------------------------------------
------------------------------------------------------------------------
------------------------------------------------------------------------
------------------------------------------------------------------------
------------------------------------------------------------------------
------------------------------------------------------------------------
------------------------------------------------------------------------
------------------------------------------------------------------------
------------------------------------------------------------------------
--------------------------------------------------------------
>GQ864158.1_Trypanosoma_sp._Seputih_18S_ribosomal_RNA_gene,_partial_sequence/1-1513
------------------------------------------------------------------------
------------------------------------------------------------------------
------------------------------------------------------------------------
------------------------------------------------------------------------
------------------------------------------------------------------------
------------------------------------------------------------------------
------------------------------------------------------------------------
------------------------------------------------------------------------
------------------------------------------------------------------------
------------------------------------------------------------------------
------------------------------------------------------------------------
----------------------------------------CTATCAGCCAGTGATGGCCGTGTAG---TGGA
CTGCCATGGCGTTGACGGGAGCGGGGGATTAGGGTTCGATTCCGGAGAGGGAGCCTGAGAAATAGCTACCAC
TTCTACGGAGGGCAGCA-------------GGCG-CGCAAATTGCCCAATGTCAAAAAAAAACGATGAGGCA
-GCGAAAAGAAATAGAGCCGACAGTACCCATAGTGGTATTGTCGTTTTCAATGGGGGATATTTAAACCCATC
C-AAAATCGAGTAACAATTGGAGGACAAGTCTGGTGCCAGCACCCGCGGTAATTCCAGCTCCAAAAGCGTAT
AT------TAATGCTGTTGCTGTTAAAGGGTTCGTAGTTGAATTGTGGGCCTTTGAGGTGCAATGGTTTTGT
CCC---------ATCCACTTCGGATTGGTGACCC--ATGCCCTTGAGGTCCGTGAACACTCANAAACAAG--
--AAAC-------ACGGG-AGTGGTTCCTTCCTGATTTTCGCATGTCATGCATGCCAGG-GGGC-GCCCGTG
ATT-TTTACTGTGACTAAAAAAGTGTGACCAAAGCA-GTCATT--CGACTTGAATTAGAAAGCATGGGATAA
CAA-AGGAGC---AGCCTATGGGCCACCGTTTCGGCTTTTGTTGGTTTT-AAAAGTCCATTGGAGATTATGG
GGCTGT-GCGACAAGCGGCTGGGTGTTTCCCTCTCGGGGAC-A----------CC-----------------
---------------------CGTCGCCTTTGTGGGAAATCCGTGCCCTGAT--------------------
------------------------------------------------------------------------
-------------TCGAGTTTCGGCTCGTTAATCTTGGCACCTTCCCTCAACTCGCGGCATCCAGGAATGAA
GGAGGGTAGTTCGG-GGGAGAACGTACTG-GTGCGTCAGAGGTGAAATTCTTAGA-CCGCACC-AAGACGAA
CTACAGCGAAGGCATTCTTCAAGGATACCTTCCTCAA-TCAAGAACCAAAGTGTGG-GGATCGAAGATG-AT
TAGAGACCATTGTAGTCCACA---CTGCAA-ACGATGACACCCATGAATTGGGGAGTTTT---------TGG
TCG-CAGGCAAGGTCGGGTTTACCTCGTTCC-----------------------------------------
-----------------------------------TTG--CCTCACCAATGTTTATCAATTTACGTGCATAT
TCTTTTCGGTCC--------------CTTTAC----------CG-GGTCCTTTAACGGGAATATCCTCAGCA
CGTTATCTGACTTCT-TCACGCGAAAGCTTTGAGGTTACAGTCTCAGGG-GGGAGTACGT-TCG---CAAGA
GTGAAACTTAAAGAAATTGACGGAATGG---CACCACAAGACGTGGAGCGTGCGGTTTAATTTGACTCAACA
CGGGGAACTTTA-CCAGATCCGGACAGGGTGAGGATTGACAGATTGAGTGTTCTTTCTCGATCCCTTGAATG
GTGGTGCATGGCCGCTTTTGGTCGGTGGAGTGATTTGTTT-GGTTGATTCCGTCAACGG--ACGAGATCCAA
GCTGCCCAGTAGGATTCAGAATTGCCCATAGGATAGCAATCCCTTCCGCGGGTTTTACCCAAG---------
--------------------------------GGGGGGCGGTATTCGTTTGTAT-CCTTCTCTGCGGGATTC
CT---TGTT--TTGCGCAAGG------TGAGATTTTGGGCAACAGCAGGTCTGTGATGCTCCTCAATGTTCT
GGGCGACACGCGC-----------------------------------------------------------
------------------------------------------------------------------------
------------------------------------------------------------------------
------------------------------------------------------------------------
------------------------------------------------------------------------
------------------------------------------------------------------------
------------------------------------------------------------------------
------------------------------------------------------------------------
------------------------------------------------------------------------
------------------------------------------------------------------------
------------------------------------------------------------------------
------------------------------------------------------------------------
------------------------------------------------------------------------
------------------------------------------------------------------------
------------------------------------------------------------------------
------------------------------------------------------------------------
------------------------------------------------------------------------
------------------------------------------------------------------------
------------------------------------------------------------------------
------------------------------------------------------------------------
------------------------------------------------------------------------
------------------------------------------------------------------------
--------------------------------------------------------------
>KF586847.1_Trypanosoma_terrestris_isolate_CBT_60_18S_ribosomal_RNA_gene,_partial_sequence/1-1515
------------------------------------------------------------------------
------------------------------------------------------------------------
------------------------------------------------------------------------
------------------------------------------------------------------------
------------------------------------------------------------------------
------------------------------------------------------------------------
------------------------------------------------------------------------
------------------------------------------------------------------------
------------------ACGCGCCCAAAGGCTATTAACATGATCCCAACCGACGCTCTCTGTTCGACGTG-
----GGAACTC--ACGTTATGGACGTCCAGCGAATGAATGAAAGTAAAACCCAATGCCTTTC----ACCGGC
AGTAACACCCAGAAGTGTTGACTCAATTCATTC-CGTGCGAAAGCT--------------------------
---GGGTTTTTTACCCGGCGTCTTTTGACGAACAACTGCCCTATCAGCCAGTGATGGCCGTGTAG---TGGA
CTGCCATGGCGTTGACGGGAGCGGGGGATTAGGGTTCGATTCCGGAGAGGGAGCCTGAGAAATAGCTACCAC
TTCTACGGAGGGCAGCA-------------GGCG-CGCAAATTGCCCAATGTCAAAAAAAAACGATGAGGCA
-GCGAAAAGAAATAGAGCCGACAGTGCCTATGG---TATTGTCGTTTTCAATGGGGGATATTTAAACCCATC
C-AAAATCGAGTAACAATTGGAGGACAAGTCTGGTGCCAGCACCCGCGGTAATTCCAGCTCCAAAAGCGTAT
AT------TAATGCTGTTGCTGTTAAAGGGTTCGTAGTTGAATTGTGGGCCTTTGAGGCGCAATGGTTTTGT
CCC---------ATCCACTTCGGATCGGTGACCC--ATGCCCTTGAGGTCCGTGAACACTCAGAAACAAG--
--AAAC-------ACGGG-AGTGGTTCCTTCCTGATTTTCGCATGTCATGCATGCCAGG-GGGC-GCCCGTG
ATT-TTTACTGTGACTAAAAAAGTGTGACCAAAGCA-GTCATT--CGACTTGAATTAGAAAGCATGGGATAA
CAA-AGGAGC---AGCCTATGGGCCACCGTTTCGGCTTTTGTTGGTTTT-AAAAGTCCATTGGAGATTATGG
GGCTGT-GCGACAAGCGGCTGGGTGTTTCCCTCTCGGGGAC-A----------CC-----------------
---------------------CGTCGCCTTTGTGGGAAATCCGTGCCCTGAT--------------------
------------------------------------------------------------------------
-------------TCGAGTTTCGGCTCGTTA-TCTTGGCACCTTCCCTCAACTCGCGGCATCCAGGAATGAA
GGAGGGTAGTTCGG-GGGAGAACGTACTG-GTGCGTCAGAGGTGAAATTCTTAGA-CCGCACC-AAGACGAA
CTACAGCGAAGGCATTCTTCAAGGATACCTTCCTCAA-TCAAGAACCAAAGTGTGG-GGATCGAAGATG-AT
TAGAGACCATTGTAGTCCACA---CTGCAA-ACGATGACACCCATGAATTGGGGAGTTTT---------TGG
TCG-CAGGCAAGGTCGGGTTTACCTCGCTCC-----------------------------------------
-----------------------------------TTG--CCTCACCAATGGATATCAATTTACGTGCATAT
TCTTTTCGGACC--------------CTTTAC----------CG-GGTCCTTTAACGGGAATATCCTCAGCA
CGTTATCTGACTTCT-TCACGCGAAAGCTTTGAGGTTACAGTCTCAGGG-GGGAGTACGT-TCG---CAAGA
GTGAAACTTAAAGAAATTGACGGAATGGCACC---ACAAACCGTGGAGCGTGCGGTTTAATTTGACTCAACA
CGGGGA---ACT-TTACATCCGGACAGGGTGAGGATTGACAGATTGAGTGTTCTTTCTCGATCCCTTGAATG
GTGGTGCATGGCCGCTTTTGGTCGGTGGAGTGATTTGTTT-GGTTGATTCCGTCAACG--------------
------------------------------------------------------------------------
------------------------------------------------------------------------
------------------------------------------------------------------------
------------------------------------------------------------------------
------------------------------------------------------------------------
------------------------------------------------------------------------
------------------------------------------------------------------------
------------------------------------------------------------------------
------------------------------------------------------------------------
------------------------------------------------------------------------
------------------------------------------------------------------------
------------------------------------------------------------------------
------------------------------------------------------------------------
------------------------------------------------------------------------
------------------------------------------------------------------------
------------------------------------------------------------------------
------------------------------------------------------------------------
------------------------------------------------------------------------
------------------------------------------------------------------------
------------------------------------------------------------------------
------------------------------------------------------------------------
------------------------------------------------------------------------
------------------------------------------------------------------------
------------------------------------------------------------------------
------------------------------------------------------------------------
--------------------------------------------------------------
>GU966588.1_Trypanosoma_sp._JD-2008a_isolate_Charlton_18S_ribosomal_RNA_gene,_partial_sequence/1-1570
------------------------------------------------------------------------
------------------------------------------------------------------------
------------------------------------------------------------------------
------------------------------------------------------------------------
------------------------------------------------------------------------
------------------------------------------------------------------------
------------------------------------------------------------------------
------------------------------------------------------------------------
------------------------------------------------------------------------
------------------------------------------------------------------------
------------------------------------------------------------------------
----------------------------------------CTATCAGCTGGTGATGGCCGTGTAG---TGGA
CTGCCATGGCTTTGACGGGAGCGGGGGATTAGGGTTCGATTCCGGAGAGGGAGCCTGAGAAATAGCTACCAC
TTCTACGGAGGGCAGCA-------------GGCG-CGCAAATTGCCCAATGTCAAAAAAAAACGATGAGGCA
-GCGAAAAGAAATAGAGCCGGCAGTGCC---AATGGCATTGCCGTTTTCAATGGGGGATATCTAAACCCATC
C-AAAATCGAGTATCAATTGGAGGACAAGTCTGGTGCCAGCACCCGCGGTAATTCCAGCTCCAAAAGCGTAT
AT------TAATGCTGTTGCTGTTAAAGGGTTCGTAGTTGAATTGAGGGCCTTTCTTTTTTGAGGCGCG---
-CGG-TTGCCCGATCCACCTCGGATT-TCGTGGC---CCGCG--CCCTTGGGGGCCTGT--GAACACTCAGA
AACAAAAAACACGGGAGTGGTTCTTTC----CTGATTTACGCATGTCATGCATGCCA-G-GAAGCGTCCGTG
ATTTTTTACTGTGACTAAAAAAGTGCGACCAAAGCA-GTCAGT--CGACTTGAATTAAAAAGCATGGGATAA
CAA-AGGAGC---AGCCTATGGGCCACCGTTTCGGCTTTTGTTGGTATTTAAAAGTCCATTGGAGATTATGG
GGTCGT-GTGACAAGCGGTCGGGCGTGTTGCTTTTTTGGTCTTCACGGCCAGGGCGCC--------------
-----------------------------------------------------------------------G
CCCGTCGCCCCCGG----AAAAGATTTCTGTGCGCCGGCGTCGT---------------------------A
TGCGCGA--GACT---TCGGTCCCGTATCGTCCCGCGTACGCCTTTTTCGGCTCGCGGCATCCAGGAATGAA
GGAGGGTAGTCCGG-GGGAGAACGTAT-TGGTGCGTCAGAGGTGAAATTCTTGGA--CCGCACCAGGACGGA
CTACAGCGAAGGCATTCTTCAAGAATACCTTCCTCAATCAAG--AACCAAAGTGTGGGGATCGAAGATG-AT
TAGAGACCATTGTAGTCCACA---CTGCAA-ACGATGACACCCATGAATTGGGGAGTTTT---------TGG
TCGCAGGCAGGAGA-AACTGGTGATATCGGGTTCGTCCCATATCT---------------------------
-------------------------CCTTTTCTCCTTGCCTC--GCCAATAATATCAAATTTACGTGCATAT
TCTTTTAG----------GCCCTTTT--TTCCTCCTTTGTGGGGAGGGGTTTTGACGGGAATATCCTCAGCA
CG-TTACTTGACTTCTTCACGCGAAAGCTTTGAGGTTACAGTCTCAGGGG-----GGAGTACGTTCGCAAGA
GTGAAACTTAAAGAAATTGACGGA---ATGGCACCACAAGACGTGGAGTGTGCGGTTTAATTTGACTCAACA
CGGGGAACTTTA-CCAGATCCGGACAGGGTGAGGATTGACAGATTGAGTGTTCTTTCTCGATCCCCTGAATG
GTGGTGCATGGCCGCTTTTGGTCGGTGGAGTGATTTGTTT-GGTTGATTCCGTCAACGG--ACGAGATCCAA
ACTGTCTAGTAGGATACAGAATTGCCCATAGGATAGCGATCCCCCCACCCCTGCGAGTTC------------
-------------------GTCTCAACGAGGCGGGGGGGCAGTATTCGGTTGTGTCCTTCTTTGCAGGA-TT
CC---TTGTTTTG-CGCAAGG------TGAAATTTTGGGTAAGAGCAGGTCTGTGA----------------
------------------------------------------------------------------------
------------------------------------------------------------------------
------------------------------------------------------------------------
------------------------------------------------------------------------
------------------------------------------------------------------------
------------------------------------------------------------------------
------------------------------------------------------------------------
------------------------------------------------------------------------
------------------------------------------------------------------------
------------------------------------------------------------------------
------------------------------------------------------------------------
------------------------------------------------------------------------
------------------------------------------------------------------------
------------------------------------------------------------------------
------------------------------------------------------------------------
------------------------------------------------------------------------
------------------------------------------------------------------------
------------------------------------------------------------------------
------------------------------------------------------------------------
------------------------------------------------------------------------
------------------------------------------------------------------------
------------------------------------------------------------------------
--------------------------------------------------------------
>GU966589.1_Trypanosoma_sp._LM-2010a_isolate_Lanie_18S_ribosomal_RNA_gene,_partial_sequence/1-1595
------------------------------------------------------------------------
------------------------------------------------------------------------
------------------------------------------------------------------------
------------------------------------------------------------------------
------------------------------------------------------------------------
------------------------------------------------------------------------
------------------------------------------------------------------------
------------------------------------------------------------------------
------------------------------------------------------------------------
------------------------------------------------------------------------
------------------------------------------------------------------------
-----------------------------------------------CTGGTGATGGCCGTGTAG---TGGA
CTGCCATGGCGTTGACGGGAGCGGGGGATTAGGGTTCGATTCCGGAGAGGGAGCCTGAGAAATAGCTACCAC
TTCTACGGAGGGCAGCA-------------GGCG-CGCAAATTGCCCAATGTCAAAAAAAAACGATGAGGCA
-GCGAAAAGAAATAGAGCCGGCAGTGCC---ACTGGCATTGCCGTTTTCAATGGGGGATATTTAAACCCATC
C-AAAATCGAGTATCAATTGGAGGACAAGTCTGGTGCCAGCACCCGCGGTAATTCCAGCTCCAAAAGCGTAT
AT------TAATGCTGTTGCTGTTAAAGGGTTCGTAGTTGAATTGGGGGTCCTTTTATTTTATTTGAGGCGC
GCGGTTTGCCCGATCCACTTCGGATTCTCGTGGC---CCGTGCCCTTGGG--GACCTGT--GAACATACAGA
AACAAAAAACACGGGAGTGGTTCTTTC----CTGATTACCGCATGTCATGCATGCCA-G-GAAGCGTCCGTG
ATTTTTTACTGTGACTAAAAAAGTGCGACCAAAGCA-GTCAGT--CGACTTGAATTAAAAAGCATGGGATAA
CAA-AGGAGC---AGCCTATGGGCTACCGTTTCGGCTTTTGTTGGTATT-AAAAGTCCATTGGAGATTATGG
GGTCGT-GTGACAAGCGGTCGGGCGCGTTTTGCATCTGGTCATCATTGTATGGTCAGGGCAC----------
--------------------------------------------------------------------GCAG
TCCGTCGCCCCCGG----GGGAGACCAACCGTGCACGGTGTGGT--------------------------GC
GAGGCAC--TTTG---TGTGTTCCCGTCACCCACGCGCACGCCTCTTTCGGCTCGCGGCGCCCAGGAATGAA
GGAGGGTAGTTCGG-GGGAGAACGTAT-TGGTGCGTCAGAGGTGAAATTCTTGGA--CCGCACCAGGACGAA
CTACAGCGAAGGCATTCTTCAAGGATACCTTCCTCAATCAAG--AACCAAAGTGTGGGGATCGAAGATG-AT
TAGAGACCATTGTAGTCCACA---CTGCAA-ACGATGACACCCATGAATTGGGGAGTTTT---------TGG
TCTCAGGCAAGAGT-TAAAGCAGAGACGGTGCCGGGTC----------------------------------
------CGCCCGCGCATCTCCCTGTTCTTTGCTCTTTGTCTGGCCAATAAATTATCAAAATTACGTGCATAT
TCTTTTCG----------CTCACTTCG-------TTTTTACGGGGGGGGCTTTTACGGGAATATCCTCAGCA
CG-TTACATGACTTCTTCACGCGAAAGCTTTGAGGTTACAGTCTCAGGGG-----GGAGTACGTTCGCAAGA
GTGAAACTTAAAGAAATTGACGGA---ATGGCACCACAAGACGTGGAGTGTGCGGTTTAATTTGACTCAACA
CGGGGAACTTTA-CCAGATCCGGACAGGGTGAGGATTGACAGATTGAGTGTTCTTTCTCGATCCCCTGAATG
GTGGTGCATGGCCGCTTTTGGTCGGTGGAGTGATTTGTTT-GGTTGATTCCGTCAACGG--ACGAGATCCAA
GCTGCCTAGTAGAACGCAGAATTGCCCACAGGATAGCGATCCCTTCGTCTTTTTACCTCT------------
-----GCGAGTTTA----CTCAAAGGGGGAGCGGGGGGGCAGCATTCGGTTGCGTTCTTCTTTGCGGGA-TT
CC---TTGTTTTG-CGCAAGG------TGAAATTTTGGGCAACAGCAGGTCTGTGA----------------
------------------------------------------------------------------------
------------------------------------------------------------------------
------------------------------------------------------------------------
------------------------------------------------------------------------
------------------------------------------------------------------------
------------------------------------------------------------------------
------------------------------------------------------------------------
------------------------------------------------------------------------
------------------------------------------------------------------------
------------------------------------------------------------------------
------------------------------------------------------------------------
------------------------------------------------------------------------
------------------------------------------------------------------------
------------------------------------------------------------------------
------------------------------------------------------------------------
------------------------------------------------------------------------
------------------------------------------------------------------------
------------------------------------------------------------------------
------------------------------------------------------------------------
------------------------------------------------------------------------
------------------------------------------------------------------------
------------------------------------------------------------------------
--------------------------------------------------------------
>JN315392.1_Trypanosoma_sp._AP-2011b_isolate_4_clone_6_18S_ribosomal_RNA_gene,_partial_sequence/1-1598
------------------------------------------------------------------------
------------------------------------------------------------------------
------------------------------------------------------------------------
------------------------------------------------------------------------
------------------------------------------------------------------------
------------------------------------------------------------------------
------------------------------------------------------------------------
------------------------------------------------------------------------
------------------------------------------------------------------------
------------------------------------------------------------------------
------------------------------------------------------------------------
------------------------------------------------------------------------
------TGGCGTTGACGGGAGCGGGGGATTAGGGTTCGATTCCGGAGAGGGAGCCTGAGAAATAGCTACCAC
TTCTACGGAGGGCAGCA-------------GGCG-CGCAAATTGCCCAATGTCAAAAAAAAACGATGAGGCA
-GCGAAAAGAAATAGAGCCGGCAGTGCC---ACTGGCATTGCCGTTTTCAATGGGGGATATTCAAACCCATC
C-AAAATCGAGTATCAATTGGAGGACAAGTCTGGTGCCAGCACCCGCGGTAATTCCAGCTCCAAAAGCGTAT
AT------TAATGCTGTTGCTGTTAAAGGGTTCGTAGTTGAATTGGGGGTCCTTTTATTTTATTTGAGGCGC
GCGGTTTGCCCGGTCCACTTCGGATTATTGTGGC---CCGTGCCCTTGGG--GACCTGT--GAACAAACAGA
AACAAAAAACACGGGAGTGGTTCTTTC----CTGATTACCGCATGTCATGCATGCCA-G-GAAGCGTCCGTG
ATTTTTTACTGTGACTAAAAAAGTGCGACCAAAGCA-GTCAGT--CGACTTGAATTAAAAAGCATGGGATAA
CAA-AGGAGC---AGCCTATGGGCTACCGTTTCGGCTTTTGTTGGTTTT-AAAAGTCCATTGGGGATTATGG
GGCCGT-GTGACAAGCGGTCGGGCGCGTTTTGCATCTGATCATAATTTTTTTATGACTCAGGCT--------
-----------------------------------------------------------------G-CGCAG
CCCGTCGCCCCCGG----GGGAGACCAAAAACGTGC-----------------------------------A
CGTGTAG--GATG---GTGTCTTGCCACACTCACGCGCACGCCTCCTTCGGCTCGCGGCGCCCAGGAATGAA
GGAGGGTAGTTCGG-GGAAGGACGTAT-TGGGGCGTCAGAGGTGAAATTCTTGGA--CCGCACCAGGACGAA
CTACAGCGAAGGCATTCTTCAAGGATACCTTCCTCAATCAAG--AACCAAAGTGTGGGGATCAAAGATG-AT
TAGAGACCATTGTAGTCCACA---CTGCAA-ACGATGACACCCATGAATTGGGGAGTTTT---------TGG
TCTCAGGCAAAAGT-TAAAGCGGAGACGATTTGTGTGTTTTTGTGTG-------CCAGG---------TTCG
CCCGTGTACACACGCACAATCCCCCCGTTCACTTTTTGTCTGGCCAATAAATTATTAAAATTACGTGCATAT
TCTTTTCG----------CTTTCCTCTCTTATATTTTACGGGGGGAAAGCTTTTACGGGAATATCCTCAGCA
CG-TTACATGACTTCTTCACGCGAAAGCTTTGAGGTTACAGTCTCAGGGG-----GGAGTACGTTCGCAAGA
GTGAAACTTAAAGAAATTGACGGA---ATGGCACCACAAGACGTGGAGTGTGCGGTTTAATTTGACTCAACA
CGGGGAACTTTA-CCAGATCCGGACAGGGTGAGGATTGACAGATTGAGTGTTCTTTCTCGATCCCCTGAATG
GTGGTGCATGGCCGCTTTTGGTCGGTGGAGTGATTTGTTT-GGTTGATTCCGTCAACGG--ACGAGATCCAA
GCTGCCTAGTAGGACGCAGAATTGCCCACAGGATAGCGATCCCTTCGTCTTTCTTATCACCTC---------
----TGCGAGTTTCTACTCAAAGGGGTGGGGCGGGGGGGCAGCATTCGGTTGCGTCCTTCTTTGCGGGA-TT
CC---TTGTTTTCGCGCAAGG------TGAAATTTTGGGCAACAGCAGGTCT--------------------
------------------------------------------------------------------------
------------------------------------------------------------------------
------------------------------------------------------------------------
------------------------------------------------------------------------
------------------------------------------------------------------------
------------------------------------------------------------------------
------------------------------------------------------------------------
------------------------------------------------------------------------
------------------------------------------------------------------------
------------------------------------------------------------------------
------------------------------------------------------------------------
------------------------------------------------------------------------
------------------------------------------------------------------------
------------------------------------------------------------------------
------------------------------------------------------------------------
------------------------------------------------------------------------
------------------------------------------------------------------------
------------------------------------------------------------------------
------------------------------------------------------------------------
------------------------------------------------------------------------
------------------------------------------------------------------------
------------------------------------------------------------------------
--------------------------------------------------------------
>JN315391.1_Trypanosoma_sp._AP-2011b_isolate_4_clone_10_18S_ribosomal_RNA_gene,_partial_sequence/1-1641
------------------------------------------------------------------------
------------------------------------------------------------------------
------------------------------------------------------------------------
------------------------------------------------------------------------
------------------------------------------------------------------------
------------------------------------------------------------------------
------------------------------------------------------------------------
------------------------------------------------------------------------
------------------------------------------------------------------------
------------------------------------------------------------------------
------------------------------------------------------------------------
------------------------------------------------------------------------
------TGGCGTTGACGGGAGCGGGGGATTAGGGTTCGATTCCGGAGAGGGAACCTGAGAAATAGCTACCAC
TTCTACGGAGGGCAGCA-------------GGCG-CGCAAATTGCCCAATGTCAAAA-AAAACGATGAGGCA
-GCGAAAAGAAATAGAGCCGGCAGTGCC---ACTGGCATTGCCGTTTTCAATGGGGGATATTTAAACCCATC
C-AAAATCGAGTATCAATTGGAGGACAAGTCTGGTGCCAGCACCCGCGGTAATTCCAGCTCCAAAAGCGTAT
AT------TAATGCTGTTGCTGTTAAAGGGTTCGTAGTTGAATTGGGGGTCCTTTTATTTTATTTGAGGCGC
ACGGTGTGCCCGATCCACTTCGGATTATTTT-TTGTGGCCCGTGCCCTTGGGGACCTGT--GAACAAACAGA
AACAAAAAACACGGGAGTGGTTCTTTT----CTGATTCCCGCATGTCATGCATGCCA-G-AAAGCGTCCGTG
ATTTTTTACTGTGACTAAAAAAGTGCGACCAAAGCA-GTCAGT--CGACTTGAATTAAAAAGCATGGGATAA
CAA-AGGAGC---AGCCTATGGGCTACCGTTTCGGCTTTTGTTGGTATT-AAAAGTCCATTGGAGATTATGG
GGCCGT-GTGACAAGCGGTCGGGCGCGTTTTGCATCTGGTCATAAAAATTTATGTTCAGGCTGC--------
-----------------------------------------------------------------GCC---G
TCCGTCGCCTCCGG----GGAAGACCAAAAACGTGCACGTGTGT--GTG-TGGTGCA----------AGAAA
CACTTTGGTGTGTGTCTTGTTACAACCTCACGCGTACGCGCCTT-CTTTGGCTCACGGCGCCCAGGAATGAA
GGAGGGTAGTTCGGGGGA-GAACGTAT-TGGTGCGTCAGAGGTGAAATTCTTGGA--CCGCACCAGGACGAA
CTACAGCGAAGGCATTCTTCAAGGATACCTTCCTCAATCAAG--AACCAAAGTGTGGGGATCAAAGATG-AT
TAGAGACCATTGTAGTCCACA---CTGCAA-ACGATGACACCCATGAATTGGGGAGTTTT---------TGG
TCTTAGGCAAAAGT-TAAAGCAAAGACGATTTTTGTGTGTGTGTGTGTGTTTGCCGGGTTCGCCTGTGCGCA
CACACACATACACAAGAGATCCCTTCGTTCACTTTTTGTCTGGCCAATAAATTATGAAAATTACGTGCATAT
TCTTTTCG----------CTCTTCTTGTTTA-TTTTTTCGCAAGGGGGGCTTTTACGGGAATATCCTCAGCA
CG-TTACACAACTTCTTCACGCGAAAGCTTTGAGGCTACAGTCTCAGGGG-----GGAGTACGTTCGCAAGA
GTGAAACTTAAAGAAATTGACGGA---ATGGCACCACAAGACGTGGAGTGTGCGGTTTAATTTGACTCAACA
CGGGGAACTTTA-CCAGATCCGGACAGGGTGAGGATTGACAGATTGAGTGTTCTTTCTCGATCCCCTGAATG
GTGGTGCATGGCCGCTTTTGGTCGGTGGAGTGATTTGTTT-GGTTGATTCCGTCAACGG--ACGAGATCCAA
GCTGCCTAGTAGGACGCAGAATTGCCCACAGGATAGCGATCTCTTTGTCTTTATCACTTTTGC---------
----GGGTTT-TTGCCCAATGAAGTGTGGGGCGGGGAGGCAGCATTCGGTTGCGTCCTTCTTTGCGGGA-TT
CC---TTGTTTTCGCGCAAGG------TGAAATTTTGGGCAACAGCAGGTCCTG------------------
------------------------------------------------------------------------
------------------------------------------------------------------------
------------------------------------------------------------------------
------------------------------------------------------------------------
------------------------------------------------------------------------
------------------------------------------------------------------------
------------------------------------------------------------------------
------------------------------------------------------------------------
------------------------------------------------------------------------
------------------------------------------------------------------------
------------------------------------------------------------------------
------------------------------------------------------------------------
------------------------------------------------------------------------
------------------------------------------------------------------------
------------------------------------------------------------------------
------------------------------------------------------------------------
------------------------------------------------------------------------
------------------------------------------------------------------------
------------------------------------------------------------------------
------------------------------------------------------------------------
------------------------------------------------------------------------
------------------------------------------------------------------------
--------------------------------------------------------------
>JN315389.1_Trypanosoma_sp._AP-2011b_isolate_28_clone_4_18S_ribosomal_RNA_gene,_partial_sequence/1-1641
------------------------------------------------------------------------
------------------------------------------------------------------------
------------------------------------------------------------------------
------------------------------------------------------------------------
------------------------------------------------------------------------
------------------------------------------------------------------------
------------------------------------------------------------------------
------------------------------------------------------------------------
------------------------------------------------------------------------
------------------------------------------------------------------------
------------------------------------------------------------------------
------------------------------------------------------------------------
-------GGCGTTGACGGGAGCGGGGGATTAGGGTTCGATTCCGGAGAGGGAGCCTGAGAAATAGCTACCAC
TTCTACGGAGGGCAGCA-------------GGCG-CGCAGATTGCCCAATGTCAAAAAAAAACGATGAGGCA
-GCGAAAAGAAATAGAGCCGGCAGTGCC---ACTGGCATTGCCGTTTTCAATGGGGGATATTTAAACCCATC
C-AAAATCGAGTATCAATTGGAGGACAAGTCTGGCGCCAGCACCCGCGGTAATTCCAGCTCCAAAAGCGTAT
AT------TAATGCTGTTGCTGTTAAAGGGTTCGTAGTTGAATTGGGGGTCCTTTTATTTTATTTGAGGCGC
ACGGTGTGCCCGATCCACTTCGGATTATTTTTTTGTGGCCCGTGCCCTTGGGGACCTGT--GAACAAACAGA
AACAAAAAACACGGGAGTGGTTCTTTT----CTGATTCCCGCATGTCATGCATGCCA-G-AAAGCGTCCGTG
ATTTTTTACTGTGACTAAAAAAGTGCGACCAAAGCA-GTCAGT--CGACCTGAATTAAAAAGCATGGGATAA
CAA-AGGAGC---AGCCTATGGGCTACCGTTTCGGCTTTTGTTGGTATT-AAAAGTCCATTGGAGATTATGG
GGCCGT-GTGACAAGCGGTCGGGCGCGTTTTGCATCTGGTCATAAAAATTTATGTTTAGGCTGC--------
-----------------------------------------------------------------GCC---G
TCCGTCGCCTCCGG----GGAAGACCAAAAACGTGCACGTGTGTGTGTG-TGGTGCA----------AGAAA
CACTTTGGTGTGTGTCTTGTTACAACCTCACGCGTACGCGCCTT-CTTTGGCTCACGGCGCCCAGGAATGAA
GGAGGGTAGTTCGGGGGA-GAACGTAT-TGGTGCGTCAGAGGTGAAATTCTTGGA--CCGCACCAGGACGAA
CTACAGCGAAGGCATTCTTCAAGGATACCTTCCTCAATCAAG--AACCAAAGTGTGGGGATCAAAGATG-AT
TAGAGACCATTGTAGTCCACA---CTGCAA-ACGATGACACCCATGAATTGGGGAGTTTT---------TGG
TCTTAGGCAAAAGT-TAAAGCGAAGACGATTTTTGTGTGTGTGTGTGTGTTTGCCGGGTTCGCCTGTGCGCA
CACACACATACACAAGAGATCCCTTCGTTCACTTTTTGTCTGGCCAATAAATTATGAAAATTACGTGCATAT
TCTTTTCG----------CTCTTCTTGTTTA-TTTTTTCGCAAGGGGGGCTTTTACGGGAATATCCTCAGCA
CG-TTACACAACTTCTTCACGCGAAAGCTTTGAGGTTACAGTCTCAGGGG-----GGAGTACGTTCGCAAGA
GCGAAACTTAAAGAAATTGACGGA---ATGGCACCACAAGACGTGGAGTGTGCGGTTTAATTTGACTCAACA
CGGGGAACTTTA-CCAGATCCGGACAGGGTGAGGATTGACAGATTGAGTGTTCTTTCTCGATCCCCTGAATG
GTGGTGCATGGCCGCTTTTGGTCGGTGGAGTGATTTGTTT-GGTTGATTCCGTCAACGG--ACGAGATCCAA
GCTGCCTAGTAGGACGCAGAATTGCCCACAGGATAGCGATCTCTTTGTCTTTATCACTTTTGC---------
----GGGTTT-TTGCTCAATGAAGTGTGGGGCGGGGAGGCAGCATTCGGTTGCGTCCTTCTTTGCGGGA-TT
CC---TTGTTTTCGCGCAAGG------TGAAATTTTGGGCAACAGCAGGTC---------------------
------------------------------------------------------------------------
------------------------------------------------------------------------
------------------------------------------------------------------------
------------------------------------------------------------------------
------------------------------------------------------------------------
------------------------------------------------------------------------
------------------------------------------------------------------------
------------------------------------------------------------------------
------------------------------------------------------------------------
------------------------------------------------------------------------
------------------------------------------------------------------------
------------------------------------------------------------------------
------------------------------------------------------------------------
------------------------------------------------------------------------
------------------------------------------------------------------------
------------------------------------------------------------------------
------------------------------------------------------------------------
------------------------------------------------------------------------
------------------------------------------------------------------------
------------------------------------------------------------------------
------------------------------------------------------------------------
------------------------------------------------------------------------
--------------------------------------------------------------
>JN315393.1_Trypanosoma_sp._AP-2011b_isolate_4_clone_8_18S_ribosomal_RNA_gene,_partial_sequence/1-1642
------------------------------------------------------------------------
------------------------------------------------------------------------
------------------------------------------------------------------------
------------------------------------------------------------------------
------------------------------------------------------------------------
------------------------------------------------------------------------
------------------------------------------------------------------------
------------------------------------------------------------------------
------------------------------------------------------------------------
------------------------------------------------------------------------
------------------------------------------------------------------------
------------------------------------------------------------------------
--------GCGTTGACGGGAGCGGGGGATTAGAGTTCGATTCCGGAGAGGGAGCCTGAGAAATAGCTACCAC
TTCTACGGAGGGCAGCA-------------GGCG-CGCAAATTGCCCAATGTCAAAAAAAAACGATGAGGCA
-GCGAAAAGAAATAGAGCCGGCAGTGCC---ACTGGCATTGCCGTTTTCAATGGGGGATATTTAAACCCATC
C-AAAATCGAGTATCAATTGGAGGACAAGTCTGGTGCCAGCACCCGCGGTAATTCCAGCTCCAAAAGCGTAT
AT------TAATGCTGTTGCTGTTAAAGGGTTCGTAGTTGAATTGGGGGTCCTTTTATTTTATTTGAGGCGC
ACGGTGTGCCCGATCCACTTCGGATTATTTTTTTGTGGCCCGTGCCCTTGGGGACCTGT--GAACAAACAGA
AACAAAAAACACGGGAGTGGTTCTTTT----CTGATTCCCGCATGTCATGCATGCCA-G-AAAGCGTCCGTG
ATTTTTTACTGTGACTAAAAAGGTGCGACCAAAGCA-GTCAGT--CGACTTGAATTAAAAAGCATGGGATAA
CAA-AGGAGC---AGCCTATGGGCTACCGTTTCGGCTTTTGTTGGTATT-AAAAGTCCATTGGAGATTATGG
GGCCGT-GTGACAAGCGGTCGGGCGCGTTTTGCATCTGGTCATAAAAATTTATGTTCAGGCTGC--------
-----------------------------------------------------------------GCC---G
TCCGTCGCCTCCGG----GGAAGACCAAAAACGTGCACGTGTGTGTGTG-TGGTGCA----------AGAAA
CACTTTGGTGTGTGTCTTGTTACAACCTCACGCGTACGCGCCTT-CTTTGGCTCACGGCGCCCAGGAATGAA
GGAGGGTAGTTCGGGGGA-GAACGTAT-TGGTGCGTCAGAGGTGAAATTCTTGGA--CCGCACCAGGACGAA
CTACAGCGAAGGCATTCTTCAAGGATACCTTCCTCAATCAAG--AACCAAAGTGTGGGGATCAAAGATG-AT
TAGAGACCATTGTAGTCCACA---CTGCAA-ACGATGACACCCATGAATTGGGGAGTTTT---------TGG
TCTTAGGCAAAAGT-TAAAGCAAAGACGATTTTTGTGTGTGTGTGTGTGTTTGCCGGGTTCGCCTGTGCGCA
CACACACATACACAAGAGATCCCTTCGTTCACTTTTTGTCTGGCCAATAAATTATGAAAATTACGTGCATAT
TCTTTTCG----------CTCTTCTTGTTTA-TTTTTTCGCAAGGGGGGCTTTTACGGGAATATCCTCAGCA
CG-TTACACAACTTCTTCACGCGAAAGCTTTGAGGTTACAGTCTCAGGGG-----GGAGTACGCTCGCAAGA
GTGAAACTTAAAGAAATTGACGGA---ATGGCACCACAAGACGTGGAGTGTGCGGTTTAATTTGACTCAACA
CGGGGAACTTTA-CCAGATCCGGACAGGGTGAGGATTGACAGATTGAGTGTTCTTTCTCGATCCCCTGAATG
GTGGTGCATGGCCGCTTTTGGTCGGTGGAGTGATTTGTTT-GGTTGATTCCGTCAACGG--ACGAGATCCAA
GCTGCCTAGTAGGACGCAGAATTGCCCACAGGATAGCGATCTCTTTGTCTTTATCACTTTTGC---------
----GGGTTT-TTGCCCAATGAAGTGTGGGGCGGGGAGGCAGCATTCGGTTGCGTCCTTCTTTGCGGGA-TT
CC---TTGTTTTCGCGCAAGG------TGAAATTTTGGGCAACAGCAGGTCCT-------------------
------------------------------------------------------------------------
------------------------------------------------------------------------
------------------------------------------------------------------------
------------------------------------------------------------------------
------------------------------------------------------------------------
------------------------------------------------------------------------
------------------------------------------------------------------------
------------------------------------------------------------------------
------------------------------------------------------------------------
------------------------------------------------------------------------
------------------------------------------------------------------------
------------------------------------------------------------------------
------------------------------------------------------------------------
------------------------------------------------------------------------
------------------------------------------------------------------------
------------------------------------------------------------------------
------------------------------------------------------------------------
------------------------------------------------------------------------
------------------------------------------------------------------------
------------------------------------------------------------------------
------------------------------------------------------------------------
------------------------------------------------------------------------
--------------------------------------------------------------
>JN315387.1_Trypanosoma_sp._AP-2011b_isolate_28_clone_11_18S_ribosomal_RNA_gene,_partial_sequence/1-1643
------------------------------------------------------------------------
------------------------------------------------------------------------
------------------------------------------------------------------------
------------------------------------------------------------------------
------------------------------------------------------------------------
------------------------------------------------------------------------
------------------------------------------------------------------------
------------------------------------------------------------------------
------------------------------------------------------------------------
------------------------------------------------------------------------
------------------------------------------------------------------------
------------------------------------------------------------------------
------TGGCGTTGACGGGAGCGGGGGATTAGGGTTCGATTCCGGAGAGGGAGCCTGAGAAATAGCTACCAC
TTCTACGGAGGGCAGCA-------------GGCG-CGCAAATTGCCCAATGTCAAAAAAAAACGATGAGGCA
-GCGAAAAGAAATAGAGCCGGCAGTGCC---ACTGGCATTGCCGTTTTCAATGGGGGATATTTAAACCCATC
C-AAAATCGAGTATCAATTGGAGGACAAGTCTGGTGCCAGCACCCGCGGTAATTCCAGCTCCAAAAGCGTAT
AT------TAATGCTGTTGCTGTTAAAGGGTTCGTAGTTGAATTGGGGGTCCTTTTATTTTATTTGAGGCGC
ACGGTGTGCCCGATCCACTTCGGATTATTTTTTTGTGGCCCGTGCCCTTGGGGACCTGT--GAACAAACAGA
AACAAAAAACACGGGAGTGGTTCTTTT----CTGATTCCCGCATGTCATGCATGCCA-G-AAAGCGTCCGTG
ATTTTTTACTGTGACTAAAAAAGTGCGACCAAAGCA-GTCAGT--CGACCTGAATTAAAAAGCATGGGATAA
CAA-AGGAGC---AGCCTATGGGCTACCGTTTCGGCTTTTGTTGGTATT-AAAAGTCCATTGGAGATTATGG
GGCCGT-GTGACAAGCGGTCGGGCGCGTTTTGCATCTGGTCATAAAAATTTATGTTCAGGCTGC--------
-----------------------------------------------------------------GCC---G
TCCGTCGCCTCCGG----GGAAGACCAAAAACGTGCACGTGTGTGTGTG-TGGTGCA----------AGAAA
CACTTTGGTGTGTGTCTTGTTACAACCTCACGCGTACGCGCCTT-CTTTGGCTCACGGCGCCCAGGAATGAA
GGAGGGTAGTTCGGGGGA-GAACGTAT-TGGTGCGTCAGAGGTGAAATTCTTGGA--CCGCACCAGGACGAA
CTACAGCGAAGGCATTCTTCAAGGATACCTTCCTCAATCAAG--AACCAAAGTGTGGGAATCAAAGATG-AT
TAGAGACCATTGTAGTCCACA---CTGCAA-ACGATGACACCCATGAATTGGGGAGTTTT---------TGG
TCTTATGCAAAAGT-TAAAGCGAAGACGATTTTTGTGTGTGTGTGTGTGTTTGCCGGGTTCGCCTGTGCGCA
CACACACATACACAAGAGATCCCTTCGTTCACTTTTTGTCTGGCCAATAAATTATGAAAATTACGTGCATAT
TTTTTTCG----------CTCTTCTTGTTTA-TTTTTTCGCAAGGGGGGCTTTTACGGGAATATCCTCAGCA
CG-TTACACAACTTCTTCACGCGAAAGCTTTGAGGTTACAGTCTCAGGGG-----GGAGTACGTTCGCAAGA
GTGAAACTTAAAGAAATTGACGGA---ATGGCACCACAAGACGTGGAGTGTGCGGTTTAATTTGACTCAACA
CGGGGAACTTTA-CCAGATCCGGACAGGGTGAGGATTGACAGATTGAGTGTTCTTTCTCGATCCCCTGAATG
GTGGTGCATGGCCGCTTTTGGTCGGTGGAGTGATTTGTTT-GGTTGATTCCGTCAACGG--ACGAGATCCAA
GCTGCCTAGTAGGACGCAGAATTGCCCACAGGATAGCGATCTCTTTGTCTTTATCACTTTTGC---------
----GGGTTT-TTGCTCAATGAAGTGTGGGGCGGGGAGGCAGCATTCGGTTGCGTCCTTCTTTGCGGGA-TT
CC---TTGTTTTCGCGCAAGG------TGAAATTTTGGGCAACAGCAGGTCT--------------------
------------------------------------------------------------------------
------------------------------------------------------------------------
------------------------------------------------------------------------
------------------------------------------------------------------------
------------------------------------------------------------------------
------------------------------------------------------------------------
------------------------------------------------------------------------
------------------------------------------------------------------------
------------------------------------------------------------------------
------------------------------------------------------------------------
------------------------------------------------------------------------
------------------------------------------------------------------------
------------------------------------------------------------------------
------------------------------------------------------------------------
------------------------------------------------------------------------
------------------------------------------------------------------------
------------------------------------------------------------------------
------------------------------------------------------------------------
------------------------------------------------------------------------
------------------------------------------------------------------------
------------------------------------------------------------------------
------------------------------------------------------------------------
--------------------------------------------------------------
>JN315390.1_Trypanosoma_sp._AP-2011b_isolate_28_clone_8_18S_ribosomal_RNA_gene,_partial_sequence/1-1644
------------------------------------------------------------------------
------------------------------------------------------------------------
------------------------------------------------------------------------
------------------------------------------------------------------------
------------------------------------------------------------------------
------------------------------------------------------------------------
------------------------------------------------------------------------
------------------------------------------------------------------------
------------------------------------------------------------------------
------------------------------------------------------------------------
------------------------------------------------------------------------
------------------------------------------------------------------------
------TGGCGTTGACGGGAGCGGGGGATTAGGGTTCGATTCCGGAGAGGGAGCCTGAGAAATAGCTACCAC
TTCTACGGAGGGCAGCA-------------GGCG-CGCAAATTGCCCAATGTCAAAAAAAAACGATGAGGCA
-GCGAAAAGAAATAGAGCCGGCAGTGCC---ACTGGCATTGCCGTTTTCAATGGGGGATATTTAAACCCACC
C-AAAATCGAGTATCAATTGGAGGACAAGTCTGGTGCCAGCACCCGCGGTAATTCCAGCTCCAAAAGCGTAT
AT------TAATGCTGTTGCTGTTAAAGGGTTCGTAGTTGAATTGGGGGTCCTTTTATTTTATTTGAGGCGC
ACGGTGTGCCCGATCCACTTCGGATTATTTTTTTGTGGCCCGTGCCCTTGGGGACCTGT--GAACAAACAGA
AACAAAAAACACGGGAGTGGTTCTTTT----CTGATTCCCGCATGTCATGCATGCCA-G-AAAGCGTCCGCA
ATTTTTTACTGTGACTAAAAAAGTGCGACCAAAGCA-GTCAGT--CGACTTGAATTAAAAAGCATGGGATAA
CAA-AGGAGC---AGCCTATGGGCTACCGTTTCGGCTTTTGTTGGTATT-AAAAGTCCATTGGAGATTATGG
GGCCGT-GTGACAAGCGGTCGGGCGCGTTTTGCATCTGGTCATAAAAATTTATGTTCAGGCTGC--------
-----------------------------------------------------------------GCC---G
TCCGTCGCCTCCGG----GGAAGACCAAAAACGTGCACGTGTGTGTGTG-TGGTGCA----------AGAAA
CACTTTGGTGTGTGTCTTGTTACAACCTCACGCGTACGCGCCTTTCTTTGGCTCACGGCGCCCAGGAATGAA
GGAGGGTAGTTCGGGGGA-GAACGTAT-TGGTGCGTCAGAGGTGAAATTCTTGGA--CCGCACCAGGACGAA
CTACAGCGAAGGCATTCTTCAAGGATACCTTCCTCAATCAAG--AACCAAAGTGTGGGGATCAAAGATG-AT
TAGAGACCATTGTAGTCCACA---CTGCAA-ACGATGACACCCATGAATTGGGGAGTTTT---------TGG
TCTTAGGCAAAAGT-TAAAGCGAAGACGATTTTTGTGTGTGTGTGTGTGTTTGCCGGGTTCGCCTGTGCGCA
CACACACATACACAAGAGATCCCTTCGTTCACTTTTTGTCTGGCCAATAAATTATGAAAATTACGTGCATAT
TCTTTTCG----------CTCTTCTTGTTTA-TTTTTTCGCAAGGGGGGCTTTTACGGGAATATCCTCAGCA
CG-TTACACAACTTCTTCACGCGAAAGCTTTGAGGTTACAGTCTCAGGGG-----GGAGTACGTTCGCAAGA
GTGAAACTTAAAGAAATTGACGGA---ATGGCACCACAAGACGTGGAGTGTGCGGTTTAATTTGACTCAACA
CGGGGAACTTTA-CCAGATCCGGACAGGGTGAGGATTGACAGATTGAGTGTTCTTTCTCGATCCCCTGAATG
GTGGTGCATGGCCGCTTTTGGTCGGTGGAGTGATTTGTTT-GGTTGATTCCGTCAACGG--ACGAGATCCAA
GCTGACTAGTAGGACGCAGAATTGCCCACAGGATAGCGATCTCTTTGTCTTTATCACTTTTGC---------
----GGGTTT-TTGCTCAATAAAGTGTGGGGCGGGGAGGCAGCATTCGGTTGCGTCCTTCTTTGCGGGA-TT
CC---TTGTTTTCGCGCAAGG------TGAAATTTTGGGCAACAGCAGGTCT--------------------
------------------------------------------------------------------------
------------------------------------------------------------------------
------------------------------------------------------------------------
------------------------------------------------------------------------
------------------------------------------------------------------------
------------------------------------------------------------------------
------------------------------------------------------------------------
------------------------------------------------------------------------
------------------------------------------------------------------------
------------------------------------------------------------------------
------------------------------------------------------------------------
------------------------------------------------------------------------
------------------------------------------------------------------------
------------------------------------------------------------------------
------------------------------------------------------------------------
------------------------------------------------------------------------
------------------------------------------------------------------------
------------------------------------------------------------------------
------------------------------------------------------------------------
------------------------------------------------------------------------
------------------------------------------------------------------------
------------------------------------------------------------------------
--------------------------------------------------------------
>JN315388.1_Trypanosoma_sp._AP-2011b_isolate_28_clone_2_18S_ribosomal_RNA_gene,_partial_sequence/1-1645
------------------------------------------------------------------------
------------------------------------------------------------------------
------------------------------------------------------------------------
------------------------------------------------------------------------
------------------------------------------------------------------------
------------------------------------------------------------------------
------------------------------------------------------------------------
------------------------------------------------------------------------
------------------------------------------------------------------------
------------------------------------------------------------------------
------------------------------------------------------------------------
------------------------------------------------------------------------
------TGGCGTTGACGGGAGCGGGGGATTAGGGTTCGATTCCGGAGAGGGAGCCTGAGAAATAGCTACCAC
TTCTACGGAGGGCAGCA-------------GGCG-CGCAAATTGCCCAATGTCAAAAAAAAACGATGAGGCA
-GCGAAAAGAAATAGAGCCGGCAGTGCC---ACTGGCATTGCCGTTTTCAATGGGGGATATTTAAACCCATC
C-AAAATCGAGTATCAATTGGAGGACAAGTCTGGTGCCAGCACCCGCGGTAATTCCAGCTCCAAAAGCGTAT
AT------TAATGCTGTTGCTGTTAAAGGGTTCGTAGTTGAATTGGGGGTCCTTTTATTTTATTTGAGGCGC
ACGGTGTGCCCGATCCACTTCGGATTATTTTTTTGTGGCCCGTGCCCTTGGGGACCTGT--GAACAAACAGA
AACAAAAAACACGGGAGTGGTTCTTTT----CTGATTCCCGCATGTCATGCATGCCA-G-AAAGCGTCCGTG
ATTTTTTACTGTGACTAAAAAAGTGCGACCAAAGCA-GTCAGT--CGACTTGAATTAAAAAGCATGGGATAA
CAA-AGGAGC---AGCCTATGGGCTACCGTTTCGGCTTTTGTTGGTATT-AAAAGTCCATTGGAGATTATGG
GGCCGT-GTGACAAGCGGTCGGGCGCGTTTTGCATCTGGTCATAAAAATTTATGTTCAGGCTGC--------
-----------------------------------------------------------------GCC---G
TCAGTCGCCTCCGG----GGAAGACCAAAAACGTGCACGTGTG--TGTG-TGGTGCA----------AGAAA
CACTTTGGTGTGTGTCTTGTTACAACCTCACGCGTACGCGCCTTTCTTTGGCTCACGGCGCCCAGGAATGAA
GGAGGGTAGTTCGGGGGA-GAACGTAT-TGGTGCGTCAGAGGTGAAATTCTTGGA--CCGCACCAGGACGAA
CTACAGCGAAGGCATTCTTCAAGGATACCTTCCTCAATCAAG--AACCAAAGTGTGGGGATCAAAGATG-AT
TAGAGACCATTGTAGTCCACA---CTGCAA-ACGATGACACCCATGAATTGGGGAGTTTT---------TGG
TCTTAGGCAAAAGT-TAAAGCGAAGACGATTTTTGTGTGTGTGTGTGTGTTTGCCGGGTTCGCCTGTGCGCA
CACACACATACACAAGAGATCCCTTCGTTCACTTTTTGTCTGGCCAATAAATTATGAAAATTACGTGCATAT
TCTTTTCG----------CTCTTCTTGTTTA-TTTTTTCGCAAGGGGGGCTTTTACGGGAATATCCTCAGCA
CG-TTACACAACTTCTTCACGCGAAAGCTTTGAGGTTACAGTCTCAGGGG-----GGAGTACGTTCGCAAGA
GTGAAACTTAAAGAAATTGACGGA---ATGGCACCACAAGACGTGGAGTGTGCGGTTTAATTTGACTCAACA
CGGGGAACTTTA-CCAGATCCGGACAGGGTGAGGATTGACAGATTGAGTGTTCTTTCTCGATCCCCTGAATG
GTGGTGCATGGCCGCTTTTGGTCGGTGGAGTGATTTGTTT-GGTTGATTCCGTCAACGG--ACGAGATCCAA
GCTGCCTAGTAGGACGCAGAATTGCCCACAGGATAGCGATCTCTTTGTCTTTATCACTTTTGC---------
----GGGTTT-TTGCTCAATGAAGTGTGGGGCGGGGAGGCAGCATTCGGTTGCGTCCTTCTTTGCGGGA-TT
CC---TTGTTTTCGCGCAAGG------TGAAATTTTGGGCAACAGCAGGTCTGGA-----------------
------------------------------------------------------------------------
------------------------------------------------------------------------
------------------------------------------------------------------------
------------------------------------------------------------------------
------------------------------------------------------------------------
------------------------------------------------------------------------
------------------------------------------------------------------------
------------------------------------------------------------------------
------------------------------------------------------------------------
------------------------------------------------------------------------
------------------------------------------------------------------------
------------------------------------------------------------------------
------------------------------------------------------------------------
------------------------------------------------------------------------
------------------------------------------------------------------------
------------------------------------------------------------------------
------------------------------------------------------------------------
------------------------------------------------------------------------
------------------------------------------------------------------------
------------------------------------------------------------------------
------------------------------------------------------------------------
------------------------------------------------------------------------
--------------------------------------------------------------
>KM406915.1_Trypanosoma_sp._CMP-2015_isolate_tungarae_165504_18S_ribosomal_RNA_gene,_partial_sequence/1-1688
------------------------------------------------------------------------
------------------------------------------------------------------------
------------------------------------------------------------------------
------------------------------------------------------------------------
------------------------------------------------------------------------
------------------------------------------------------------------------
----TGCATGCCTCAGAATCACTG-CA-TTGCAGGAATCTGCGCATGGCTCATTACATCAGACGTAATCTGC
CGCAAACATGTTGCGGTC-TCCGCAAAATTGGATAACTTG--------------------------------
------------------GCGAAAAGCCAAGCTAATACATGAACCAAAGGA-CGCTCTCTGTTCCGGGTGGT
GGGGCAACTCATCGCTTATGGGACGTCCAGCGAATGAATGAAAGTAAAACCA-ATGCC-TTT----ACTGGC
AGTAACACCCAGAAGTGTTGACTCAATTCATTCCGTGTGAAAGC----------------------------
----CGGCTT---GCCGGCGTCTTTTGACGAACAACTGCCCTATCAGCCAGTGATGGCCGTGTAG---TGGA
CTGCCATGGCGTTGACGGGAGCGGGGGATTAGGGTTCGATTCCGGAGAGGGAGCCTGAGAAATAGCTACCAC
TTCTACGGAGGGCAGCA-------------GGCG-CGCAAATTGCCCAATGTCAAAAAAAAACGATGAGGCA
-GCGAAAAGAAATAGAGCCGACAGTCCC-T--TTGGGATTGTCGTATTCAATGGGGGATATTTAAACCCATC
C-AATATCGAGTAACAATTGGAGGACAAGTCTGGTGCCAGCACCCGCGGTAATTCCAGCTCCAAAAGCGTAT
AT------TAATGCTGTTGCTGTTAAAGGGTTCGTAGTTGAATTGAGGGCCTCCGAGGCGCTCTGGTA-CGT
CCC---------ATCCACTTCGGATTGGTGACCC--AGGCCCTTGTGGTCCGTGAACACTCAGAAACAAG--
--AAAC-------ACGGG-AGCGGTTCCTTCCTGATCTACGCATGTCATGCATGCCAGG-GGGCGT--CCGT
GATTTTTACTGTGACTAAAAAAGTGTGACCAAAGCA-GTCATC--CGACTTGAATTAGAAAGCATGGGATAA
CAA-AGGAGC---AGCCTATGGGCCACCGTTTCGGCTTTTGTTGGTTTT-AGAAGTCCATTGGAGATTATGG
GGCTGT-GCGACAAGCGGCTGGGTGCCTTTCA----GCGTA------------CC-----------------
---------------------CGTCGCCTTTGTGGGAAATCCGTGCCGGTCGTAGCTTCG------------
------------------------------------------------------------------------
--AC-----T---------TCGGTCCCAGCTTGATCGGTGCCTTCCCTCAACTCACTGCATCCAGGAATGAA
GGAGGGTAGTTCGG-GGGAGAACGTACTG-GTGCGTCAGAGGTGAAATTCTTAGA-CCGCACC-AAGACGAA
CTACAGCGAAGGCATTCTTCAAGGATACCTTCCTCAA-TCAAGAACCAAAGTGTGG-GGATCGAAGATG-AT
TAGAGACCATTGTAGTCCACA---CTGCAA-ACGATGACACCCATGAATTGGGGAGTTTT---------TGG
TCG-ACGGCAAGGACGGGTTCATCTCGTTCC-----------------------------------------
-----------------------------------TC---GCCTCACCAATGATATCAATTTACGTGCATAT
TCTATCAGGTCC--------------TCGCAA----------GG-GGACCCCTAACGGGAATATCCTCAGCA
CGTTTTCTTACTTCT-TCACGCGAAAGCTTTGAGGTTACAGTCTCAGGGGGGAGTACGTT-C----GCAAGA
GTGAAACTTAAAGAAATTGACGGAAT---GGCACCACAAGACGTGGAGCGTGCGGTTTAATTTGACTCAACA
CGGGGAACTTTA-CCAGATCCGGACAGGGTGAGGATTGACAGATTGAGTGTTCTTTCTCGATCCCCTGAATG
GTGGTGCATGGCCGCTTTTGGTCGGTGGAGTGATTTGTTT-GGTTGATTCCGTCAACGG--ACGAGATCCAA
GCTGCCCAGTAGGATTCAGAATTGCCCATAGGATAGCAATCCCTTCCGCGGGTTT-----------------
------------------------------------------------------------------------
------------------------------------------------------------------------
------------------------------------------------------------------------
------------------------------------------------------------------------
------------------------------------------------------------------------
------------------------------------------------------------------------
------------------------------------------------------------------------
------------------------------------------------------------------------
------------------------------------------------------------------------
------------------------------------------------------------------------
------------------------------------------------------------------------
------------------------------------------------------------------------
------------------------------------------------------------------------
------------------------------------------------------------------------
------------------------------------------------------------------------
------------------------------------------------------------------------
------------------------------------------------------------------------
------------------------------------------------------------------------
------------------------------------------------------------------------
------------------------------------------------------------------------
------------------------------------------------------------------------
------------------------------------------------------------------------
------------------------------------------------------------------------
------------------------------------------------------------------------
--------------------------------------------------------------
>KM406916.1_Trypanosoma_sp._CMP-2015_isolate_tungarae_165507_18S_ribosomal_RNA_gene,_partial_sequence/1-1689
------------------------------------------------------------------------
------------------------------------------------------------------------
------------------------------------------------------------------------
------------------------------------------------------------------------
------------------------------------------------------------------------
------------------------------------------------------------------------
----TGCATGCCTCAGAATCACTG-CA-TTGCAGGAATCTGCGCATGGCTCATTACATCAGACGTAATCTGC
CGCAAACATGTTGCGGTC-TCCGCAAAATTGGATAACTTG--------------------------------
------------------GCGAAACGCCAAGCTAATACATGAACCAAAGGA-CGCTCTCTGTTCCGGGTGGT
GAGGCAACTCATCACTTATGGGACGTCCAGCGAATGAATGAAAGTAAAACCA-ATGCC-TTT----ACTGGC
AGTAACACCCAGAAGTGTTGACTCAATTCATTCCGTGCGAAAGC----------------------------
----CGGCTT---GCCGGCGTCTTTTGACGAACAACTGCCCTATCAGCCAGTGATGGCCGTGTAG---TGGA
CTGCCATGGCGTTGACGGGAGCGGGGGATTAGGGTTCGATTCCGGAGAGGGAGCCTGAGAAATAGCTACCAC
TTCTACGGAGGGCAGCA-------------GGCG-CGCAAATTGCCCAATGTCAAAAAAAAACGATGAGGCA
-GCGAAAAGAAATAGAGCCGACAGTCCT-T-TTTGGGATTGTCGTATTCAATGGGGGATATTTAAACCCATC
C-AATATCGAGTAACAATTGGAGGACAAGTCTGGTGCCAGCACCCGCGGTAATTCCAGCTCCAAAAGCGTAT
AT------TAATGCTGTTGCTGTTAAAGGGTTCGTAGTTGAATTGAGGGCCTCCGAGGCGCTCTGGTA-CGT
CCC---------ATCCACTTCGGATTGGTGACCC--AGGCCCTTGTGGTCCGTGAACACTCAGAAACAAG--
--AAAC-------ACGGG-AGCGGTTCCTTCCTGATCTACGCATGTCATGCATGCCAGG-GGGCGT--CCGT
GATTTTTACTGTGACTAAAAAAGTGTGACCAAAGCA-GTCATC--CGACTTGAATTAGAAAGCATGGGATAA
CAA-AGGAGC---AGCCTATGGGCCACCGTTTCGGCTTTTGTTGGTTTT-AGAAGTCCATTGGAGATTATGG
GGCTGT-GCGACAAGCGGCTGGGTGCCTTTCA----GCGTA------------CC-----------------
---------------------CGTCGCCTTTGTGGGAAATCCGTGCCGGTCGTAGCTTAG------------
------------------------------------------------------------------------
--AC-----T---------TCGGTCCTAGCTTGATCGGTGCCTTCCCTCAACTCACTGCATCCAGGAATGAA
GGAGGGTAGTTCGG-GGGAGAACGTACTG-GTGCGTCAGAGGTGAAATTCTTAGA-CCGCACC-AAGACGAA
CTACAGCGAAGGCATTCTTCAAGGATACCTTCCTCAA-TCAAGAACCAAAGTGTGG-GGATCGAAGATG-AT
TAGAGACCATTGTAGTCCACA---CTGCAA-ACGATGACACCCATGAATTGGGGAGTTTT---------TGG
TCG-ACGGCAAGGACGGGTTCATCTCGTTCC-----------------------------------------
-----------------------------------TC---GCCTCACCAATGATATCAATTTACGTGCATAT
TCTATCAGGTCC--------------TCGCAA----------GG-GGACCCCTAACGGGAATATCCTCAGCA
CGTTTTCTTACTTCT-TCACGCGAAAGCTTTGAGGTTACAGTCTCAGGGGGGAGTACGTT-C----GCAAGA
GTGAAACTTAAAGAAATTGACGGAAT---GGCACCACAAGACGTGGAGCGTGCGGTTTAATTTGACTCAACA
CGGGGAACTTTA-CCAGATCCGGACAGGGTGAGGATTGACAGATTGAGTGTTCTTTCTCGATCCCCTGAATG
GTGGTGCATGGCCGCTTTTGGTCGGTGGAGTGATTTGTTT-GGTTGATTCCGTCAACGG--ACGAGATCCAA
GCTGCCCAGTAGGATTCAGAATTGCCCATAGGATAGCAATCCCTTCCGCGGGTTT-----------------
------------------------------------------------------------------------
------------------------------------------------------------------------
------------------------------------------------------------------------
------------------------------------------------------------------------
------------------------------------------------------------------------
------------------------------------------------------------------------
------------------------------------------------------------------------
------------------------------------------------------------------------
------------------------------------------------------------------------
------------------------------------------------------------------------
------------------------------------------------------------------------
------------------------------------------------------------------------
------------------------------------------------------------------------
------------------------------------------------------------------------
------------------------------------------------------------------------
------------------------------------------------------------------------
------------------------------------------------------------------------
------------------------------------------------------------------------
------------------------------------------------------------------------
------------------------------------------------------------------------
------------------------------------------------------------------------
------------------------------------------------------------------------
------------------------------------------------------------------------
------------------------------------------------------------------------
--------------------------------------------------------------
>AF129438.1_Trypanosoma_congolense_18S_ribosomal_RNA_gene,_promoter_region_and_partial_sequence/1-1722
------------------------------------------------------------------------
------------------------------------------------------------------------
------------------------------------------------------------------------
------------------------------------------------------------------------
------------------------------------------------------------------------
------------------------------------------------------------------------
------------------------------------------------------------------------
------------------------------------------------------TAACACTGACATCGACAC
GACACTGACACTGACCCGGACGCTGACCC-TGACC-------------------------------------
-CAGACCCTGA--------CGACGACCCTGAACCTGACCCTGACCCT--GACCCTGACCCTGAC--CCTGAC
CCTGACCCTGACCCTGGCCTGGACCC---------------------GACCCTGACCCT--GACCCTGACCC
CGACCCTGACCCTGACCCTGACCCCGACCCTGACCCTGACCCCGACCCTGACCCTGACCCTGACCCTGACCC
TGACCCTGGCCTCGACCTGACC------TTGA----------------GGGTATATAACAATCAGAACCTAC
ATCTGGGAACACTCCCAAATGTCCTATATAACCGTCACAAATACGAAA--GTGGAAAAAAACATGTACGAAA
AACGAAAAAAGGGCTATATAACCGTCAGGA--ATGTCATACGGGTAGGTGCAAGGAGTAAAACGCGGAATTC
CTAGTTTCGTGAA----------GTAAGTTTTGGTGCTACTTCT----CGAATTCACGGACGGATGCTGTTT
AACTGTCATCCTACGATTTCCTTCAGAAGGTTCATGTGAATGCTGTGTGTGGGC---------TGGGTTCCC
CC---------TGTGTGG--TGGTGGGTTGGCGGCTTTTTGCTGTCCTTCCGAAGCCTGAGTAA--CAGCGA
GTCATGCTGTGAGCGTGTGTGTACTTTGTTCACACGCCGTGTTTGCCCTGTGTGTTTGTCGTGGAAGCCGTG
TGCTCTTTATGTGTTGTGGTGCGCGTGTGCGTTTC-------------C----CACATATCGCGCACAATCC
CGAAAATAACACCGACGCATGCGTACTTGTGTGTGTGCCGGTGAGTATTTTGCTCTTC--------------
------------------------------------------------------------------------
------------------------------------------------------------------------
------------------------------------------------------------------------
------------------------------------------------------------------------
------------------------------------------------------------------------
------------------------------------------------------------------------
------------------------------------------------------------------------
------------------------------------------------------------------------
------------------------------------------------------------------------
------------------------------------------------------------------------
------------------------------------------------------------------------
------------------------------------------------------------------------
--------------------------------------------------------------CCCCAAAATG
GTTGTGCGGGGTGGGGTTAGGGTATATGTGTAGTTTGCG---------------------------------
------------------------------------------------------------------------
------------------------------------------------------------------------
------------------------------------------------------------------------
------------------------------------------------------------------------
-------------------------------TGCTTAGTTTGAC----GCGGTCACG-----------AATG
TAACGCGCAGTGGTGAGGGTGTGGTGTGTGCGGCGCTGAGTGCTGTTCGCGGAACTCGTTTCGTGTTCGCCT
TTTTG--------TGCCTATGTGTATCACCGCGTTGTGATCTGCTGGTTGTGTGGGAAGCGGTGCTCGATGA
TGCCGCGCTTGGAGGAATCTCTCCC-TCTCACCTTTTGGGTGTCAGGATCACAAAAAAAGAGGTCACCATAG
AAAAACAACAGCCATTACCGCCACCAGCGCGATGCGCGTGCGAGAGTGGAGTGTAGATTCTTTCTTTCTCGC
TTTTCTCACGTGCGTGTATTCTTGCGCA--------------------------------------------
---------TGCTGTTCGCGCACGCGCTGTGTGTGAGGTGTGTAGGGTGTGT--GTGGTGTTGTGTAGTTAT
GTAATAATTGCGTGTAGATGTGTGTGCACACACCGCTACCGCCGTTCACCACCCAACCTGGAGTGAGTGACG
TTATTGTGTATTGCATTGT----GAGAGGGCCGCGTGTATG-TGTGGTGTGTGTGTCGTGTCTCCTCGGTGT
GGTATG--TATGTGTTCATAGTATACACCCCGTGCGAGAACACC--CACTCCTCCTCCATGCCGTGGT--GT
GCCCCCACGTGCGATCTGGTTGATT-----------CTGCCAGTAGT---------CATATGCTTGTTTCAA
GGACTTAGCCATGCATGCCTCAGAATCACTGCATTGCAGGAATCTGCGCATGGCTCATTACATCAGACGTAA
TCTGCCGCCAAAATCTTGCGGTCTCCGCATTATTGGATAACTTGGCGAAACGCCAAGCTAATACATGAACCA
A----------------AGGGACGCTCCCTGCTACGGCCGCGGGGTGACTCGCG---GTC------------
--------ACGGGACGTCCTGCG---------------------------------------------AA--
-------TGAATGAAATTAAGACCAACGCCCCCACCCGGG--------------------------------
------------------------------------------------------------------------
------------------------------------------------------------------------
------------------------------------------------------------------------
------------------------------------------------------------------------
------------------------------------------------------------------------
--------------------------------------------------------------
>JN315386.1_Trypanosoma_sp._AP-2011b_isolate_27_clone_3_18S_ribosomal_RNA_gene,_partial_sequence/1-1731
------------------------------------------------------------------------
------------------------------------------------------------------------
------------------------------------------------------------------------
------------------------------------------------------------------------
------------------------------------------------------------------------
------------------------------------------------------------------------
------------------------------------------------------------------------
------------------------------------------------------------------------
------------------------------------------------------------------------
------------------------------------------------------------------------
------------------------------------------------------------------------
----------------------------CGAACAACTGCCCTATCAGCTGGTGATGGCCGTGTAG---TGGA
CTGCCATGGCGTTGACGGGAGCGGGGGATTAGGGTTCGATTCCGGAGAGGGAGCCTGAGAAATAGCTACCAC
TTCTACGGAGGGCAGCA-------------GGCG-CGCAAATTGCCCAATGTCAAAAAAAAACGATGAGGCA
-GCGAAAAGAAATAGAGCCGGCAGTGCC---ACTGGCATTGCCGTTTTCAATGGGGGATATTTAAACCCATC
C-AAAATCGAGCATCAATTGGAGGACAAGTCTGGTGCCAGCACCCGCGGTAATTCCAGCTCCAAAAGCATAT
AT------TAATGCTGTTGCTGTTAAAGGGTTCGTAGTTGAATTGGGGGTCCTTTTATTTTATTTGAGGCGC
ACGGTGTGCCCGATCCACTTCGGATTATTTTTTTGTGGCCCGTGCCCTTGGGGACCTGT--GAACAAACAGA
AACAAAAAACACGGGAGTGGTTCTTTT----CTGATTCCCGCATGTCATGCATGCCA-G-AAAGCGTCCGTG
ATTTTTTACTGTGACTAAAAAAGTGCGACCAAAGCA-GTCAGT--CGACCTGAATTAAAAAGCATGGGATAA
CAA-AGGAGC---AGCCTATGGGCTACCGTTTCGGCTTTTGTTGGTATT-AAAAGTCCATTGGAGATTATGG
GGCCGT-GTGACAAGCGGTCGGGCGCGTTTTGCATCTGGTCATAAAAATTTATGTTCAGGCTGC--------
-----------------------------------------------------------------GCC---G
TCCGTCGCCTCCGG----GGAAGACCAAAAACGTGCACGTGTGTGTGTG-TGGTGCA----------AGAAA
CACTTTGGTGTGTGTCTTGTTACAACCTCACGCGTACGCGCCTT-CTTTGGCTCACGGCGCCCAGGAATGAA
GGAGGGTAGTTCGGGGGA-GARCGTAT-TGGTGCGTCAGAGGTGAAATTCTTGGA--CCGCACCAGGACGAA
CTACAGCGAAGGCATTCTTCAAGGATACCYTCCTCAATCAAG--AACCAAAGTGTGGGGATCAAAGATG-AT
TAGAGACCATTGTAGTCCACA---CTGCAA-ACGATGACACCCATGAATTGGGGAGTTTT---------TGG
TCTTAGGCAAAAGT-TAAAGCGAAGACGATTTTTGTGTGT--GTGTGTGTTTGCCGGGTTCGCCTGTGCGCA
CACACACATACACAAGAGATCCCTTCGTTCACTTTTTGTCTGGCCAATAAATTATTAAAATTACGTGCATAT
TCTTTTCG----------CTCTTCTTGTTTA-TTTTTTCGCAAGGGGGGCTTTTACGGGAATATCCTCAGCA
CG-TTACACAACTTCTTCACGCGAAAGCTTTGAGGTTACAGACTCAGGGG-----GGAGTACGTTCGCAAGA
GTGAAACTTAAAGAAATTGACGGA---ATGGCACCACAAGACGTGGAGTGTGCGGTTTAATTTGACTCAACA
CGGGGAACTTTA-CCAGATCCGGACAGGGTGAGGATTGACAGATTGAGTGTTCTTTCTCGATCCCCTGAATG
GTGGTGCATGGCCGCTTTTGGTCGGTGGAGTGATTTGTTT-GGTTGATTCCGTCAACGG--ACGAGATCCAA
GCTGCCTAGTAGGACGCAGAATTGCCCACAGGATAGCGATCTCTTTGTCTTTATCACTTTTGC---------
----GGGTTT-TTGCTCAATGAAGTGTGGGGCGGGGAGGCAGCATTCGGTTGCGTCCTTCTTTGCGGGA-TT
CC---TTGTTTTCGCGCAAGG------TGAAATTTTGGGCAACAGCAGGTCTGTGATGCTCCTCAATGTTCT
GGGCGACACGCGCACTACAATGT-------------------------------------------------
------------------------------------------------------------------------
------------------------------------------------------------------------
------------------------------------------------------------------------
------------------------------------------------------------------------
------------------------------------------------------------------------
------------------------------------------------------------------------
------------------------------------------------------------------------
------------------------------------------------------------------------
------------------------------------------------------------------------
------------------------------------------------------------------------
------------------------------------------------------------------------
------------------------------------------------------------------------
------------------------------------------------------------------------
------------------------------------------------------------------------
------------------------------------------------------------------------
------------------------------------------------------------------------
------------------------------------------------------------------------
------------------------------------------------------------------------
------------------------------------------------------------------------
------------------------------------------------------------------------
------------------------------------------------------------------------
--------------------------------------------------------------
>JN315385.1_Trypanosoma_sp._AP-2011b_isolate_27_clone_1_18S_ribosomal_RNA_gene,_partial_sequence/1-1733
------------------------------------------------------------------------
------------------------------------------------------------------------
------------------------------------------------------------------------
------------------------------------------------------------------------
------------------------------------------------------------------------
------------------------------------------------------------------------
------------------------------------------------------------------------
------------------------------------------------------------------------
------------------------------------------------------------------------
------------------------------------------------------------------------
------------------------------------------------------------------------
----------------------------CGAACAACTGCCCTATCAGCTGGTGATGGCCGTGTAG---TGGA
CTGCCATGGCGTTGACGGGAGCGGGGGATTAGGGTTCGATTCCGGAGAGGGAGCCTGAGAAATAGCTACCAC
TTCTACGGAGGGCAGCA-------------GGCA-CGCAAATTGCCCAATGTCAAAAAAAAACGATGAGGCA
-GCGAAAAGAAATAGAGCCGGCAGTGCC---ACTGGCATTGCCGTTTTCAATGGGGGATATTTAAACCCATC
C-AAAATCGAGTATCAATTGGAGGACAAGTCTGGTGCCAGCACCCGCGGTAATTCCAGCTCCAAAAGCGTAT
AT------TAATGCTGTTGCTGTTAAAGGGTTCGTAGTTGAATTGGGGGTCCTTTTATTTTATTTGAGGCGC
ACGGTGTGCCCGATCCACTTCGGATTATTTTTTTGTGGCCCGTGCCCTTGGGGACCTGT--GAATAAACAGA
AACAAAAAACACGGGAGTGGTTCTTTT----CTGATTCCCGCATGTCATGCATGCCA-G-AAAGCGTCCGTG
ATTTTTTACTGTGACTAAAAAAGTGCGACCAAAGCA-GTCAGT--CGACCTGAATTAAAAAGCATGGGATAA
CAA-AGGAGC---AGCCTATGGGCTACCGTTTCGGCTTTTGTTGGTATT-AAAAGTCCATTGGAGATTATGG
GGCCGT-GTGACAAGCGGYCGGGCGCGTTTTGCAYCTGGTCATAAAAATTTATGTTCAGGCTGC--------
-----------------------------------------------------------------GCC---G
TCCGTCGCCTCCGG----GGAAGACCAAAAACGTGCACGTGTGTGTGTG-TGGTGCA----------AGAAA
CACTTTGGTGTGTGTCTTGTTACAACCTCACGCGTACGCGCCTT-CTTTGGCTCACGGCGCCCAGGAATGAA
GGAGGGTAGTTCGGGGGA-GAACGTAT-TGGTGCGTCAGAGGTGAAATTCTTGGA--CCGCACCAGGACGAA
CTACAGCGAAGGCATTCTTCAAGGATACCTTCCTCAATCAAG--AACCAAAGTGTGGGGATCAAAGATG-AT
TAGAGACCATTGTAGTCCACA---CTGCAA-ACGATGACACCCATGAATTGGGGAGTTTT---------TGG
TCTTAGGCAAAAGT-TAAAGCGAAGACGATTTTTGTGTGTGTGTGTGTGTTTGCCGGGTTCGCCTGTGCGCA
CACACACATACACAAGAGATCCCTTCGTTCACTTTTTGTCTGGCCAATAAATTATGAAAATTACGTGCATAT
TCTTTTCG----------CTCTTCTTGTTTA-TTTTTTCGCAAGGGGGGCTTTTACGGGAATATCCTCAGCA
CG-TTACACAACTTCTTCACGCGAAAGCTTTGAGGTTACAGTCTCAGGGG-----GGAGTACGTTCGCAAGA
GTGAAACTTAAAGAAATTGACGGA---ATGGCACCACAAGACGTGGAGTGTGCGGTTTAATTTGACTCAACA
CGGGGAACTTTA-CCAGATCCGGACAGGGTGAGGATTGACAGATTGAGTGTTCTTTCTCGATCCCCTGAATG
GTGGTGCATGGCCGCTTTTGGTCGGTGGAGTGATTTGTTT-GGTTGATTCCGTCAACGG--ACGAGATCCAA
GCTGCCTAGTAGGACGCAGAATTGCCCACAGGATAGCGATCTCTTTGTCTTTATCACTTTTGC---------
----GGGTTT-TTGCTCAATGAAGTGTGGGGCGGGGAGGCAGCATTCGGTTGCGTCCTTCTTTGCGGGA-TT
CC---TTGTTTTCGCGCAAGG------TGAAATTTTGGGCAACAGCAGGTCTGTGATGCTCCTCAATGTTCT
GGGCGACACGCGCACTACAATGT-------------------------------------------------
------------------------------------------------------------------------
------------------------------------------------------------------------
------------------------------------------------------------------------
------------------------------------------------------------------------
------------------------------------------------------------------------
------------------------------------------------------------------------
------------------------------------------------------------------------
------------------------------------------------------------------------
------------------------------------------------------------------------
------------------------------------------------------------------------
------------------------------------------------------------------------
------------------------------------------------------------------------
------------------------------------------------------------------------
------------------------------------------------------------------------
------------------------------------------------------------------------
------------------------------------------------------------------------
------------------------------------------------------------------------
------------------------------------------------------------------------
------------------------------------------------------------------------
------------------------------------------------------------------------
------------------------------------------------------------------------
--------------------------------------------------------------
>JN315394.1_Trypanosoma_sp._AP-2011b_isolate_27_clone_4_18S_ribosomal_RNA_gene,_partial_sequence/1-1733
------------------------------------------------------------------------
------------------------------------------------------------------------
------------------------------------------------------------------------
------------------------------------------------------------------------
------------------------------------------------------------------------
------------------------------------------------------------------------
------------------------------------------------------------------------
------------------------------------------------------------------------
------------------------------------------------------------------------
------------------------------------------------------------------------
------------------------------------------------------------------------
----------------------------CGAACAACTGCCCTATCAGCTGGTGATGGCCGTGTAG---TGGA
CTGCCATGGCGTTGACGGGAGCGGGGGATTAGGGTTCGATTCCGGAGAGGGAGCCTGAGAAATAGCTACCAC
TTCTACGGAGGGCAGCA-------------GGCG-CGCAAATTGCCCAATGTCAAAAAAAAACGATGAGGCA
-GCGAAAAGAAATAGAGCCGGCAGTGCC---ACTGGCATTGCCGTTTTCAATGGGGGATATTTAAACCCATC
C-AAAATCGAGTATCAATTGGAGGACAAGTCTGGTGCCAGCACCCGCGGTAATTCCAGCTCCAAAAGCGTAT
AT------TAATGCTGTTGCTGTTAAAGGGTTCGTAGTTGAATTGGGGGTCCTTTTATTTTATTTGAGGCGC
ACGGTGTGCCCGATCCACTTCGGATTATTTTTTTGTGGCCCGTGCCCTTGGGGACCCGT--GAACAAACAGA
AACAAAAAACACGGGAGTGGTTCTTTT----CTGATTCCCGCATGTCATGCATGCCA-G-AAAGCGTCCGTG
ATTTTTTACTGTGACTAAAAAAGTGCGACCAAAGCA-GTCAGT--CGACCTGAATTAAAAAGCATGGGATAA
CAA-AGGAGC---AGCCTATGGGCTACCGTTTCGGCTTTTGTTGGTATT-AAAAGTCCATTGGAGATTATGG
GGCCGT-GTGACAAGCGGTCGGGCGCGTTTTGCATCTGGTCATAAAAATTTATGTTCAGGCTGC--------
-----------------------------------------------------------------GCC---G
TCCGTCGCCTCCGG----GGAAGACCAAAAACGTGCACGTGTGTGTGTG-TGGTGCA----------AGAAA
CACTTTGGTGTGTGTCTTGTTACAACCTCACGCGTACGCGCCTT-CTTTGGCTCACGGCGCCCAGGAATGAA
GGAGGGTAGTTCGGGGGA-GAACGTAT-TGGTGCGTCAGAGGTGAAATTCTTGGA--CCGCACCAGGACGAA
CTACAGCGAAGGCATTCTTCAAGGATACCTTCCTCAATCAAG--AACCAAAGYGTGGGGATCAAAGATG-AT
TAGAGACCATTGTAGTCCACA---CTGCAA-ACGATGACACCCATGAATTGGGGAGTTTT---------TGG
TCTTAGGCAAAAGT-TAAAGCAAAGACGATTTTTGTGTGTGTGTGTGTGTTTGCCGGGTTCGCCTGTGCGCA
CACACACATACACAAGAGATCCCTTCGTTCACTTTTTGTCTGGCCAATAAATTATTAAAATTACGTGCATAT
TCTTTTCG----------CTCTTCTTGTTTA-TTTTTTCGCAAGGGGGGCTTTTACGGGAATATCCTCAGCA
CG-TTACACAACTTCTTCACGCGAAAGCTTTGAGGCTACAGTCTCAGGGG-----GGAGTACGTTCGCAAGA
GTGAAACTTAAAGAAATTGACGGA---ATGGCACCACAAGACGTGGAGTGTGCGGTTTAATTTGACTCAACA
CGGGGAACTTTA-CCAGATCCGGACAGGGTGAGGATTGACAGATTGAGTGTTCTTTCTCGATCCCCTGAATG
GTGGTGCATGGCCGCTTTTGGTCGGTGGAGTGATTTGTTT-GGTTGATTCCGTCAACGG--ACGAGATCCAA
GCTGCCTAGTAGGACGCAGAATTGCCCACAGGATAGCGATCTCTTTGTCTTTATCACTTTTGC---------
----GGGTTT-TTGCTCAATGAAGTGTGGGGCGGGGAGGCAGCATTCGGTTGCGTCCTTCTTTGCGGGA-TT
CC---TTGTTTTCGCGCAAGG------TGAAATTTTGGGCAACAGCAGGTCTGTGATGCTCCTCAATGTTCT
GGGCGACACGCGCACTACAATGT-------------------------------------------------
------------------------------------------------------------------------
------------------------------------------------------------------------
------------------------------------------------------------------------
------------------------------------------------------------------------
------------------------------------------------------------------------
------------------------------------------------------------------------
------------------------------------------------------------------------
------------------------------------------------------------------------
------------------------------------------------------------------------
------------------------------------------------------------------------
------------------------------------------------------------------------
------------------------------------------------------------------------
------------------------------------------------------------------------
------------------------------------------------------------------------
------------------------------------------------------------------------
------------------------------------------------------------------------
------------------------------------------------------------------------
------------------------------------------------------------------------
------------------------------------------------------------------------
------------------------------------------------------------------------
------------------------------------------------------------------------
--------------------------------------------------------------
>KM391824.1_Trypanosoma_vivax_isolate_MBOV/ET/2012/AAU-CVMA/003_clone_1_18S_ribosomal_RNA_gene,_partial_sequence/1-1802
------------------------------------------------------------------------
------------------------------------------------------------------------
------------------------------------------------------------------------
------------------------------------------------------------------------
------------------------------------------------------------------------
--------------------------CTCTGGTTGATTCTGCCAGTAGTCATATGCTTGTTTCAAGGACTTA
GCCATGCATGCCTCAGAATCACT-GCAC-TGCAGGAATCTGCGCATGGCTCATTACATCAGACGTAATCTGC
CGCAATCACCTTGCGGTCACCCGCATTACTGGATAACTTGGCGAAACGCCAAGCTAATACATGAACCA-CCG
GGCGCTCCCTG--CTCCGGCGACGGCTTC---CAC-------------------------------------
------CGCCGCTAT----GGGACGCCCCGCGAATGAGTGACATTAA--GACCAACGCCCGTAC--CTGGGC
AGTACCACACAGACGTGTTGA---------------------------CTCAATTCATTCCGTGCGAAAG--
-----CCGGCTTGTCCGGCGTCTTTTGACGAACAACTGCCCTATCAGCCAGTGATGGCCGTGTAG---TGGA
CTGCCATGGCGTTGACGGGAGCGGGGGATTAGGGTTCGATTCCGGAGAGGGAGCCTGAGAAATAGCTACCAC
TTCTACGGAGGGCAGCA-------------GGCG-CGCAAATTGCCCAATGTCGAGACAGAACGATGAGGCA
-GCGAAAAGAAATAGAGCCGGCAG---TGC-TA-CGCATTGTCGTTTTCAATGGGGGATACCCAAACCCATC
C-AACATCGAGTAACTATTGGAGGACAAGTCTGGTGCCAGCACCCGCGGTAATTCCAGCTCCAAAAGCGTAT
AT------TAATGCTGTTGCTGTTAAAGGGTTCGTAGTTGAACTGTGGGCCGCGCTGCCGCCGCGCTCCGCC
CC----------ACCCACAGAGGGTGCGTGGCAC-GCGGCGCGCGCCGCCCGCGAACAC--------TCAGA
CACAAGCAGCGCGGGAGCGC-TTCC---CCAC---ACCACGCGTGTCATGC-ACGCT-C-GGGGCGCCCGCG
AGTCTTTACTGTGACTAAAAAAGCGCGACCAAAGCA-GTCCAC--CGACCTGAATTGCAAAGCATGGGATAA
CAA-AGCATC---AGCCTCCGGGCCACCGATTCGGCTTTTGTTGGTTTT-AACAGTCCGTTGGAGATTGGGG
GCCGGC-GCGACCACGCACCGCGGCATTCCTCTCGGAACTCGCCGCACG-----------------------
------------------------------------------------------------------------
------------------------------------------------------------------------
---------------------------CTCCGCGGCG-CCTCGCGCGTCGCGGCTCGCCGGCCCGGGAATGA
AGGAGGGCGGCTCGGGGGAGAACGTAC-TGGCGCGTCAGAGGTGAAATTCTTAGA--CCGCGCCAAGACGAA
CCACAGCGAAGGCATTCTTCAAGGACGCCTTCCTCAATCAAG--AACCAAAGTGTGGGGATCGAAGATG-AT
TAGAGACCATTGTAGTCCACA---CTGCAA-ACGATGACGCCCATGAATTGGGGACCTGT---------GGC
CAGCGGCGCCGCCG-GGCTCGCCCGCGCGCGCGCCCGCTC--------------------------------
--------------------------------------------C-----ACC--ATCCATCACGTGCACAT
TCTTTGGCGC-----------------------AGCCTC-ACGGCTCCGCCGCTACGGGAATGTCCTC---A
GC-AC-GTCTCACCTTCCACGCGAAAGCTTTGAGGTTACAGTCTCAGGGGG----GAGTACG-TTCGCAAGA
GTGAAACTTAAAGAAATTGACGGA---ATGGCACCACAAGACGTGGAGCGTGCGGTTTAATTTGACTCAACA
CGGGGAACTTTA-CCAGATCCGGACAGGGTGAGGATTGACAGATTGAGTGTTCTTTCTCGATCCCCTGAATG
GTGGTGCATGGCCGCTTTTGGTCGGTGGAGTGATTTGTTT-GGTTGATTCCGTCAACGG--ACGAGATCCAG
GCCGCCCAGTAGGCCCCAGGATCACGCACAGGACAGCAGCACGCGCGTCGGGCCTCACGGCCCC--------
--------------------------------TCGCCGTCCGCATCCGGTCGGGGCCTTCTCT-GCG-G-GA
TT---CCTTGCACGCGCAAGG------TGAGATGCTGGGCAACAGCAGGTCTGTGATGCTCCTCGATGCTCT
GGGC--------------------------------------------------------------------
------------------------------------------------------------------------
------------------------------------------------------------------------
------------------------------------------------------------------------
------------------------------------------------------------------------
------------------------------------------------------------------------
------------------------------------------------------------------------
------------------------------------------------------------------------
------------------------------------------------------------------------
------------------------------------------------------------------------
------------------------------------------------------------------------
------------------------------------------------------------------------
------------------------------------------------------------------------
------------------------------------------------------------------------
------------------------------------------------------------------------
------------------------------------------------------------------------
------------------------------------------------------------------------
------------------------------------------------------------------------
------------------------------------------------------------------------
------------------------------------------------------------------------
------------------------------------------------------------------------
------------------------------------------------------------------------
--------------------------------------------------------------
>MG845924.1_Trypanosomatidae_sp._D44-1_18S_ribosomal_RNA_gene,_partial_sequence/1-1841
------------------------------------------------------------------------
------------------------------------------------------------------------
------------------------------------------------------------------------
------------------------------------------------------------------------
------------------------------------------------------------------------
------------------------------------------------------------------------
-------------------------------------------------------------------TCTGC
CGCAAAAATTTTGCGGTC-TCCGCATTATTGGATAACTTGGCGAAATGCCAAGCTAATACATGAACCAAAGG
GGCGTCTCACC--CCAGGGG--------C-GGGCA-------------------------------------
------ACCGTCTCG----GAGGCGCCCAGCGAATGAATGACATTAA--GACCAATGCC---GT--CAAGGC
AGTA-GCACTAGTAGTGTTGA---------------------------CTCAATTCATTCCGTGTGAAAG--
-----CCGG-ATTTCCGGCGTCTTTTGACGAACAACTGCCCTATCAGCTGGTGATGGCAGTGTAG---TGGA
CTGCCATGGCGTTGACGGGAGCGGGGGATTAGGGTTCGATTCCGGAGAGGGAGCCTGAGAAATAGCTACCAC
TTCTACGGAGGGCAGCA-------------GGCG-CGCAAATTGCCCAATGTCAAAAAAAAACGATGAGGCA
-GCGAAAAGAAATAGAGTTGTCAGTCCAA------TGGATTGTCATTTCAATGGGGGATATTTAAACCCATC
C-AATATCGAGTAACAATTGGAGGACAAGTCTGGTGCCAGCACCCGCGGTAATTCCAGCTCCAAAAGCGTAT
AT------TAATGCTGTTGCTGTTAAAGGGTTCGTAGTTGAATTGAGGGTGGTGGGGAACGGTGGTACGTCC
AT----------TTCCAATCCGGATCTGT-GAAG-CCACACCCTGCCACTCGTGAAC----------ATTGA
TACAAGAAGCACGGGAGTGG-ATCC---TTTCCCGATTCCGCATGTCATGCATGCCG-G-GGGGGCGCCCGT
GATTTTTACTGTGACTAAAAAAGTGTGACCAAAGCA-GTCATT--CGACTTGAATTAGAAAGCATGGGATAA
CAA-AGGAGC---AACCTGGTGGTTACCGTTTCGGCTTTTGTTGGTTTT-AGAGATCGCTAGGAGATTGTGG
GACTTT-GTGACAAGCGTTCCGTGTTCACGCACAGGCGCC----------TTTGGGTG--------------
-------------------------------------------------GGATGGTTGG------------C
TCT---GGGG------------------------CGGGCTTCGGCTC-------------------------
------------------------GTGCCCCTCTGCTATACGCTCACTCCAACTCTTAGTTCTAGGAATGA-
AGGAGGGTAGTTCGGGGGAGAACGTAC-TGGTGCGTCAGAGGTGAAATTCTTAGA--CCGCATCAAGACGAA
CTACAGCGAAGGCATTCTTCAAGGATACCTTCCTCAATCAAG--AACCAAAGTGTGGGGATCGAAGATG-AT
TAGAGACCATTGTAGTCCACA---CTGCAA-ACGATGACACCCATGAATTGGGGAGTTTT---------GGG
TGGTGTGCCCCCGG-TTTACCGAGGACCCACTCCA---CC--------------------------------
--------------------------------------------T-----ATTTTCAAACTTACGTGCATTT
AC-------------------------------CTTTTGGCTTCGGCC--ACTTACGGGGTTATCCTCAGCA
CG-TC-TTCTACTTCTTCACGCGAAAGCTTTGAGGTTATAGTCTCAGGGGG----GAGTACG-TTCGCAAGA
GTGAAACTTAAAGAAATTGACGGA---ATGGCACCACAAGACGTGGAGCGTGCGGTTTAATTTGACTCAACA
CGGGGAACTTTA-CCAGATCCGGACAGGATAAGGATTGACAGATTGAGTGTTCTTTCTCGATTTCTTGAATG
GTGGTGCATGGCCGCTTTTGGTCGGTGGAGTGATTTGTTT-GGTTGATTCCGTCAACGG--ACGAGATCCAA
GCTGCCCAGTAGAATTCAGGATTGCCCATAGGATAGCAATCTCGCCAGCGGGTTTTA---------------
---------------------------CTCAATGGCGGGTTACATCCGGTTGAATTCTTCTCT-GCGGG-AT
TC---CTTGTTTTGCACAAGG------TGAGATTTTGGGCAACAGCAGGTCTGTGATGCTCCTCAATGTTCT
GGGCGACACGTGCACTACAATGTCAGTGAGAACAAGAAAAACGACTT---------CTGTCGTACCTACTTG
ATCAAAAGAGTGGGGAATCACCG--------GAATCACATAGACCCACTTGGGACCGAGGATTGCAATTATT
GGTCGCGCAACNA-----------------------------------------------------------
------------------------------------------------------------------------
------------------------------------------------------------------------
------------------------------------------------------------------------
------------------------------------------------------------------------
------------------------------------------------------------------------
------------------------------------------------------------------------
------------------------------------------------------------------------
------------------------------------------------------------------------
------------------------------------------------------------------------
------------------------------------------------------------------------
------------------------------------------------------------------------
------------------------------------------------------------------------
------------------------------------------------------------------------
------------------------------------------------------------------------
------------------------------------------------------------------------
------------------------------------------------------------------------
------------------------------------------------------------------------
------------------------------------------------------------------------
------------------------------------------------------------------------
--------------------------------------------------------------
>KC753537.1_Trypanosoma_sp._AB-2013_isolate_G8_18S_ribosomal_RNA_gene,_complete_sequence;_and_18S_ribosomal_RNA_gene,_partial_sequence/1-1152
------------------------------------------------------------------------
------------------------------------------------------------------------
------------------------------------------------------------------------
------------------------------------------------------------------------
------------------------------------------------------------------------
------------------------------------------------------------------------
------------------------------------------------------------------------
------------------------------------------------------------------------
------------------------------------------------------------------------
------------------------------------------------------------------------
------------------------------------------------------------------------
------------------------------------------------------------------------
----------GTTGACGGGAGCGGGGGATTAGGGTTCGATTCCGGAGAGGGAGCCTGAGAAATAGCTACCAC
TTCTACGGAGGGCAGCA-------------GGCG-CGCAAATTGCCCAATGTCAAAAAAAAACGATGAGGCA
-GCGAAAAGAAATAGAGCCGACAGTGCATT---TTGTATTGTCGTTTTCAATGGGGGATATTTAAACCCATC
C-AAAATCGAGTAACAATTGGAGGACAAGTCTGGTGCCAGCACCCGCGGTAATTCCAGCTCCAAAAGCGTAT
AT------TAATGCTGTTGCTGTTAAAGGGTTCGTAGTTGAATTGTGGGCCTTTGAGGCGCAATGGTTTAGT
CCC---------TTCCACTTCGGATTGGTGACCC--ATGCCCTTGAGGTCCGTGAACACTCAGAAACAAA--
--AAAC-------ACGGG-AGTGGTACCTTTCTGATTTTCGCATGTCATGCATGCCAGA-GGGC-GCCCGTG
ATT-TTTACTGTGACTAAAAAAGTGTGACCAAAGCA-GTCATT--CGACTTGAATTAGAAAGCATGGGATAA
CAA-AGGAGC---AGCCTATGGGCCACCGTTTCGGCTTTTGTTGGTTTT-AAAAGTCCATTGGAGATTATGG
GGCTGT-GCGACAAGCGGTCGGGTGATTCCCCCTTCGCGGG-G-------GCACT-----------------
---------------------CGTCGCCTTTGTGGGAAATCCGTGACGGCGTC-------------------
------------------------------------------------------------------------
------------GATGGACTTCGGT-CCATCCTCCCGCCACCTTCCCTCAACTCGCGGCATCCAGGAATGAA
GGAGGGTAGTTCGG-GGGAGAACGTACTG-GTGCGTCAGAGGTGAAATTCTTAGA-CCGCACC-AAGACGAA
CTACAGCGAAGGCATTCTTCAAGGATACCTTCCTCAA-TCAAGAACCAAAGTGTGG-GGATCGAAGATG-AT
TAGAGACCATTGTAGTCCACA---CTGCAA-ACGATGACACCCATGAATTGGGGAGTTTT---------TGG
TCG-TAGGC-AGGTCGAGTTCATCTCGCTCC-----------------------------------------
-----------------------------------TCG--TCTCGCCAATGAATATTAATTTACGTGCATAT
TCTTTTTGGTCC--------------TCGCAA----------GG-GGACCTTTAACGGGAATATCCTCAGCA
CGTTATCTGACTTCT-TCACGCGAAAGCTTTGAGGTTACAGTCTCAGGGGGGAGTACGTT-CGCAAGAGT--
---GAAACTTAAAGAAATTGACGGA--ATGGCACCACAAGACGTGGAGCGTGCGGTTTAATTTGAC------
------------------------------------------------------------------------
------------------------------------------------------------------------
------------------------------------------------------------------------
------------------------------------------------------------------------
------------------------------------------------------------------------
------------------------------------------------------------------------
------------------------------------------------------------------------
------------------------------------------------------------------------
------------------------------------------------------------------------
------------------------------------------------------------------------
------------------------------------------------------------------------
------------------------------------------------------------------------
------------------------------------------------------------------------
------------------------------------------------------------------------
------------------------------------------------------------------------
------------------------------------------------------------------------
------------------------------------------------------------------------
------------------------------------------------------------------------
------------------------------------------------------------------------
------------------------------------------------------------------------
------------------------------------------------------------------------
------------------------------------------------------------------------
------------------------------------------------------------------------
------------------------------------------------------------------------
------------------------------------------------------------------------
------------------------------------------------------------------------
------------------------------------------------------------------------
--------------------------------------------------------------
>MG845927.1_Trypanosomatidae_sp._D51_18S_ribosomal_RNA_gene,_partial_sequence/1-1888
------------------------------------------------------------------------
------------------------------------------------------------------------
------------------------------------------------------------------------
------------------------------------------------------------------------
------------------------------------------------------------------------
------------------------------------------------------------------------
-------------------------------------------------------------------TCTGC
CGCAAWAATCTTGCGGTT-TCCGCAATATTGGAT--------------------------------------
------------ACCTTGGCGAAACGCCAAGCTAATACATGAACCAATGTGGTGTCC---TCCATCCA-TGT
CGTGGGCAACTGCGACAGTGAGGCGCCCGGCGAATGAATGACATT--AAAATCAATGCCGTC----AATGGC
AGTAACACTCAGCAGTGTTGACTCAATTCATTCCGTGCGAAAGCCGGTTTACCGGCGTCT------------
-----------TTTGACGA------------ACAACTGCCCTATCAGCTAGTGATGGCCGTGTAG---TGGA
CTGCCATGGCGTTGACGGGAGCGGGGGATTAGGGTTCGATTCCGGAGAGGGAGCCTGAGAAATAGCTACCAC
TTCTACGGAGGGCAGCA-------------GGCG-CGCAAATTGCCCAATGTCAAAAAAAAACGATGAGGCA
-GCGAAAAGAAATAGAGTTGACAGTCCCTC--TT--GGATTGTCTTTTCAATGGGGGATATTTAAACCCATC
T-AAAATCGAGTAACAATTGGAGGACAAGTCTGGTGCCAGCACCCGCGGTAATTCCAGCTCCAAAAGCATAT
AT------TAATGCTGTTGCTGTTAAAGGGTTCGTAGTTGAATTGAGGGCCGTTGAGGCGCTCTGGTCT-GT
CCC---------GTCCAAGTCGGATTGGTGACCC--AGGCCCTTGCGGTCCGTGAACACTCGAAACAAGA--
--AA--------CACGGGAATGGTTCCTTTCCTGAATTACGCATGTCATGCATGTATCA-GGGGGCGTCCGT
GATTTTTACTGTGACTAAAGAAGTGTGACCAAAGCA-GTCAAC--TGACTTGAATTAGCAAGCATGGGATAA
CAA-AGGAGC---AGCCTTTAGGCTACCGTTTCGGCTTTTGTTGGTTTT-AAAGGTCTATTGGAGATTATGG
GGCCGT-GCGACAAGCGTTACCCACACGTTCCCTCACGGGTCGTGTTCTCGG--------------------
---------------------TGGCGCCTTTGGGGGGTGTCG------------------------------
-----------------------------------------------------------------------G
GTGG-----TGGGCGAACTCCGGTTCAACTGCTATCGCTGTGCCCTTTCAACTTGCGGCATCCAGGAATGAA
GGAGGGTAGTTCGG-GGGAGAACGTACTG-GGGCGTCAGAGGTGAAATTCTTAGA-CCGCACC-AAGACGAA
CTACAGCGAAGGCATTCTTCAAGGATACCTTCCTCAATCAAG--AACTAAAGTGTGGAGATCGAAGATG-AT
TAGAGACCATTGTAGTCCACA---CTGCAA-ACGATGACACCCATGAATTGGGGAGTTTT---------GGG
TTGTGGCGTGTTCGGGTACACC---CCGCTT-----------------------------------------
-----------------------------------CATGCTCCACCCATTTTACATCAATTTACGTGCATAT
TCTTTTCGCTCA-------------------CTGGGGCAACTCGGTGAGTTTCCACGGGAATATCCTCAGCA
CGTTCTCTGACTTCT-TCACGCGAAAGCTTTGAGGTTACAGTCTCAGGGGGGAGTACGTT-C----GCAAGA
GTGAAACTTAAAGAAATTGACGGA---ATGGCACCACAAGACGTGGAGCGTGCGGTTTAATTTGACTCAACA
CGGGGAACTTTA-CCAGATCCGGACAGGATGAGGATTGACAGATTGAGTGTTCTTTCTCGATTCCCTGAATG
GTGGTGCATGGCCGCTTTTGGTCGGTGGAGTGATTTGTTT-GGTTGATTCCGTCAACGG--ACGAGATCCAA
GCTCCCCAGTAGAATTCAGGATTGCCCATAGGATAGCAATCTTATTGTTCAATTCTATTGAAC---------
--------------------------------AGTAAGAGGTATCTGGTCGAATTC-TTCTCTGCGGGATTC
CC---TGTTTCG-CACAGTGG------TGAAATTTTGGGCAACAGCAGGTCTGTGATGCTCCTCAATGTTCT
GGGCGACACGCGCACTACAATGTCAGTGAGAACAAGAAAAACGACTT---------ACGTCGGACCTACTTG
ATCAAAAGAGTGGGGAAACCCCG--------GAATCACATAGACCCACTTGGGACCGAGGATTGCAATTATT
GGTCGCGCAACNA-----------------------------------------------------------
------------------------------------------------------------------------
------------------------------------------------------------------------
------------------------------------------------------------------------
------------------------------------------------------------------------
------------------------------------------------------------------------
------------------------------------------------------------------------
------------------------------------------------------------------------
------------------------------------------------------------------------
------------------------------------------------------------------------
------------------------------------------------------------------------
------------------------------------------------------------------------
------------------------------------------------------------------------
------------------------------------------------------------------------
------------------------------------------------------------------------
------------------------------------------------------------------------
------------------------------------------------------------------------
------------------------------------------------------------------------
------------------------------------------------------------------------
------------------------------------------------------------------------
--------------------------------------------------------------
>KP307023.1_Trypanosoma_sp._Fly9_isolate_G49_18S_ribosomal_RNA_gene,_partial_sequence/1-1936
------------------------------------------------------------------------
------------------------------------------------------------------------
------------------------------------------------------------------------
------------------------------------------------------------------------
------------------------------------------------------------------------
-----------------------------------------------GTCATATGCTTGTTTCAAGGACTTA
GCCATGCATGCCTCAGAATCACT-GCAT-TGCAGGAATCTGCGCATGGCTCATTACATCAGACGTAATCTGC
CGCCAAAATGTTGCGGTC-TCCGCATTACTGGATAACTTGGCGAAACGCCAAGCTAATACATGAACAA-GAG
GACGTTCCCTA--CTGCGGCGGCGGGGCA---ACT-------------------------------------
------CGCCGCTAC----GGGGCGTCCAGCGAATGAATGGCATTAA--AACCAACGCCCTC----GCGGGC
AGTAACACTCAGACGTGTTGA---------------------------CTCAATTCATTCCGTGCGAAAG--
-----CCGGTTC-ACCGGCGTGTGTTGACGAACAACTGCCCTATCAGCCAGTGATGGCCGTGTAG---TGGA
CTGCCATGGCGTTGACGGGAGCGGGGGATTAGGGTTCGATTCCGGAGAGGGAGCCTGAGAAATAGCTACCAC
TTCTACGGAGGGCAGCA-------------GGCG-CGCAAATTGCCCAATGTCGAGAAAAAC-GATGAGGCA
-GCGAAAAGAAATAGAGCCGGCCGTGCCAT-TT-GGCATGGTCGTATTCAATGGGGGATATTTAAACCCATC
C-AAAATCGAGTAACCATTGGAGGACAAGTCTGGTGCCAGCACCCGCGGTAATTCCAGCTCCAAAAGCGTAT
AT------TAATGCTGTTGCTGTTAAAGGGTTCGTAGTTGAACTGTGGGCGCGAGCTGGCGCGTGTTTGTCG
CC----------CCGCGATTGATGCGGCGCGGCG-CACGCCCTCTCCGTCCGTGAACAC--------ACCGA
TACGAGAAGCACGGGAGTGG-ACCC---CCGG---T----ACGCATGACAC-GCATG-C-GGGGGCGTCCGT
GACTTTTACTGTGACTAAAAAAGTGCGACCAAAGCA-GTCTTG--CGACTTGAATTACAAAGCATGGGATAA
CAA-AGCAAC---AGCCCCAGGGCCACCGTTTCGGCTTTTGTTGGTTTT-AGAAGTCCAGGGGAGATTACGG
CGCCGC-GTGCCGCGCGCACCCTGC-----------------------G-----------------------
------------------------------------------------------------------------
------------------------------------------------------------------------
---------------------------TGT-----GC-GTTTCGGCTTGCCGACGCGCGGCGCCAGGAATGA
AGGAGGGTAGTTCGGGGGGGAACGTAC-TGGTGCGTCAGAGGTGAAATTCTTAGA--CCGCACCAAGACGAA
CTACAGCGAAGGCATTCCTCAAGGATACCTTCCTCAATCAAG--AACCAAAGTGTGGGGATCGAAGATG-AT
TAGAGACCGTTGTAGTCCACA---CTGCAA-ACCATGACACCCATGAATTGGGGAGCCGT---------TGG
TGTGCTGGTGGTTG-CGCTCGCGTGGCCCCCAGCCGCCAA--------------------------------
--------------------------------------------C-----A---ACCAACCTACGTGCCTAT
TCTA------------------------------TCCGGCGCTCCGGCGCCGCAACGGGAATATCCTCAGCA
CG-TT-GTTGACTCATTCACGCGAAAGCTTTGAGGTTACAGTCTCAGGGGG----GAGTACG-TTCGCAAGA
GTGAAACTTAAAGAAATTGACGGA---ATGGCACCACAAGACGTGGAGCGTGCGGTTTAATTTGACTCAACA
CGGGGAACTTTA-CCAGATCCGGACAGGGTGAGGATTGACAGATGGAGTGTTCTTTCTCGATCCCCTGAATG
GTGGTGCATGGCCGCTTTTGGTCGGTGGAGTGATTTGTTT-GGTTGATTCCGTCAACGG--ACGAGATCCAA
GCTGCCCAGTAGGGCCCGTGATTGTCCACAGGACAGCTGCCGCCTCTGGGGCGTTC-GCG------------
---------------------------CCTCCGGGCGGTCCCATCACACGGGGGCTCTTCTCT-GCGGG-AT
TC---CTTGCCACGCGCAAGG------TGAGATTTTGGGCAACAGCAGGTCTGTGATGCTCCTCGATGTTCT
GGGCGACACGCGCACTACAATGTCAGTGAGAACGAGACACGCGGCGT----------TGCCGCTCCCGCTTG
ATCAAAAGAGCGGGGAATCCACG--------GAATCACGTAGACCCACTTGGGACCGAGTATTGCAATTATT
GGTCGCGCAACGAGGAATGTCTCGTAGGCGCA--GCT-CATC----AAACTGTGCCGATTACGTCCCTGCCA
TTTGT-------------------------------------------------------------------
------------------------------------------------------------------------
------------------------------------------------------------------------
------------------------------------------------------------------------
------------------------------------------------------------------------
------------------------------------------------------------------------
------------------------------------------------------------------------
------------------------------------------------------------------------
------------------------------------------------------------------------
------------------------------------------------------------------------
------------------------------------------------------------------------
------------------------------------------------------------------------
------------------------------------------------------------------------
------------------------------------------------------------------------
------------------------------------------------------------------------
------------------------------------------------------------------------
------------------------------------------------------------------------
------------------------------------------------------------------------
------------------------------------------------------------------------
--------------------------------------------------------------
>KP307021.1_Trypanosoma_simiae_isolate_G144_18S_ribosomal_RNA_gene,_partial_sequence/1-1951
------------------------------------------------------------------------
------------------------------------------------------------------------
------------------------------------------------------------------------
------------------------------------------------------------------------
------------------------------------------------------------------------
-----------------------------------------------GTCATATGCTTGTTTCAAGGACTTA
GCCATGCATGCCTCAGAATCACT-GCAT-TGCAGGAATCTGCGCATGGCTCATTACATCAGACGTAATCTGC
CGCCAAAATGTTGCGGTC-TCCGCATTATTGGATAACTTGGCGAAACGCCAAGCTAATACATGAACCAAATG
GACGTTCCCTG--CTCCGGCGGCGGGGCG---ACT-------------------------------------
------CGCCGCTAC----GGGACGTCCGGCGAATGAATGGCATTAA--AACCAACGCCCTC----GCGGGC
AGTAACACTCAGACGTGTTGA---------------------------CTCAATTCATTCCGTGCGAAAG--
-----CCGGGTCAGCCGGCGTGTGTTGACGAACAACTGCCCTATCAGCTAGTGATGGCCGTGTAG---TGGA
CTGCCATGGCGTTGACGGGAGCGGGGGATTAGGGTTCGATTCCGGAGAGGGAGCCTGAGAAATAGCTACCAC
TTCTACGGAGGGCAGCA-------------GGCG-CGCAAATTGCCCAATGTCGAGAAAAAC-GATGAGGCA
-GCGAAAAGAAATAGAGCCGACCTTGCC-A-TT-GGCATGGTCGTTTTCAATGGGGGATATTTAAACCCATC
C-AATATCGAGTAACAATTGGAGGACAAGTCTGGTGCCAGCACCCGCGGTAATTCCAGCTCCAAAAGCGTAT
AT------TAATGCTGTTGCTGTTAAAGGGTTCGTAGTTGAACTGTGGGCGCGAGTAGGCGCGTGTCTGTCG
CT----------GCCCTC-GATTGGGCTGTGGCG-CACGCCCTCTGCGTCCGTGAACAC--------ACCGA
TACAAGAAACACGGGAATGG-TCCC---CCAG---A----ACGCATGTCAC-GCATG-C-GGGGGCGTCCGT
GATCTTTACTGTGACTAAAAAAGAGCGACCAAAGCA-GTCC-A--CGACTTGAATTACAAAGCATGGGATAA
CAA-AGCATC---AGCCCCAGGGCCACCGTTTCGGCTTTTGTTGGTTTT-AGAAGCCCAGGGGAGATTATGG
CGCCGC-GTGCCGCGCACACTTCC------------------------------------------------
------------------------------------------------------------------------
------------------------------------------------------------------------
---------------------------GTGTGCGTTT-CGGCGTTCGCGTCGACGCGCTGCGCCGGGAATGA
ATGAGGGTAG-TCGGGGGAGAACGTAC-TGGTGCGTCAGAGGTGAAATTCTTAGA--CCGCACCAAGACGAA
CTACAGCGAAGGCATTCTTCAAGGATACCTTCCTCAATCAAG--AACCAAAGTGTGGGTATCGAAGATG-AT
TAGAGACCATTGTAGTCCACA---CTGCAA-ACCATGACACCCATGAATTGGGGACCATT---------TGG
CCCGTGGGGTGCTG-CGCTTGCGTAGCCCTCCCACGGCCA--------------------------------
--------------------------------------------A-----TTCCACAAACTTACGTGCCTAT
TCTGCCGTGG-----------------------GTCGCCTCGCGCGGCCCGCATACGGGAATATCCTCAGCA
CG-TT-GTTTACTCATTCACGCGAAAGCTTTGAGGTTACAGTCTCAGGGGG----GAGTACG-TTCGCAAGA
GTGAAACTTAAAGAAATTGACGGA---ATGGCACCACAAGACGTGGAGCGTGCGGTTTAATTTGACTCAACA
CGGGGAACTTTA-CCAGATCCGGACAGGGTGAGGATTGACAGATGGAGTGTTCTTTCTCGATCCCCTGAATG
GTGGTGCATGGCCGCTTTTGGTCGGTGGAGTGATTTGTTT-GGTTGATTCCGTCAACGG--ACGAGATCCAA
GCTGCCCAGTAGGGCCCGTGATTGTCCACAGGACAGCATTCCGTCGGTGGCGTTCGCGC-------------
------------------------GCCGTCGGCGGAGCCTTATCACAAGAAGGGCCCTTCTCT-GCGGG-AT
TC---CTTGCCACGCGCAAGG------TGAGATTTTGGGCAACAGCAGGTCTGTGATGCTCCTCAATGTTCT
GGGCGACACGCGCACTACAATGTCAGTGAGAACAAGACACGCGGCAT---------CTGCCGCTCCCGCTTG
ATCAAAAGAGCGGGGAAACAACG--------GAATCACGTAGACCCACTTGGGACCGAGTATTGCAATTATT
GGTCGCGCAACGAGGAATGTCTCGTAGGCGCA--GCT-CATC----AAACTGTGCCGATTACGTCCCTGCCA
TTTGT-------------------------------------------------------------------
------------------------------------------------------------------------
------------------------------------------------------------------------
------------------------------------------------------------------------
------------------------------------------------------------------------
------------------------------------------------------------------------
------------------------------------------------------------------------
------------------------------------------------------------------------
------------------------------------------------------------------------
------------------------------------------------------------------------
------------------------------------------------------------------------
------------------------------------------------------------------------
------------------------------------------------------------------------
------------------------------------------------------------------------
------------------------------------------------------------------------
------------------------------------------------------------------------
------------------------------------------------------------------------
------------------------------------------------------------------------
------------------------------------------------------------------------
--------------------------------------------------------------
>KP307022.1_Trypanosoma_simiae_'bai'_isolate_G107_18S_ribosomal_RNA_gene,_partial_sequence/1-1962
------------------------------------------------------------------------
------------------------------------------------------------------------
------------------------------------------------------------------------
------------------------------------------------------------------------
------------------------------------------------------------------------
-----------------------------------------------GTCATATGCTTGTTTCAAGGACTTA
GCCATGCATGCCTCAGAATCACT-GCAT-TGCAGGAATCTGCGCATGGCTCATTACATCAGACGTAATCTGC
CGCCAAAATGTTGCGGTC-TCCGCATTATTGGATAACTTGGCGAAACGCCAAGCTAATACATGAACCAAGTG
GACGTTCCCTG--CTCCGGCGGCGGGGCA---ACT-------------------------------------
------CGCCGCTAC----GGGACGTCCGGCGAATGAATGGTATTAA--AACCAACGCCCTC----ACGGGC
AGTAACACTCAGACGTGTTGA---------------------------CTCAATTCATTCCGTGCGAAAG--
-----CCGGGTCACCCGGCGTGTGTTGACGAACAACTGCCCTATCAGCTAGTGATGGCCGTGTAG---TGGA
CTGCCATGGCGTTGACGGGAGCGGGGGATTAGGGTTCGATTCCGGAGAGGGAGCCTGAGAAATAGCTACCAC
TTCTACGGAGGGCAGCA-------------GGCG-CGCAAATTGCCCAATGTCGAGAAAAAC-GATGAGGCA
-GCGAAAAGAAATAGAGCCGACCGTGCC-T-TT-GGCATGGTCGTTTTCAATGGGGGATATTTAAACCCATC
C-AAAATCGAGTAACAATTGGAGGACAAGTCTGGTGCCAGCACCCGCGGTAATTCCAGCTCCAAAAGCGTAT
AT------TAATGCTGTTGCTGTTAAAGGGTTCGTAGTTGAACTGTGGGCGCGAGTAGGCGCGTGTCTGTCG
CG----------GCGCCG-TGATGGCTCGTGGCG-CACGCCCTCTGCGTCCGTGAACAC--------ACCGA
TACAAGAAGCACGGGAATGG-TCCC---CCGG---A----ACGCATGTCAC-GCATG-C-GGGGGCGTCCGT
GACTTTTACTGTGACTAAAAAAGCGCGACCAAAGCA-GTCATG--CGACTTGAATTACCAAGCATGGGATAA
CAA-AGCATC---AGCCCCAGGGCCACCGTCTCGGCTTTTGTTGGTTTT-AGAAGTCCAGGGGAGATTATGG
TGCGGC-GTGCCGCGCACACAGCCA-----------------------T-----------------------
------------------------------------------------------------------------
------------------------------------------------------------------------
---------------------------GTGTGCGTTT-CGGCGTCCGCGTCGACGCGCCGCGCCGGGAATGA
AGGAGGGTAGTTCGGGGGAGAACGTAC-TGGAGCGTCAGAGGTGAAATTCTTAGA--CCGCACCAAGACGAA
CTACAGCGAAGGCATTCTTCAAGGATACCTTCCTCAATCAAG--AACCAAAGTGTGGGGATCGAAGATG-AT
TAGAGACCGTTGTAGTCCACA---CTGCAA-ACCATGACACCCATGAATTGGGGACCGTT---------TGG
CCTGTGGTGTGCTG-CGCTTGCGTAGCCCTCCA-CAGCCA--------------------------------
--------------------------------------------A-----CTACACAAACTTACGTGCCTAT
TCTGCCGTGG-----------------------GTCGCCTCGCGCGGCCCGCATACGGGAATATCCTCAGCA
CG-TT-GTTGACTCATTCACGCGAAAGCTTTGAGGTTACAGTCTCAGGGGG----GAGTACG-TTCGCAAGA
GTGAAACTTAAAGAAATTGACGGA---ATGGCACCACAAGACGTGGAGCGTGCGGTTTAATTTGACTCAACA
CGGGGAACTTTA-CCAGATCCGGACAGGGTGAGGATTGACAGATGGAGTGTTCTTTCTCGATCCCCTGAATG
GTGGTGCATGGCCGCTTTTGGTCGGTGGAGTGATTTGTTT-GGTTGATTCCGTCAACGG--ACGAGATCCAA
GCTGCCCAGTAGGGCCCGTGATTGTCCATAGGACAGCATTCCGCCGGTGGTGCGCGCTCGCGTGC-------
----------------------GCCACGTCGGCGCGGTACTATCACACATAGGGCCCTTCTCT-GCGGG-AT
TC---CTTGCCACGCGCAAGG------TGAGATTTTGGGCAACAGCAGGTCTGTGATGCTCCTCAATGTTCT
GGGCGACACGCGCACTACAATGTCAGTGAGAACAAGACACGCGGCAT---------CTGCCGCTCCCGCTTG
ATCAAAAGAGCGGGGAAACCACG--------GAATCACGTAGACCCACTTGGGACCGAGTATTGCAATTATT
GGTCGCGCAACGAGGAATGTCTCGTAGGCGCA--GCT-CATC----AAACTGTGCCGATTACGTCCCTGCCA
TTTGT-------------------------------------------------------------------
------------------------------------------------------------------------
------------------------------------------------------------------------
------------------------------------------------------------------------
------------------------------------------------------------------------
------------------------------------------------------------------------
------------------------------------------------------------------------
------------------------------------------------------------------------
------------------------------------------------------------------------
------------------------------------------------------------------------
------------------------------------------------------------------------
------------------------------------------------------------------------
------------------------------------------------------------------------
------------------------------------------------------------------------
------------------------------------------------------------------------
------------------------------------------------------------------------
------------------------------------------------------------------------
------------------------------------------------------------------------
------------------------------------------------------------------------
--------------------------------------------------------------
>MG598625.1_Trypanosoma_epinepheli_voucher_MTR20170809_18S_ribosomal_RNA_gene,_partial_sequence/1-1973
------------------------------------------------------------------------
-----------------------------------------------------------------TTTCCGC
ATTATTGGATAACTTGGCGAAACGCCAAGCTAATACATGAGTAGAAGGAACGTTCTCTGTACCAGGCTGCGG
G------GCGACTCGGAGCCTATGGGACGTTCAGCGAATGAATGAAAGTAAGACCAATGCCGCTTTTTGTGG
CAGTAACACCCAGACGTGTTGACTCAATTCATTCCGTGCGAAAGCCGG-----CTTGTCCGGCGTCTTTTGA
CGAACAACTGCCCTATCAGCCAGTGATGGCCGTGTAGTGGACTGCCATGGCGTTGACGGGAGCGGGGGATTA
GGGTTCGATTCCGGAGAGGGAGCCTGAGAA------------ATAGCTACCACTTCTACGGAGGGCAGCAGG
CGCGCAAATTGCCCAATG-TCAAAACAAAACGATGAGGCAGCGAAAAGAAATAGAGCCTGCAGTCCCAAATG
GGATTGTTGAACTGAATGGGGGATATCTAACATCATCCAAAATCGAGTAACAATTGG---AGGACAAG-TC-
TGGTGCCAGCACCCGCGGTAATTCCAGCTCCAAAAGCGTA---------TATTAATGCTGTT-------GCT
GTTAAA-GGGTTCGTAGTTGAATTGAGGGCCTCTGAGGCGCA-CTGGTATGTCC------------------
------------------------------------------------------------------------
------------------------------------------------------------------------
------------------------------------------------------------------------
------------------------------------------------------------------------
------------------------------------------------------------------------
------------------------------------------------------------------------
--C---------GTTCACTTTGAATTGGTGACCC--AGGCCCTTGTGGTCCGTGAACATTCAGAA--ACA--
--AGAAAC----ACGGGA-GTGGTTCCT-TCCTGATCTTCGCATGTCATGCATGCCAGG-GGG--CGTCCGT
GATTTTTACTGTGACTAAAAAAGTGTGACCAAAGCA-GTCATC--CGACTTGAATTAGAAAGCATGGGATAA
CAA-AGGAGC---AGCCTATGTGCTACCGTTTCGGCTTTTGTTGGTTTT-AAAAGCTCATTGGAGATTATGG
GGTTGT-GCGACCAGCGGCTGGGTGTCGTGCCTCACTTAACTGTGTG--GTTACC-----------------
---------------------CGTCGCCTTTGTGGGATCTTGCCTGCTCCGTTGAA----------------
-------------------------ACCTCACCTYTGCAT-------------------------------G
CAAA-----TGTATTGTGTTGCTCTTCTGCGGATGTCTGGTTTTCCTGCAACTCACTGCTTCCAGGAATGAA
GGAGGGTAGTTCGG-GGGAGAACGTACTG-GTGCGTCAGAGGTGGAATTCTTAGA-CCGCACC-AAGACGAA
CTACAGCGAAGGCATTCTTCAAGGATACCTTCCTCAATCAAG--AACCAAAGTGTGGGGATCGAAGATG-AT
TAGAGACCATTGTAGTCCACA---CTGCAA-ACGATGACACCCATGAATTGGGGAGTTTT---------TGG
TCACAGGCATCGCCGGG-TTAATCTCGGGCG-----------------------------------------
-------------------------------------TT-GCCTGACCAATGTTATGAATTTACGTGCATAT
TCTTTTAGGTAT--------------A-------CCGCAAGGTTGCCTTTATTTACGGGAATATCCTCAGCA
CGTTTTCTTACTTCT-TCACGCGAAAGCTTTGAGGTTACAGTCTCAGGGGGGAGTACGTT-C----GCAAGA
GTGAAACTTAAAGAAATTGACGGA---ATGGCACCACAAGACGTGGAGCGTGCGGTTTAATTTGACTCAACA
CGGGGAACTTTA-CCAGATCCGGACAGGGTGAGGATTGACAGATTGAGTGTTCTTTCTCGATCCCCTGAATG
GTGGTGCATGGCCGCTTTTGGTCGGTGGAGTGATTTGTTT-GGTTGATTCCGTCAACGG--ACGAGATCCAA
GCTGCCCAGTAGGATTCCGAATTGCCCATAGGATAGCAATCTCTTCCGCGGGTTTTACCCAAG---------
--------------------------------GGAGTGCGGTATTCGTCTGTATCC-TTCTCTGCGGGATTC
CT---TGTT--TTGCACAAGG------TGAGATTTTGGGCAACAGCAGGTCTGTGATGCTCCTCAATGTTCT
GGGCGACACGCGCACTACAATGTCAGTGAGAACAAGAAAACCGACTC---------ATGTCGTACCTACTTG
ATCAAAAGAGTGGGGAAACACCG--------GAATCACATAGACCCACTTGGGACCGAGTATTGCAATTATT
GGTCGCGCAACGAGGAATGTCTCGTAGGCGCAGCTCATCAA-----ACTGTGCCGA--TTACGTCCCTGCCA
TTTGTACACACCGCCCGTCG----------------------------------------------------
------------------------------------------------------------------------
------------------------------------------------------------------------
------------------------------------------------------------------------
------------------------------------------------------------------------
------------------------------------------------------------------------
------------------------------------------------------------------------
------------------------------------------------------------------------
------------------------------------------------------------------------
------------------------------------------------------------------------
------------------------------------------------------------------------
------------------------------------------------------------------------
------------------------------------------------------------------------
------------------------------------------------------------------------
------------------------------------------------------------------------
------------------------------------------------------------------------
------------------------------------------------------------------------
------------------------------------------------------------------------
------------------------------------------------------------------------
--------------------------------------------------------------
>FJ649480.1_Trypanosoma_avium_strain_A1073_18S_ribosomal_RNA_gene,_partial_sequence/1-2038
------------------------------------------------------------------------
------------------------------------------------------------------------
------------------------------------------------------------------------
------------------------------------------------------------------------
------------------------------------------------------------------------
------------------------------------------------------------------------
----------------------------------------GCGCATGGCTCATTACATCAGACGTAATCTGC
CGCAAAAATATTGCGGTT-TCCGCAACATTGGATAACTTG--------------------------------
------------------GCGAAACGCCAAGCTAATACATGAACCAACG-GGACGCTCTCTGTTCCGG-CGG
TGGGGCAACTCACCGCCATGGGACGTCCAGCGAATGAATGAAAGTAAAA--TCAATGCCTTA----ACCGGC
AGTAACACCCAGAAGTGTTGACTCAATTCATTC-CGTGCGAAAGCC--------------------------
---GGGTT--TTACCCGGCGTCTTTTGACGAACAACTGCCCTATCAGCCAGTGATGGCCGTGTAG---TGGA
CTGCCATGGCGTTGACGGGAGCGGGGGATTAGGGTTCGATTCCGGAGAGGGAGCCTGAGAAATAGCTACCAC
TTCTACGGAGGGCAGCA-------------GGCG-CGCAAATTGCCCAATGTCAAAA-AAAACGATGAGGCA
-GCGAAAAGAAATAGAGCCGACGGTGCCTA---GTGCATTGTCGTATTCAATGGGGGATATTTAAACCCATC
C-AAAATCGAGTAACAATTGGAGGACAAGTCTGGTGCCAGCACCCGCGGTAATTCCAGCTCCAAAAGCGTAT
AT------TAATGCTGTTGCTGTTAAAGGGTTCGTAGTTGAATTGAGGGCCTTTGAGGCGCAATGGT-TTGT
CCC---------GTCCACTTCGGATTGGTGACCC--ATGCCCTTGAGGTCCGTGAACACTCAGAAACAAG--
--AAACAC--GGGAGTG-----GTACCTTTCCTGATTTTCGCATGTCATGCATGCCAGG-GGGCGCC-C-GT
GATTTTTACTGTGACTAAAAAAGTGTGACCAAAGCA-GTCATT--CGACTTGAATTAGAAAGCATGGGATAA
CAA-AGGAGC---AGCCTATGGGCCACCGTTTCGGCTTTTGTTGGTTTT-AAAAGTCCATTGGAGATTATGG
GGCTGT-GCGACAAGCGGCTGGGTGTATTCCCCTTTACTGGGG-------GCACC-----------------
---------------------CGTCGCCTTTGTGAGAAATCAGTGGCGTTGTCG------------------
------------------------------------------------------------------------
-------------TAG---CTTCGGCTATCGATTTCGTCATCTTCTCGCAACTCGCGGCATCCAGGAATGAA
GGAGGGTAGTTCGG-GGGAGAACGTACTG-GTGCGTCAGAGGTGAAATTCTTAGA-CCGCACC-AAGACGAA
CTACAGCGAAGGCATTCTTCAAGGATACCTTCCTCAAT--CAAGAACCAAAGTGTGGGGATCGAAGATG-AT
TAGAGACCATTGTAGTCCACA---CTGCAA-ACGATGACACCCATGAATTGGGG-AGTTT---------TTG
GTCGTAGGCGAGGACGAGTTCATCTCGC-TC-----------------------------------------
------------------------------------CTCGTCTCGCCAATGTATATCAATTTACGTGCATAT
TCTTTTCGGTCC--------------TCGCAA----------GG-GGACCTTTAACGGGAATATCCTCAGCA
CGTTATCTGACTTCT-TCACGCGAAAGCTTTGAGGTTACAGTCTCAGGGGGGAGTACGTT-C----GCAAGA
GTGAAACTTAAAGAAATTGACGGAAT---GGCACCACAAGACGTGGAGCGTGCGGTTTAATTTGACTCAACA
CGGGGAACTTTA-CCAGATCCGGACAGGGTGAGGATTGACAGATTGAGTGTTCTTTCTCGATCCCCTGAATG
GTGGTGCATGGCCGCTTTTGGTCGGTGGAGTGATTTGTTT-GGTTGATTCCGTCAACGG--ACGAGATCCAA
GCTGCCCAGTAGGATTCAGAATTGCCCATAGGATAGCAATCCCTTCCGCGGGTTTTACCCAAG---------
--------------------------------GTGGGGCGGTATTCGTTTGTATCC-TTCTCTGCGGGATTC
CT---TGTT--TTGCACAAGG------TGAGATTTTGGGCAACAGCAGGTCTGTGATGCTCCTCAATGTTCT
GGGCGACACGCGCACTACAATGTCAGTGAGAACAAGAAAAACGACTT---------TTGTCGGACCTACTTG
ATCAAAAGAGTGGGAAAACCCCG--------GAATCACATAGACCCACTTGGGACCGAGTATTGCAATTATT
GGTCGCGCAACGAGGAATGTCTCGTAGGCGCAGCTCATCAA-----ACTGTGCCGA--TTACGTCCCTGCCA
TTTGTACACACCGCCCGTCGTTGTTTCCGATGATGGTGCAATACAGGTGATCGGACAGTCGGGT-------T
TTAACTCGGCCGA-----------------------------------------------------------
------------------------------------------------------------------------
------------------------------------------------------------------------
------------------------------------------------------------------------
------------------------------------------------------------------------
------------------------------------------------------------------------
------------------------------------------------------------------------
------------------------------------------------------------------------
------------------------------------------------------------------------
------------------------------------------------------------------------
------------------------------------------------------------------------
------------------------------------------------------------------------
------------------------------------------------------------------------
------------------------------------------------------------------------
------------------------------------------------------------------------
------------------------------------------------------------------------
------------------------------------------------------------------------
------------------------------------------------------------------------
--------------------------------------------------------------
>FJ649482.1_Trypanosoma_avium_strain_sp30_18S_ribosomal_RNA_gene,_partial_sequence/1-2038
------------------------------------------------------------------------
------------------------------------------------------------------------
------------------------------------------------------------------------
------------------------------------------------------------------------
------------------------------------------------------------------------
------------------------------------------------------------------------
----------------------------------------GCGCATGGCTCATTACATCAGACGTAATCTGC
CGCAAAAATATTGCGGTT-TCCGCAACATTGGATAACTTG--------------------------------
------------------GCGAAACGCCAAGCTAATACATGAACCAACG-GGACGCTCTCTGTTCCGG-CGG
TGGGGCAACTCACCGCCATGGGACGTCCAGCGAATGAATGAAAGTAAAA--TCAATGCCTTA----ACCGGC
AGTAACACCCAGAAGTGTTGACTCAATTCATTC-CGTGCGAAAGCC--------------------------
---GGGTT--TTACCCGGCGTCTTTTGACGAACAACTGCCCTATCAGCCAGTGATGGCCGTGTAG---TGGA
CTGCCATGGCGTTGACGGGAGCGGGGGATTAGGGTTCGATTCCGGAGAGGGAGCCTGAGAAATAGCTACCAC
TTCTACGGAGGGCAGCA-------------GGCG-CGCAAATTGCCCAATGTCAAAA-AAAACGATGAGGCA
-GCGAAAAGAAATAGAGCCGACGGTGCCTA---GTGCATTGTCGTATTCAATGGGGGATATTTAAACCCATC
C-AAAATCGAGTAACAATTGGAGGACAAGTCTGGTGCCAGCACCCGCGGTAATTCCAGCTCCAAAAGCGTAT
AT------TAATGCTGTTGCTGTTAAAGGGTTCGTAGTTGAATTGAGGGCCTTTGAGGCGCAATGGT-TTGT
CCC---------GTCCACTTCGGATTGGTGACCC--ATGCCCTTGAGGTCCGTGAACACTCAGAAACAAG--
--AAACAC--GGGAGTG-----GTACCTTTCCTGATTTTCGCATGTCATGCATGCCAGG-GGGCGCC-C-GT
GATTTTTACTGTGACTAAAAAAGTGTGACCAAAGCA-GTCATT--CGACTTGAATTAGAAAGCATGGGATAA
CAA-AGGAGC---AGCCTATGGGCCACCGTTTCGGCTTTTGTTGGTTTT-AAAAGTCCATTGGAGATTATGG
GGCTGT-GCGACAAGCGGCTGGGTGTATTCCCCTTTACTGGGG-------GCACC-----------------
---------------------CGTCGCCTTTGTGAGAAATCAGTGGCGTTGTCG------------------
------------------------------------------------------------------------
-------------TAG---CTTCGGCTATCGATTTCGTCATCTTCTCGCAACTCGCGGCATCCAGGAATGAA
GGAGGGTAGTTCGG-GGGAGAACGTACTG-GTGCGTCAGAGGTGAAATTCTTAGA-CCGCACC-AAGACGAA
CTACAGCGAAGGCATTCTTCAAGGATACCTTCCTCAAT--CAAGAACCAAAGTGTGGGGATCGAAGATG-AT
TAGAGACCATTGTAGTCCACA---CTGCAA-ACGATGACACCCATGAATTGGGG-AGTTT---------TTG
GTCGTAGGCGAGGACGAGTTCATCTCGC-TC-----------------------------------------
------------------------------------CTCGTCTCGCCAATGTATATCAATTTACGTGCATAT
TCTTTTCGGTCC--------------TCGCAA----------GG-GGACCTTTAACGGGAATATCCTCAGCA
CGTTATCTGACTTCT-TCACGCGAAAGCTTTGAGGTTACAGTCTCAGGGGGGAGTACGTT-C----GCAAGA
GTGAAACTTAAAGAAATTGACGGAAT---GGCACCACAAGACGTGGAGCGTGCGGTTTAATTTGACTCAACA
CGGGGAACTTTA-CCAGATCCGGACAGGGTGAGGATTGACAGATTGAGTGTTCTTTCTCGATCCCCTGAATG
GTGGTGCATGGCCGCTTTTGGTCGGTGGAGTGATTTGTTT-GGTTGATTCCGTCAACGG--ACGAGATCCAA
GCTGCCCAGTAGGATTCAGAATTGCCCATAGGATAGCAATCCCTTCCGCGGGTTTTACCCAAG---------
--------------------------------GTGGGGCGGTATTCGTTTGTATCC-TTCTCTGCGGGATTC
CT---TGTT--TTGCACAAGG------TGAGATTTTGGGCAACAGCAGGTCTGTGATGCTCCTCAATGTTCT
GGGCGACACGCGCACTACAATGTCAGTGAGAACAAGAAAAACGACTT---------TTGTCGGACCTACTTG
ATCAAAAGAGTGGGAAAACCCCG--------GAATCACATAGACCCACTTGGGACCGAGTATTGCAATTATT
GGTCGCGCAACGAGGAATGTCTCGTAGGCGCAGCTCATCAA-----ACTGTGCCGA--TTACGTCCCTGCCA
TTTGTACACACCGCCCGTCGTTGTTTCCGATGATGGTGCAATACAGGTGATCGGACAGTCGGGT-------T
TTAACTCGGCCGA-----------------------------------------------------------
------------------------------------------------------------------------
------------------------------------------------------------------------
------------------------------------------------------------------------
------------------------------------------------------------------------
------------------------------------------------------------------------
------------------------------------------------------------------------
------------------------------------------------------------------------
------------------------------------------------------------------------
------------------------------------------------------------------------
------------------------------------------------------------------------
------------------------------------------------------------------------
------------------------------------------------------------------------
------------------------------------------------------------------------
------------------------------------------------------------------------
------------------------------------------------------------------------
------------------------------------------------------------------------
------------------------------------------------------------------------
--------------------------------------------------------------
>FJ649481.1_Trypanosoma_avium_strain_buzzard_18S_ribosomal_RNA_gene,_partial_sequence/1-2038
------------------------------------------------------------------------
------------------------------------------------------------------------
------------------------------------------------------------------------
------------------------------------------------------------------------
------------------------------------------------------------------------
------------------------------------------------------------------------
----------------------------------------GCGCATGGCTCATTACATCAGACGTAATCTGC
CGCAAAAATATTGCGGTT-TCCGCAACATTGGATAACTTG--------------------------------
------------------GCGAAACGCCAAGCTAATACATGAACCAACG-GGACGCTCTCTGTTCCGG-CGG
TGGGGCAACTCACCGCCATGGGACGTCCAGCGAATGAATGAAAGTAAAA--TCAATGCCTTA----ACCGGC
AGTAACACCCAGAAGTGTTGACTCAATTCATTC-CGTGCGAAAGCC--------------------------
---GGGTT--TTACCCGGCGTCTTTTGACGAACAACTGCCCTATCAGCCAGTGATGGCCGTGTAG---TGGA
CTGCCATGGCGTTGACGGGAGCGGGGGATTAGGGTTCGATTCCGGAGAGGGAGCCTGAGAAATAGCTACCAC
TTCTACGGAGGGCAGCA-------------GGCG-CGCAAATTGCCCAATGTCAAAA-AAAACGATGAGGCA
-GCGAAAAGAAATAGAGCCGACGGTGCCTA---GTGCATTGTCGTATTCAATGGGGGATATTTAAACCCATC
C-AAAATCGAGTAACAATTGGAGGACAAGTCTGGTGCCAGCACCCGCGGTAATTCCAGCTCCAAAAGCGTAT
AT------TAATGCTGTTGCTGTTAAAGGGTTCGTAGTTGAATTGAGGGCCTTTGAGGCGCAATGGT-TTGT
CCC---------GTCCACTTCGGATTGGTGACCC--ATGCCCTTGAGGTCCGTGAACACTCAGAAACAAG--
--AAACAC--GGGAGTG-----GTACCTTTCCTGATTTTCGCATGTCATGCATGCCAGG-GGGCGCC-C-GT
GATTTTTACTGTGACTAAAAAAGTGTGACCAAAGCA-GTCATT--CGACTTGAATTAGAAAGCATGGGATAA
CAA-AGGAGC---AGCCTATGGGCCACCGTTTCGGCTTTTGTTGGTTTT-AAAAGTCCATTGGAGATTATGG
GGCTGT-GCGACAAGCGGCTGGGTGTATTCCCCTTTACTGGGG-------GCACC-----------------
---------------------CGTCGCCTTTGTGAGAAATCAGTGGCGTTGTCG------------------
------------------------------------------------------------------------
-------------TAG---CTTCGGCTATCGATTTCGTCATCTTCTCGCAACTCGCGGCATCCAGGAATGAA
GGAGGGTAGTTCGG-GGGAGAACGTACTG-GTGCGTCAGAGGTGAAATTCTTAGA-CCGCACC-AAGACGAA
CTACAGCGAAGGCATTCTTCAAGGATACCTTCCTCAAT--CAAGAACCAAAGTGTGGGGATCGAAGATG-AT
TAGAGACCATTGTAGTCCACA---CTGCAA-ACGATGACACCCATGAATTGGGG-AGTTT---------TTG
GTCGTAGGCGAGGACGAGTTCATCTCGC-TC-----------------------------------------
------------------------------------CTCGTCTCGCCAATGTATATCAATTTACGTGCATAT
TCTTTTCGGTCC--------------TCGCAA----------GG-GGACCTTTAACGGGAATATCCTCAGCA
CGTTATCTGACTTCT-TCACGCGAAAGCTTTGAGGTTACAGTCTCAGGGGGGAGTACGTT-C----GCAAGA
GTGAAACTTAAAGAAATTGACGGAAT---GGCACCACAAGACGTGGAGCGTGCGGTTTAATTTGACTCAACA
CGGGGAACTTTA-CCAGATCCGGACAGGGTGAGGATTGACAGATTGAGTGTTCTTTCTCGATCCCCTGAATG
GTGGTGCATGGCCGCTTTTGGTCGGTGGAGTGATTTGTTT-GGTTGATTCCGTCAACGG--ACGAGATCCAA
GCTGCCCAGTAGGATTCAGAATTGCCCATAGGATAGCAATCCCTTCCGCGGGTTTTACCCAAG---------
--------------------------------GTGGGGCGGTATTCGTTTGTATCC-TTCTCTGCGGGATTC
CT---TGTT--TTGCACAAGG------TGAGATTTTGGGCAACAGCAGGTCTGTGATGCTCCTCAATGTTCT
GGGCGACACGCGCACTACAATGTCAGTGAGAACAAGAAAAACGACTT---------TTGTCGGACCTACTTG
ATCAAAAGAGTGGGAAAACCCCG--------GAATCACATAGACCCACTTGGGACCGAGTATTGCAATTATT
GGTCGCGCAACGAGGAATGTCTCGTAGGCGCAGCTCATCAA-----ACTGTGCCGA--TTACGTCCCTGCCA
TTTGTACACACCGCCCGTCGTTGTTTCCGATGATGGTGCAATACAGGTGATCGGACAGTCGGGT-------T
TTAACTCGGCCGA-----------------------------------------------------------
------------------------------------------------------------------------
------------------------------------------------------------------------
------------------------------------------------------------------------
------------------------------------------------------------------------
------------------------------------------------------------------------
------------------------------------------------------------------------
------------------------------------------------------------------------
------------------------------------------------------------------------
------------------------------------------------------------------------
------------------------------------------------------------------------
------------------------------------------------------------------------
------------------------------------------------------------------------
------------------------------------------------------------------------
------------------------------------------------------------------------
------------------------------------------------------------------------
------------------------------------------------------------------------
------------------------------------------------------------------------
--------------------------------------------------------------
>FJ649483.1_Trypanosoma_avium_strain_sp40_18S_ribosomal_RNA_gene,_partial_sequence/1-2038
------------------------------------------------------------------------
------------------------------------------------------------------------
------------------------------------------------------------------------
------------------------------------------------------------------------
------------------------------------------------------------------------
------------------------------------------------------------------------
----------------------------------------GCGCATGGCTCATTACATCAGACGTAATCTGC
CGCAAAAATATTGCGGTT-TCCGCAACATTGGATAACTTG--------------------------------
------------------GCGAAACGCCAAGCTAATACATGAACCAACG-GGACGCTCTCTGTTCCGG-CGG
TGGGGCAACTCACCGCCATGGGACGTCCAGCGAATGAATGAAAGTAAAA--TCAATGCCTTA----ACCGGC
AGTAACACCCAGAAGTGTTGACTCAATTCATTC-CGTGCGAAAGCC--------------------------
---GGGTT--TTACCCGGCGTCTTTTGACGAACAACTGCCCTATCAGCCAGTGATGGCCGTGTAG---TGGA
CTGCCATGGCGTTGACGGGAGCGGGGGATTAGGGTTCGATTCCGGAGAGGGAGCCTGAGAAATAGCTACCAC
TTCTACGGAGGGCAGCA-------------GGCG-CGCAAATTGCCCAATGTCAAAA-AAAACGATGAGGCA
-GCGAAAAGAAATAGAGCCGACGGTGCCTA---GTGCATTGTCGTATTCAATGGGGGATATTTAAACCCATC
C-AAAATCGAGTAACAATTGGAGGACAAGTCTGGTGCCAGCACCCGCGGTAATTCCAGCTCCAAAAGCGTAT
AT------TAATGCTGTTGCTGTTAAAGGGTTCGTAGTTGAATTGAGGGCCTTTGAGGCGCAATGGT-TTGT
CCC---------GTCCACTTCGGATTGGTGACCC--ATGCCCTTGAGGTCCGTGAACACTCAGAAACAAG--
--AAACAC--GGGAGTG-----GTACCTTTCCTGATTTTCGCATGTCATGCATGCCAGG-GGGCGCC-C-GT
GATTTTTACTGTGACTAAAAAAGTGTGACCAAAGCA-GTCATT--CGACTTGAATTAGAAAGCATGGGATAA
CAA-AGGAGC---AGCCTATGGGCCACCGTTTCGGCTTTTGTTGGTTTT-AAAAGTCCATTGGAGATTATGG
GGCTGT-GCGACAAGCGGCTGGGTGTATTCCCCTTTACTGGGG-------GCACC-----------------
---------------------CGTCGCCTTTGTGAGAAATCAGTGGCGTTGTCG------------------
------------------------------------------------------------------------
-------------TAG---CTTCGGCTATCGATTTCGTCATCTTCTCGCAACTCGCGGCATCCAGGAATGAA
GGAGGGTAGTTCGG-GGGAGAACGTACTG-GTGCGTCAGAGGTGAAATTCTTAGA-CCGCACC-AAGACGAA
CTACAGCGAAGGCATTCTTCAAGGATACCTTCCTCAAT--CAAGAACCAAAGTGTGGGGATCGAAGATG-AT
TAGAGACCATTGTAGTCCACA---CTGCAA-ACGATGACACCCATGAATTGGGG-AGTTT---------TTG
GTCGTAGGCGAGGACGAGTTCATCTCGC-TC-----------------------------------------
------------------------------------CTCGTCTCGCCAATGTATATCAATTTACGTGCATAT
TCTTTTCGGTCC--------------TCGCAA----------GG-GGACCTTTAACGGGAATATCCTCAGCA
CGTTATCTGACTTCT-TCACGCGAAAGCTTTGAGGTTACAGTCTCAGGGGGGAGTACGTT-C----GCAAGA
GTGAAACTTAAAGAAATTGACGGAAT---GGCACCACAAGACGTGGAGCGTGCGGTTTAATTTGACTCAACA
CGGGGAACTTTA-CCAGATCCGGACAGGGTGAGGATTGACAGATTGAGTGTTCTTTCTCGATCCCCTGAATG
GTGGTGCATGGCCGCTTTTGGTCGGTGGAGTGATTTGTTT-GGTTGATTCCGTCAACGG--ACGAGATCCAA
GCTGCCCAGTAGGATTCAGAATTGCCCATAGGATAGCAATCCCTTCCGCGGGTTTTACCCAAG---------
--------------------------------GTGGGGCGGTATTCGTTTGTATCC-TTCTCTGCGGGATTC
CT---TGTT--TTGCACAAGG------TGAGATTTTGGGCAACAGCAGGTCTGTGATGCTCCTCAATGTTCT
GGGCGACACGCGCACTACAATGTCAGTGAGAACAAGAAAAACGACTT---------TTGTCGGACCTACTTG
ATCAAAAGAGTGGGAAAACCCCG--------GAATCACATAGACCCACTTGGGACCGAGTATTGCAATTATT
GGTCGCGCAACGAGGAATGTCTCGTAGGCGCAGCTCATCAA-----ACTGTGCCGA--TTACGTCCCTGCCA
TTTGTACACACCGCCCGTCGTTGTTTCCGATGATGGTGCAATACAGGTGATCGGACAGTCGGGT-------T
TTAACTCGGCCGA-----------------------------------------------------------
------------------------------------------------------------------------
------------------------------------------------------------------------
------------------------------------------------------------------------
------------------------------------------------------------------------
------------------------------------------------------------------------
------------------------------------------------------------------------
------------------------------------------------------------------------
------------------------------------------------------------------------
------------------------------------------------------------------------
------------------------------------------------------------------------
------------------------------------------------------------------------
------------------------------------------------------------------------
------------------------------------------------------------------------
------------------------------------------------------------------------
------------------------------------------------------------------------
------------------------------------------------------------------------
------------------------------------------------------------------------
--------------------------------------------------------------
>KP307019.1_Trypanosoma_sp._Ngbanda_isolate_G277_18S_ribosomal_RNA_gene,_partial_sequence/1-2048
------------------------------------------------------------------------
------------------------------------------------------------------------
------------------------------------------------------------------------
------------------------------------------------------------------------
------------------------------------------------------------------------
-----------------------------------------------GTCATATGCTTGTTTCAAGGACTTA
GCCATGCATGCCTCAGAATCACT-GCATTG-CAGGAATCTGCGCATGGCTCATTACATCAGACGTAATCTGC
CGCCAAAATGTTGCGGTC-TC-GCATTATTGGATAACTTGGCGAAACGCCAAGCTAATACATGAACCAGAGG
GACGGTCTCTG--CTCCGGCGGCTGTG---------------------------------------------
GGCAACCATCAGTCGTCACGGGACGTCCAGCGAATGAATGAAATTAA--GACCAACGCCC--TTCGCGGGGC
AGTAACACTCAGACGTGTTGA---------------------------CTCAATTCATTCCGTGCGAAAGCC
GGCTCTT-TATTGTCCGGCGTGTGCTGACGAACAACTGCCCTATCAGCCAGTGATGGCCGTGTAG---TGGA
CTGCCATGGCGTTGACGGGAGCGGGGGATTAGGGTTCGATTCCGGAGAGGGAGCCTGAGAAATAGCTACCAC
TTCTACGGAGGGCAGCA-------------GGCG-CGCAAATTGCCCAATGTCGAGAAAAAACGATGAGGCA
-GCGAAAAGAAATAGAGCCGACCGTGCCTCT-AGTGCATGGTCGTTTTCAATGGGGGATATTTAAACCCATC
C-AATATCGAGTAACAATTGGAGGACAAGTCTGGTGCCAGCACCCGCGGTAATTCCAGCTCCAAAAGCGTAT
AT------TAATGCTGTTGCTGTTAAAGGGTTCGTAGTTGAACTGTGGGCGTAGCAG--GCGCCGTGTCCGT
CC-------------CGCCCTACTGT----GGGCGGTGGCGCACGCCCTCTGCGCCCGTGAACACACACAGA
AACAAGAAACACGGGAACGGATTCCCC--CATTTCTACACGCATGGCATGC--ATGCGG-GGG--CGCCCGT
GATTTTTACTGTGACTAAAAAAGAGCGACCAAAGCA-GTCCGC--CGACTTGAATTACAAAGCATGGGATAA
CAA-AGCAGC---AGCCCTAGGGCCACCGTTTCGGCTTTTGTTGGTTTT-AAAAGTCCTTGGGAGATTATGG
TGCCGT-GTGCCCGCGTTGTGCGCCGCCCGTAAAAACAAA------TACGTGGCG-----------------
-------------------------------------GGCC------------------------------G
CCCAGCGCCC--------TCGTGGGGTGTGCGCGCG------------------------------------
-----------------------------TTTA---GTTCGCTGCCCTGCGACGCGCGGTGCCAGGAATGAA
GGAGGGTAGTTCGG-GGGAGAACGTAC-TGGGGCGTCAGAGGTGAAATTCTTAGA--CCGCACCAAGACGAA
CTACAGCGAAGGCATTCTTCAAGGATACCTTCCTCAATCAAG--AACCAAAGTGTGGGGATCAAAGATG-AT
TAGAGACCATTGTAGTCCACA---CTGCAA-ACCATGACACCCATGAATTGGGGACCGCT---------TGG
TGGTGCGGTGCGA--CGCTTGCGTC-------GTCGCCGT--------------------------------
------------------------------------------GCCGCCAACCAACTAAACTTACGTGCCTAT
TCTAGTGCTCCGCGCGCTC-----------------------GCGCGTTGCTCAACGGGAATATCCTCAGCA
CGTTG--ATTACTCATTCACGCGAAAGCTTTGAGGTTACAGTCTCAGGGG-----GGAGTACGTTCGCAAGA
GTGAAACTTAAAGAAATTGACGGA---ATGGCACCACAAGACGTGGAGCGTGCGGTTTAATTTGACTCAACA
CGGGGAACTTTA-CCAGATCCGGACAGGGTGAGGATTGACAGATGGAGTGTTCTTTCTCGATCCCCTGAATG
GTGGTGCATGGCCGCTTTTGGTCGGTGGAGTGATTTGTTT-GGTTGATTCCGTCAACGG--ACGAGATCCAA
GCTGCCCAGTAGGGCCCGTGATTGTCCAAAGGACAGCATGCTGCCGCCGTGCGCGCGTGTCC-CT-------
---------CTCACGGGGGATGCGCCGCTGCGGCGGTAGCGGTATCACACGGGGCCCTTCTCTGCGGGATTC
CT-----TGCCTCGCGCAAGG------TGAGATTTTGGGCAACAGCAGGTCTGTGATGCTCCTCAATGTTCT
GGGCGACACGCGCACTACAATGTCAGTGAGAACAAGACATGCG---GCAT------CCGCCGCTCCCGCCTG
ATCAAAAGGGCGGGGAAACCCCG--------GAATCACGTAGACCCACTTGGGACCGAGTATTGCAATTATT
GGTCGCGCAACGAGGAATGTCTCGTAGGCGCA--GCT-CATC----AAACTGTGCCGATTACGTCCCTGCCA
TTTGT-------------------------------------------------------------------
------------------------------------------------------------------------
------------------------------------------------------------------------
------------------------------------------------------------------------
------------------------------------------------------------------------
------------------------------------------------------------------------
------------------------------------------------------------------------
------------------------------------------------------------------------
------------------------------------------------------------------------
------------------------------------------------------------------------
------------------------------------------------------------------------
------------------------------------------------------------------------
------------------------------------------------------------------------
------------------------------------------------------------------------
------------------------------------------------------------------------
------------------------------------------------------------------------
------------------------------------------------------------------------
------------------------------------------------------------------------
------------------------------------------------------------------------
--------------------------------------------------------------
>KP307020.1_Trypanosoma_sp._Didon_isolate_G432_18S_ribosomal_RNA_gene,_partial_sequence/1-2048
------------------------------------------------------------------------
------------------------------------------------------------------------
------------------------------------------------------------------------
------------------------------------------------------------------------
------------------------------------------------------------------------
-----------------------------------------------GTCATATGCTTGTTTCAAGGACTTA
GCCATGCATGCCTCAGAATCACT-GCATTG-CAGGAATCTGCGCATGGCTCATTACATCAGACGTAATCTGC
CGCCAAAATGTTGCGGTC-TC-GCATTATTGGATAACTTGGCGAAACGCCAAGCTAATACATGAACCAGAGG
GACGGTCTCTG--CTCCGGCGGCTGTG---------------------------------------------
GGCAACCATCAGTCGTCACGGGACGTCCAGCGAATGAATGAAATTAA--GACCAACGCCC--TTCGCGGGGC
AGTAACACTCAGACGTGTTGA---------------------------CTCAATTCATTCCGTGCGAAAGCC
GGCTT-T-TATTGGCCGGCGTGTGCTGACGAACAACTGCCCTATCAGCCAGTGATGGCCGTGTAG---TGGA
CTGCCATGGCGTTGACGGGAGCGGGGGATTAGGGTTCGATTCCGGAGAGGGAGCCTGAGAAATAGCTACCAC
TTCTACGGAGGGCAGCA-------------GGCG-CGCAAATTGCCCAATGTCGAGAAAAAACGATGAGGCA
-GCGAAAAGAAATAGAGCCGACCGTGCCTCT--GTGCATGGTCGTTTTCAATGGGGGATATTTAAACCCATC
C-AATATCGAGTAACAATTGGAGGACAAGTCTGGTGCCAGCACCCGCGGTAATTCCAGCTCCAAAAGCGTAT
AT------TAATGCTGTTGCTGTTAAAGGGTTCGTAGTTGAACTGTGGGCGTAGCAG--GCGCCGTGTCCGT
CC-------------CGCCCTACTGT----GGGCGGTGGCGCACGCCCTCTGCGCCCGTGAACACACACAGA
AACAAGAAACACGGGAGCGGATTCCCC--C-ATTTTACACGCATGGCATGC--ATGCGG-GGG--CGCCCGT
GATTTTTACTGTGACTAAAAAAGAGCGACCAAAGCA-GTCCGC--CGACTTGAATTACAAAGCATGGGATAA
CAA-AGCAGC---AGCCCTAGGGCCACCGTTTCGGCTTTTGTTGGTTTT-AAAAGTCCTTGGGAGATTATGG
TGTCGC-GTGCCCGCGTTGTGCGCCGCCCGTACAAATCGA------TACGCGGCG-----------------
-------------------------------------GGCC------------------------------G
CCCAGCGCCC--------TCGTGGGGTGTGTGCACG------------------------------------
-----------------------------CTTTGGCGTGTGCTACCCTGCGACGCGCGGTGCCAGGAATGAA
GGAGGGTAGTTCGG-GGGAGAACGTAC-TGGGGCGTCAGAGGTGAAATTCTTAGA--CCGCACCAAGACGAA
CTACAGCGAAGGCATTCTTCAAGGATACCTTCCTCAATCAAG--AACCAAAGTGTGGGGATCAAAGATG-AT
TAGAGACCATTGTAGTCCACA---CTGCAA-ACCATGACACCCATGAATTGGGGACCGCT---------TGG
TGGTGCGGTGCGA--CGCTTGCGTC-------GTTGCCGT--------------------------------
------------------------------------------GCCGCCAACCAACTAAACTTACGTGCCTAT
TCTAGTGCTCCGCGCTCTC-----------------------GCGCGTTGCTCAACGGGAATATCCTCAGCA
CGTTG--ATTACTCATTCACGCGAAAGCTTTGAGGTTACAGTCTCAGGGG-----GGAGTACGTTCGCAAGA
GTGAAACTTAAAGAAATTGACGGA---ATGGCACCACAAGACGTGGAGCGTGCGGTTTAATTTGACTCAACA
CGGGGAACTTTA-CCAGATCCGGACAGGGTGAGGATTGACAGATGGAGTGTTCTTTCTCGATCCCCTGAATG
GTGGTGCATGGCCGCTTTTGGTCGGTGGAGTGATTTGTTT-GGTTGATTCCGTCAACGG--ACGAGATCCAA
GCTGCCCAGTAGGGCCCGTGATTGTCCAAAGGACAGCATGCTGCCGCCGTGCGCGCGTGTCC-CT-------
---------TTCGCGAGGGAGGCGCCGCTGCGGTGGTAGCGGTATCACACGGGGCCCTTCTCTGCGGGATTC
CT-----TGCCTCGCGCAAGG------TGAGATTTTGGGCAACAGCAGGTCTGTGATGCTCCTCAATGTTCT
GGGCGACACGCGCACTACAATGTCAGTGAGAACAAGACATGCG---GCAT------CCGCCGCTCCCGCCTG
ATCAAAAGGGCGGGGAAACCCCG--------GAATCACGTAGACCCACTTGGGACCGAGTATTGCAATTATT
GGTCGCGCAACGAGGAATGTCTCGTAGGCGCA--GCT-CATC----AAACTGTGCCGATTACGTCCCTGCCA
TTTGT-------------------------------------------------------------------
------------------------------------------------------------------------
------------------------------------------------------------------------
------------------------------------------------------------------------
------------------------------------------------------------------------
------------------------------------------------------------------------
------------------------------------------------------------------------
------------------------------------------------------------------------
------------------------------------------------------------------------
------------------------------------------------------------------------
------------------------------------------------------------------------
------------------------------------------------------------------------
------------------------------------------------------------------------
------------------------------------------------------------------------
------------------------------------------------------------------------
------------------------------------------------------------------------
------------------------------------------------------------------------
------------------------------------------------------------------------
------------------------------------------------------------------------
--------------------------------------------------------------
>FJ649479.1_Trypanosoma_irwini_18S_ribosomal_RNA_gene,_partial_sequence/1-2062
---------------------------------------------------------------------CTG
CAT-TGCAGGAATCTGCGCATGGCT-CATTACATCAGACGTAATCTGCCGCAAAAATGTTGC-GGTCTCCGC
AAAATTGGATACCTTGGCGAAACGCCAAGCTAATACATGAACTAAGGGATGCGTTC-CGTTCTGGCGGC---
--GGGG---CGACTCGTCGCCTGGGCGCGTCCGGCGAATGAATGAAAGTAAAACCAGCGCCTTAACCGGC--
AGTAACACT-TAGAAGTGCTGACTCAATTCATTCCGTGCGAAAGCTGGGTTT-TTAATCCGGCGTCTTTTGA
CGAACAACTGCCCTATCAGCCAGTGATGGCCGTGTAGTGGACTGCCATGGCGTTGACGGGAGCGGGGGATTA
GGGTTCGATTCCGGAGAGGGAGCCTGAGAA------------ATAGCTACCACTTCTACGGAGGGCAGCAGG
CGCGCAAATTGCCCAATG-TCAAAAAAAAACGATGAGGCAGCGAAAAGAAATAGAGCCGACAGCGCCAAT-G
GCGTTGTCGTTTTCAATGGGGGATATTTAAACCCATCCAAAATCGAGTAACAATTGG---AGGACAAG-TC-
TGGTGCCAGCACCCGCGGTAATTCCAGCTCCAAAAGCGT---------------------------------
------------------------------------------------------------------------
------------------------------------------------------------------------
------------------------------------------------------------------------
------------------------------------------------------------------------
------------------------------------------------------------------------
----------------------------------------------------------------------AT
AT------TAATGCTGTTGCTGTTAAAGGGTTCGTAGTTGAACTGTGGGCCTTCAAGGCGCATTGGTTTTGT
CCC---------ATCCACTTCGGATTGGTGACCC--ATGCCCTTGAGGTCCGTGAACACACAG--AACCA--
--AGAAAC----ACGGGAGTGGTACCTTTC-TGA-TTTTCGCATGTCATGCATGCCA-G-GGGGCGCCCGTG
A-TTTTTACTGTGACTAAAAAAGTGTGACCAAAGCA-GTCAGT--CGACTTGAATTAGAAAGCATGGGATAA
CAA-AGGAGC---AGCCTATGGGCCACCGTTTCGGCTTTTGTTGGTTTT-AAAAGTCCATTGGAGATTATGG
AGCCAC-GCGACAAGCGGCTGGGTGACTTCTTT--TATGGG-------GGTTAAC-----------------
---------------------CGTCGCCTTTGTGGGAAATCCGTGTCCATGCCGGCGGG-------------
------------------------------------------------------------------------
--------------CTTCGGC-TTTTCCGTGTATGCGACGCCTTCCCTCAACTCGTGGCTTCCAGGAATGAA
GGAGGGTAGTTCGG-GGGAGAACGTACTG-GTGCGTCAGAGGTGAAATTCTTAGA-CCGCACC-AAGACGAA
CTACAGCGAAGGCATTCTTCAAGGATACCTTCCTCAATCAAG--AACCAGAGTGTGGGGATCGAAGATG-AT
TAGAGACCATTGTAGTCCACA---CTGCAA-ACGATGACACCCATGAATTGGGGAGTTTT---------TGG
TCGCAGGCGGTGTGTCGGGTTCGCCCCGCAC-----------------------------------------
-----------------------------------CTCCGTCTCGCCAATATTTATTAATTTACGTGCATAT
TCTATTCGTCCC----------------------TC--GCAAGGGGGGCCTATAACGGGAATATCCTCAGCA
CGTTTTCTTACTTCT-TCACGCGAAAGCTTTGAGGTTACAGTCTCAGGGGGGAGTACGTT-C----GCAAGG
GTGAAACTTAAAGAAATTGACGGA---ATGGCACCACAAGACGTGGAGCGTGCGGTTTAATTTGACTCAACA
CGGGGAACTTTA-CCAGATCCGGACAGGGTGAGGATTGACAGATTGAGTGTTCTTTCTCGATCCCCTGAATG
GTGGTGCATGGCCGCTTTTGGTCGGTGGAGTGATTTGTTT-GGTTGATTCCGTCAACGG--ACGAGATCCAA
GCTGCCCAGTAGGATTCAGGATTGTCCATAGGATAGCAATCCCTTCCGCGGGTTTTACCCAAG---------
--------------------------------GGGGGGCGATATCCGGTTGAATCC-TTCTCTGCGGGATTC
CT---TGTT--TCGCGCAAGG------TGAGATTTTGGGCAACAGCAGGTCTGTGATGCTCCTCAATGTTCT
GGGCGACACGCGCACTACAATGTCAGTGAGAACAAGAAAAACGACTT---------TTGTCGGACCTGCTCG
ATCAAAAGAGTGGGGAAACCCCG--------GAATCACATAGACCCACTTGGGACCGAGTATTGCAATTATT
GGTCGCGCAACGAGGAATGTCTCGTAGGCGCAGCTCATCAA-----ACTGTGCCGA--TTACGTCCCTGCCA
TTTGTACACACCGCCCGTCGTTGTTTCCGATGATGGTGGAATACAGGTGATCGGACAGTCGAGC-------G
TCTCGCT-GAC-------------------------------------------------------------
------------------------------------------------------------------------
------------------------------------------------------------------------
------------------------------------------------------------------------
------------------------------------------------------------------------
------------------------------------------------------------------------
------------------------------------------------------------------------
------------------------------------------------------------------------
------------------------------------------------------------------------
------------------------------------------------------------------------
------------------------------------------------------------------------
------------------------------------------------------------------------
------------------------------------------------------------------------
------------------------------------------------------------------------
------------------------------------------------------------------------
------------------------------------------------------------------------
------------------------------------------------------------------------
------------------------------------------------------------------------
--------------------------------------------------------------
>AB828162.1_Trypanosoma_sp._Coma7_gene_for_18S_ribosomal_RNA,_partial_sequence/1-2098
------------------------------------------------------------------------
------------------------------------------------------------------------
------------------------------------------------------------------------
------------------------------------------------------------------------
------------------------------------------------------------------------
---------------------------------------------------------------------TTA
GCCATGCATGCCTCAGAATCA--CTGCATTGCAGGAATCTGCGCATGGCTCATTACATCAGACGTAATCTGC
CGCAAAAATATTGCGGTT-TCCGCAACATTGGATAACTTG--------------------------------
------------------GCGAAATGCCAAGCTAATACATGAACCAACG-GGACGCTCTCTGTTCCGG-CGG
TGGGGCAACTCACCGCCATGGGACGTCCAGCGAATGAATGAAAGTAAAA--TCAATGCCTTT----ACCGGC
AGTAACACCCAGAAGTGTTGACTCAATTCATTC-CGTGCGAAAGCC--------------------------
---GGGTT--TTACCCGGCGTCTTTTGACGAACAACTGCCCTATCAGCCAGTGATGGCCGTGTAG---TGGA
CTGCCATGGCGTTGACGGGAGCGGGGGATTAGGGTTCGATTCCGGAGAGGGAGCCTGAGAAATAGCTACCAC
TTCTACGGAGGGCAGCA-------------GGCG-CGCAAATTGCCCAATGTCAAAA-AAAACGATGAGGCA
-GCGAAAAGAAATAGAGCCGACGGTGCCTA---GTGCATTGTCGTATTCAATGGGGGATATTTAAACCCATC
C-AAAATCGAGTAACAATTGGAGGACAAGTCTGGTGCCAGCACCCGCGGTAATTCCAGCTCCAAAAGCGTAT
AT------TAATGCTGTTGCTGTTAAAGGGTTCGTAGTTGAATTGAGGGCCTTTGAGGCGCAATGGT-TTGT
CCC---------GTCCACTTCGGATTGGTGACCC--ATGCCCTTGAGGTCCGTGAACACTCAGAAACAAG--
--AAACAC--GGGAGTG-----GTACCTTTCCTGATTTTCGCATGTCATGCATGCCAGG-GGGCGCC-C-GT
GATTTTTACTGTGACTAAAAAAGTGTGACCAAAGCA-GTCATT--CGACTTGAATTAGAAAGCATGGGATAA
CAA-AGGAGC---AGCCTATGGGCCACCGTTTCGGCTTTTGTTGGTTTT-AAAAGTCCATTGGAGATTATGG
GGCTGT-GCGACAAGCGGCTGGGTGTATTCCCCTTTACTGGGG-------GCACC-----------------
---------------------CGTCGCCTTTGTGAGAAATCAGTGGCGTTGTCG------------------
------------------------------------------------------------------------
-------------TAG---CCTCGGCTATCGATTTCGTCATCTTCTCGCAACTCGCGGCATCCAGGAATGAA
GGAGGGTAGTTCGG-GGGAGAACGTACTG-GTGCGTCAGAGGTGAAATTCTTAGA-CCGCACC-AAGACGAA
CTACAGCGAAGGCATTCTTCAAGGATACCTTCCTCAAT--CAAGAACCAAAGTGTGGGGATCGAAGATG-AT
TAGAGACCATTGTAGTCCACA---CTGCAA-ACGATGACACCCATGAATTGGGGAGTTTT---------TGG
-TCGTAGGC-GAGGACGGTTCATATCGC-TC-----------------------------------------
------------------------------------CTCGTCTCGCCAATGTATATCAATTTACGTGCATAT
TCTTTTCGGTCC--------------TCGCAA----------GG-GGACCTTTAACGGGAATATCCTCAGCA
CGTTATCTGACTTCT-TCACGCGAAAGCTTTGAGGTTACAGTCTCAGGGGGGAGTACGTT-C----GCAAGA
GTGAAACTTAAAGAAATTGACGGAAT---GGCACCACAAGACGTGGAGCGTGCGGTTTAATTTGACTCAACA
CGGGGAACTTTA-CCAGATCCGGACAGGGTGAGGATTGACAGATTGAGTGTTCTTTCTCGATCCCCTGAATG
GTGGTGCATGGCCGCTTTTGGTCGGTGGAGTGATTTGTTT-GGTTGATTCCGTCAACGG--ACGAGATCCAA
GCTGCCCAGTAGGATTCAGAATTGCCCATAGGATAGCAATCCCTTCCGCGGGTTTTACCCAAG---------
--------------------------------GTGGGGCGGTATTCGTTTGTATCC-TTCTCTGCGGGATTC
CT---TGTT--TTGCACAAGG------TGAGATTTTGGGCAACAGCAGGTCTGTGATGCTCCTCAATGTTCT
GGGCGACACGCGCACTACAATGTCAGTGAGAACAAGAAAAACGACTT---------TTGTCGGACCTACTTG
ATCAAAAGAGTGGGAAAACCCCG--------GAATCACATAGACCCACTTGGGACCGAGTATTGCAATTATT
GGTCGCGCAACGAGGAATGTCTCGTAGGCGCAGCTCATCAA-----ACTGTGCCGA--TTACGTCCCTGCCA
TTTGTACACACCGCCCGTCGTTGTTTCCGATGATGGTGCAATACAGGTGATCGGACAGTCGGGT-------T
TTTAACTCGGCCGAAA-GTTCACCGATATTTCTT--------------------------------------
------------------------------------------------------------------------
------------------------------------------------------------------------
------------------------------------------------------------------------
------------------------------------------------------------------------
------------------------------------------------------------------------
------------------------------------------------------------------------
------------------------------------------------------------------------
------------------------------------------------------------------------
------------------------------------------------------------------------
------------------------------------------------------------------------
------------------------------------------------------------------------
------------------------------------------------------------------------
------------------------------------------------------------------------
------------------------------------------------------------------------
------------------------------------------------------------------------
------------------------------------------------------------------------
------------------------------------------------------------------------
--------------------------------------------------------------
>AB828156.1_Trypanosoma_sp._Coma1_gene_for_18S_ribosomal_RNA,_partial_sequence/1-2098
------------------------------------------------------------------------
------------------------------------------------------------------------
------------------------------------------------------------------------
------------------------------------------------------------------------
------------------------------------------------------------------------
---------------------------------------------------------------------TTA
GCCATGCATGCCTCAGAATCA--CTGCATTGCAGGAATCTGCGCATGGCTCATTACATCAGACGTAATCTGC
CGCAAAAATATTGCGGTT-TCCGCAACATTGGATAACTTG--------------------------------
------------------GCGAAACGCCAAGCTAATACATGAACCAACG-GGACGCTCTCTGTTCCGG-CGG
TGGGGCAACTCACCGCCATGGGACGTCCAGCGAATGAATGAAAGTAAAA--TCAATGCCTTA----ACCGGC
AGTAACACCCAGAAGTGTTGACTCAATTCATTC-CGTGCGAAAGCC--------------------------
---GGGTT--TTACCCGGCGTCTTTTGACGAACAACTGCCCTATCAGCCAGTGATGGCCGTGTAG---TGGA
CTGCCATGGCGTTGACGGGAGCGGGGGATTAGGGTTCGATTCCGGAGAGGGAGCCTGAGAAATAGCTACCAC
TTCTACGGAGGGCAGCA-------------GGCG-CGCAAATTGCCCAATGTCAAAA-AAAACGATGAGGCA
-GCGAAAAGAAATAGAGCCGACGGTGCCTA---GTGCATTGTCGTATTCAATGGGGGATATTTAAACCCATC
C-AAAATCGAGTAACAATTGGAGGACAAGTCTGGTGCCAGCACCCGCGGTAATTCCAGCTCCAAAAGCGTAT
AT------TAATGCTGTTGCTGTTAAAGGGTTCGTAGTTGAATTGAGGGCCTTTGAGGCGCAATGGT-TTGT
CCC---------GTCCACTTCGGATTGGTGACCC--ATGCCCTTGAGGTCCGTGAACACTCAGAAACAAG--
--AAACAC--GGGAGTG-----GTACCTTTCCTGATTTTCGCATGTCATGCATGCCAGG-GGGCGCC-C-GT
GATTTTTACTGTGACTAAAAAAGTGTGACCAAAGCA-GTCATT--CGACTTGAATTAGAAAGCATGGGATAA
CAA-AGGAGC---AGCCTATGGGCCACCGTTTCGGCTTTTGTTGGTTTT-AAAAGTCCATTGGAGATTATGG
GGCTGT-GCGACAAGCGGCTGGGTGTATTCCCCTTTACTGGGG-------GCACC-----------------
---------------------CGTCGCCTTTGTGAGAAATCAGTGGCGTTGTCG------------------
------------------------------------------------------------------------
-------------TAG---CTTCGGCTATCGATTTCATCATCTTCTCGCAACTCGCGGCATCCAGGAATGAA
GGAGGGTAGTTCGG-GGGAGAACGTACTG-GTGCGTCAGAGGTGAAATTCTTAGA-CCGCACC-AAGACGAA
CTACAGCGAAGGCATTCTTCAAGGATACCTTCCTCAAT--CAAGAACCAAAGTGTGGGGATCGAAGATG-AT
TAGAGACCATTGTAGTCCACA---CTGCAA-ACGATGACACCCATGAATTGGGGAGTTTT---------TGG
-TCGTAGGC-GAGGACGGTTCATATCGC-TC-----------------------------------------
------------------------------------CTCGTCTCGCCAATGTATATCAATTTACGTGCATAT
TCTTTTCGGTCC--------------TCGCAA----------GA-AGACCTTTAACGGGAATATCCTCAGCA
CGTTATCTGACTTCT-TCACGCGAAAGCTTTGAGGTTACAGTCTCAGGGGGGAGTACGTT-C----GCAAGA
GTGAAACTTAAAGAAATTGACGGAAT---GGCACCACAAGACGTGGAGCGTGCGGTTTAATTTGACTCAACA
CGGGGAACTTTA-CCAGATCCGGACAGGGTGAGGATTGACAGATTGAGTGTTCTTTCTCGATCCCCTGAATG
GTGGTGCATGGCCGCTTTTGGTCGGTGGAGTGATTTGTTT-GGTTGATTCCGTCAACGG--ACGAGATCCAA
GCTGCCCAGTAGGATTCAGAATTGCCCATAGGATAGCAATCCCTTCCGCGGGTTTTACCCAAG---------
--------------------------------GTGGGGCGGTATTCGTTTGTATCC-TTCTCTGCGGGATTC
CT---TGTT--TTGCACAAGG------TGAGATTTTGGGCAACAGCAGGTCTGTGATGCTCCTCAATGTTCT
GGGCGACACGCGCACTACAATGTCAGTGAGAACAAGAAAAACGACTT---------TTGTCGGACCTACTTG
ATCAAAAGAGTGGGAAAACCCCG--------GAATCACATAGACCCACTTGGGACCGAGTATTGCAATTATT
GGTCGCGCAACGAGGAATGTCTCGTAGGCGCAGCTCATCAA-----ACTGTGCCGA--TTACGTCCCTGCCA
TTTGTACACACCGCCCGTCGTTGTTTCCGATGATGGTGCAATACAGGTGATCGGACAGTCGGGT-------T
TTTAACTCGGCCGAAA-GTTCACCGATATTTCTT--------------------------------------
------------------------------------------------------------------------
------------------------------------------------------------------------
------------------------------------------------------------------------
------------------------------------------------------------------------
------------------------------------------------------------------------
------------------------------------------------------------------------
------------------------------------------------------------------------
------------------------------------------------------------------------
------------------------------------------------------------------------
------------------------------------------------------------------------
------------------------------------------------------------------------
------------------------------------------------------------------------
------------------------------------------------------------------------
------------------------------------------------------------------------
------------------------------------------------------------------------
------------------------------------------------------------------------
------------------------------------------------------------------------
--------------------------------------------------------------
>AF416559.1_Trypanosoma_avium_APO1_18S_ribosomal_RNA_gene,_complete_sequence/1-2098
------------------------------------------------------------------------
------------------------------------------------------------------------
------------------------------------------------------------------------
------------------------------------------------------------------------
------------------------------------------------------------------------
---------------------------------------------------------------------TTA
GCCATGCATGCCTCAGAATCA--CTGCATTGCAGGAATCTGCGCATGGCTCATTACATCAGACGTAATCTGC
CGCAAAAATATTGCGGTT-TCCGCAACATTGGATAACTTG--------------------------------
------------------GCGAAACGCCAAGCTAATACATGAACCAACG-GGACGCTCTCTGTTCCGG-CGG
TGGGGCAACTCACCGCCATGGGACGTCCAGCGAATGAATGAAAGTAAAA--TCAATGCCTTA----ACCGGC
AGTAACACCCAGAAGTGTTGACTCAATTCATTC-CGTGCGAAAGCC--------------------------
---GGGTT--TTACCCGGCGTCTTTTGACGAACAACTGCCCTATCAGCCAGTGATGGCCGTGTAG---TGGA
CTGCCATGGCGTTGACGGGAGCGGGGGATTAGGGTTCGATTCCGGAGAGGGAGCCTGAGAAATAGCTACCAC
TTCTACGGAGGGCAGCA-------------GGCG-CGCAAATTGCCCAATGTCAAAA-AAAACGATGAGGCA
-GCGAAAAGAAATAGAGCCGACGGTGCCTA---GTGCATTGTCGTATTCAATGGGGGATATTTAAACCCATC
C-AAAATCGAGTAACAATTGGAGGACAAGTCTGGTGCCAGCACCCGCGGTAATTCCAGCTCCAAAAGCGTAT
AT------TAATGCTGTTGCTGTTAAAGGGTTCGTAGTTGAATTGAGGGCCTTTGAGGCGCAATGGT-TTGT
CCC---------GTCCACTTCGGATTGGTGACCC--ATGCCCTTGAGGTCCGTGAACACTCAGAAACAAG--
--AAACAC--GGGAGTG-----GTACCTTTCCTGATTTTCGCATGTCATGCATGCCAGG-GGGCGCC-C-GT
GATTTTTACTGTGACTAAAAAAGTGTGACCAAAGCA-GTCATT--CGACTTGAATTAGAAAGCATGGGATAA
CAA-AGGAGC---AGCCTATGGGCCACCGTTTCGGCTTTTGTTGGTTTT-AAAAGTCCATTGGAGATTATGG
GGCTGT-GCGACAAGCGGCTGGGTGTATTCCCCTTTACTGGGG-------GCACC-----------------
---------------------CGTCGCCTTTGTGAGAAATCAGTGGCGTTGTCG------------------
------------------------------------------------------------------------
-------------TAG---CTTCGGCTATCGATTTCGTCATCTTCTCGCAACTCGCGGCATCCAGGAATGAA
GGAGGGTAGTTCGG-GGGAGAACGTACTG-GTGCGTCAGAGGTGAAATTCTTAGA-CCGCACC-AAGACGAA
CTACAGCGAAGGCATTCTTCAAGGATACCTTCCTCAAT--CAAGAACCAAAGTGTGGGGATCGAAGATG-AT
TAGAGACCATTGTAGTCCACA---CTGCAA-ACGATGACACCCATGAATTGGGG-AGTTT---------TTG
GTCGTAGGCGAGGACGAGTTCATCTCGC-TC-----------------------------------------
------------------------------------CTCGTCTCGCCAATGTATATCAATTTACGTGCATAT
TCTTTTCGGTCC--------------TCGCAA----------GG-GGACCTTTAACGGGAATATCCTCAGCA
CGTTATCTGACTTCT-TCACGCGAAAGCTTTGAGGTTACAGTCTCAGGGG-GGGTACGTT-C----GCAAGA
GTGAAACTTAAAGAAATTGACGGAAT---GGCACCACAAGACGTGGAGCGTGCGGTTTAATTTGACTCAACA
CGGGGAACTTTA-CCAGATCCGGACAGGGTGAGGATTGACAGATTGAGTGTTCTTTCTCGATCCCCTGAATG
GTGGTGCATGGCCGCTTTTGGTCGGTGGAGTGATTTGTTT-GGTTGATTCCGTCAACGG--ACGAGATCCAA
GCTGCCCAGTAGGATTCAGAATTGCCCATAGGATAGCAATCCCTTCCGCGGGTTTTACCCAAG---------
--------------------------------GTGGGGCGGTATTCGTTTGTATCC-TTCTCTGCGGGATTC
CT---TGTT--TTGCACAAGG------TGAGATTTTGGGCAACAGCAGGTCTGTGATGCTCCTCAATGTTCT
GGGCGACACGCGCACTACAATGTCAGTGAGAACAAGAAAAACGACTT---------TTGTCGGACCTACTTG
ATCAAAAGAGTGGGAAAACCCCG--------GAATCACATAGACCCACTTGGGACCGAGTATTGCAATTATT
GGTCGCGCAACGAGGAATGTCTCGTAGGCGCAGCTCATCAA-----ACTGTGCCGA--TTACGTCCCTGCCA
TTTGTACACACCGCCCGTCGTTGTTTCCGATGATGGTGCAATACAGGTGATCGGACAGTCGGGT-------T
TTTAACTCGGCCGAAA-GTTCACCGATATTTCTT--------------------------------------
------------------------------------------------------------------------
------------------------------------------------------------------------
------------------------------------------------------------------------
------------------------------------------------------------------------
------------------------------------------------------------------------
------------------------------------------------------------------------
------------------------------------------------------------------------
------------------------------------------------------------------------
------------------------------------------------------------------------
------------------------------------------------------------------------
------------------------------------------------------------------------
------------------------------------------------------------------------
------------------------------------------------------------------------
------------------------------------------------------------------------
------------------------------------------------------------------------
------------------------------------------------------------------------
------------------------------------------------------------------------
--------------------------------------------------------------
>KT728401.1_Trypanosoma_avium_strain_RHE/B20239/AUS/2015/TA1_18S_ribosomal_RNA_gene,_partial_sequence/1-2099
------------------------------------------------------------------------
------------------------------------------------------------------------
------------------------------------------------------------------------
------------------------------------------------------------------------
------------------------------------------------------------------------
---------------------------------------------------------------------TTA
GCCATGCATGCCTCAGAATCA--CTGCATTGCAGGAATCTGCGCATGGCTCATTACATCAGACGTAATCTGC
CGCAAAAATATTGCGGTT-TCCGCAACATTGGATAACTTG--------------------------------
------------------GCGAAACGCCAAGCTAATACATGAACCAACG-GGACGCTCTCTGTTCCGG-CGG
TGGGGCAACTCACCGCCATGGGACGTCCAGCGAATGAATGAAAGTAAAA--TCAATGCCTTA----ACCGGC
AGTAACACCCAGAAGTGTTGACTCAATTCATTC-CGTGCGAAAGCC--------------------------
---GGGTT--TTACCCGGCGTCTTTTGACGAACAACTGCCCTATCAGCCAGTGATGGCCGTGTAG---TGGA
CTGCCATGGCGTTGACGGGAGCGGGGGATTAGGGTTCGATTCCGGAGAGGGAGCCTGAGAAATAGCTACCAC
TTCTACGGAGGGCAGCA-------------GGCG-CGCAAATTGCCCAATGTCAAAA-AAAACGATGAGGCA
-GCGAAAAGAAATAGAGCCGACGGTGCCTA---GTGCATTGTCGTATTCAATGGGGGATATTTAAACCCATC
C-AAAATCGAGTAACAATTGGAGGACAAGTCTGGTGCCAGCACCCGCGGTAATTCCAGCTCCAAAAGCGTAT
AT------TAATGCTGTTGCTGTTAAAGGGTTCGTAGTTGAATTGAGGGCCTTTGAGGCGCAATGGT-TTGT
CCC---------GTCCACTTCGGATTGGTGACCC--ATGCCCTTGAGGTCCGTGAACACTCAGAAACAAG--
--AAACAC--GGGAGTG-----GTACCTTTCCTGATTTTCGCATGTCATGCATGCCAGG-GGGCGCC-C-GT
GATTTTTACTGTGACTAAAAAAGTGTGACCAAAGCA-GTCATT--CGACTTGAATTAGAAAGCATGGGATAA
CAA-AGGAGC---AGCCTATGGGCCACCGTTTCGGCTTTTGTTGGTTTT-AAAAGTCCATTGGAGATTATGG
GGCTGT-GCGACAAGCGGCTGGGTGTATTCCCCTTTACTGGGG-------GCACC-----------------
---------------------CGTCGCCTTTGTGAGAAATCAGTGGCGTTGTCG------------------
------------------------------------------------------------------------
-------------TAG---CTTCGGCTATCGATTTCGTCATCTTCTCGCAACTCGCGGCATCCAGGAATGAA
GGAGGGTAGTTCGG-GGGAGAACGTACTG-GTGCGTCAGAGGTGAAATTCTTAGA-CCGCACC-AAGACGAA
CTACAGCGAAGGCATTCTTCAAGGATACCTTCCTCAAT--CAAGAACCAAAGTGTGGGGATCGAAGATG-AT
TAGAGACCATTGTAGTCCACA---CTGCAA-ACGATGACACCCATGAATTGGGG-AGTTT---------TTG
GTCGTAGGCGAGGACGGGTTCATCTCGC-TC-----------------------------------------
------------------------------------CTCGTCTCGCCAATGTATATCAATTTACGTGCATAT
TCTTTTCGGTCC--------------TCGCAA----------GG-GGGCCTTTAACGGGAATATCCTCAGCA
CGTTATCTGACTTCT-TCACGCGAAAGCTTTGAGGTTACAGTCTCAGGGGGGAGTACGTT-C----GCAAGA
GTGAAACTTAAAGAAATTGACGGAAT---GGCACCACAAGACGTGGAGCGTGCGGTTTAATTTGACTCAACA
CGGGGAACTTTA-CCAGATCCGGACAGGGTGAGGATTGACAGATTGAGTGTTCTTTCTCGATCCCCTGAATG
GTGGTGCATGGCCGCTTTTGGTCGGTGGAGTGATTTGTTT-GGTTGATTCCGTCAACGG--ACGAGATCCAA
GCTGCCCAGTAGGATTCAGAATTGCCCATAGGATAGCAATCCCTTCCGCGGGTTTTACCCAAG---------
--------------------------------GTGGGGCGGTATTCGTTTGTATCC-TTCTCTGCGGGATTC
CT---TGTT--TTGCACAAGG------TGAGATTTTGGGCAACAGCAGGTCTGTGATGCTCCTCAATGTTCT
GGGCGACACGCGCACTACAATGTCAGTGAGAACAAGAAAAACGACTT---------TTGTCGGACCTACTTG
ATCAAAAGAGTGGGAAAACCCCG--------GAATCACATAGACCCACTTGGGACCGAGTATTGCAATTATT
GGTCGCGCAACGAGGAATGTCTCGTAGGCGCAGCTCATCAA-----ACTGTGCCGA--TTACGTCCCTGCCA
TTTGTACACACCGCCCGTCGTTGTTTCCGATGATGGTGCAATACAGGTGATCGGACAGTCGGGT-------T
TTTAACTCGGCCGAAA-GTTCACCGATATTTCTT--------------------------------------
------------------------------------------------------------------------
------------------------------------------------------------------------
------------------------------------------------------------------------
------------------------------------------------------------------------
------------------------------------------------------------------------
------------------------------------------------------------------------
------------------------------------------------------------------------
------------------------------------------------------------------------
------------------------------------------------------------------------
------------------------------------------------------------------------
------------------------------------------------------------------------
------------------------------------------------------------------------
------------------------------------------------------------------------
------------------------------------------------------------------------
------------------------------------------------------------------------
------------------------------------------------------------------------
------------------------------------------------------------------------
--------------------------------------------------------------
>KT728399.1_Trypanosoma_avium_strain_RHE/B20348/AUS/2015/TA1_18S_ribosomal_RNA_gene,_partial_sequence/1-2099
------------------------------------------------------------------------
------------------------------------------------------------------------
------------------------------------------------------------------------
------------------------------------------------------------------------
------------------------------------------------------------------------
---------------------------------------------------------------------TTA
GCCATGCATGCCTCAGAATCA--CTGCATTGCAGGAATCTGCGCATGGCTCATTACATCAGACGTAATCTGC
CGCAAAAATATTGCGGTT-TCCGCAACATTGGATAACTTG--------------------------------
------------------GCGAAACGCCAAGCTAATACATGAACCAACG-GGACGCTCTCTGTTCCGG-CGG
TGGGGCAACTCACCGCCATGGGACGTCCAGCGAATGAATGAAAGTAAAA--TCAATGCCTTA----ACCGGC
AGTAACACCCAGAAGTGTTGACTCAATTCATTC-CGTGCGAAAGCC--------------------------
---GGGTT--TTACCCGGCGTCTTTTGACGAACAACTGCCCTATCAGCCAGTGATGGCCGTGTAG---TGGA
CTGCCATGGCGTTGACGGGAGCGGGGGATTAGGGTTCGATTCCGGAGAGGGAGCCTGAGAAATAGCTACCAC
TTCTACGGAGGGCAGCA-------------GGCG-CGCAAATTGCCCAATGTCAAAA-AAAACGATGAGGCA
-GCGAAAAGAAATAGAGCCGACGGTGCCTA---GTGCATTGTCGTATTCAATGGGGGATATTTAAACCCATC
C-AAAATCGAGTAACAATTGGAGGACAAGTCTGGTGCCAGCACCCGCGGTAATTCCAGCTCCAAAAGCGTAT
AT------TAATGCTGTTGCTGTTAAAGGGTTCGTAGTTGAATTGAGGGCCTTTGAGGCGCAATGGT-TTGT
CCC---------GTCCACTTCGGATTGGTGACCC--ATGCCCTTGAGGTCCGTGAACACTCAGAAACAAG--
--AAACAC--GGGAGTG-----GTACCTTTCCTGATTTTCGCATGTCATGCATGCCAGG-GGGCGCC-C-GT
GATTTTTACTGTGACTAAAAAAGTGTGACCAAAGCA-GTCATT--CGACTTGAATTAGAAAGCATGGGATAA
CAA-AGGAGC---AGCCTATGGGCCACCGTTTCGGCTTTTGTTGGTTTT-AAAAGTCCATTGGAGATTATGG
GGCTGT-GCGACAAGCGGCTGGGTGTATTCCCCTTTACTGGGG-------GCACC-----------------
---------------------CGTCGCCTTTGTGAGAAATCAGTGGCGTTGTCG------------------
------------------------------------------------------------------------
-------------TAG---CTTCGGCTATCGATTTCGTCATCTTCTCGCAACTCGCGGCATCCAGGAATGAA
GGAGGGTAGTTCGG-GGGAGAACGTACTG-GTGCGTCAGAGGTGAAATTCTTAGA-CCGCACC-AAGACGAA
CTACAGCGAAGGCATTCTTCAAGGATACCTTCCTCAAT--CAAGAACCAAAGTGTGGGGATCGAAGATG-AT
TAGAGACCATTGTAGTCCACA---CTGCAA-ACGATGACACCCATGAATTGGGG-AGTTT---------TTG
GTCGTAGGCGAGGACGGGTTCATCTCGC-TC-----------------------------------------
------------------------------------CTCGTCTCGCCAATGTATATCAATTTACGTGCATAT
TCTTTTCGGTCC--------------TCGCAA----------GG-GGGCCTTTAACGGGAATATCCTCAGCA
CGTTATCTGACTTCT-TCACGCGAAAGCTTTGAGGTTACAGTCTCAGGGGGGAGTACGTT-C----GCAAGA
GTGAAACTTAAAGAAATTGACGGAAT---GGCACCACAAGACGTGGAGCGTGCGGTTTAATTTGACTCAACA
CGGGGAACTTTA-CCAGATCCGGACAGGGTGAGGATTGACAGATTGAGTGTTCTTTCTCGATCCCCTGAATG
GTGGTGCATGGCCGCTTTTGGTCGGTGGAGTGATTTGTTT-GGTTGATTCCGTCAACGG--ACGAGATCCAA
GCTGCCCAGTAGGATTCAGAATTGCCCATAGGATAGCAATCCCTTCCGCGGGTTTTACCCAAG---------
--------------------------------GTGGGGCGGTATTCGTTTGTATCC-TTCTCTGCGGGATTC
CT---TGTT--TTGCACAAGG------TGAGATTTTGGGCAACAGCAGGTCTGTGATGCTCCTCAATGTTCT
GGGCGACACGCGCACTACAATGTCAGTGAGAACAAGAAAAACGACTT---------TTGTCGGACCTACTTG
ATCAAAAGAGTGGGAAAACCCCG--------GAATCACATAGACCCACTTGGGACCGAGTATTGCAATTATT
GGTCGCGCAACGAGGAATGTCTCGTAGGCGCAGCTCATCAA-----ACTGTGCCGA--TTACGTCCCTGCCA
TTTGTACACACCGCCCGTCGTTGTTTCCGATGATGGTGCAATACAGGTGATCGGACAGTCGGGT-------T
TTTAACTCGGCCGAAA-GTTCACCGATATTTCTT--------------------------------------
------------------------------------------------------------------------
------------------------------------------------------------------------
------------------------------------------------------------------------
------------------------------------------------------------------------
------------------------------------------------------------------------
------------------------------------------------------------------------
------------------------------------------------------------------------
------------------------------------------------------------------------
------------------------------------------------------------------------
------------------------------------------------------------------------
------------------------------------------------------------------------
------------------------------------------------------------------------
------------------------------------------------------------------------
------------------------------------------------------------------------
------------------------------------------------------------------------
------------------------------------------------------------------------
------------------------------------------------------------------------
--------------------------------------------------------------
>KT728397.1_Trypanosoma_avium_strain_NM/#9#10/AUS/2013/TA1_18S_ribosomal_RNA_gene,_partial_sequence/1-2099
------------------------------------------------------------------------
------------------------------------------------------------------------
------------------------------------------------------------------------
------------------------------------------------------------------------
------------------------------------------------------------------------
---------------------------------------------------------------------TTA
GCCATGCATGCCTCAGAATCA--CTGCATTGCAGGAATCTGCGCATGGCTCATTACATCAGACGTAATCTGC
CGCAAAAATATTGCGGTT-TCCGCAACATTGGATAACTTG--------------------------------
------------------GCGAAACGCCAAGCTAATACATGAACCAACG-GGACGCTCTCTGTTCCGG-CGG
TGGGGCAACTCACCGCCATGGGACGTCCAGCGAATGAATGAAAGTAAAA--TCAATGCCTTA----ACCGGC
AGTAACACCCAGAAGTGTTGACTCAATTCATTC-CGTGCGAAAGCC--------------------------
---GGGTT--TTACCCGGCGTCTTTTGACGAACAACTGCCCTATCAGCCAGTGATGGCCGTGTAG---TGGA
CTGCCATGGCGTTGACGGGAGCGGGGGATTAGGGTTCGATTCCGGAGAGGGAGCCTGAGAAATAGCTACCAC
TTCTACGGAGGGCAGCA-------------GGCG-CGCAAATTGCCCAATGTCAAAA-AAAACGATGAGGCA
-GCGAAAAGAAATAGAGCCGACGGTGCCTA---GTGCATTGTCGTATTCAATGGGGGATATTTAAACCCATC
C-AAAATCGAGTAACAATTGGAGGACAAGTCTGGTGCCAGCACCCGCGGTAATTCCAGCTCCAAAAGCGTAT
AT------TAATGCTGTTGCTGTTAAAGGGTTCGTAGTTGAATTGAGGGCCTTTGAGGCGCAATGGT-TTGT
CCC---------GTCCACTTCGGATTGGTGACCC--ATGCCCTTGAGGTCCGTGAACACTCAGAAACAAG--
--AAACAC--GGGAGTG-----GTACCTTTCCTGATTTTCGCATGTCATGCATGCCAGG-GGGCGCC-C-GT
GATTTTTACTGTGACTAAAAAAGTGTGACCAAAGCA-GTCATT--CGACTTGAATTAGAAAGCATGGGATAA
CAA-AGGAGC---AGCCTATGGGCCACCGTTTCGGCTTTTGTTGGTTTT-AAAAGTCCATTGGAGATTATGG
GGCTGT-GCGACAAGCGGCTGGGTGTATTCCCCTTTACTGGGG-------GCACC-----------------
---------------------CGTCGCCTTTGTGAGAAATCAGTGGCGTTGTCG------------------
------------------------------------------------------------------------
-------------TAG---CTTCGGCTATCGATTTCGTCATCTTCTCGCAACTCGCGGCATCCAGGAATGAA
GGAGGGTAGTTCGG-GGGAGAACGTACTG-GTGCGTCAGAGGTGAAATTCTTAGA-CCGCACC-AAGACGAA
CTACAGCGAAGGCATTCTTCAAGGATACCTTCCTCAAT--CAAGAACCAAAGTGTGGGGATCGAAGATG-AT
TAGAGACCATTGTAGTCCACA---CTGCAA-ACGATGACACCCATGAATTGGGG-AGTTT---------TTG
GTCGTAGGCGAGGACGGGTTCATCTCGC-TC-----------------------------------------
------------------------------------CTCGTCTCGCCAATGTATATCAATTTACGTGCATAT
TCTTTTCGGTCC--------------TCGCAA----------GG-GGGCCTTTAACGGGAATATCCTCAGCA
CGTTATCTGACTTCT-TCACGCGAAAGCTTTGAGGTTACAGTCTCAGGGGGGAGTACGTT-C----GCAAGA
GTGAAACTTAAAGAAATTGACGGAAT---GGCACCACAAGACGTGGAGCGTGCGGTTTAATTTGACTCAACA
CGGGGAACTTTA-CCAGATCCGGACAGGGTGAGGATTGACAGATTGAGTGTTCTTTCTCGATCCCCTGAATG
GTGGTGCATGGCCGCTTTTGGTCGGTGGAGTGATTTGTTT-GGTTGATTCCGTCAACGG--ACGAGATCCAA
GCTGCCCAGTAGGATTCAGAATTGCCCATAGGATAGCAATCCCTTCCGCGGGTTTTACCCAAG---------
--------------------------------GTGGGGCGGTATTCGTTTGTATCC-TTCTCTGCGGGATTC
CT---TGTT--TTGCACAAGG------TGAGATTTTGGGCAACAGCAGGTCTGTGATGCTCCTCAATGTTCT
GGGCGACACGCGCACTACAATGTCAGTGAGAACAAGAAAAACGACTT---------TTGTCGGACCTACTTG
ATCAAAAGAGTGGGAAAACCCCG--------GAATCACATAGACCCACTTGGGACCGAGTATTGCAATTATT
GGTCGCGCAACGAGGAATGTCTCGTAGGCGCAGCTCATCAA-----ACTGTGCCGA--TTACGTCCCTGCCA
TTTGTACACACCGCCCGTCGTTGTTTCCGATGATGGTGCAATACAGGTGATCGGACAGTCGGGT-------T
TTTAACTCGGCCGAAA-GTTCACCGATATTTCTT--------------------------------------
------------------------------------------------------------------------
------------------------------------------------------------------------
------------------------------------------------------------------------
------------------------------------------------------------------------
------------------------------------------------------------------------
------------------------------------------------------------------------
------------------------------------------------------------------------
------------------------------------------------------------------------
------------------------------------------------------------------------
------------------------------------------------------------------------
------------------------------------------------------------------------
------------------------------------------------------------------------
------------------------------------------------------------------------
------------------------------------------------------------------------
------------------------------------------------------------------------
------------------------------------------------------------------------
------------------------------------------------------------------------
--------------------------------------------------------------
>KT728400.1_Trypanosoma_avium_strain_RHE/B30238/AUS/2015/TA1_18S_ribosomal_RNA_gene,_partial_sequence/1-2099
------------------------------------------------------------------------
------------------------------------------------------------------------
------------------------------------------------------------------------
------------------------------------------------------------------------
------------------------------------------------------------------------
---------------------------------------------------------------------TTA
GCCATGCATGCCTCAGAATCA--CTGCATTGCAGGAATCTGCGCATGGCTCATTACATCAGACGTAATCTGC
CGCAAAAATATTGCGGTT-TCCGCAACATTGGATAACTTG--------------------------------
------------------GCGAAACGCCAAGCTAATACATGAACCAACG-GGACGCTCTCTGTTCCGG-CGG
TGGGGCAACTCACCGCCATGGGACGTCCAGCGAATGAATGAAAGTAAAA--TCAATGCCTTA----ACCGGC
AGTAACACCCAGAAGTGTTGACTCAATTCATTC-CGTGCGAAAGCC--------------------------
---GGGTT--TTACCCGGCGTCTTTTGACGAACAACTGCCCTATCAGCCAGTGATGGCCGTGTAG---TGGA
CTGCCATGGCGTTGACGGGAGCGGGGGATTAGGGTTCGATTCCGGAGAGGGAGCCTGAGAAATAGCTACCAC
TTCTACGGAGGGCAGCA-------------GGCG-CGCAAATTGCCCAATGTCAAAA-AAAACGATGAGGCA
-GCGAAAAGAAATAGAGCCGACGGTGCCTA---GTGCATTGTCGTATTCAATGGGGGATATTTAAACCCATC
C-AAAATCGAGTAACAATTGGAGGACAAGTCTGGTGCCAGCACCCGCGGTAATTCCAGCTCCAAAAGCGTAT
AT------TAATGCTGTTGCTGTTAAAGGGTTCGTAGTTGAATTGAGGGCCTTTGAGGCGCAATGGT-TTGT
CCC---------GTCCACTTCGGATTGGTGACCC--ATGCCCTTGAGGTCCGTGAACACTCAGAAACAAG--
--AAACAC--GGGAGTG-----GTACCTTTCCTGATTTTCGCATGTCATGCATGCCAGG-GGGCGCC-C-GT
GATTTTTACTGTGACTAAAAAAGTGTGACCAAAGCA-GTCATT--CGACTTGAATTAGAAAGCATGGGATAA
CAA-AGGAGC---AGCCTATGGGCCACCGTTTCGGCTTTTGTTGGTTTT-AAAAGTCCATTGGAGATTATGG
GGCTGT-GCGACAAGCGGCTGGGTGTATTCCCCTTTACTGGGG-------GCACC-----------------
---------------------CGTCGCCTTTGTGAGAAATCAGTGGCGTTGTCG------------------
------------------------------------------------------------------------
-------------TAG---CTTCGGCTATCGATTTCGTCATCTTCTCGCAACTCGCGGCATCCAGGAATGAA
GGAGGGTAGTTCGG-GGGAGAACGTACTG-GTGCGTCAGAGGTGAAATTCTTAGA-CCGCACC-AAGACGAA
CTACAGCGAAGGCATTCTTCAAGGATACCTTCCTCAAT--CAAGAACCAAAGTGTGGGGATCGAAGATG-AT
TAGAGACCATTGTAGTCCACA---CTGCAA-ACGATGACACCCATGAATTGGGG-AGTTT---------TTG
GTCGTAGGCGAGGACGGGTTCATCTCGC-TC-----------------------------------------
------------------------------------CTCGTCTCGCCAATGTATATCAATTTACGTGCATAT
TCTTTTCGGTCC--------------TCGCAA----------GG-GGGCCTTTAACGGGAATATCCTCAGCA
CGTTATCTGACTTCT-TCACGCGAAAGCTTTGAGGTTACAGTCTCAGGGGGGAGTACGTT-C----GCAAGA
GTGAAACTTAAAGAAATTGACGGAAT---GGCACCACAAGACGTGGAGCGTGCGGTTTAATTTGACTCAACA
CGGGGAACTTTA-CCAGATCCGGACAGGGTGAGGATTGACAGATTGAGTGTTCTTTCTCGATCCCCTGAATG
GTGGTGCATGGCCGCTTTTGGTCGGTGGAGTGATTTGTTT-GGTTGATTCCGTCAACGG--ACGAGATCCAA
GCTGCCCAGTAGGATTCAGAATTGCCCATAGGATAGCAATCCCTTCCGCGGGTTTTACCCAAG---------
--------------------------------GTGGGGCGGTATTCGTTTGTATCC-TTCTCTGCGGGATTC
CT---TGTT--TTGCACAAGG------TGAGATTTTGGGCAACAGCAGGTCTGTGATGCTCCTCAATGTTCT
GGGCGACACGCGCACTACAATGTCAGTGAGAACAAGAAAAACGACTT---------TTGTCGGACCTACTTG
ATCAAAAGAGTGGGAAAACCCCG--------GAATCACATAGACCCACTTGGGACCGAGTATTGCAATTATT
GGTCGCGCAACGAGGAATGTCTCGTAGGCGCAGCTCATCAA-----ACTGTGCCGA--TTACGTCCCTGCCA
TTTGTACACACCGCCCGTCGTTGTTTCCGATGATGGTGCAATACAGGTGATCGGACAGTCGGGT-------T
TTTAACTCGGCCGAAA-GTTCACCGATATTTCTT--------------------------------------
------------------------------------------------------------------------
------------------------------------------------------------------------
------------------------------------------------------------------------
------------------------------------------------------------------------
------------------------------------------------------------------------
------------------------------------------------------------------------
------------------------------------------------------------------------
------------------------------------------------------------------------
------------------------------------------------------------------------
------------------------------------------------------------------------
------------------------------------------------------------------------
------------------------------------------------------------------------
------------------------------------------------------------------------
------------------------------------------------------------------------
------------------------------------------------------------------------
------------------------------------------------------------------------
------------------------------------------------------------------------
--------------------------------------------------------------
>KT728398.1_Trypanosoma_avium_strain_RHE/B30187/AUS/2015/TA1_18S_ribosomal_RNA_gene,_partial_sequence/1-2099
------------------------------------------------------------------------
------------------------------------------------------------------------
------------------------------------------------------------------------
------------------------------------------------------------------------
------------------------------------------------------------------------
---------------------------------------------------------------------TTA
GCCATGCATGCCTCAGAATCA--CTGCATTGCAGGAATCTGCGCATGGCTCATTACATCAGACGTAATCTGC
CGCAAAAATATTGCGGTT-TCCGCAACATTGGATAACTTG--------------------------------
------------------GCGAAACGCCAAGCTAATACATGAACCAACG-GGACGCTCTCTGTTCCGG-CGG
TGGGGCAACTCACCGCCATGGGACGTCCAGCGAATGAATGAAAGTAAAA--TCAATGCCTTA----ACCGGC
AGTAACACCCAGAAGTGTTGACTCAATTCATTC-CGTGCGAAAGCC--------------------------
---GGGTT--TTACCCGGCGTCTTTTGACGAACAACTGCCCTATCAGCCAGTGATGGCCGTGTAG---TGGA
CTGCCATGGCGTTGACGGGAGCGGGGGATTAGGGTTCGATTCCGGAGAGGGAGCCTGAGAAATAGCTACCAC
TTCTACGGAGGGCAGCA-------------GGCG-CGCAAATTGCCCAATGTCAAAA-AAAACGATGAGGCA
-GCGAAAAGAAATAGAGCCGACGGTGCCTA---GTGCATTGTCGTATTCAATGGGGGATATTTAAACCCATC
C-AAAATCGAGTAACAATTGGAGGACAAGTCTGGTGCCAGCACCCGCGGTAATTCCAGCTCCAAAAGCGTAT
AT------TAATGCTGTTGCTGTTAAAGGGTTCGTAGTTGAATTGAGGGCCTTTGAGGCGCAATGGT-TTGT
CCC---------GTCCACTTCGGATTGGTGACCC--ATGCCCTTGAGGTCCGTGAACACTCAGAAACAAG--
--AAACAC--GGGAGTG-----GTACCTTTCCTGATTTTCGCATGTCATGCATGCCAGG-GGGCGCC-C-GT
GATTTTTACTGTGACTAAAAAAGTGTGACCAAAGCA-GTCATT--CGACTTGAATTAGAAAGCATGGGATAA
CAA-AGGAGC---AGCCTATGGGCCACCGTTTCGGCTTTTGTTGGTTTT-AAAAGTCCATTGGAGATTATGG
GGCTGT-GCGACAAGCGGCTGGGTGTATTCCCCTTTACTGGGG-------GCACC-----------------
---------------------CGTCGCCTTTGTGAGAAATCAGTGGCGTTGTCG------------------
------------------------------------------------------------------------
-------------TAG---CTTCGGCTATCGATTTCGTCATCTTCTCGCAACTCGCGGCATCCAGGAATGAA
GGAGGGTAGTTCGG-GGGAGAACGTACTG-GTGCGTCAGAGGTGAAATTCTTAGA-CCGCACC-AAGACGAA
CTACAGCGAAGGCATTCTTCAAGGATACCTTCCTCAAT--CAAGAACCAAAGTGTGGGGATCGAAGATG-AT
TAGAGACCATTGTAGTCCACA---CTGCAA-ACGATGACACCCATGAATTGGGG-AGTTT---------TTG
GTCGTAGGCGAGGACGGGTTCATCTCGC-TC-----------------------------------------
------------------------------------CTCGTCTCGCCAATGTATATCAATTTACGTGCATAT
TCTTTTCGGTCC--------------TCGCAA----------GG-GGGCCTTTAACGGGAATATCCTCAGCA
CGTTATCTGACTTCT-TCACGCGAAAGCTTTGAGGTTACAGTCTCAGGGGGGAGTACGTT-C----GCAAGA
GTGAAACTTAAAGAAATTGACGGAAT---GGCACCACAAGACGTGGAGCGTGCGGTTTAATTTGACTCAACA
CGGGGAACTTTA-CCAGATCCGGACAGGGTGAGGATTGACAGATTGAGTGTTCTTTCTCGATCCCCTGAATG
GTGGTGCATGGCCGCTTTTGGTCGGTGGAGTGATTTGTTT-GGTTGATTCCGTCAACGG--ACGAGATCCAA
GCTGCCCAGTAGGATTCAGAATTGCCCATAGGATAGCAATCCCTTCCGCGGGTTTTACCCAAG---------
--------------------------------GTGGGGCGGTATTCGTTTGTATCC-TTCTCTGCGGGATTC
CT---TGTT--TTGCACAAGG------TGAGATTTTGGGCAACAGCAGGTCTGTGATGCTCCTCAATGTTCT
GGGCGACACGCGCACTACAATGTCAGTGAGAACAAGAAAAACGACTT---------TTGTCGGACCTACTTG
ATCAAAAGAGTGGGAAAACCCCG--------GAATCACATAGACCCACTTGGGACCGAGTATTGCAATTATT
GGTCGCGCAACGAGGAATGTCTCGTAGGCGCAGCTCATCAA-----ACTGTGCCGA--TTACGTCCCTGCCA
TTTGTACACACCGCCCGTCGTTGTTTCCGATGATGGTGCAATACAGGTGATCGGACAGTCGGGT-------T
TTTAACTCGGCCGAAA-GTTCACCGATATTTCTT--------------------------------------
------------------------------------------------------------------------
------------------------------------------------------------------------
------------------------------------------------------------------------
------------------------------------------------------------------------
------------------------------------------------------------------------
------------------------------------------------------------------------
------------------------------------------------------------------------
------------------------------------------------------------------------
------------------------------------------------------------------------
------------------------------------------------------------------------
------------------------------------------------------------------------
------------------------------------------------------------------------
------------------------------------------------------------------------
------------------------------------------------------------------------
------------------------------------------------------------------------
------------------------------------------------------------------------
------------------------------------------------------------------------
--------------------------------------------------------------
>KP307025.1_Trypanosoma_congolense_'dzanga-sangha'_isolate_G39_18S_ribosomal_RNA_gene,_partial_sequence/1-2101
------------------------------------------------------------------------
------------------------------------------------------------------------
------------------------------------------------------------------------
------------------------------------------------------------------------
------------------------------------------------------------------------
-----------------------------------------------GTCATATGCTTGTTTCAAGGACTTA
GCCATGCATGCCTCAGAATCACT-GCATTG-CAGGAATCTGCGCATGGCTCATTACATCAGACGTAATCTGC
CGCCAAAATCTTGCGGTC-TCCGCATTATTGGATAACTTGGCGAAACGCCAAGCTAATACATGAACCWAAGG
GACGCTCCCTG--CTACGGCCGCGGGG---------------------------------------------
TGAC-----TCGCGGTCACGGGACGTCCTGCGAATGAATGAAATTAA--GACCAACGCCCCCACCCGGGGGC
AGTAACACCCAGACGTGTTGA---------------------------CTCAATTCATTCCGTGCGAAAGCC
GGTCCTTCTTGGTGCCGGCGTGTGCTGACGAACAACTGCCCTATCAGCCAGTGATGGCCGTGTAG---TGGA
CTGCCATGGCGTTGACGGGAGCGGGGGATTAGGGTTCGATTCCGGAGAGGGAGCCTGAGAAATAGCTACCAC
TTCTACGGAGGGCAGCA-------------GGCG-CGCAAATTGCCCAATGTCGAAAAAAAACGATGAGGCA
-GCGAAAAGAAATAGAGCCGACCGTGCCTTT-TGTGCACGGTCGTTTTCAATGGGGGATATTTAAACCCATC
C-AACATCGAGTAACCATTGGAGGACAAGTCTGGTGCCAGCACCCGCGGTAATTCCAGCTCCAAAAGCGTAT
AT------TAATGCTGTTGCTGTTAAAGGGTTCGTAGTTGAACTGTGGGCGTTGTGCAGGTGCCGTGTCCGT
CC-------------CACCCGACTTG----GGGTGGTGACCCACGCCCTCGGCGCCCGTGAACACACAGAAA
--CGAGAAACACGGGAG-CGGTCCCCC--ACTCATTTTACGCATGTCATGC--ATGCGG-GGG--CGTCCGT
GATTTTTACTGTGACTAAAAAAGTGCGACCAAAGCA-GTCCGC--CGACTTGAATTACAAAGCATGGGATAA
CAA-AGCACC---AGCCCTAGGGCCACCGTTTCGGCTTTTGTTGGTTTT-AGAAGTCCTTGGGAGATTATGG
CATCGC-GTGCCCGCGCTGTGCGCCGCCCCCCTCCTTCCACGGAGGTGTGTGGCG-----------------
-------------------------------------GGCC------------------------------G
CCCGGCGTCC--------TCGTCGTGTGTGTGCCCTCCT-CCCCTTTTT-----------------------
------------------------GGGGTGTGTTGGTGTGTCACCACGTCGACGCGCGGTGCCGGGAATGAA
GGAGGGTAGTTCGG-GGGAGAACGTAC-TGGTGCGTCAGAGGTGAAATTCTTAGA--CCGCACCAAGACGAA
CTACAGCGAAGGCATTCTTCAAGGATACCTTCCTCAATCAAG--AACCAAAGTGTGGGGATCAAAGATG-AT
TAGAGACCATTGTAGTCCACA---CTGCAA-ACCATGACACCCATGAATTGGGGACCACC---------TGG
CTTGCACGGCACGG-TGCTTGCGCC----GATTTGCCTGT--------------------------------
------------------------------------------GCGGTCACGACAAACAACTTACGTGTCTAT
TCTGCTGCCGCACGTTCGCCCCTT----ATTTTTTAAGGGGTTTGTGCGGTTGAACGGGAATATCCTCAGCA
CGTCGTTTACATTTTTTCACGCGAAAGCTTTGAGGTTACAGTCTCAGGGG-----GGAGTACGTTCGCAAGA
GTGAAACTTAAAGAAATTGACGGA---ATGGCACCACAAGACGTGGAGCGTGCGGTTTAATTTGACTCAACA
CGGGGAACTTTA-CCAGATCCGGACAGGGTGAGGATTGACAGATTGAGTGTTCTTTCTCGATCCCCTGAATG
GTGGTGCATGGCCGCTTTTGGTCGGTGGAGTGATTTGTTT-GGTTGATTCCGTCAACGG--ACGAGATCCAA
GCTGCCCAGTAGGGCCCGTGATTGTCCGCACAGGACAGCCTACCGTCGTGGGCACAGTGTGTTCC-------
---------TTCTGGGGGCATCTCTGTGCTCCATGGCGGCGCTATCACACGGGGCCCTTCTCTGCGGGATTC
CT-----TGCCCCGCGCAAGG------TGAGATTTTGGGCAACAGCAGGTCTGTGATGCTCCTCAATGTTCT
GGGCGACACGCGCACTACAATGTCAGTGAGAACAAGAGTTACCGCGGCGT------TTGCCGCTCCCGCTTG
ATCAAAAGAGCGGGGAAACCACG--------GAATCACGTAGACCCACTTGGGACCGAGTATTGCAATTATT
GGTCGCGCAACGAGGAATGTCTCGTAGGCGCA--GCT-CATC----AAACTGTGCCGATTACGTCCCTGCCA
TTTGT-------------------------------------------------------------------
------------------------------------------------------------------------
------------------------------------------------------------------------
------------------------------------------------------------------------
------------------------------------------------------------------------
------------------------------------------------------------------------
------------------------------------------------------------------------
------------------------------------------------------------------------
------------------------------------------------------------------------
------------------------------------------------------------------------
------------------------------------------------------------------------
------------------------------------------------------------------------
------------------------------------------------------------------------
------------------------------------------------------------------------
------------------------------------------------------------------------
------------------------------------------------------------------------
------------------------------------------------------------------------
------------------------------------------------------------------------
------------------------------------------------------------------------
--------------------------------------------------------------
>KP307026.1_Trypanosoma_congolense_'dzanga-sangha'_isolate_G34_18S_ribosomal_RNA_gene,_partial_sequence/1-2101
------------------------------------------------------------------------
------------------------------------------------------------------------
------------------------------------------------------------------------
------------------------------------------------------------------------
------------------------------------------------------------------------
-----------------------------------------------GTCATATGCTTGTTTCAAGGACTTA
GCCATGCATGCCTCAGAATCACT-GCATTG-CAGGAATCTGCGCATGGCTCATTACATCAGACGTAATCTGC
CGCCAAAATCTTGCGGTC-TCCGCATTATTGGATAACTTGGCGAAACGCCAAGCTAATACATGAACCTAAGG
GACGCTCCCTG--CTACGGCCGCGGGG---------------------------------------------
TGAC-----TCGCGGTCACGGGACGTCCTGCGAATGAATGAAATTAA--GACCAACGCCCCCACCCGGGGGC
AGTAACACCCAGACGTGTTGA---------------------------CTCAATTCATTCCGTGCGAAAGCC
GGTCCTTCTTGGTGCCGGCGTGTGCTGACGAACAACTGCCCTATCAGCCAGTGATGGCCGTGTAG---TGGA
CTGCCATGGCGTTGACGGGAGCGGGGGATTAGGGTTCGATTCCGGAGAGGGAGCCTGAGAAATAGCTACCAC
TTCTACGGAGGGCAGCA-------------GGCG-CGCAAATTGCCCAATGTCGAAAAAAAACGATGAGGCA
-GCGAAAAGAAATAGAGCCGACCGTGCCTTT-TGTGCACGGTCGTTTTCAATGGGGGATATTTAAACCCATC
C-AACATCGAGTAACCATTGGAGGACAAGTCTGGTGCCAGCACCCGCGGTAATTCCAGCTCCAAAAGCGTAT
AT------TAATGCTGTTGCTGTTAAAGGGTTCGTAGTTGAACTGTGGGCGTTGTGCAGGTGCCGTGTCCGT
CC-------------CACCCGACTTG----GGGTGGTGACCCACGCCCTCGGCGCCCGTGAACACACAGAAA
--CGAGAAACACGGGAG-CGGTCCCCC--ACTCATTTTACGCATGTCATGC--ATGCGG-GGG--CGTCCGT
GATTTTTACTGTGACTAAAAAAGTGCGACCAAAGCA-GTCCGC--CGACTTGAATTACAAAGCATGGGATAA
CAA-AGCACC---AGCCCTAGGGCCACCGTTTCGGCTTTTGTTGGTTTT-AGAAGTCCTTGGGAGATTATGG
CATCGC-GTGCCCGCGCTGTGCGCCGCCCCCCTCCTTCCACGGAGGTGTGTGGCG-----------------
-------------------------------------GGCC------------------------------G
CCCGGCGTCC--------TCGTCGTGTGTGTGCCCTCCT-CCCCTTTTT-----------------------
------------------------GGGGTGTGTTGGTGTGTCACCACGTCGACGCGCGGTGCCAGGAATGAA
GGAGGGTAGTTCGG-GGGAGAACGTAC-TGGTGCGTCAGAGGTGAAATTCTTAGA--CCGCACCAAGACGAA
CTACAGCGAAGGCATTCTTCAAGGATACCTTCCTCAATCAAG--AACCAAAGTGTGGGGATCAAAGATG-AT
TAGAGACCATTGTAGTCCACA---CTGCAA-ACCATGACACCCATGAATTGGGGACCACC---------TGG
CTTGCACGGCACGG-TGCTTGCGCC----GATTTGCCTGT--------------------------------
------------------------------------------GCGGTCACGACAAACAACTTACGTGTCTAT
TCTGCTGCCGCACGTTCGCCCCTT----ATTTTTTAAGGGGTTTGTGCGGTTGAACGGGAATATCCTCAGCA
CGTCGTTTACATTTTTTCACGCGAAAGCTTTGAGGTTACAGTCTCAGGGG-----GGAGTACGTTCGCAAGA
GTGAAACTTAAAGAAATTGACGGA---ATGGCACCACAAGACGTGGAGCGTGCGGTTTAATTTGACTCAACA
CGGGGAACTTTA-CCAGATCCGGACAGGGTGAGGATTGACAGATTGAGTGTTCTTTCTCGATCCCCTGAATG
GTGGTGCATGGCCGCTTTTGGTCGGTGGAGTGATTTGTTT-GGTTGATTCCGTCAACGG--ACGAGATCCAA
GCTGCCCAGTAGGGCCCGTGATTGTCCACACAGGACAGCCTACCGTCGTGGGCACAGTGTGTTCC-------
---------TTCTGGGGGCATCTCTGTGCTCCATGGCGGCGCTATCACACGGGGTCCTTCTCTGCGGGATTC
CT-----TGCCCCGCGCAAGG------TGAGATTTTGGGCAACAGCAGGTCTGTGATGCTCCTCAATGTTCT
GGGCGACACGCGCACTACAATGTCAGTGAGAACAAGAGTTACCGCGGCGT------TTGCCGCTCCCGCTTG
ATCAAAAGAGCGGGGAAACCACG--------GAATCACGTAGACCCACTTGGGACCGAGTATTGCAATTATT
GGTCGCGCAACGAGGAATGTCTCGTAGGCGCA--GCT-CATC----AAACTGTGCCGATTACGTCCCTGCCA
TTTGT-------------------------------------------------------------------
------------------------------------------------------------------------
------------------------------------------------------------------------
------------------------------------------------------------------------
------------------------------------------------------------------------
------------------------------------------------------------------------
------------------------------------------------------------------------
------------------------------------------------------------------------
------------------------------------------------------------------------
------------------------------------------------------------------------
------------------------------------------------------------------------
------------------------------------------------------------------------
------------------------------------------------------------------------
------------------------------------------------------------------------
------------------------------------------------------------------------
------------------------------------------------------------------------
------------------------------------------------------------------------
------------------------------------------------------------------------
------------------------------------------------------------------------
--------------------------------------------------------------
>KT728402.1_Trypanosoma_avium_strain_RHE/B40383/AUS/2015/TA2_18S_ribosomal_RNA_gene,_partial_sequence/1-2102
------------------------------------------------------------------------
------------------------------------------------------------------------
------------------------------------------------------------------------
------------------------------------------------------------------------
------------------------------------------------------------------------
---------------------------------------------------------------------TTA
GCCATGCATGCCTCAGAATCA--CTGCATTGCAGGAATCTGCGCATGGCTCATTACATCAGACGTAATCTGC
CGCAAAAATATTGCGGTT-TCCGCAACATTGGATAACTTG--------------------------------
------------------GCGAAACGCCAAGCTAATACATGAACCAACG-GGACGCTCTCTGTTCCGG-CGG
TGGGGCAACTCACCGCCATGGGACGTCCAGCGAATGAATGAAAGTAAAA--TCAATGCCTTA----ACCGGC
AGTAACACCCAGAAGTGTTGACTCAATTCATTC-CGTGCGAAAGCC--------------------------
---GGGTT--TTACCCGGCGTCTTTTGACGAACAACTGCCCTATCAGCCAGTGATGGCCGTGTAG---TGGA
CTGCCATGGCGTTGACGGGAGCGGGGGATTAGGGTTCGATTCCGGAGAGGGAGCCTGAGAAATAGCTACCAC
TTCTACGGAGGGCAGCA-------------GGCG-CGCAAATTGCCCAATGTCAAAA-AAAACGATGAGGCA
-GCGAAAAGAAATAGAGCCGACGGTGCCTA---GTGCATTGTCGTATTCAATGGGGGATATTTAAACCCATC
C-AAAATCGAGTAACAATTGGAGGACAAGTCTGGTGCCAGCACCCGCGGTAATTCCAGCTCCAAAAGCGTAT
AT------TAATGCTGTTGCTGTTAAAGGGTTCGTAGTTGAATTGAGGGCCTTTGAGGCGCAATGGT-TTGT
CCC---------GTCCACTTCGGATTGGTGACCC--ATGCCCTTGAGGTCCGTGAACACTCAGAAACAAG--
--AAACAC--GGGAGTG-----GTACCTTTCCTGATTTACGCATGTCATGCATGCCAGG-GGGCGCC-C-GT
GATTTTTACTGTGACTAAAAAAGTGTGACCAAAGCA-GTCATT--CGACTTGAATTAGAAAGCATGGGATAA
CAA-AGGAGC---AGCCTATGGGCCACCGTTTCGGCTTTTGTTGGTTTT-AAAAGTCCATTGGAGATTATGG
GGCTGT-GCGACAAGCGGCTGGGTGTATTCCCCTTTACTGGGG-------GCACC-----------------
---------------------CGTCGCCTTTGTGAGAAATCCGTGGCGTTGTCT------------------
------------------------------------------------------------------------
-------------ATAGGCTTCGGCTTATCGATTTCGTCATCTTCTCGCAACTCGCGGCTTCCAGGAATGAA
GGAGGGTAGTTCGG-GGGAGAACGTACTG-GTGCGTCAGAGGTGAAATTCTTAGA-CCGCACC-AAGACGAA
CTACAGCGAAGGCATTCTTCAAGGATACCTTCCTCAAT--CAAGAACCAAAGTGTGGGGATCGAAGATG-AT
TAGAGACCATTGTAGTCCACA---CTGCAA-ACGATGACACCCATGAATTGGGG-AGTTT---------TTG
GTCGTAGGCGAGGACGGGTTCATCTCGC-TC-----------------------------------------
------------------------------------CTCGTCTCGCCAATGTATATCAATTTACGTGCATAT
TCTTTTCGGTCC--------------TCGCAA----------GA-GGACCTTTAACGGGAATATCCTCAGCA
CGTTATCTGACTTCT-TCACGCGAAAGCTTTGAGGTTACAGTCTCAGGGGGGAGTACGTT-C----GCAAGA
GTGAAACTTAAAGAAATTGACGGAAT---GGCACCACAAGACGTGGAGCGTGCGGTTTAATTTGACTCAACA
CGGGGAACTTTA-CCAGATCCGGACAGGGTGAGGATTGACAGATTGAGTGTTCTTTCTCGATCCCCTGAATG
GTGGTGCATGGCCGCTTTTGGTCGGTGGAGTGATTTGTTT-GGTTGATTCCGTCAACGG--ACGAGATCCAA
GCTGCCCAGTAGGATTCAGAATTGCCCATAGGATAGCAATCCCTTCCGCGGGTTTTACCCAAG---------
--------------------------------GTGGGGCGGTATTCGTTTGTATCC-TTCTCTGCGGGATTC
CT---TGTT--TTGCACAAGG------TGAGATTTTGGGCAACAGCAGGTCTGTGATGCTCCTCAATGTTCT
GGGCGACACGCGCACTACAATGTCAGTGAGAACAAGAAAAACGACTT---------TTGTCGGACCTACTTG
ATCAAAAGAGTGGGAAAACCCCG--------GAATCACATAGACCCACTTGGGACCGAGTATTGCAATTATT
GGTCGCGCAACGAGGAATGTCTCGTAGGCGCAGCTCATCAA-----ACTGTGCCGA--TTACGTCCCTGCCA
TTTGTACACACCGCCCGTCGTTGTTTCCGATGATGGTGCAATACAGGTGATCGGACAGTCGGGT-------T
TTTAACTCGGCCGAAA-GTTCACCGATATTTCTT--------------------------------------
------------------------------------------------------------------------
------------------------------------------------------------------------
------------------------------------------------------------------------
------------------------------------------------------------------------
------------------------------------------------------------------------
------------------------------------------------------------------------
------------------------------------------------------------------------
------------------------------------------------------------------------
------------------------------------------------------------------------
------------------------------------------------------------------------
------------------------------------------------------------------------
------------------------------------------------------------------------
------------------------------------------------------------------------
------------------------------------------------------------------------
------------------------------------------------------------------------
------------------------------------------------------------------------
------------------------------------------------------------------------
--------------------------------------------------------------
>KP307024.1_Trypanosoma_congolense_'dzanga-sangha'_isolate_G22_18S_ribosomal_RNA_gene,_partial_sequence/1-2102
------------------------------------------------------------------------
------------------------------------------------------------------------
------------------------------------------------------------------------
------------------------------------------------------------------------
------------------------------------------------------------------------
-----------------------------------------------GTCATATGCTTGTTTCAAGGACTTA
GCCATGCATGCCTCAGAATCACT-GCATTG-CAGGAATCTGCGCATGGCTCATTACATCAGACGTAATCTGC
CGCCAAAATCTTGCGGTC-TCCGCATTATTGGATAACTTGGCGAAACGCCAAGCTAATACATGAACCWAAGG
GACGCTCCCTG--CTACGGCCGCGGGG---------------------------------------------
TGAC-----TCGCGGTCACGGGACGTCCTGCGAATGAATGAAATTAA--GACCAACGCCCCCACCCGGGGGC
AGTAACACCCAGACGTGTTGA---------------------------CTCAATTCATTCCGTGCGAAAGCC
GGTCCTTCTTGGTGCCGGCGTGTGCTGACGAACAACTGCCCTATCAGCCAGTGATGGCCGTGTAG---TGGA
CTGCCATGGCGTTGACGGGAGCGGGGGATTAGGGTTCGATTCCGGAGAGGGAGCCTGAGAAATAGCTACCAC
TTCTACGGAGGGCAGCA-------------GGCG-CGCAAATTGCCCAATGTCGAAAAAAAACGATGAGGCA
-GCGAAAAGAAATAGAGCCGACCGTGCCTTT-TGTGCACGGTCGTTTTCAATGGGGGATATTTAAACCCATC
C-AACATCGAGTAACCATTGGAGGACAAGTCTGGTGCCAGCACCCGCGGTAATTCCAGCTCCAAAAGCGTAT
AT------TAATGCTGTTGCTGTTAAAGGGTTCGTAGTTGAACTGTGGGCGTTGTGCAGGTGCCGTGTCCGT
CC-------------CACCCGACTTG----GGGTGGTGACCCACGCCCTCGGCGCCCGTGAACACACAGAAA
--CGAGAAACACGGGAG-CGGTCCCCC--ACTCATTTTACGCATGTCATGC--ATGCGG-GGG--CGTCCGT
GATTTTTACTGTGACTAAAAAAGTGCGACCAAAGCA-GTCCGC--CGACTTGAATTACAAAGCATGGGATAA
CAA-AGCACC---AGCCCTAGGGCCACCGTTTCGGCTTTTGTTGGTTTT-AGAAGTCCTTGGGAGATTATGG
CATCGC-GTGCCCGCGCTGTGCGCCGCCCCCCTCCTTCCACGGAGGTGTGTGGCG-----------------
-------------------------------------GGCC------------------------------G
CCCGGCGTCC--------TCGTCGTGTGTGTGCCCTCCCTCCCCCTTTT-----------------------
------------------------GGGGTGTGTTGGTGTGTCACCACGTCGACGCGCGGTGCCGGGAATGAA
GGAGGGTAGTTCGG-GGGAGAACGTAC-TGGTGCGTCAGAGGTGAAATTCTTAGA--CCGCACCAAGACGAA
CTACAGCGAAGGCATTCTTCAAGGATACCTTCCTCAATCAAG--AACCAAAGTGTGGGGATCAAAGATG-AT
TAGAGACCATTGTAGTCCACA---CTGCAA-ACCATGACACCCATGAATTGGGGACCACC---------TGG
CTTGCACGGCACGG-TGCTTGCGCC----GATTTGCCTGT--------------------------------
------------------------------------------GCGGTCACGACAAACAACTTACGTGTCTAT
TCTGCTGCCGCACGTTCGCCCCTT----ATTTTTTAAGGGGTTTGTGCGGTTGAACGGGAATATCCTCAGCA
CGTCGTTTACATTTTTTCACGCGAAAGCTTTGAGGTTACAGTCTCAGGGG-----GGAGTACGTTCGCAAGA
GTGAAACTTAAAGAAATTGACGGA---ATGGCACCACAAGACGTGGAGCGTGCGGTTTAATTTGACTCAACA
CGGGGAACTTTA-CCAGATCCGGACAGGGTGAGGATTGACAGATTGAGTGTTCTTTCTCGATCCCCTGAATG
GTGGTGCATGGCCGCTTTTGGTCGGTGGAGTGATTTGTTT-GGTTGATTCCGTCAACGG--ACGAGATCCAA
GCTGCCCAGTAGGGCCCGTGATTGTCCGCACAGGACAGCCTACCGTCGTGGGCACAGTGTGTTCC-------
---------TTCTGGGGGCATCTCTGTGCTCCATGGCGGCGCTATCACACGGGGCCCTTCTCTGCGGGATTC
CT-----TGCCCCGCGCAAGG------TGAGATTTTGGGCAACAGCAGGTCTGTGATGCTCCTCAATGTTCT
GGGCGACACGCGCACTACAATGTCAGTGAGAACAAGAGTTACCGCGGCGT------TTGCCGCTCCCGCTTG
ATCAAAAGAGCGGGGAAACCACG--------GAATCACGTAGACCCACTTGGGACCGAGTATTGCAATTATT
GGTCGCGCAACGAGGAATGTCTCGTAGGCGCA--GCT-CATC----AAACTGTGCCGATTACGTCCCTGCCA
TTTGT-------------------------------------------------------------------
------------------------------------------------------------------------
------------------------------------------------------------------------
------------------------------------------------------------------------
------------------------------------------------------------------------
------------------------------------------------------------------------
------------------------------------------------------------------------
------------------------------------------------------------------------
------------------------------------------------------------------------
------------------------------------------------------------------------
------------------------------------------------------------------------
------------------------------------------------------------------------
------------------------------------------------------------------------
------------------------------------------------------------------------
------------------------------------------------------------------------
------------------------------------------------------------------------
------------------------------------------------------------------------
------------------------------------------------------------------------
------------------------------------------------------------------------
--------------------------------------------------------------
>AB828157.1_Trypanosoma_sp._Coma2_gene_for_18S_ribosomal_RNA,_partial_sequence/1-2104
------------------------------------------------------------------------
------------------------------------------------------------------------
------------------------------------------------------------------------
------------------------------------------------------------------------
------------------------------------------------------------------------
---------------------------------------------------------------------TTA
GCCATGCATGCCTCAGAATCA--CTGCATTGCAGGAATCTGCGCATGGCTCATTACATCAGACGTAATCTGC
CGCAAAAATGTTGCGGTC-TCCGCAAAATTGGATAACTTG--------------------------------
------------------GCGAAACGCCAAGCTAATACATGAATTAAGG-GACGCGT-TCTGTTCCGGCGG-
TGGGGCAACTTGCCGCCTTGGCGCGTCCGGCGAATGAATGAAAGTAAAA--CCAACGCCTTC----ACCGGC
AGTAACACTTAGAAGTGCTGACTCAATTCATTCC-GTGCGAAAGCT--------------------------
---GGGTTTTTTACCTGGCGTCTTTTGACGAACAACTGCCCTATCAGCCAGCGATGGCCGTGTAG---TGGA
CTGCCATGGCGTTGACGGGAGCGGGGGATTAGGGTTCGATTCCGGAGAGGGAGCCTGAGAAATAGCTACCAC
TTCTACGGAGGGCAGCA-------------GGCG-CGCAAATTGCCCAATGTCAAAAAAAAACGATGAGGCA
-GCGAAAAGAAATAGAGCCGACAGCGCCTT---TGGCGTTGTCGTTTTCAATGGGGGATATTTAAACCCATC
C-AAAATCGAGTAACAATTGGAGGACAAGTCTGGTGCCAGCACCCGCGGTAATTCCAGCTCCAAAAGCGTAT
AT------TAATGCTGTTGCTGTTAAAGGGTTCGTAGTTGAACTGTGGGCCTTTGAGGCGCATTGGTTTTGT
CCC---------GTCCACTTCGGATCGGTGACCC--ATGCCCTTGAGGTCCGTGAACACACAGAACCAAG--
--AAAC-------ACGGG-AGTGGTACTTTCCTGATTCTCGCATGTCGTGCATGCCAGG-GGGC-GCCCGTG
ATTTTTTACTGTGACTAAAAAAGTGTGACCAAAGCA-GTCAGT--CGACTTGAATTAGAAAGCATGGGATAA
CAA-AGGAGC---AGCCTATGGGCCACCGTTTCGGCTTTTGTTGGTTTT-AAAAGTCCATTGGAGATTATGG
GGCTGC-GCGACAAGCGGCTGGGTGTCTTCTTCAATGAAG----------GCAAC-----------------
---------------------CGTCGCCTTTGTGGGAAATCCGTGTCCATTCC-------------------
------------------------------------------------------------------------
-----------GCGGGGGCTTCGGCATCTCGTGTTTGGCGCCTTCCCTCAACTCGTGGCTTCCAGGAATGAA
GGAGGGTAGTTCGG-GGGAGAACGTACTG-GTGCGTCAGAGGTGAAATTCTTAGA-CCGCACC-AAGACGAA
CTACAGCGAAGGCATTCTTCAAGGATACCTTCCTCAA-TCAAGAACCAGAGTGTGG-GGATCGAAGATG-AT
TAGAGACCATTGTAGTCCACA---CTGCAA-ACGATGACACCCATGAATTGGGGAGTTTT---------TGG
TCG-TAGGCGTAGTCGGGTTCGCCCCGCACT-----------------------------------------
-----------------------------------ACG--TCTCACCAATAGATATCAATTTACGTGCATAT
TCTATTCGTCCC--------------TCGAAA----------GGGGGGCCTATAACGGGAATATCCTCAGCA
CGTTATCTGACTTCT-TCACGCGAAAGCTTTGAGGTTACAGTCTCAGGGGGGAGTACGTT-CGCAA----GG
GTG-AAACTTAAAGAAATTGACGGA--ATGGCACCACAAGACGTGGAGCGTGCGGTTTAATTTGACTCAACA
CGGGGAACTTTA-CCAGATCCGGACAGGGTGAGGATTGACAGATTGAGTGTTCTTTCTCGATCCCCTGAATG
GTGGTGCATGGCCGCTTTTGGTCGGTGGAGTGATTTGTTT-GGTTGATTCCGTCAACGG--ACGAGATCCAA
GCTGCCCAGTAGGATTCAGGATTGTCCATAGGATAGCAATCCCTTCCGCGGGTTTTACCCAAG---------
--------------------------------GGGGGGCGGTATCCAGTTGAAT-CCTTCTCTGCGGGATTC
CT---TGTT--TCGCGCAAGG------TGAGATTTTGGGCAACAGCAGGTCTGTGATGCTCCTCAATGTTCT
GGGCGACACGCGCACTACAATGTCAGTGAGAACAAGAAAAACGACTT---------TTGTCGGACCTACTCG
ATCAAAAGAGTGGGGAAACCCCG--------GAATCACGTAGACCCACTTGGGACCGAGTATTGCAATTATT
GGTCGCGCAACGAGGAATGTCTCGTAGGCGCAGCTCATCAA-----ACTGTGCCGA--TTACGTCCCTGCCA
TTTGTACACACCGCCCGTCGTTGTTTCCGATGATGGTGGAATACAGGTGATCGGACAGTCGAGC-------G
TCCCGCTTGACTGAAA-GTTCACCGATATTTCTT--------------------------------------
------------------------------------------------------------------------
------------------------------------------------------------------------
------------------------------------------------------------------------
------------------------------------------------------------------------
------------------------------------------------------------------------
------------------------------------------------------------------------
------------------------------------------------------------------------
------------------------------------------------------------------------
------------------------------------------------------------------------
------------------------------------------------------------------------
------------------------------------------------------------------------
------------------------------------------------------------------------
------------------------------------------------------------------------
------------------------------------------------------------------------
------------------------------------------------------------------------
------------------------------------------------------------------------
------------------------------------------------------------------------
--------------------------------------------------------------
>KT728396.1_Trypanosoma_thomasbancrofti_strain_RHE/B40584/AUS/2015/TB2_18S_ribosomal_RNA_gene,_partial_sequence/1-2104
------------------------------------------------------------------------
------------------------------------------------------------------------
------------------------------------------------------------------------
------------------------------------------------------------------------
------------------------------------------------------------------------
---------------------------------------------------------------------TTA
GCCATGCATGCCTCAGAATCA--CTGCATTGCAGGAATCTGCGCATGGCTCATTACATCAGACGTAATCTGC
CGCAAAAATATTGCGGTT-TCCGCAACATTGGATAACTTG--------------------------------
------------------GCGAAACGCCAAGCTAATACATGAACCAAAG-GGACGCTCTCTGTTCCGG-CGA
TGGGGCAACTCACCGCTATGGGACGTCCAGCGAATGAATGAAAGTAAAA--TCAATGCCTTA----ACCGGC
AGTAACACCCAGAAGTGTTGACTCAATTCATTC-CGTGCGAAAGCC--------------------------
---GGGTT--TTACCCGGCGTCTTTTGACGAACAACTGCCCTATCAGCCAGTGATGGCCGTGTAG---TGGA
CTGCCATGGCGTTGACGGGAGCGGGGGATTAGGGTTCGATTCCGGAGAGGGAGCCTGAGAAATAGCTACCAC
TTCTACGGAGGGCAGCA-------------GGCG-CGCAAATTGCCCAATGTCAAAAAAAAACGATGAGGCA
-GCGAAAAGAAATAGAGCCGACGGTGCCTA---GTGCATTGTCGTATTCAATGGGGGATATTTAAACCCATC
C-AAAATCGAGTAACAATTGGAGGACAAGTCTGGTGCCAGCACCCGCGGTAATTCCAGCTCCAAAAGCGTAT
AT------TAATGCTGTTGCTGTTAAAGGGTTCGTAGTTGAATTGAGGGCCTTTGAGGCGCAATGGT-TTGT
CCC---------GTCCACTTCGGATTGGTGACCC--ATGCCCTTGAGGTCCGTGAACACTCAGAAACAAA--
--AAACAC--GGGAGTG-----GTACCTTTCCTGATTTACGCATGTCATGCATGCCAGG-GGGCGCC-C-GT
GATTTTTACTGTGACTAAAAAAGTGTGACCAAAGCA-GTCATT--CGACTTGAATTAGAAAGCATGGGATAA
CAA-AGGAGC---AGCCTATGGGCCACCGTTTCGGCTTTTGTTGGTTTT-AAAAGTCCATTGGAGATTATGG
GGCTGT-GCGACAAGCGGCTGGGTGTATTCCCCTTTACTGGGG-------GCACC-----------------
---------------------CGTCGCCTTTGTGAGAAATCAGTGGCGTT-ATTG-----------------
------------------------------------------------------------------------
------------TATAGGCTTCGGTTTATCAATTTCGTCGCCTTCTCGCAACTCGCGGCATCCAGGAATGAA
GGAGGGTAGTTCGG-GGGAGAACGTACTG-GTGCGTCAGAGGTGAAATTCTTAGA-CCGCACC-AAGACGAA
CTACAGCGAAGGCATTCTTCAAGGAT-ACCTTCCTCAATCAAG-AACCAAAGTGTGGGGATCGAAGATG-AT
TAGAGACCATTGTAGTCCACA---CTGC-A-AACGATGACACCCATGAATTGGGGAGTTT---------TTG
GTCGTAGGCGAGGACGGGTTCATCTCGC-T------------------------------------------
-----------------------------------CCTTGTCTCGCCAATGTATATCAATTTACGTGCATAT
TCTTTTCGGTCC--------------TCGCAA----------GG-GGACCTTTAACGGGAATATCCTCAGCA
CGTTATCTGACTTCT-TCACGCGAAAGCTTTGAGGTTACAGTCTCAGGGGGGAGTACGTT-C----GCAAGA
GTGAAACTTAAAGAAATTGACGGAAT---GGCACCACAAGACGTGGAGCGTGCGGTTTAATTTGACTCAACA
CGGGGAACTTTA-CCAGATCCGGACAGGGTGAGGATTGACAGATTGAGTGTTCTTTCTCGATCCCCTGAATG
GTGGTGCATGGCCGCTTTTGGTCGGTGGAGTGATTTGTTT-GGTTGATTCCGTCAACGG--ACGAGATCCAA
GCTGCCCAGTAGGATTCAGAATTGCCCATAGGATAGCAATCCCTTCCGCGGGTTTTACCCAAG---------
--------------------------------GTGGGGCGGTATTCGTTTGTATCC-TTCTCTGCGGGATTC
CT---TGTT--TTGCACAAGG------TGAGATTTTGGGCAACAGCAGGTCTGTGATGCTCCTCAATGTTCT
GGGCGACACGCGCACTACAATGTCAGTGAGAACAAGAAAAACGACTT---------TTGTCGGACCTACTTG
ATCAAAAGAGTGGGAAAACCCCG--------GAATCACATAGACCCACTTGGGACCGAGTATTGCAATTATT
GGTCGCGCAACGAGGAATGTCTCGTAGGCGCAGCTCATCAA-----ACTGTGCCGA--TTACGTCCCTGCCA
TTTGTACACACCGCCCGTCGTTGTTTCCGATGATGGTGCAATACAGGTGATCGGACAGTCGGGT-------T
TTTAACTCGGCCGAAA-GTTCACCGATATTTCTT--------------------------------------
------------------------------------------------------------------------
------------------------------------------------------------------------
------------------------------------------------------------------------
------------------------------------------------------------------------
------------------------------------------------------------------------
------------------------------------------------------------------------
------------------------------------------------------------------------
------------------------------------------------------------------------
------------------------------------------------------------------------
------------------------------------------------------------------------
------------------------------------------------------------------------
------------------------------------------------------------------------
------------------------------------------------------------------------
------------------------------------------------------------------------
------------------------------------------------------------------------
------------------------------------------------------------------------
------------------------------------------------------------------------
--------------------------------------------------------------
>KT728395.1_Trypanosoma_thomasbancrofti_strain_RHE/B30214/AUS/2014/TB2_18S_ribosomal_RNA_gene,_partial_sequence/1-2104
------------------------------------------------------------------------
------------------------------------------------------------------------
------------------------------------------------------------------------
------------------------------------------------------------------------
------------------------------------------------------------------------
---------------------------------------------------------------------TTA
GCCATGCATGCCTCAGAATCA--CTGCATTGCAGGAATCTGCGCATGGCTCATTACATCAGACGTAATCTGC
CGCAAAAATATTGCGGTT-TCCGCAACATTGGATAACTTG--------------------------------
------------------GCGAAACGCCAAGCTAATACATGAACCAAAG-GGACGCTCTCTGTTCCGG-CGA
TGGGGCAACTCACCGCTATGGGACGTCCAGCGAATGAATGAAAGTAAAA--TCAATGCCTTA----ACCGGC
AGTAACACCCAGAAGTGTTGACTCAATTCATTC-CGTGCGAAAGCC--------------------------
---GGGTT--TTACCCGGCGTCTTTTGACGAACAACTGCCCTATCAGCCAGTGATGGCCGTGTAG---TGGA
CTGCCATGGCGTTGACGGGAGCGGGGGATTAGGGTTCGATTCCGGAGAGGGAGCCTGAGAAATAGCTACCAC
TTCTACGGAGGGCAGCA-------------GGCG-CGCAAATTGCCCAATGTCAAAAAAAAACGATGAGGCA
-GCGAAAAGAAATAGAGCCGACGGTGCCTA---GTGCATTGTCGTATTCAATGGGGGATATTTAAACCCATC
C-AAAATCGAGTAACAATTGGAGGACAAGTCTGGTGCCAGCACCCGCGGTAATTCCAGCTCCAAAAGCGTAT
AT------TAATGCTGTTGCTGTTAAAGGGTTCGTAGTTGAATTGAGGGCCTTTGAGGCGCAATGGT-TTGT
CCC---------GTCCACTTCGGATTGGTGACCC--ATGCCCTTGAGGTCCGTGAACACTCAGAAACAAA--
--AAACAC--GGGAGTG-----GTACCTTTCCTGATTTACGCATGTCATGCATGCCAGG-GGGCGCC-C-GT
GATTTTTACTGTGACTAAAAAAGTGTGACCAAAGCA-GTCATT--CGACTTGAATTAGAAAGCATGGGATAA
CAA-AGGAGC---AGCCTATGGGCCACCGTTTCGGCTTTTGTTGGTTTT-AAAAGTCCATTGGAGATTATGG
GGCTGT-GCGACAAGCGGCTGGGTGTATTCCCCTTTACTGGGG-------GCACC-----------------
---------------------CGTCGCCTTTGTGAGAAATCAGTGGCGTT-ATTG-----------------
------------------------------------------------------------------------
------------TATAGGCTTCGGTTTATCAATTTCGTCGCCTTCTCGCAACTCGCGGCATCCAGGAATGAA
GGAGGGTAGTTCGG-GGGAGAACGTACTG-GTGCGTCAGAGGTGAAATTCTTAGA-CCGCACC-AAGACGAA
CTACAGCGAAGGCATTCTTCAAGGAT-ACCTTCCTCAATCAAG-AACCAAAGTGTGGGGATCGAAGATG-AT
TAGAGACCATTGTAGTCCACA---CTGC-A-AACGATGACACCCATGAATTGGGGAGTTT---------TTG
GTCGTAGGCGAGGACGGGTTCATCTCGC-T------------------------------------------
-----------------------------------CCTTGTCTCGCCAATGTATATCAATTTACGTGCATAT
TCTTTTCGGTCC--------------TCGCAA----------GG-GGACCTTTAACGGGAATATCCTCAGCA
CGTTATCTGACTTCT-TCACGCGAAAGCTTTGAGGTTACAGTCTCAGGGGGGAGTACGTT-C----GCAAGA
GTGAAACTTAAAGAAATTGACGGAAT---GGCACCACAAGACGTGGAGCGTGCGGTTTAATTTGACTCAACA
CGGGGAACTTTA-CCAGATCCGGACAGGGTGAGGATTGACAGATTGAGTGTTCTTTCTCGATCCCCTGAATG
GTGGTGCATGGCCGCTTTTGGTCGGTGGAGTGATTTGTTT-GGTTGATTCCGTCAACGG--ACGAGATCCAA
GCTGCCCAGTAGGATTCAGAATTGCCCATAGGATAGCAATCCCTTCCGCGGGTTTTACCCAAG---------
--------------------------------GTGGGGCGGTATTCGTTTGTATCC-TTCTCTGCGGGATTC
CT---TGTT--TTGCACAAGG------TGAGATTTTGGGCAACAGCAGGTCTGTGATGCTCCTCAATGTTCT
GGGCGACACGCGCACTACAATGTCAGTGAGAACAAGAAAAACGACTT---------TTGTCGGACCTACTTG
ATCAAAAGAGTGGGAAAACCCCG--------GAATCACATAGACCCACTTGGGACCGAGTATTGCAATTATT
GGTCGCGCAACGAGGAATGTCTCGTAGGCGCAGCTCATCAA-----ACTGTGCCGA--TTACGTCCCTGCCA
TTTGTACACACCGCCCGTCGTTGTTTCCGATGATGGTGCAATACAGGTGATCGGACAGTCGGGT-------T
TTTAACTCGGCCGAAA-GTTCACCGATATTTCTT--------------------------------------
------------------------------------------------------------------------
------------------------------------------------------------------------
------------------------------------------------------------------------
------------------------------------------------------------------------
------------------------------------------------------------------------
------------------------------------------------------------------------
------------------------------------------------------------------------
------------------------------------------------------------------------
------------------------------------------------------------------------
------------------------------------------------------------------------
------------------------------------------------------------------------
------------------------------------------------------------------------
------------------------------------------------------------------------
------------------------------------------------------------------------
------------------------------------------------------------------------
------------------------------------------------------------------------
------------------------------------------------------------------------
--------------------------------------------------------------
>KT728374.1_Trypanosoma_thomasbancrofti_strain_RHE/B40305/AUS/2015/TB1_18S_ribosomal_RNA_gene,_partial_sequence/1-2105
------------------------------------------------------------------------
------------------------------------------------------------------------
------------------------------------------------------------------------
------------------------------------------------------------------------
------------------------------------------------------------------------
---------------------------------------------------------------------TTA
GCCATGCATGCCTCAGAATCA--CTGCATTGCAGGAATCTGCGCATGGCTCATTACATCAGACGTAATCTGC
CGCAAAAATATTGCGGTT-TCCGCAACATTGGATAACTTG--------------------------------
------------------GCGAAACGCCAAGCTAATACATGAACCAAAG-GGACGCTCTCTGTTCCGG-CGG
TGGGGCAACTCACCGCCATGGGACGTCCAGCGAATGAATGAAAGTAAAA--TCAATGCCTTA----ACCGGC
AGTAACACCCAGAAGTGTTGACTCAATTCATTC-CGTGCGAAAGCC--------------------------
---GGGTT--TTACCCGGCGTCTTTTGACGAACAACTGCCCTATCAGCCAGTGATGGCCGTGTAG---TGGA
CTGCCATGGCGTTGACGGGAGCGGGGGATTAGGGTTCGATTCCGGAGAGGGAGCCTGAGAAATAGCTACCAC
TTCTACGGAGGGCAGCA-------------GGCG-CGCAAATTGCCCAATGTCAAAAAAAAACGATGAGGCA
-GCGAAAAGAAATAGAGCCGACGGTGCCTA---GTGCATTGTCGTATTCAATGGGGGATATTTAAACCCATC
C-AAAATCGAGTAACAATTGGAGGACAAGTCTGGTGCCAGCACCCGCGGTAATTCCAGCTCCAAAAGCGTAT
AT------TAATGCTGTTGCTGTTAAAGGGTTCGTAGTTGAATTGAGGGCCTTTGAGGTGCAATGGT-TTGT
CCC---------GTCCACTTCGGATTGGTGACCC--ATGCCCTTGAGGTCCGTGAACACTCAGAAACAAG--
--AAACAC--GGGAGTG-----GTACCTTTCCTGATTTACGCATGTCATGCATGCCAGG-GGGCGCC-C-GT
GATTTTTACTGTGACTAAAAAAGTGTGACCAAAGCA-GTCATT--CGACTTGAATTAGAAAGCATGGGATAA
CAA-AGGAGC---AGCCTATGGGCCACCGTTTCGGCTTTTGTTGGTTTT-AAAAGTCCATTGGAGATTATGG
GGCTGT-GCGACAAGCGGCTGGGTGTATTCCCCTTTACTGGGG-------GCACC-----------------
---------------------CGTCGCCTTTGTGAGAAATCCGTGGCGTTAATTG-----------------
------------------------------------------------------------------------
------------TATAGGCTTCGGTTTATCAATTTCGTCGCCTTCTCGCAACTCGCGGCATCCAGGAATGAA
GGAGGGTAGTTCGG-GGGAGAACGTACTG-GTGCGTCAGAGGTGAAATTCTTAGA-CCGCACC-AAGACGAA
CTACAGCGAAGGCATTCTTCAAGGAT-ACCTTCCTCAATCAAG-AACCAAAGTGTGGGGATCGAAGATG-AT
TAGAGACCATTGTAGTCCACA---CTGC-A-AACGATGACACCCATGAATTGGGGAGTTT---------TTG
GTCGTAGGCGAGGACGGGTTCATCTCGC-T------------------------------------------
-----------------------------------CCTTGTCTCGCCAATGTATATCAATTTACGTGCATAT
TCTTTTCGGTCC--------------TCGCAA----------GG-GGACCTTTAACGGGAATATCCTCAGCA
CGTTATCTGACTTCT-TCACGCGAAAGCTTTGAGGTTACAGTCTCAGGGGGGAGTACGTT-C----GCAAGA
GTGAAACTTAAAGAAATTGACGGAAT---GGCACCACAAGACGTGGAGCGTGCGGTTTAATTTGACTCAACA
CGGGGAACTTTA-CCAGATCCGGACAGGGTGAGGATTGACAGATTGAGTGTTCTTTCTCGATCCCCTGAATG
GTGGTGCATGGCCGCTTTTGGTCGGTGGAGTGATTTGTTT-GGTTGATTCCGTCAACGG--ACGAGATCCAA
GCTGCCCAGTAGGATTCAGAATTGCCCATAGGATAGCAATCCCTTCCGCGGGTTTTACCCAAG---------
--------------------------------GTGGGGCGGTATTCGTTTGTATCC-TTCTCTGCGGGATTC
CT---TGTT--TTGCACAAGG------TGAGATTTTGGGCAACAGCAGGTCTGTGATGCTCCTCAATGTTCT
GGGCGACACGCGCACTACAATGTCAGTGAGAACAAGAAAAACGACTT---------TTGTCGGACCTACTTG
ATCAAAAGAGTGGGAAAACCCCG--------GAATCACATAGACCCACTTGGGACCGAGTATTGCAATTATT
GGTCGCGCAACGAGGAATGTCTCGTAGGCGCAGCTCATCAA-----ACTGTGCCGA--TTACGTCCCTGCCA
TTTGTACACACCGCCCGTCGTTGTTTCCGATGATGGTGCAATACAGGTGATCGGACAGTCGGGT-------T
TTTAACTCGGCCGAAA-GTTCACCGATATTTCTT--------------------------------------
------------------------------------------------------------------------
------------------------------------------------------------------------
------------------------------------------------------------------------
------------------------------------------------------------------------
------------------------------------------------------------------------
------------------------------------------------------------------------
------------------------------------------------------------------------
------------------------------------------------------------------------
------------------------------------------------------------------------
------------------------------------------------------------------------
------------------------------------------------------------------------
------------------------------------------------------------------------
------------------------------------------------------------------------
------------------------------------------------------------------------
------------------------------------------------------------------------
------------------------------------------------------------------------
------------------------------------------------------------------------
--------------------------------------------------------------
>KT728373.1_Trypanosoma_thomasbancrofti_strain_RHE/B20358/AUS/2013/TB1_18S_ribosomal_RNA_gene,_partial_sequence/1-2105
------------------------------------------------------------------------
------------------------------------------------------------------------
------------------------------------------------------------------------
------------------------------------------------------------------------
------------------------------------------------------------------------
---------------------------------------------------------------------TTA
GCCATGCATGCCTCAGAATCA--CTGCATTGCAGGAATCTGCGCATGGCTCATTACATCAGACGTAATCTGC
CGCAAAAATATTGCGGTT-TCCGCAACATTGGATAACTTG--------------------------------
------------------GCGAAACGCCAAGCTAATACATGAACCAAAG-GGACGCTCTCTGTTCCGG-CGG
TGGGGCAACTCACCGCCATGGGACGTCCAGCGAATGAATGAAAGTAAAA--TCAATGCCTTA----ACCGGC
AGTAACACCCAGAAGTGTTGACTCAATTCATTC-CGTGCGAAAGCC--------------------------
---GGGTT--TTACCCGGCGTCTTTTGACGAACAACTGCCCTATCAGCCAGTGATGGCCGTGTAG---TGGA
CTGCCATGGCGTTGACGGGAGCGGGGGATTAGGGTTCGATTCCGGAGAGGGAGCCTGAGAAATAGCTACCAC
TTCTACGGAGGGCAGCA-------------GGCG-CGCAAATTGCCCAATGTCAAAAAAAAACGATGAGGCA
-GCGAAAAGAAATAGAGCCGACGGTGCCTA---GTGCATTGTCGTATTCAATGGGGGATATTTAAACCCATC
C-AAAATCGAGTAACAATTGGAGGACAAGTCTGGTGCCAGCACCCGCGGTAATTCCAGCTCCAAAAGCGTAT
AT------TAATGCTGTTGCTGTTAAAGGGTTCGTAGTTGAATTGAGGGCCTTTGAGGTGCAATGGT-TTGT
CCC---------GTCCACTTCGGATTGGTGACCC--ATGCCCTTGAGGTCCGTGAACACTCAGAAACAAG--
--AAACAC--GGGAGTG-----GTACCTTTCCTGATTTACGCATGTCATGCATGCCAGG-GGGCGCC-C-GT
GATTTTTACTGTGACTAAAAAAGTGTGACCAAAGCA-GTCATT--CGACTTGAATTAGAAAGCATGGGATAA
CAA-AGGAGC---AGCCTATGGGCCACCGTTTCGGCTTTTGTTGGTTTT-AAAAGTCCATTGGAGATTATGG
GGCTGT-GCGACAAGCGGCTGGGTGTATTCCCCTTTACTGGGG-------GCACC-----------------
---------------------CGTCGCCTTTGTGAGAAATCCGTGGCGTTAATTG-----------------
------------------------------------------------------------------------
------------TATAGGCTTCGGTTTATCAATTTCGTCGCCTTCTCGCAACTCGCGGCATCCAGGAATGAA
GGAGGGTAGTTCGG-GGGAGAACGTACTG-GTGCGTCAGAGGTGAAATTCTTAGA-CCGCACC-AAGACGAA
CTACAGCGAAGGCATTCTTCAAGGAT-ACCTTCCTCAATCAAG-AACCAAAGTGTGGGGATCGAAGATG-AT
TAGAGACCATTGTAGTCCACA---CTGC-A-AACGATGACACCCATGAATTGGGGAGTTT---------TTG
GTCGTAGGCGAGGACGGGTTCATCTCGC-T------------------------------------------
-----------------------------------CCTTGTCTCGCCAATGTATATCAATTTACGTGCATAT
TCTTTTCGGTCC--------------TCGCAA----------GG-GGACCTTTAACGGGAATATCCTCAGCA
CGTTATCTGACTTCT-TCACGCGAAAGCTTTGAGGTTACAGTCTCAGGGGGGAGTACGTT-C----GCAAGA
GTGAAACTTAAAGAAATTGACGGAAT---GGCACCACAAGACGTGGAGCGTGCGGTTTAATTTGACTCAACA
CGGGGAACTTTA-CCAGATCCGGACAGGGTGAGGATTGACAGATTGAGTGTTCTTTCTCGATCCCCTGAATG
GTGGTGCATGGCCGCTTTTGGTCGGTGGAGTGATTTGTTT-GGTTGATTCCGTCAACGG--ACGAGATCCAA
GCTGCCCAGTAGGATTCAGAATTGCCCATAGGATAGCAATCCCTTCCGCGGGTTTTACCCAAG---------
--------------------------------GTGGGGCGGTATTCGTTTGTATCC-TTCTCTGCGGGATTC
CT---TGTT--TTGCACAAGG------TGAGATTTTGGGCAACAGCAGGTCTGTGATGCTCCTCAATGTTCT
GGGCGACACGCGCACTACAATGTCAGTGAGAACAAGAAAAACGACTT---------TTGTCGGACCTACTTG
ATCAAAAGAGTGGGAAAACCCCG--------GAATCACATAGACCCACTTGGGACCGAGTATTGCAATTATT
GGTCGCGCAACGAGGAATGTCTCGTAGGCGCAGCTCATCAA-----ACTGTGCCGA--TTACGTCCCTGCCA
TTTGTACACACCGCCCGTCGTTGTTTCCGATGATGGTGCAATACAGGTGATCGGACAGTCGGGT-------T
TTTAACTCGGCCGAAA-GTTCACCGATATTTCTT--------------------------------------
------------------------------------------------------------------------
------------------------------------------------------------------------
------------------------------------------------------------------------
------------------------------------------------------------------------
------------------------------------------------------------------------
------------------------------------------------------------------------
------------------------------------------------------------------------
------------------------------------------------------------------------
------------------------------------------------------------------------
------------------------------------------------------------------------
------------------------------------------------------------------------
------------------------------------------------------------------------
------------------------------------------------------------------------
------------------------------------------------------------------------
------------------------------------------------------------------------
------------------------------------------------------------------------
------------------------------------------------------------------------
--------------------------------------------------------------
>KT728376.1_Trypanosoma_thomasbancrofti_strain_RHE/B20332/AUS/2015/TB1_18S_ribosomal_RNA_gene,_partial_sequence/1-2105
------------------------------------------------------------------------
------------------------------------------------------------------------
------------------------------------------------------------------------
------------------------------------------------------------------------
------------------------------------------------------------------------
---------------------------------------------------------------------TTA
GCCATGCATGCCTCAGAATCA--CTGCATTGCAGGAATCTGCGCATGGCTCATTACATCAGACGTAATCTGC
CGCAAAAATATTGCGGTT-TCCGCAACATTGGATAACTTG--------------------------------
------------------GCGAAACGCCAAGCTAATACATGAACCAAAG-GGACGCTCTCTGTTCCGG-CGG
TGGGGCAACTCACCGCCATGGGACGTCCAGCGAATGAATGAAAGTAAAA--TCAATGCCTTA----ACCGGC
AGTAACACCCAGAAGTGTTGACTCAATTCATTC-CGTGCGAAAGCC--------------------------
---GGGTT--TTACCCGGCGTCTTTTGACGAACAACTGCCCTATCAGCCAGTGATGGCCGTGTAG---TGGA
CTGCCATGGCGTTGACGGGAGCGGGGGATTAGGGTTCGATTCCGGAGAGGGAGCCTGAGAAATAGCTACCAC
TTCTACGGAGGGCAGCA-------------GGCG-CGCAAATTGCCCAATGTCAAAAAAAAACGATGAGGCA
-GCGAAAAGAAATAGAGCCGACGGTGCCTA---GTGCATTGTCGTATTCAATGGGGGATATTTAAACCCATC
C-AAAATCGAGTAACAATTGGAGGACAAGTCTGGTGCCAGCACCCGCGGTAATTCCAGCTCCAAAAGCGTAT
AT------TAATGCTGTTGCTGTTAAAGGGTTCGTAGTTGAATTGAGGGCCTTTGAGGTGCAATGGT-TTGT
CCC---------GTCCACTTCGGATTGGTGACCC--ATGCCCTTGAGGTCCGTGAACACTCAGAAACAAG--
--AAACAC--GGGAGTG-----GTACCTTTCCTGATTTACGCATGTCATGCATGCCAGG-GGGCGCC-C-GT
GATTTTTACTGTGACTAAAAAAGTGTGACCAAAGCA-GTCATT--CGACTTGAATTAGAAAGCATGGGATAA
CAA-AGGAGC---AGCCTATGGGCCACCGTTTCGGCTTTTGTTGGTTTT-AAAAGTCCATTGGAGATTATGG
GGCTGT-GCGACAAGCGGCTGGGTGTATTCCCCTTTACTGGGG-------GCACC-----------------
---------------------CGTCGCCTTTGTGAGAAATCCGTGGCGTTAATTG-----------------
------------------------------------------------------------------------
------------TATAGGCTTCGGTTTATCAATTTCGTCGCCTTCTCGCAACTCGCGGCATCCAGGAATGAA
GGAGGGTAGTTCGG-GGGAGAACGTACTG-GTGCGTCAGAGGTGAAATTCTTAGA-CCGCACC-AAGACGAA
CTACAGCGAAGGCATTCTTCAAGGAT-ACCTTCCTCAATCAAG-AACCAAAGTGTGGGGATCGAAGATG-AT
TAGAGACCATTGTAGTCCACA---CTGC-A-AACGATGACACCCATGAATTGGGGAGTTT---------TTG
GTCGTAGGCGAGGACGGGTTCATCTCGC-T------------------------------------------
-----------------------------------CCTTGTCTCGCCAATGTATATCAATTTACGTGCATAT
TCTTTTCGGTCC--------------TCGCAA----------GG-GGACCTTTAACGGGAATATCCTCAGCA
CGTTATCTGACTTCT-TCACGCGAAAGCTTTGAGGTTACAGTCTCAGGGGGGAGTACGTT-C----GCAAGA
GTGAAACTTAAAGAAATTGACGGAAT---GGCACCACAAGACGTGGAGCGTGCGGTTTAATTTGACTCAACA
CGGGGAACTTTA-CCAGATCCGGACAGGGTGAGGATTGACAGATTGAGTGTTCTTTCTCGATCCCCTGAATG
GTGGTGCATGGCCGCTTTTGGTCGGTGGAGTGATTTGTTT-GGTTGATTCCGTCAACGG--ACGAGATCCAA
GCTGCCCAGTAGGATTCAGAATTGCCCATAGGATAGCAATCCCTTCCGCGGGTTTTACCCAAG---------
--------------------------------GTGGGGCGGTATTCGTTTGTATCC-TTCTCTGCGGGATTC
CT---TGTT--TTGCACAAGG------TGAGATTTTGGGCAACAGCAGGTCTGTGATGCTCCTCAATGTTCT
GGGCGACACGCGCACTACAATGTCAGTGAGAACAAGAAAAACGACTT---------TTGTCGGACCTACTTG
ATCAAAAGAGTGGGAAAACCCCG--------GAATCACATAGACCCACTTGGGACCGAGTATTGCAATTATT
GGTCGCGCAACGAGGAATGTCTCGTAGGCGCAGCTCATCAA-----ACTGTGCCGA--TTACGTCCCTGCCA
TTTGTACACACCGCCCGTCGTTGTTTCCGATGATGGTGCAATACAGGTGATCGGACAGTCGGGT-------T
TTTAACTCGGCCGAAA-GTTCACCGATATTTCTT--------------------------------------
------------------------------------------------------------------------
------------------------------------------------------------------------
------------------------------------------------------------------------
------------------------------------------------------------------------
------------------------------------------------------------------------
------------------------------------------------------------------------
------------------------------------------------------------------------
------------------------------------------------------------------------
------------------------------------------------------------------------
------------------------------------------------------------------------
------------------------------------------------------------------------
------------------------------------------------------------------------
------------------------------------------------------------------------
------------------------------------------------------------------------
------------------------------------------------------------------------
------------------------------------------------------------------------
------------------------------------------------------------------------
--------------------------------------------------------------
>KT728375.1_Trypanosoma_thomasbancrofti_strain_RHE/B30152/AUS/2015/TB1_18S_ribosomal_RNA_gene,_partial_sequence/1-2105
------------------------------------------------------------------------
------------------------------------------------------------------------
------------------------------------------------------------------------
------------------------------------------------------------------------
------------------------------------------------------------------------
---------------------------------------------------------------------TTA
GCCATGCATGCCTCAGAATCA--CTGCATTGCAGGAATCTGCGCATGGCTCATTACATCAGACGTAATCTGC
CGCAAAAATATTGCGGTT-TCCGCAACATTGGATAACTTG--------------------------------
------------------GCGAAACGCCAAGCTAATACATGAACCAAAG-GGACGCTCTCTGTTCCGG-CGG
TGGGGCAACTCACCGCCATGGGACGTCCAGCGAATGAATGAAAGTAAAA--TCAATGCCTTA----ACCGGC
AGTAACACCCAGAAGTGTTGACTCAATTCATTC-CGTGCGAAAGCC--------------------------
---GGGTT--TTACCCGGCGTCTTTTGACGAACAACTGCCCTATCAGCCAGTGATGGCCGTGTAG---TGGA
CTGCCATGGCGTTGACGGGAGCGGGGGATTAGGGTTCGATTCCGGAGAGGGAGCCTGAGAAATAGCTACCAC
TTCTACGGAGGGCAGCA-------------GGCG-CGCAAATTGCCCAATGTCAAAAAAAAACGATGAGGCA
-GCGAAAAGAAATAGAGCCGACGGTGCCTA---GTGCATTGTCGTATTCAATGGGGGATATTTAAACCCATC
C-AAAATCGAGTAACAATTGGAGGACAAGTCTGGTGCCAGCACCCGCGGTAATTCCAGCTCCAAAAGCGTAT
AT------TAATGCTGTTGCTGTTAAAGGGTTCGTAGTTGAATTGAGGGCCTTTGAGGTGCAATGGT-TTGT
CCC---------GTCCACTTCGGATTGGTGACCC--ATGCCCTTGAGGTCCGTGAACACTCAGAAACAAG--
--AAACAC--GGGAGTG-----GTACCTTTCCTGATTTACGCATGTCATGCATGCCAGG-GGGCGCC-C-GT
GATTTTTACTGTGACTAAAAAAGTGTGACCAAAGCA-GTCATT--CGACTTGAATTAGAAAGCATGGGATAA
CAA-AGGAGC---AGCCTATGGGCCACCGTTTCGGCTTTTGTTGGTTTT-AAAAGTCCATTGGAGATTATGG
GGCTGT-GCGACAAGCGGCTGGGTGTATTCCCCTTTACTGGGG-------GCACC-----------------
---------------------CGTCGCCTTTGTGAGAAATCCGTGGCGTTAATTG-----------------
------------------------------------------------------------------------
------------TATAGGCTTCGGTTTATCAATTTCGTCGCCTTCTCGCAACTCGCGGCATCCAGGAATGAA
GGAGGGTAGTTCGG-GGGAGAACGTACTG-GTGCGTCAGAGGTGAAATTCTTAGA-CCGCACC-AAGACGAA
CTACAGCGAAGGCATTCTTCAAGGAT-ACCTTCCTCAATCAAG-AACCAAAGTGTGGGGATCGAAGATG-AT
TAGAGACCATTGTAGTCCACA---CTGC-A-AACGATGACACCCATGAATTGGGGAGTTT---------TTG
GTCGTAGGCGAGGACGGGTTCATCTCGC-T------------------------------------------
-----------------------------------CCTTGTCTCGCCAATGTATATCAATTTACGTGCATAT
TCTTTTCGGTCC--------------TCGCAA----------GG-GGACCTTTAACGGGAATATCCTCAGCA
CGTTATCTGACTTCT-TCACGCGAAAGCTTTGAGGTTACAGTCTCAGGGGGGAGTACGTT-C----GCAAGA
GTGAAACTTAAAGAAATTGACGGAAT---GGCACCACAAGACGTGGAGCGTGCGGTTTAATTTGACTCAACA
CGGGGAACTTTA-CCAGATCCGGACAGGGTGAGGATTGACAGATTGAGTGTTCTTTCTCGATCCCCTGAATG
GTGGTGCATGGCCGCTTTTGGTCGGTGGAGTGATTTGTTT-GGTTGATTCCGTCAACGG--ACGAGATCCAA
GCTGCCCAGTAGGATTCAGAATTGCCCATAGGATAGCAATCCCTTCCGCGGGTTTTACCCAAG---------
--------------------------------GTGGGGCGGTATTCGTTTGTATCC-TTCTCTGCGGGATTC
CT---TGTT--TTGCACAAGG------TGAGATTTTGGGCAACAGCAGGTCTGTGATGCTCCTCAATGTTCT
GGGCGACACGCGCACTACAATGTCAGTGAGAACAAGAAAAACGACTT---------TTGTCGGACCTACTTG
ATCAAAAGAGTGGGAAAACCCCG--------GAATCACATAGACCCACTTGGGACCGAGTATTGCAATTATT
GGTCGCGCAACGAGGAATGTCTCGTAGGCGCAGCTCATCAA-----ACTGTGCCGA--TTACGTCCCTGCCA
TTTGTACACACCGCCCGTCGTTGTTTCCGATGATGGTGCAATACAGGTGATCGGACAGTCGGGT-------T
TTTAACTCGGCCGAAA-GTTCACCGATATTTCTT--------------------------------------
------------------------------------------------------------------------
------------------------------------------------------------------------
------------------------------------------------------------------------
------------------------------------------------------------------------
------------------------------------------------------------------------
------------------------------------------------------------------------
------------------------------------------------------------------------
------------------------------------------------------------------------
------------------------------------------------------------------------
------------------------------------------------------------------------
------------------------------------------------------------------------
------------------------------------------------------------------------
------------------------------------------------------------------------
------------------------------------------------------------------------
------------------------------------------------------------------------
------------------------------------------------------------------------
------------------------------------------------------------------------
--------------------------------------------------------------
>KT728393.1_Trypanosoma_thomasbancrofti_strain_RHE/B40304/AUS/2015/TB1_18S_ribosomal_RNA_gene,_partial_sequence/1-2105
------------------------------------------------------------------------
------------------------------------------------------------------------
------------------------------------------------------------------------
------------------------------------------------------------------------
------------------------------------------------------------------------
---------------------------------------------------------------------TTA
GCCATGCATGCCTCAGAATCA--CTGCATTGCAGGAATCTGCGCATGGCTCATTACATCAGACGTAATCTGC
CGCAAAAATATTGCGGTT-TCCGCAACATTGGATAACTTG--------------------------------
------------------GCGAAACGCCAAGCTAATACATGAACCAAAG-GGACGCTCTCTGTTCCGG-CGG
TGGGGCAACTCACCGCCATGGGACGTCCAGCGAATGAATGAAAGTAAAA--TCAATGCCTTA----ACCGGC
AGTAACACCCAGAAGTGTTGACTCAATTCATTC-CGTGCGAAAGCC--------------------------
---GGGTT--TTACCCGGCGTCTTTTGACGAACAACTGCCCTATCAGCCAGTGATGGCCGTGTAG---TGGA
CTGCCATGGCGTTGACGGGAGCGGGGGATTAGGGTTCGATTCCGGAGAGGGAGCCTGAGAAATAGCTACCAC
TTCTACGGAGGGCAGCA-------------GGCG-CGCAAATTGCCCAATGTCAAAAAAAAACGATGAGGCA
-GCGAAAAGAAATAGAGCCGACGGTGCCTA---GTGCATTGTCGTATTCAATGGGGGATATTTAAACCCATC
C-AAAATCGAGTAACAATTGGAGGACAAGTCTGGTGCCAGCACCCGCGGTAATTCCAGCTCCAAAAGCGTAT
AT------TAATGCTGTTGCTGTTAAAGGGTTCGTAGTTGAATTGAGGGCCTTTGAGGTGCAATGGT-TTGT
CCC---------GTCCACTTCGGATTGGTGACCC--ATGCCCTTGAGGTCCGTGAACACTCAGAAACAAG--
--AAACAC--GGGAGTG-----GTACCTTTCCTGATTTACGCATGTCATGCATGCCAGG-GGGCGCC-C-GT
GATTTTTACTGTGACTAAAAAAGTGTGACCAAAGCA-GTCATT--CGACTTGAATTAGAAAGCATGGGATAA
CAA-AGGAGC---AGCCTATGGGCCACCGTTTCGGCTTTTGTTGGTTTT-AAAAGTCCATTGGAGATTATGG
GGCTGT-GCGACAAGCGGCTGGGTGTATTCCCCTTTACTGGGG-------GCACC-----------------
---------------------CGTCGCCTTTGTGAGAAATCCGTGGCGTTAATTG-----------------
------------------------------------------------------------------------
------------TATAGGCTTCGGTTTATCAATTTCGTCGCCTTCTCGCAACTCGCGGCATCCAGGAATGAA
GGAGGGTAGTTCGG-GGGAGAACGTACTG-GTGCGTCAGAGGTGAAATTCTTAGA-CCGCACC-AAGACGAA
CTACAGCGAAGGCATTCTTCAAGGAT-ACCTTCCTCAATCAAG-AACCAAAGTGTGGGGATCGAAGATG-AT
TAGAGACCATTGTAGTCCACA---CTGC-A-AACGATGACACCCATGAATTGGGGAGTTT---------TTG
GTCGTAGGCGAGGACGGGTTCATCTCGC-T------------------------------------------
-----------------------------------CCTTGTCTCGCCAATGTATATCAATTTACGTGCATAT
TCTTTTCGGTCC--------------TCGCAA----------GG-GGACCTTTAACGGGAATATCCTCAGCA
CGTTATCTGACTTCT-TCACGCGAAAGCTTTGAGGTTACAGTCTCAGGGGGGAGTACGTT-C----GCAAGA
GTGAAACTTAAAGAAATTGACGGAAT---GGCACCACAAGACGTGGAGCGTGCGGTTTAATTTGACTCAACA
CGGGGAACTTTA-CCAGATCCGGACAGGGTGAGGATTGACAGATTGAGTGTTCTTTCTCGATCCCCTGAATG
GTGGTGCATGGCCGCTTTTGGTCGGTGGAGTGATTTGTTT-GGTTGATTCCGTCAACGG--ACGAGATCCAA
GCTGCCCAGTAGGATTCAGAATTGCCCATAGGATAGCAATCCCTTCCGCGGGTTTTACCCAAG---------
--------------------------------GTGGGGCGGTATTCGTTTGTATCC-TTCTCTGCGGGATTC
CT---TGTT--TTGCACAAGG------TGAGATTTTGGGCAACAGCAGGTCTGTGATGCTCCTCAATGTTCT
GGGCGACACGCGCACTACAATGTCAGTGAGAACAAGAAAAACGACTT---------TTGTCGGACCTACTTG
ATCAAAAGAGTGGGAAAACCCCG--------GAATCACATAGACCCACTTGGGACCGAGTATTGCAATTATT
GGTCGCGCAACGAGGAATGTCTCGTAGGCGCAGCTCATCAA-----ACTGTGCCGA--TTACGTCCCTGCCA
TTTGTACACACCGCCCGTCGTTGTTTCCGATGATGGTGCAATACAGGTGATCGGACAGTCGGGT-------T
TTTAACTCGGCCGAAA-GTTCACCGATATTTCTT--------------------------------------
------------------------------------------------------------------------
------------------------------------------------------------------------
------------------------------------------------------------------------
------------------------------------------------------------------------
------------------------------------------------------------------------
------------------------------------------------------------------------
------------------------------------------------------------------------
------------------------------------------------------------------------
------------------------------------------------------------------------
------------------------------------------------------------------------
------------------------------------------------------------------------
------------------------------------------------------------------------
------------------------------------------------------------------------
------------------------------------------------------------------------
------------------------------------------------------------------------
------------------------------------------------------------------------
------------------------------------------------------------------------
--------------------------------------------------------------
>KT728394.1_Trypanosoma_thomasbancrofti_strain_RHE/B40442/AUS/2015/TB1_18S_ribosomal_RNA_gene,_partial_sequence/1-2105
------------------------------------------------------------------------
------------------------------------------------------------------------
------------------------------------------------------------------------
------------------------------------------------------------------------
------------------------------------------------------------------------
---------------------------------------------------------------------TTA
GCCATGCATGCCTCAGAATCA--CTGCATTGCAGGAATCTGCGCATGGCTCATTACATCAGACGTAATCTGC
CGCAAAAATATTGCGGTT-TCCGCAACATTGGATAACTTG--------------------------------
------------------GCGAAACGCCAAGCTAATACATGAACCAAAG-GGACGCTCTCTGTTCCGG-CGG
TGGGGCAACTCACCGCCATGGGACGTCCAGCGAATGAATGAAAGTAAAA--TCAATGCCTTA----ACCGGC
AGTAACACCCAGAAGTGTTGACTCAATTCATTC-CGTGCGAAAGCC--------------------------
---GGGTT--TTACCCGGCGTCTTTTGACGAACAACTGCCCTATCAGCCAGTGATGGCCGTGTAG---TGGA
CTGCCATGGCGTTGACGGGAGCGGGGGATTAGGGTTCGATTCCGGAGAGGGAGCCTGAGAAATAGCTACCAC
TTCTACGGAGGGCAGCA-------------GGCG-CGCAAATTGCCCAATGTCAAAAAAAAACGATGAGGCA
-GCGAAAAGAAATAGAGCCGACGGTGCCTA---GTGCATTGTCGTATTCAATGGGGGATATTTAAACCCATC
C-AAAATCGAGTAACAATTGGAGGACAAGTCTGGTGCCAGCACCCGCGGTAATTCCAGCTCCAAAAGCGTAT
AT------TAATGCTGTTGCTGTTAAAGGGTTCGTAGTTGAATTGAGGGCCTTTGAGGTGCAATGGT-TTGT
CCC---------GTCCACTTCGGATTGGTGACCC--ATGCCCTTGAGGTCCGTGAACACTCAGAAACAAG--
--AAACAC--GGGAGTG-----GTACCTTTCCTGATTTACGCATGTCATGCATGCCAGG-GGGCGCC-C-GT
GATTTTTACTGTGACTAAAAAAGTGTGACCAAAGCA-GTCATT--CGACTTGAATTAGAAAGCATGGGATAA
CAA-AGGAGC---AGCCTATGGGCCACCGTTTCGGCTTTTGTTGGTTTT-AAAAGTCCATTGGAGATTATGG
GGCTGT-GCGACAAGCGGCTGGGTGTATTCCCCTTTACTGGGG-------GCACC-----------------
---------------------CGTCGCCTTTGTGAGAAATCCGTGGCGTTAATTG-----------------
------------------------------------------------------------------------
------------TATAGGCTTCGGTTTATCAATTTCGTCGCCTTCTCGCAACTCGCGGCATCCAGGAATGAA
GGAGGGTAGTTCGG-GGGAGAACGTACTG-GTGCGTCAGAGGTGAAATTCTTAGA-CCGCACC-AAGACGAA
CTACAGCGAAGGCATTCTTCAAGGAT-ACCTTCCTCAATCAAG-AACCAAAGTGTGGGGATCGAAGATG-AT
TAGAGACCATTGTAGTCCACA---CTGC-A-AACGATGACACCCATGAATTGGGGAGTTT---------TTG
GTCGTAGGCGAGGACGGGTTCATCTCGC-T------------------------------------------
-----------------------------------CCTTGTCTCGCCAATGTATATCAATTTACGTGCATAT
TCTTTTCGGTCC--------------TCGCAA----------GG-GGACCTTTAACGGGAATATCCTCAGCA
CGTTATCTGACTTCT-TCACGCGAAAGCTTTGAGGTTACAGTCTCAGGGGGGAGTACGTT-C----GCAAGA
GTGAAACTTAAAGAAATTGACGGAAT---GGCACCACAAGACGTGGAGCGTGCGGTTTAATTTGACTCAACA
CGGGGAACTTTA-CCAGATCCGGACAGGGTGAGGATTGACAGATTGAGTGTTCTTTCTCGATCCCCTGAATG
GTGGTGCATGGCCGCTTTTGGTCGGTGGAGTGATTTGTTT-GGTTGATTCCGTCAACGG--ACGAGATCCAA
GCTGCCCAGTAGGATTCAGAATTGCCCATAGGATAGCAATCCCTTCCGCGGGTTTTACCCAAG---------
--------------------------------GTGGGGCGGTATTCGTTTGTATCC-TTCTCTGCGGGATTC
CT---TGTT--TTGCACAAGG------TGAGATTTTGGGCAACAGCAGGTCTGTGATGCTCCTCAATGTTCT
GGGCGACACGCGCACTACAATGTCAGTGAGAACAAGAAAAACGACTT---------TTGTCGGACCTACTTG
ATCAAAAGAGTGGGAAAACCCCG--------GAATCACATAGACCCACTTGGGACCGAGTATTGCAATTATT
GGTCGCGCAACGAGGAATGTCTCGTAGGCGCAGCTCATCAA-----ACTGTGCCGA--TTACGTCCCTGCCA
TTTGTACACACCGCCCGTCGTTGTTTCCGATGATGGTGCAATACAGGTGATCGGACAGTCGGGT-------T
TTTAACTCGGCCGAAA-GTTCACCGATATTTCTT--------------------------------------
------------------------------------------------------------------------
------------------------------------------------------------------------
------------------------------------------------------------------------
------------------------------------------------------------------------
------------------------------------------------------------------------
------------------------------------------------------------------------
------------------------------------------------------------------------
------------------------------------------------------------------------
------------------------------------------------------------------------
------------------------------------------------------------------------
------------------------------------------------------------------------
------------------------------------------------------------------------
------------------------------------------------------------------------
------------------------------------------------------------------------
------------------------------------------------------------------------
------------------------------------------------------------------------
------------------------------------------------------------------------
--------------------------------------------------------------
>KT728391.1_Trypanosoma_thomasbancrofti_strain_RHE/B20390/AUS/2015/TB1_18S_ribosomal_RNA_gene,_partial_sequence/1-2105
------------------------------------------------------------------------
------------------------------------------------------------------------
------------------------------------------------------------------------
------------------------------------------------------------------------
------------------------------------------------------------------------
---------------------------------------------------------------------TTA
GCCATGCATGCCTCAGAATCA--CTGCATTGCAGGAATCTGCGCATGGCTCATTACATCAGACGTAATCTGC
CGCAAAAATATTGCGGTT-TCCGCAACATTGGATAACTTG--------------------------------
------------------GCGAAACGCCAAGCTAATACATGAACCAAAG-GGACGCTCTCTGTTCCGG-CGG
TGGGGCAACTCACCGCCATGGGACGTCCAGCGAATGAATGAAAGTAAAA--TCAATGCCTTA----ACCGGC
AGTAACACCCAGAAGTGTTGACTCAATTCATTC-CGTGCGAAAGCC--------------------------
---GGGTT--TTACCCGGCGTCTTTTGACGAACAACTGCCCTATCAGCCAGTGATGGCCGTGTAG---TGGA
CTGCCATGGCGTTGACGGGAGCGGGGGATTAGGGTTCGATTCCGGAGAGGGAGCCTGAGAAATAGCTACCAC
TTCTACGGAGGGCAGCA-------------GGCG-CGCAAATTGCCCAATGTCAAAAAAAAACGATGAGGCA
-GCGAAAAGAAATAGAGCCGACGGTGCCTA---GTGCATTGTCGTATTCAATGGGGGATATTTAAACCCATC
C-AAAATCGAGTAACAATTGGAGGACAAGTCTGGTGCCAGCACCCGCGGTAATTCCAGCTCCAAAAGCGTAT
AT------TAATGCTGTTGCTGTTAAAGGGTTCGTAGTTGAATTGAGGGCCTTTGAGGTGCAATGGT-TTGT
CCC---------GTCCACTTCGGATTGGTGACCC--ATGCCCTTGAGGTCCGTGAACACTCAGAAACAAG--
--AAACAC--GGGAGTG-----GTACCTTTCCTGATTTACGCATGTCATGCATGCCAGG-GGGCGCC-C-GT
GATTTTTACTGTGACTAAAAAAGTGTGACCAAAGCA-GTCATT--CGACTTGAATTAGAAAGCATGGGATAA
CAA-AGGAGC---AGCCTATGGGCCACCGTTTCGGCTTTTGTTGGTTTT-AAAAGTCCATTGGAGATTATGG
GGCTGT-GCGACAAGCGGCTGGGTGTATTCCCCTTTACTGGGG-------GCACC-----------------
---------------------CGTCGCCTTTGTGAGAAATCCGTGGCGTTAATTG-----------------
------------------------------------------------------------------------
------------TATAGGCTTCGGTTTATCAATTTCGTCGCCTTCTCGCAACTCGCGGCATCCAGGAATGAA
GGAGGGTAGTTCGG-GGGAGAACGTACTG-GTGCGTCAGAGGTGAAATTCTTAGA-CCGCACC-AAGACGAA
CTACAGCGAAGGCATTCTTCAAGGAT-ACCTTCCTCAATCAAG-AACCAAAGTGTGGGGATCGAAGATG-AT
TAGAGACCATTGTAGTCCACA---CTGC-A-AACGATGACACCCATGAATTGGGGAGTTT---------TTG
GTCGTAGGCGAGGACGGGTTCATCTCGC-T------------------------------------------
-----------------------------------CCTTGTCTCGCCAATGTATATCAATTTACGTGCATAT
TCTTTTCGGTCC--------------TCGCAA----------GG-GGACCTTTAACGGGAATATCCTCAGCA
CGTTATCTGACTTCT-TCACGCGAAAGCTTTGAGGTTACAGTCTCAGGGGGGAGTACGTT-C----GCAAGA
GTGAAACTTAAAGAAATTGACGGAAT---GGCACCACAAGACGTGGAGCGTGCGGTTTAATTTGACTCAACA
CGGGGAACTTTA-CCAGATCCGGACAGGGTGAGGATTGACAGATTGAGTGTTCTTTCTCGATCCCCTGAATG
GTGGTGCATGGCCGCTTTTGGTCGGTGGAGTGATTTGTTT-GGTTGATTCCGTCAACGG--ACGAGATCCAA
GCTGCCCAGTAGGATTCAGAATTGCCCATAGGATAGCAATCCCTTCCGCGGGTTTTACCCAAG---------
--------------------------------GTGGGGCGGTATTCGTTTGTATCC-TTCTCTGCGGGATTC
CT---TGTT--TTGCACAAGG------TGAGATTTTGGGCAACAGCAGGTCTGTGATGCTCCTCAATGTTCT
GGGCGACACGCGCACTACAATGTCAGTGAGAACAAGAAAAACGACTT---------TTGTCGGACCTACTTG
ATCAAAAGAGTGGGAAAACCCCG--------GAATCACATAGACCCACTTGGGACCGAGTATTGCAATTATT
GGTCGCGCAACGAGGAATGTCTCGTAGGCGCAGCTCATCAA-----ACTGTGCCGA--TTACGTCCCTGCCA
TTTGTACACACCGCCCGTCGTTGTTTCCGATGATGGTGCAATACAGGTGATCGGACAGTCGGGT-------T
TTTAACTCGGCCGAAA-GTTCACCGATATTTCTT--------------------------------------
------------------------------------------------------------------------
------------------------------------------------------------------------
------------------------------------------------------------------------
------------------------------------------------------------------------
------------------------------------------------------------------------
------------------------------------------------------------------------
------------------------------------------------------------------------
------------------------------------------------------------------------
------------------------------------------------------------------------
------------------------------------------------------------------------
------------------------------------------------------------------------
------------------------------------------------------------------------
------------------------------------------------------------------------
------------------------------------------------------------------------
------------------------------------------------------------------------
------------------------------------------------------------------------
------------------------------------------------------------------------
--------------------------------------------------------------
>KT728383.1_Trypanosoma_thomasbancrofti_strain_RHE/B40384/AUS/2015/TB1_18S_ribosomal_RNA_gene,_partial_sequence/1-2105
------------------------------------------------------------------------
------------------------------------------------------------------------
------------------------------------------------------------------------
------------------------------------------------------------------------
------------------------------------------------------------------------
---------------------------------------------------------------------TTA
GCCATGCATGCCTCAGAATCA--CTGCATTGCAGGAATCTGCGCATGGCTCATTACATCAGACGTAATCTGC
CGCAAAAATATTGCGGTT-TCCGCAACATTGGATAACTTG--------------------------------
------------------GCGAAACGCCAAGCTAATACATGAACCAAAG-GGACGCTCTCTGTTCCGG-CGG
TGGGGCAACTCACCGCCATGGGACGTCCAGCGAATGAATGAAAGTAAAA--TCAATGCCTTA----ACCGGC
AGTAACACCCAGAAGTGTTGACTCAATTCATTC-CGTGCGAAAGCC--------------------------
---GGGTT--TTACCCGGCGTCTTTTGACGAACAACTGCCCTATCAGCCAGTGATGGCCGTGTAG---TGGA
CTGCCATGGCGTTGACGGGAGCGGGGGATTAGGGTTCGATTCCGGAGAGGGAGCCTGAGAAATAGCTACCAC
TTCTACGGAGGGCAGCA-------------GGCG-CGCAAATTGCCCAATGTCAAAAAAAAACGATGAGGCA
-GCGAAAAGAAATAGAGCCGACGGTGCCTA---GTGCATTGTCGTATTCAATGGGGGATATTTAAACCCATC
C-AAAATCGAGTAACAATTGGAGGACAAGTCTGGTGCCAGCACCCGCGGTAATTCCAGCTCCAAAAGCGTAT
AT------TAATGCTGTTGCTGTTAAAGGGTTCGTAGTTGAATTGAGGGCCTTTGAGGTGCAATGGT-TTGT
CCC---------GTCCACTTCGGATTGGTGACCC--ATGCCCTTGAGGTCCGTGAACACTCAGAAACAAG--
--AAACAC--GGGAGTG-----GTACCTTTCCTGATTTACGCATGTCATGCATGCCAGG-GGGCGCC-C-GT
GATTTTTACTGTGACTAAAAAAGTGTGACCAAAGCA-GTCATT--CGACTTGAATTAGAAAGCATGGGATAA
CAA-AGGAGC---AGCCTATGGGCCACCGTTTCGGCTTTTGTTGGTTTT-AAAAGTCCATTGGAGATTATGG
GGCTGT-GCGACAAGCGGCTGGGTGTATTCCCCTTTACTGGGG-------GCACC-----------------
---------------------CGTCGCCTTTGTGAGAAATCCGTGGCGTTAATTG-----------------
------------------------------------------------------------------------
------------TATAGGCTTCGGTTTATCAATTTCGTCGCCTTCTCGCAACTCGCGGCATCCAGGAATGAA
GGAGGGTAGTTCGG-GGGAGAACGTACTG-GTGCGTCAGAGGTGAAATTCTTAGA-CCGCACC-AAGACGAA
CTACAGCGAAGGCATTCTTCAAGGAT-ACCTTCCTCAATCAAG-AACCAAAGTGTGGGGATCGAAGATG-AT
TAGAGACCATTGTAGTCCACA---CTGC-A-AACGATGACACCCATGAATTGGGGAGTTT---------TTG
GTCGTAGGCGAGGACGGGTTCATCTCGC-T------------------------------------------
-----------------------------------CCTTGTCTCGCCAATGTATATCAATTTACGTGCATAT
TCTTTTCGGTCC--------------TCGCAA----------GG-GGACCTTTAACGGGAATATCCTCAGCA
CGTTATCTGACTTCT-TCACGCGAAAGCTTTGAGGTTACAGTCTCAGGGGGGAGTACGTT-C----GCAAGA
GTGAAACTTAAAGAAATTGACGGAAT---GGCACCACAAGACGTGGAGCGTGCGGTTTAATTTGACTCAACA
CGGGGAACTTTA-CCAGATCCGGACAGGGTGAGGATTGACAGATTGAGTGTTCTTTCTCGATCCCCTGAATG
GTGGTGCATGGCCGCTTTTGGTCGGTGGAGTGATTTGTTT-GGTTGATTCCGTCAACGG--ACGAGATCCAA
GCTGCCCAGTAGGATTCAGAATTGCCCATAGGATAGCAATCCCTTCCGCGGGTTTTACCCAAG---------
--------------------------------GTGGGGCGGTATTCGTTTGTATCC-TTCTCTGCGGGATTC
CT---TGTT--TTGCACAAGG------TGAGATTTTGGGCAACAGCAGGTCTGTGATGCTCCTCAATGTTCT
GGGCGACACGCGCACTACAATGTCAGTGAGAACAAGAAAAACGACTT---------TTGTCGGACCTACTTG
ATCAAAAGAGTGGGAAAACCCCG--------GAATCACATAGACCCACTTGGGACCGAGTATTGCAATTATT
GGTCGCGCAACGAGGAATGTCTCGTAGGCGCAGCTCATCAA-----ACTGTGCCGA--TTACGTCCCTGCCA
TTTGTACACACCGCCCGTCGTTGTTTCCGATGATGGTGCAATACAGGTGATCGGACAGTCGGGT-------T
TTTAACTCGGCCGAAA-GTTCACCGATATTTCTT--------------------------------------
------------------------------------------------------------------------
------------------------------------------------------------------------
------------------------------------------------------------------------
------------------------------------------------------------------------
------------------------------------------------------------------------
------------------------------------------------------------------------
------------------------------------------------------------------------
------------------------------------------------------------------------
------------------------------------------------------------------------
------------------------------------------------------------------------
------------------------------------------------------------------------
------------------------------------------------------------------------
------------------------------------------------------------------------
------------------------------------------------------------------------
------------------------------------------------------------------------
------------------------------------------------------------------------
------------------------------------------------------------------------
--------------------------------------------------------------
>KT728392.1_Trypanosoma_thomasbancrofti_strain_RHE/B40622/AUS/2015/TB1_18S_ribosomal_RNA_gene,_partial_sequence/1-2105
------------------------------------------------------------------------
------------------------------------------------------------------------
------------------------------------------------------------------------
------------------------------------------------------------------------
------------------------------------------------------------------------
---------------------------------------------------------------------TTA
GCCATGCATGCCTCAGAATCA--CTGCATTGCAGGAATCTGCGCATGGCTCATTACATCAGACGTAATCTGC
CGCAAAAATATTGCGGTT-TCCGCAACATTGGATAACTTG--------------------------------
------------------GCGAAACGCCAAGCTAATACATGAACCAAAG-GGACGCTCTCTGTTCCGG-CGG
TGGGGCAACTCACCGCCATGGGACGTCCAGCGAATGAATGAAAGTAAAA--TCAATGCCTTA----ACCGGC
AGTAACACCCAGAAGTGTTGACTCAATTCATTC-CGTGCGAAAGCC--------------------------
---GGGTT--TTACCCGGCGTCTTTTGACGAACAACTGCCCTATCAGCCAGTGATGGCCGTGTAG---TGGA
CTGCCATGGCGTTGACGGGAGCGGGGGATTAGGGTTCGATTCCGGAGAGGGAGCCTGAGAAATAGCTACCAC
TTCTACGGAGGGCAGCA-------------GGCG-CGCAAATTGCCCAATGTCAAAAAAAAACGATGAGGCA
-GCGAAAAGAAATAGAGCCGACGGTGCCTA---GTGCATTGTCGTATTCAATGGGGGATATTTAAACCCATC
C-AAAATCGAGTAACAATTGGAGGACAAGTCTGGTGCCAGCACCCGCGGTAATTCCAGCTCCAAAAGCGTAT
AT------TAATGCTGTTGCTGTTAAAGGGTTCGTAGTTGAATTGAGGGCCTTTGAGGTGCAATGGT-TTGT
CCC---------GTCCACTTCGGATTGGTGACCC--ATGCCCTTGAGGTCCGTGAACACTCAGAAACAAG--
--AAACAC--GGGAGTG-----GTACCTTTCCTGATTTACGCATGTCATGCATGCCAGG-GGGCGCC-C-GT
GATTTTTACTGTGACTAAAAAAGTGTGACCAAAGCA-GTCATT--CGACTTGAATTAGAAAGCATGGGATAA
CAA-AGGAGC---AGCCTATGGGCCACCGTTTCGGCTTTTGTTGGTTTT-AAAAGTCCATTGGAGATTATGG
GGCTGT-GCGACAAGCGGCTGGGTGTATTCCCCTTTACTGGGG-------GCACC-----------------
---------------------CGTCGCCTTTGTGAGAAATCCGTGGCGTTAATTG-----------------
------------------------------------------------------------------------
------------TATAGGCTTCGGTTTATCAATTTCGTCGCCTTCTCGCAACTCGCGGCATCCAGGAATGAA
GGAGGGTAGTTCGG-GGGAGAACGTACTG-GTGCGTCAGAGGTGAAATTCTTAGA-CCGCACC-AAGACGAA
CTACAGCGAAGGCATTCTTCAAGGAT-ACCTTCCTCAATCAAG-AACCAAAGTGTGGGGATCGAAGATG-AT
TAGAGACCATTGTAGTCCACA---CTGC-A-AACGATGACACCCATGAATTGGGGAGTTT---------TTG
GTCGTAGGCGAGGACGGGTTCATCTCGC-T------------------------------------------
-----------------------------------CCTTGTCTCGCCAATGTATATCAATTTACGTGCATAT
TCTTTTCGGTCC--------------TCGCAA----------GG-GGACCTTTAACGGGAATATCCTCAGCA
CGTTATCTGACTTCT-TCACGCGAAAGCTTTGAGGTTACAGTCTCAGGGGGGAGTACGTT-C----GCAAGA
GTGAAACTTAAAGAAATTGACGGAAT---GGCACCACAAGACGTGGAGCGTGCGGTTTAATTTGACTCAACA
CGGGGAACTTTA-CCAGATCCGGACAGGGTGAGGATTGACAGATTGAGTGTTCTTTCTCGATCCCCTGAATG
GTGGTGCATGGCCGCTTTTGGTCGGTGGAGTGATTTGTTT-GGTTGATTCCGTCAACGG--ACGAGATCCAA
GCTGCCCAGTAGGATTCAGAATTGCCCATAGGATAGCAATCCCTTCCGCGGGTTTTACCCAAG---------
--------------------------------GTGGGGCGGTATTCGTTTGTATCC-TTCTCTGCGGGATTC
CT---TGTT--TTGCACAAGG------TGAGATTTTGGGCAACAGCAGGTCTGTGATGCTCCTCAATGTTCT
GGGCGACACGCGCACTACAATGTCAGTGAGAACAAGAAAAACGACTT---------TTGTCGGACCTACTTG
ATCAAAAGAGTGGGAAAACCCCG--------GAATCACATAGACCCACTTGGGACCGAGTATTGCAATTATT
GGTCGCGCAACGAGGAATGTCTCGTAGGCGCAGCTCATCAA-----ACTGTGCCGA--TTACGTCCCTGCCA
TTTGTACACACCGCCCGTCGTTGTTTCCGATGATGGTGCAATACAGGTGATCGGACAGTCGGGT-------T
TTTAACTCGGCCGAAA-GTTCACCGATATTTCTT--------------------------------------
------------------------------------------------------------------------
------------------------------------------------------------------------
------------------------------------------------------------------------
------------------------------------------------------------------------
------------------------------------------------------------------------
------------------------------------------------------------------------
------------------------------------------------------------------------
------------------------------------------------------------------------
------------------------------------------------------------------------
------------------------------------------------------------------------
------------------------------------------------------------------------
------------------------------------------------------------------------
------------------------------------------------------------------------
------------------------------------------------------------------------
------------------------------------------------------------------------
------------------------------------------------------------------------
------------------------------------------------------------------------
--------------------------------------------------------------
>KT728386.1_Trypanosoma_thomasbancrofti_strain_RHE/B30404/AUS/2015/TB1_18S_ribosomal_RNA_gene,_partial_sequence/1-2105
------------------------------------------------------------------------
------------------------------------------------------------------------
------------------------------------------------------------------------
------------------------------------------------------------------------
------------------------------------------------------------------------
---------------------------------------------------------------------TTA
GCCATGCATGCCTCAGAATCA--CTGCATTGCAGGAATCTGCGCATGGCTCATTACATCAGACGTAATCTGC
CGCAAAAATATTGCGGTT-TCCGCAACATTGGATAACTTG--------------------------------
------------------GCGAAACGCCAAGCTAATACATGAACCAAAG-GGACGCTCTCTGTTCCGG-CGG
TGGGGCAACTCACCGCCATGGGACGTCCAGCGAATGAATGAAAGTAAAA--TCAATGCCTTA----ACCGGC
AGTAACACCCAGAAGTGTTGACTCAATTCATTC-CGTGCGAAAGCC--------------------------
---GGGTT--TTACCCGGCGTCTTTTGACGAACAACTGCCCTATCAGCCAGTGATGGCCGTGTAG---TGGA
CTGCCATGGCGTTGACGGGAGCGGGGGATTAGGGTTCGATTCCGGAGAGGGAGCCTGAGAAATAGCTACCAC
TTCTACGGAGGGCAGCA-------------GGCG-CGCAAATTGCCCAATGTCAAAAAAAAACGATGAGGCA
-GCGAAAAGAAATAGAGCCGACGGTGCCTA---GTGCATTGTCGTATTCAATGGGGGATATTTAAACCCATC
C-AAAATCGAGTAACAATTGGAGGACAAGTCTGGTGCCAGCACCCGCGGTAATTCCAGCTCCAAAAGCGTAT
AT------TAATGCTGTTGCTGTTAAAGGGTTCGTAGTTGAATTGAGGGCCTTTGAGGTGCAATGGT-TTGT
CCC---------GTCCACTTCGGATTGGTGACCC--ATGCCCTTGAGGTCCGTGAACACTCAGAAACAAG--
--AAACAC--GGGAGTG-----GTACCTTTCCTGATTTACGCATGTCATGCATGCCAGG-GGGCGCC-C-GT
GATTTTTACTGTGACTAAAAAAGTGTGACCAAAGCA-GTCATT--CGACTTGAATTAGAAAGCATGGGATAA
CAA-AGGAGC---AGCCTATGGGCCACCGTTTCGGCTTTTGTTGGTTTT-AAAAGTCCATTGGAGATTATGG
GGCTGT-GCGACAAGCGGCTGGGTGTATTCCCCTTTACTGGGG-------GCACC-----------------
---------------------CGTCGCCTTTGTGAGAAATCCGTGGCGTTAATTG-----------------
------------------------------------------------------------------------
------------TATAGGCTTCGGTTTATCAATTTCGTCGCCTTCTCGCAACTCGCGGCATCCAGGAATGAA
GGAGGGTAGTTCGG-GGGAGAACGTACTG-GTGCGTCAGAGGTGAAATTCTTAGA-CCGCACC-AAGACGAA
CTACAGCGAAGGCATTCTTCAAGGAT-ACCTTCCTCAATCAAG-AACCAAAGTGTGGGGATCGAAGATG-AT
TAGAGACCATTGTAGTCCACA---CTGC-A-AACGATGACACCCATGAATTGGGGAGTTT---------TTG
GTCGTAGGCGAGGACGGGTTCATCTCGC-T------------------------------------------
-----------------------------------CCTTGTCTCGCCAATGTATATCAATTTACGTGCATAT
TCTTTTCGGTCC--------------TCGCAA----------GG-GGACCTTTAACGGGAATATCCTCAGCA
CGTTATCTGACTTCT-TCACGCGAAAGCTTTGAGGTTACAGTCTCAGGGGGGAGTACGTT-C----GCAAGA
GTGAAACTTAAAGAAATTGACGGAAT---GGCACCACAAGACGTGGAGCGTGCGGTTTAATTTGACTCAACA
CGGGGAACTTTA-CCAGATCCGGACAGGGTGAGGATTGACAGATTGAGTGTTCTTTCTCGATCCCCTGAATG
GTGGTGCATGGCCGCTTTTGGTCGGTGGAGTGATTTGTTT-GGTTGATTCCGTCAACGG--ACGAGATCCAA
GCTGCCCAGTAGGATTCAGAATTGCCCATAGGATAGCAATCCCTTCCGCGGGTTTTACCCAAG---------
--------------------------------GTGGGGCGGTATTCGTTTGTATCC-TTCTCTGCGGGATTC
CT---TGTT--TTGCACAAGG------TGAGATTTTGGGCAACAGCAGGTCTGTGATGCTCCTCAATGTTCT
GGGCGACACGCGCACTACAATGTCAGTGAGAACAAGAAAAACGACTT---------TTGTCGGACCTACTTG
ATCAAAAGAGTGGGAAAACCCCG--------GAATCACATAGACCCACTTGGGACCGAGTATTGCAATTATT
GGTCGCGCAACGAGGAATGTCTCGTAGGCGCAGCTCATCAA-----ACTGTGCCGA--TTACGTCCCTGCCA
TTTGTACACACCGCCCGTCGTTGTTTCCGATGATGGTGCAATACAGGTGATCGGACAGTCGGGT-------T
TTTAACTCGGCCGAAA-GTTCACCGATATTTCTT--------------------------------------
------------------------------------------------------------------------
------------------------------------------------------------------------
------------------------------------------------------------------------
------------------------------------------------------------------------
------------------------------------------------------------------------
------------------------------------------------------------------------
------------------------------------------------------------------------
------------------------------------------------------------------------
------------------------------------------------------------------------
------------------------------------------------------------------------
------------------------------------------------------------------------
------------------------------------------------------------------------
------------------------------------------------------------------------
------------------------------------------------------------------------
------------------------------------------------------------------------
------------------------------------------------------------------------
------------------------------------------------------------------------
--------------------------------------------------------------
>KT728385.1_Trypanosoma_thomasbancrofti_strain_RHE/B30403/AUS/2015/TB1_18S_ribosomal_RNA_gene,_partial_sequence/1-2105
------------------------------------------------------------------------
------------------------------------------------------------------------
------------------------------------------------------------------------
------------------------------------------------------------------------
------------------------------------------------------------------------
---------------------------------------------------------------------TTA
GCCATGCATGCCTCAGAATCA--CTGCATTGCAGGAATCTGCGCATGGCTCATTACATCAGACGTAATCTGC
CGCAAAAATATTGCGGTT-TCCGCAACATTGGATAACTTG--------------------------------
------------------GCGAAACGCCAAGCTAATACATGAACCAAAG-GGACGCTCTCTGTTCCGG-CGG
TGGGGCAACTCACCGCCATGGGACGTCCAGCGAATGAATGAAAGTAAAA--TCAATGCCTTA----ACCGGC
AGTAACACCCAGAAGTGTTGACTCAATTCATTC-CGTGCGAAAGCC--------------------------
---GGGTT--TTACCCGGCGTCTTTTGACGAACAACTGCCCTATCAGCCAGTGATGGCCGTGTAG---TGGA
CTGCCATGGCGTTGACGGGAGCGGGGGATTAGGGTTCGATTCCGGAGAGGGAGCCTGAGAAATAGCTACCAC
TTCTACGGAGGGCAGCA-------------GGCG-CGCAAATTGCCCAATGTCAAAAAAAAACGATGAGGCA
-GCGAAAAGAAATAGAGCCGACGGTGCCTA---GTGCATTGTCGTATTCAATGGGGGATATTTAAACCCATC
C-AAAATCGAGTAACAATTGGAGGACAAGTCTGGTGCCAGCACCCGCGGTAATTCCAGCTCCAAAAGCGTAT
AT------TAATGCTGTTGCTGTTAAAGGGTTCGTAGTTGAATTGAGGGCCTTTGAGGTGCAATGGT-TTGT
CCC---------GTCCACTTCGGATTGGTGACCC--ATGCCCTTGAGGTCCGTGAACACTCAGAAACAAG--
--AAACAC--GGGAGTG-----GTACCTTTCCTGATTTACGCATGTCATGCATGCCAGG-GGGCGCC-C-GT
GATTTTTACTGTGACTAAAAAAGTGTGACCAAAGCA-GTCATT--CGACTTGAATTAGAAAGCATGGGATAA
CAA-AGGAGC---AGCCTATGGGCCACCGTTTCGGCTTTTGTTGGTTTT-AAAAGTCCATTGGAGATTATGG
GGCTGT-GCGACAAGCGGCTGGGTGTATTCCCCTTTACTGGGG-------GCACC-----------------
---------------------CGTCGCCTTTGTGAGAAATCCGTGGCGTTAATTG-----------------
------------------------------------------------------------------------
------------TATAGGCTTCGGTTTATCAATTTCGTCGCCTTCTCGCAACTCGCGGCATCCAGGAATGAA
GGAGGGTAGTTCGG-GGGAGAACGTACTG-GTGCGTCAGAGGTGAAATTCTTAGA-CCGCACC-AAGACGAA
CTACAGCGAAGGCATTCTTCAAGGAT-ACCTTCCTCAATCAAG-AACCAAAGTGTGGGGATCGAAGATG-AT
TAGAGACCATTGTAGTCCACA---CTGC-A-AACGATGACACCCATGAATTGGGGAGTTT---------TTG
GTCGTAGGCGAGGACGGGTTCATCTCGC-T------------------------------------------
-----------------------------------CCTTGTCTCGCCAATGTATATCAATTTACGTGCATAT
TCTTTTCGGTCC--------------TCGCAA----------GG-GGACCTTTAACGGGAATATCCTCAGCA
CGTTATCTGACTTCT-TCACGCGAAAGCTTTGAGGTTACAGTCTCAGGGGGGAGTACGTT-C----GCAAGA
GTGAAACTTAAAGAAATTGACGGAAT---GGCACCACAAGACGTGGAGCGTGCGGTTTAATTTGACTCAACA
CGGGGAACTTTA-CCAGATCCGGACAGGGTGAGGATTGACAGATTGAGTGTTCTTTCTCGATCCCCTGAATG
GTGGTGCATGGCCGCTTTTGGTCGGTGGAGTGATTTGTTT-GGTTGATTCCGTCAACGG--ACGAGATCCAA
GCTGCCCAGTAGGATTCAGAATTGCCCATAGGATAGCAATCCCTTCCGCGGGTTTTACCCAAG---------
--------------------------------GTGGGGCGGTATTCGTTTGTATCC-TTCTCTGCGGGATTC
CT---TGTT--TTGCACAAGG------TGAGATTTTGGGCAACAGCAGGTCTGTGATGCTCCTCAATGTTCT
GGGCGACACGCGCACTACAATGTCAGTGAGAACAAGAAAAACGACTT---------TTGTCGGACCTACTTG
ATCAAAAGAGTGGGAAAACCCCG--------GAATCACATAGACCCACTTGGGACCGAGTATTGCAATTATT
GGTCGCGCAACGAGGAATGTCTCGTAGGCGCAGCTCATCAA-----ACTGTGCCGA--TTACGTCCCTGCCA
TTTGTACACACCGCCCGTCGTTGTTTCCGATGATGGTGCAATACAGGTGATCGGACAGTCGGGT-------T
TTTAACTCGGCCGAAA-GTTCACCGATATTTCTT--------------------------------------
------------------------------------------------------------------------
------------------------------------------------------------------------
------------------------------------------------------------------------
------------------------------------------------------------------------
------------------------------------------------------------------------
------------------------------------------------------------------------
------------------------------------------------------------------------
------------------------------------------------------------------------
------------------------------------------------------------------------
------------------------------------------------------------------------
------------------------------------------------------------------------
------------------------------------------------------------------------
------------------------------------------------------------------------
------------------------------------------------------------------------
------------------------------------------------------------------------
------------------------------------------------------------------------
------------------------------------------------------------------------
--------------------------------------------------------------
>KT728384.1_Trypanosoma_thomasbancrofti_strain_RHE/B40354/AUS/2015/TB1_18S_ribosomal_RNA_gene,_partial_sequence/1-2105
------------------------------------------------------------------------
------------------------------------------------------------------------
------------------------------------------------------------------------
------------------------------------------------------------------------
------------------------------------------------------------------------
---------------------------------------------------------------------TTA
GCCATGCATGCCTCAGAATCA--CTGCATTGCAGGAATCTGCGCATGGCTCATTACATCAGACGTAATCTGC
CGCAAAAATATTGCGGTT-TCCGCAACATTGGATAACTTG--------------------------------
------------------GCGAAACGCCAAGCTAATACATGAACCAAAG-GGACGCTCTCTGTTCCGG-CGG
TGGGGCAACTCACCGCCATGGGACGTCCAGCGAATGAATGAAAGTAAAA--TCAATGCCTTA----ACCGGC
AGTAACACCCAGAAGTGTTGACTCAATTCATTC-CGTGCGAAAGCC--------------------------
---GGGTT--TTACCCGGCGTCTTTTGACGAACAACTGCCCTATCAGCCAGTGATGGCCGTGTAG---TGGA
CTGCCATGGCGTTGACGGGAGCGGGGGATTAGGGTTCGATTCCGGAGAGGGAGCCTGAGAAATAGCTACCAC
TTCTACGGAGGGCAGCA-------------GGCG-CGCAAATTGCCCAATGTCAAAAAAAAACGATGAGGCA
-GCGAAAAGAAATAGAGCCGACGGTGCCTA---GTGCATTGTCGTATTCAATGGGGGATATTTAAACCCATC
C-AAAATCGAGTAACAATTGGAGGACAAGTCTGGTGCCAGCACCCGCGGTAATTCCAGCTCCAAAAGCGTAT
AT------TAATGCTGTTGCTGTTAAAGGGTTCGTAGTTGAATTGAGGGCCTTTGAGGTGCAATGGT-TTGT
CCC---------GTCCACTTCGGATTGGTGACCC--ATGCCCTTGAGGTCCGTGAACACTCAGAAACAAG--
--AAACAC--GGGAGTG-----GTACCTTTCCTGATTTACGCATGTCATGCATGCCAGG-GGGCGCC-C-GT
GATTTTTACTGTGACTAAAAAAGTGTGACCAAAGCA-GTCATT--CGACTTGAATTAGAAAGCATGGGATAA
CAA-AGGAGC---AGCCTATGGGCCACCGTTTCGGCTTTTGTTGGTTTT-AAAAGTCCATTGGAGATTATGG
GGCTGT-GCGACAAGCGGCTGGGTGTATTCCCCTTTACTGGGG-------GCACC-----------------
---------------------CGTCGCCTTTGTGAGAAATCCGTGGCGTTAATTG-----------------
------------------------------------------------------------------------
------------TATAGGCTTCGGTTTATCAATTTCGTCGCCTTCTCGCAACTCGCGGCATCCAGGAATGAA
GGAGGGTAGTTCGG-GGGAGAACGTACTG-GTGCGTCAGAGGTGAAATTCTTAGA-CCGCACC-AAGACGAA
CTACAGCGAAGGCATTCTTCAAGGAT-ACCTTCCTCAATCAAG-AACCAAAGTGTGGGGATCGAAGATG-AT
TAGAGACCATTGTAGTCCACA---CTGC-A-AACGATGACACCCATGAATTGGGGAGTTT---------TTG
GTCGTAGGCGAGGACGGGTTCATCTCGC-T------------------------------------------
-----------------------------------CCTTGTCTCGCCAATGTATATCAATTTACGTGCATAT
TCTTTTCGGTCC--------------TCGCAA----------GG-GGACCTTTAACGGGAATATCCTCAGCA
CGTTATCTGACTTCT-TCACGCGAAAGCTTTGAGGTTACAGTCTCAGGGGGGAGTACGTT-C----GCAAGA
GTGAAACTTAAAGAAATTGACGGAAT---GGCACCACAAGACGTGGAGCGTGCGGTTTAATTTGACTCAACA
CGGGGAACTTTA-CCAGATCCGGACAGGGTGAGGATTGACAGATTGAGTGTTCTTTCTCGATCCCCTGAATG
GTGGTGCATGGCCGCTTTTGGTCGGTGGAGTGATTTGTTT-GGTTGATTCCGTCAACGG--ACGAGATCCAA
GCTGCCCAGTAGGATTCAGAATTGCCCATAGGATAGCAATCCCTTCCGCGGGTTTTACCCAAG---------
--------------------------------GTGGGGCGGTATTCGTTTGTATCC-TTCTCTGCGGGATTC
CT---TGTT--TTGCACAAGG------TGAGATTTTGGGCAACAGCAGGTCTGTGATGCTCCTCAATGTTCT
GGGCGACACGCGCACTACAATGTCAGTGAGAACAAGAAAAACGACTT---------TTGTCGGACCTACTTG
ATCAAAAGAGTGGGAAAACCCCG--------GAATCACATAGACCCACTTGGGACCGAGTATTGCAATTATT
GGTCGCGCAACGAGGAATGTCTCGTAGGCGCAGCTCATCAA-----ACTGTGCCGA--TTACGTCCCTGCCA
TTTGTACACACCGCCCGTCGTTGTTTCCGATGATGGTGCAATACAGGTGATCGGACAGTCGGGT-------T
TTTAACTCGGCCGAAA-GTTCACCGATATTTCTT--------------------------------------
------------------------------------------------------------------------
------------------------------------------------------------------------
------------------------------------------------------------------------
------------------------------------------------------------------------
------------------------------------------------------------------------
------------------------------------------------------------------------
------------------------------------------------------------------------
------------------------------------------------------------------------
------------------------------------------------------------------------
------------------------------------------------------------------------
------------------------------------------------------------------------
------------------------------------------------------------------------
------------------------------------------------------------------------
------------------------------------------------------------------------
------------------------------------------------------------------------
------------------------------------------------------------------------
------------------------------------------------------------------------
--------------------------------------------------------------
>KT728389.1_Trypanosoma_thomasbancrofti_strain_RHE/B30432/AUS/2015/TB1_18S_ribosomal_RNA_gene,_partial_sequence/1-2105
------------------------------------------------------------------------
------------------------------------------------------------------------
------------------------------------------------------------------------
------------------------------------------------------------------------
------------------------------------------------------------------------
---------------------------------------------------------------------TTA
GCCATGCATGCCTCAGAATCA--CTGCATTGCAGGAATCTGCGCATGGCTCATTACATCAGACGTAATCTGC
CGCAAAAATATTGCGGTT-TCCGCAACATTGGATAACTTG--------------------------------
------------------GCGAAACGCCAAGCTAATACATGAACCAAAG-GGACGCTCTCTGTTCCGG-CGG
TGGGGCAACTCACCGCCATGGGACGTCCAGCGAATGAATGAAAGTAAAA--TCAATGCCTTA----ACCGGC
AGTAACACCCAGAAGTGTTGACTCAATTCATTC-CGTGCGAAAGCC--------------------------
---GGGTT--TTACCCGGCGTCTTTTGACGAACAACTGCCCTATCAGCCAGTGATGGCCGTGTAG---TGGA
CTGCCATGGCGTTGACGGGAGCGGGGGATTAGGGTTCGATTCCGGAGAGGGAGCCTGAGAAATAGCTACCAC
TTCTACGGAGGGCAGCA-------------GGCG-CGCAAATTGCCCAATGTCAAAAAAAAACGATGAGGCA
-GCGAAAAGAAATAGAGCCGACGGTGCCTA---GTGCATTGTCGTATTCAATGGGGGATATTTAAACCCATC
C-AAAATCGAGTAACAATTGGAGGACAAGTCTGGTGCCAGCACCCGCGGTAATTCCAGCTCCAAAAGCGTAT
AT------TAATGCTGTTGCTGTTAAAGGGTTCGTAGTTGAATTGAGGGCCTTTGAGGTGCAATGGT-TTGT
CCC---------GTCCACTTCGGATTGGTGACCC--ATGCCCTTGAGGTCCGTGAACACTCAGAAACAAG--
--AAACAC--GGGAGTG-----GTACCTTTCCTGATTTACGCATGTCATGCATGCCAGG-GGGCGCC-C-GT
GATTTTTACTGTGACTAAAAAAGTGTGACCAAAGCA-GTCATT--CGACTTGAATTAGAAAGCATGGGATAA
CAA-AGGAGC---AGCCTATGGGCCACCGTTTCGGCTTTTGTTGGTTTT-AAAAGTCCATTGGAGATTATGG
GGCTGT-GCGACAAGCGGCTGGGTGTATTCCCCTTTACTGGGG-------GCACC-----------------
---------------------CGTCGCCTTTGTGAGAAATCCGTGGCGTTAATTG-----------------
------------------------------------------------------------------------
------------TATAGGCTTCGGTTTATCAATTTCGTCGCCTTCTCGCAACTCGCGGCATCCAGGAATGAA
GGAGGGTAGTTCGG-GGGAGAACGTACTG-GTGCGTCAGAGGTGAAATTCTTAGA-CCGCACC-AAGACGAA
CTACAGCGAAGGCATTCTTCAAGGAT-ACCTTCCTCAATCAAG-AACCAAAGTGTGGGGATCGAAGATG-AT
TAGAGACCATTGTAGTCCACA---CTGC-A-AACGATGACACCCATGAATTGGGGAGTTT---------TTG
GTCGTAGGCGAGGACGGGTTCATCTCGC-T------------------------------------------
-----------------------------------CCTTGTCTCGCCAATGTATATCAATTTACGTGCATAT
TCTTTTCGGTCC--------------TCGCAA----------GG-GGACCTTTAACGGGAATATCCTCAGCA
CGTTATCTGACTTCT-TCACGCGAAAGCTTTGAGGTTACAGTCTCAGGGGGGAGTACGTT-C----GCAAGA
GTGAAACTTAAAGAAATTGACGGAAT---GGCACCACAAGACGTGGAGCGTGCGGTTTAATTTGACTCAACA
CGGGGAACTTTA-CCAGATCCGGACAGGGTGAGGATTGACAGATTGAGTGTTCTTTCTCGATCCCCTGAATG
GTGGTGCATGGCCGCTTTTGGTCGGTGGAGTGATTTGTTT-GGTTGATTCCGTCAACGG--ACGAGATCCAA
GCTGCCCAGTAGGATTCAGAATTGCCCATAGGATAGCAATCCCTTCCGCGGGTTTTACCCAAG---------
--------------------------------GTGGGGCGGTATTCGTTTGTATCC-TTCTCTGCGGGATTC
CT---TGTT--TTGCACAAGG------TGAGATTTTGGGCAACAGCAGGTCTGTGATGCTCCTCAATGTTCT
GGGCGACACGCGCACTACAATGTCAGTGAGAACAAGAAAAACGACTT---------TTGTCGGACCTACTTG
ATCAAAAGAGTGGGAAAACCCCG--------GAATCACATAGACCCACTTGGGACCGAGTATTGCAATTATT
GGTCGCGCAACGAGGAATGTCTCGTAGGCGCAGCTCATCAA-----ACTGTGCCGA--TTACGTCCCTGCCA
TTTGTACACACCGCCCGTCGTTGTTTCCGATGATGGTGCAATACAGGTGATCGGACAGTCGGGT-------T
TTTAACTCGGCCGAAA-GTTCACCGATATTTCTT--------------------------------------
------------------------------------------------------------------------
------------------------------------------------------------------------
------------------------------------------------------------------------
------------------------------------------------------------------------
------------------------------------------------------------------------
------------------------------------------------------------------------
------------------------------------------------------------------------
------------------------------------------------------------------------
------------------------------------------------------------------------
------------------------------------------------------------------------
------------------------------------------------------------------------
------------------------------------------------------------------------
------------------------------------------------------------------------
------------------------------------------------------------------------
------------------------------------------------------------------------
------------------------------------------------------------------------
------------------------------------------------------------------------
--------------------------------------------------------------
>KT728390.1_Trypanosoma_thomasbancrofti_strain_RHE/B40403/AUS/2015/TB1_18S_ribosomal_RNA_gene,_partial_sequence/1-2105
------------------------------------------------------------------------
------------------------------------------------------------------------
------------------------------------------------------------------------
------------------------------------------------------------------------
------------------------------------------------------------------------
---------------------------------------------------------------------TTA
GCCATGCATGCCTCAGAATCA--CTGCATTGCAGGAATCTGCGCATGGCTCATTACATCAGACGTAATCTGC
CGCAAAAATATTGCGGTT-TCCGCAACATTGGATAACTTG--------------------------------
------------------GCGAAACGCCAAGCTAATACATGAACCAAAG-GGACGCTCTCTGTTCCGG-CGG
TGGGGCAACTCACCGCCATGGGACGTCCAGCGAATGAATGAAAGTAAAA--TCAATGCCTTA----ACCGGC
AGTAACACCCAGAAGTGTTGACTCAATTCATTC-CGTGCGAAAGCC--------------------------
---GGGTT--TTACCCGGCGTCTTTTGACGAACAACTGCCCTATCAGCCAGTGATGGCCGTGTAG---TGGA
CTGCCATGGCGTTGACGGGAGCGGGGGATTAGGGTTCGATTCCGGAGAGGGAGCCTGAGAAATAGCTACCAC
TTCTACGGAGGGCAGCA-------------GGCG-CGCAAATTGCCCAATGTCAAAAAAAAACGATGAGGCA
-GCGAAAAGAAATAGAGCCGACGGTGCCTA---GTGCATTGTCGTATTCAATGGGGGATATTTAAACCCATC
C-AAAATCGAGTAACAATTGGAGGACAAGTCTGGTGCCAGCACCCGCGGTAATTCCAGCTCCAAAAGCGTAT
AT------TAATGCTGTTGCTGTTAAAGGGTTCGTAGTTGAATTGAGGGCCTTTGAGGTGCAATGGT-TTGT
CCC---------GTCCACTTCGGATTGGTGACCC--ATGCCCTTGAGGTCCGTGAACACTCAGAAACAAG--
--AAACAC--GGGAGTG-----GTACCTTTCCTGATTTACGCATGTCATGCATGCCAGG-GGGCGCC-C-GT
GATTTTTACTGTGACTAAAAAAGTGTGACCAAAGCA-GTCATT--CGACTTGAATTAGAAAGCATGGGATAA
CAA-AGGAGC---AGCCTATGGGCCACCGTTTCGGCTTTTGTTGGTTTT-AAAAGTCCATTGGAGATTATGG
GGCTGT-GCGACAAGCGGCTGGGTGTATTCCCCTTTACTGGGG-------GCACC-----------------
---------------------CGTCGCCTTTGTGAGAAATCCGTGGCGTTAATTG-----------------
------------------------------------------------------------------------
------------TATAGGCTTCGGTTTATCAATTTCGTCGCCTTCTCGCAACTCGCGGCATCCAGGAATGAA
GGAGGGTAGTTCGG-GGGAGAACGTACTG-GTGCGTCAGAGGTGAAATTCTTAGA-CCGCACC-AAGACGAA
CTACAGCGAAGGCATTCTTCAAGGAT-ACCTTCCTCAATCAAG-AACCAAAGTGTGGGGATCGAAGATG-AT
TAGAGACCATTGTAGTCCACA---CTGC-A-AACGATGACACCCATGAATTGGGGAGTTT---------TTG
GTCGTAGGCGAGGACGGGTTCATCTCGC-T------------------------------------------
-----------------------------------CCTTGTCTCGCCAATGTATATCAATTTACGTGCATAT
TCTTTTCGGTCC--------------TCGCAA----------GG-GGACCTTTAACGGGAATATCCTCAGCA
CGTTATCTGACTTCT-TCACGCGAAAGCTTTGAGGTTACAGTCTCAGGGGGGAGTACGTT-C----GCAAGA
GTGAAACTTAAAGAAATTGACGGAAT---GGCACCACAAGACGTGGAGCGTGCGGTTTAATTTGACTCAACA
CGGGGAACTTTA-CCAGATCCGGACAGGGTGAGGATTGACAGATTGAGTGTTCTTTCTCGATCCCCTGAATG
GTGGTGCATGGCCGCTTTTGGTCGGTGGAGTGATTTGTTT-GGTTGATTCCGTCAACGG--ACGAGATCCAA
GCTGCCCAGTAGGATTCAGAATTGCCCATAGGATAGCAATCCCTTCCGCGGGTTTTACCCAAG---------
--------------------------------GTGGGGCGGTATTCGTTTGTATCC-TTCTCTGCGGGATTC
CT---TGTT--TTGCACAAGG------TGAGATTTTGGGCAACAGCAGGTCTGTGATGCTCCTCAATGTTCT
GGGCGACACGCGCACTACAATGTCAGTGAGAACAAGAAAAACGACTT---------TTGTCGGACCTACTTG
ATCAAAAGAGTGGGAAAACCCCG--------GAATCACATAGACCCACTTGGGACCGAGTATTGCAATTATT
GGTCGCGCAACGAGGAATGTCTCGTAGGCGCAGCTCATCAA-----ACTGTGCCGA--TTACGTCCCTGCCA
TTTGTACACACCGCCCGTCGTTGTTTCCGATGATGGTGCAATACAGGTGATCGGACAGTCGGGT-------T
TTTAACTCGGCCGAAA-GTTCACCGATATTTCTT--------------------------------------
------------------------------------------------------------------------
------------------------------------------------------------------------
------------------------------------------------------------------------
------------------------------------------------------------------------
------------------------------------------------------------------------
------------------------------------------------------------------------
------------------------------------------------------------------------
------------------------------------------------------------------------
------------------------------------------------------------------------
------------------------------------------------------------------------
------------------------------------------------------------------------
------------------------------------------------------------------------
------------------------------------------------------------------------
------------------------------------------------------------------------
------------------------------------------------------------------------
------------------------------------------------------------------------
------------------------------------------------------------------------
--------------------------------------------------------------
>KT728387.1_Trypanosoma_thomasbancrofti_strain_RHE/B30376/AUS/2015/TB1_18S_ribosomal_RNA_gene,_partial_sequence/1-2105
------------------------------------------------------------------------
------------------------------------------------------------------------
------------------------------------------------------------------------
------------------------------------------------------------------------
------------------------------------------------------------------------
---------------------------------------------------------------------TTA
GCCATGCATGCCTCAGAATCA--CTGCATTGCAGGAATCTGCGCATGGCTCATTACATCAGACGTAATCTGC
CGCAAAAATATTGCGGTT-TCCGCAACATTGGATAACTTG--------------------------------
------------------GCGAAACGCCAAGCTAATACATGAACCAAAG-GGACGCTCTCTGTTCCGG-CGG
TGGGGCAACTCACCGCCATGGGACGTCCAGCGAATGAATGAAAGTAAAA--TCAATGCCTTA----ACCGGC
AGTAACACCCAGAAGTGTTGACTCAATTCATTC-CGTGCGAAAGCC--------------------------
---GGGTT--TTACCCGGCGTCTTTTGACGAACAACTGCCCTATCAGCCAGTGATGGCCGTGTAG---TGGA
CTGCCATGGCGTTGACGGGAGCGGGGGATTAGGGTTCGATTCCGGAGAGGGAGCCTGAGAAATAGCTACCAC
TTCTACGGAGGGCAGCA-------------GGCG-CGCAAATTGCCCAATGTCAAAAAAAAACGATGAGGCA
-GCGAAAAGAAATAGAGCCGACGGTGCCTA---GTGCATTGTCGTATTCAATGGGGGATATTTAAACCCATC
C-AAAATCGAGTAACAATTGGAGGACAAGTCTGGTGCCAGCACCCGCGGTAATTCCAGCTCCAAAAGCGTAT
AT------TAATGCTGTTGCTGTTAAAGGGTTCGTAGTTGAATTGAGGGCCTTTGAGGTGCAATGGT-TTGT
CCC---------GTCCACTTCGGATTGGTGACCC--ATGCCCTTGAGGTCCGTGAACACTCAGAAACAAG--
--AAACAC--GGGAGTG-----GTACCTTTCCTGATTTACGCATGTCATGCATGCCAGG-GGGCGCC-C-GT
GATTTTTACTGTGACTAAAAAAGTGTGACCAAAGCA-GTCATT--CGACTTGAATTAGAAAGCATGGGATAA
CAA-AGGAGC---AGCCTATGGGCCACCGTTTCGGCTTTTGTTGGTTTT-AAAAGTCCATTGGAGATTATGG
GGCTGT-GCGACAAGCGGCTGGGTGTATTCCCCTTTACTGGGG-------GCACC-----------------
---------------------CGTCGCCTTTGTGAGAAATCCGTGGCGTTAATTG-----------------
------------------------------------------------------------------------
------------TATAGGCTTCGGTTTATCAATTTCGTCGCCTTCTCGCAACTCGCGGCATCCAGGAATGAA
GGAGGGTAGTTCGG-GGGAGAACGTACTG-GTGCGTCAGAGGTGAAATTCTTAGA-CCGCACC-AAGACGAA
CTACAGCGAAGGCATTCTTCAAGGAT-ACCTTCCTCAATCAAG-AACCAAAGTGTGGGGATCGAAGATG-AT
TAGAGACCATTGTAGTCCACA---CTGC-A-AACGATGACACCCATGAATTGGGGAGTTT---------TTG
GTCGTAGGCGAGGACGGGTTCATCTCGC-T------------------------------------------
-----------------------------------CCTTGTCTCGCCAATGTATATCAATTTACGTGCATAT
TCTTTTCGGTCC--------------TCGCAA----------GG-GGACCTTTAACGGGAATATCCTCAGCA
CGTTATCTGACTTCT-TCACGCGAAAGCTTTGAGGTTACAGTCTCAGGGGGGAGTACGTT-C----GCAAGA
GTGAAACTTAAAGAAATTGACGGAAT---GGCACCACAAGACGTGGAGCGTGCGGTTTAATTTGACTCAACA
CGGGGAACTTTA-CCAGATCCGGACAGGGTGAGGATTGACAGATTGAGTGTTCTTTCTCGATCCCCTGAATG
GTGGTGCATGGCCGCTTTTGGTCGGTGGAGTGATTTGTTT-GGTTGATTCCGTCAACGG--ACGAGATCCAA
GCTGCCCAGTAGGATTCAGAATTGCCCATAGGATAGCAATCCCTTCCGCGGGTTTTACCCAAG---------
--------------------------------GTGGGGCGGTATTCGTTTGTATCC-TTCTCTGCGGGATTC
CT---TGTT--TTGCACAAGG------TGAGATTTTGGGCAACAGCAGGTCTGTGATGCTCCTCAATGTTCT
GGGCGACACGCGCACTACAATGTCAGTGAGAACAAGAAAAACGACTT---------TTGTCGGACCTACTTG
ATCAAAAGAGTGGGAAAACCCCG--------GAATCACATAGACCCACTTGGGACCGAGTATTGCAATTATT
GGTCGCGCAACGAGGAATGTCTCGTAGGCGCAGCTCATCAA-----ACTGTGCCGA--TTACGTCCCTGCCA
TTTGTACACACCGCCCGTCGTTGTTTCCGATGATGGTGCAATACAGGTGATCGGACAGTCGGGT-------T
TTTAACTCGGCCGAAA-GTTCACCGATATTTCTT--------------------------------------
------------------------------------------------------------------------
------------------------------------------------------------------------
------------------------------------------------------------------------
------------------------------------------------------------------------
------------------------------------------------------------------------
------------------------------------------------------------------------
------------------------------------------------------------------------
------------------------------------------------------------------------
------------------------------------------------------------------------
------------------------------------------------------------------------
------------------------------------------------------------------------
------------------------------------------------------------------------
------------------------------------------------------------------------
------------------------------------------------------------------------
------------------------------------------------------------------------
------------------------------------------------------------------------
------------------------------------------------------------------------
--------------------------------------------------------------
>KT728378.1_Trypanosoma_thomasbancrofti_strain_RHE/B30236/AUS/2015/TB1_18S_ribosomal_RNA_gene,_partial_sequence/1-2105
------------------------------------------------------------------------
------------------------------------------------------------------------
------------------------------------------------------------------------
------------------------------------------------------------------------
------------------------------------------------------------------------
---------------------------------------------------------------------TTA
GCCATGCATGCCTCAGAATCA--CTGCATTGCAGGAATCTGCGCATGGCTCATTACATCAGACGTAATCTGC
CGCAAAAATATTGCGGTT-TCCGCAACATTGGATAACTTG--------------------------------
------------------GCGAAACGCCAAGCTAATACATGAACCAAAG-GGACGCTCTCTGTTCCGG-CGG
TGGGGCAACTCACCGCCATGGGACGTCCAGCGAATGAATGAAAGTAAAA--TCAATGCCTTA----ACCGGC
AGTAACACCCAGAAGTGTTGACTCAATTCATTC-CGTGCGAAAGCC--------------------------
---GGGTT--TTACCCGGCGTCTTTTGACGAACAACTGCCCTATCAGCCAGTGATGGCCGTGTAG---TGGA
CTGCCATGGCGTTGACGGGAGCGGGGGATTAGGGTTCGATTCCGGAGAGGGAGCCTGAGAAATAGCTACCAC
TTCTACGGAGGGCAGCA-------------GGCG-CGCAAATTGCCCAATGTCAAAAAAAAACGATGAGGCA
-GCGAAAAGAAATAGAGCCGACGGTGCCTA---GTGCATTGTCGTATTCAATGGGGGATATTTAAACCCATC
C-AAAATCGAGTAACAATTGGAGGACAAGTCTGGTGCCAGCACCCGCGGTAATTCCAGCTCCAAAAGCGTAT
AT------TAATGCTGTTGCTGTTAAAGGGTTCGTAGTTGAATTGAGGGCCTTTGAGGTGCAATGGT-TTGT
CCC---------GTCCACTTCGGATTGGTGACCC--ATGCCCTTGAGGTCCGTGAACACTCAGAAACAAG--
--AAACAC--GGGAGTG-----GTACCTTTCCTGATTTACGCATGTCATGCATGCCAGG-GGGCGCC-C-GT
GATTTTTACTGTGACTAAAAAAGTGTGACCAAAGCA-GTCATT--CGACTTGAATTAGAAAGCATGGGATAA
CAA-AGGAGC---AGCCTATGGGCCACCGTTTCGGCTTTTGTTGGTTTT-AAAAGTCCATTGGAGATTATGG
GGCTGT-GCGACAAGCGGCTGGGTGTATTCCCCTTTACTGGGG-------GCACC-----------------
---------------------CGTCGCCTTTGTGAGAAATCCGTGGCGTTAATTG-----------------
------------------------------------------------------------------------
------------TATAGGCTTCGGTTTATCAATTTCGTCGCCTTCTCGCAACTCGCGGCATCCAGGAATGAA
GGAGGGTAGTTCGG-GGGAGAACGTACTG-GTGCGTCAGAGGTGAAATTCTTAGA-CCGCACC-AAGACGAA
CTACAGCGAAGGCATTCTTCAAGGAT-ACCTTCCTCAATCAAG-AACCAAAGTGTGGGGATCGAAGATG-AT
TAGAGACCATTGTAGTCCACA---CTGC-A-AACGATGACACCCATGAATTGGGGAGTTT---------TTG
GTCGTAGGCGAGGACGGGTTCATCTCGC-T------------------------------------------
-----------------------------------CCTTGTCTCGCCAATGTATATCAATTTACGTGCATAT
TCTTTTCGGTCC--------------TCGCAA----------GG-GGACCTTTAACGGGAATATCCTCAGCA
CGTTATCTGACTTCT-TCACGCGAAAGCTTTGAGGTTACAGTCTCAGGGGGGAGTACGTT-C----GCAAGA
GTGAAACTTAAAGAAATTGACGGAAT---GGCACCACAAGACGTGGAGCGTGCGGTTTAATTTGACTCAACA
CGGGGAACTTTA-CCAGATCCGGACAGGGTGAGGATTGACAGATTGAGTGTTCTTTCTCGATCCCCTGAATG
GTGGTGCATGGCCGCTTTTGGTCGGTGGAGTGATTTGTTT-GGTTGATTCCGTCAACGG--ACGAGATCCAA
GCTGCCCAGTAGGATTCAGAATTGCCCATAGGATAGCAATCCCTTCCGCGGGTTTTACCCAAG---------
--------------------------------GTGGGGCGGTATTCGTTTGTATCC-TTCTCTGCGGGATTC
CT---TGTT--TTGCACAAGG------TGAGATTTTGGGCAACAGCAGGTCTGTGATGCTCCTCAATGTTCT
GGGCGACACGCGCACTACAATGTCAGTGAGAACAAGAAAAACGACTT---------TTGTCGGACCTACTTG
ATCAAAAGAGTGGGAAAACCCCG--------GAATCACATAGACCCACTTGGGACCGAGTATTGCAATTATT
GGTCGCGCAACGAGGAATGTCTCGTAGGCGCAGCTCATCAA-----ACTGTGCCGA--TTACGTCCCTGCCA
TTTGTACACACCGCCCGTCGTTGTTTCCGATGATGGTGCAATACAGGTGATCGGACAGTCGGGT-------T
TTTAACTCGGCCGAAA-GTTCACCGATATTTCTT--------------------------------------
------------------------------------------------------------------------
------------------------------------------------------------------------
------------------------------------------------------------------------
------------------------------------------------------------------------
------------------------------------------------------------------------
------------------------------------------------------------------------
------------------------------------------------------------------------
------------------------------------------------------------------------
------------------------------------------------------------------------
------------------------------------------------------------------------
------------------------------------------------------------------------
------------------------------------------------------------------------
[truncated: 836,944 more chars]
