# Supplementary material for: LAMP-coupled CRISPR-Cas12a assays: A promising new tool for molecular diagnosis of leishmaniasis
Source: PLoS Negl Trop Dis. 2026 Feb 13;20(2):e0013456. doi: 10.1371/journal.pntd.0013456 (PMC12923138; doi:10.1371/journal.pntd.0013456)
Supplement: S2 File — This file contains the alignments and visualizations used to evaluate the in silico specificity of the designed LAMP primers and Cas12a crRNA targeting the 18S rDNA. It includes 37 aligned sequences of Leishmania spp. and 272 of Trypanosoma spp. Primer and crRNA binding regions were manually annotated using Jalview v2.11.4.1 to enhance visualization and identification. Additionally, an alignment of a subset of 31 representative sequences (16 Leishmania, 15 Trypanosoma) is provided for visualization of 18S rDNA sequence conservation and divergence across the two genera (see also S2 Fig). (ZIP) [file pntd.0013456.s011.zip › S2 File/S2.5_18S_Genera_Leishmania_Trypanosoma_Representative_Sequences.fasta]

>GU207464.1_Leishmania_panamensis_isolate_MHOM/COL/85/2317_18S_ribosomal_RNA_gene_and_internal_transcribed_spacer_1,_partial_sequence/1-1718
----------------------------------------------------TGCATGCCTCAGAATCACTG
CATTTGCAGGAATCTGCGCATGGCTCATTACATCAGACGTAATCTGCCGCAAAAATCTTGCGGTTT-CCGCA
AAATTGGATAACTTGGCGAAACGCCAAGCTAATACATGAACCAACCGGGTGTTCTCCACTCCAGACGGTG--
------------GGCAACCA-TCGTCGTGAGACGCCCAGCGAATGAATGACAGTAAAACCAATGCCTT--C-
-ACTGGCAGTAACACCCAGCAGTGTTGACTCAATTCATTCCGTGCGAAAGCCGGCTTGT------TCCGGCG
TCTTTTGACGAACAACTGCCCTATCAGCTGGTGATGGCCGTGTAGTGGACTGCCATGGCGTTGACGGGAGCG
GGGGATTAGGGTTCGATTCCGGAGAGGGAGCCTGAGAAATAGCTACCACTTCTACGGAGGGCAGCAGGCGCG
CAAATTGCCCAATGTCAAAACAAAACGATGAGGCAGCGAAAAGAAATAGAGTTGTCAGTCCA---TTTGGAT
TGTCAT-TTCAATGGGGGATATTTAAACCCATCCAATATCGAGTAACAATTGGAGGACAAGTCTGGTGCCAG
CACCCGCGGTAATTCCAGCTCCAAAAGCGTATATTAATGCTGTTGCTGTTAAAGGGTTCGTAGTTGAACTGT
GGGCTGTGCAGGTTTGTCCCTGGTCGTCCCGTCCA---TGTCGGATTTGGTGACCCAGGCCCTTGCAGCCCG
TGA----ACATTCAAAGAAACAAGAAACACGGGAGTGGTTCCTTTCCTGATTTACGCATGTCATGCATGCCA
GGGGCG-TCCGTGATTTTTTACTGTGACTAAAGAAGCGTGACTAAAGCAGTCATTCGACTTCTGCAA-----
------------------------------------------------------------------------
------------------------------------------------------------------------
------------------------------------------------------------------------
------------------------------------------------------------------------
------------------------------------------------------------------------
------------------------------------------------------------------------
-------------CGATGACACCCATGAATTGGGGATCTTATGGGCCGGCT--GCGGCAGGGTTTACCTGTG
TC-AGCA-----CCGCG-------------CCCGCTTTTACCAACTTACGTATCTTTTCTATT---------
----------CGG------CCTTTACCGGCCACCCACGGGAATATCCTCAGCA-CGTTTT-CTGTTTTTTCA
CGCGAAAGCTTTGAGGTTACAGTCTCAGGGGGGAGTACGTTCGCAAGAGTGAAACTTAAAGAAATTGACGGA
ATGGCACCACAAGACGTGGAGCGTGCGGTTTAATTTGACTCAACACGGGGAACTTTA-CCAGATCCGGACAG
GATGAGGATTGACAGATTGAGTGTTCTTTCTCGATTCCCTGAATGGTGGTGCATGGCCGCTTTTGGTCGGTG
GAGTGATTTGTTTGGTTGATTCCGTCAACGGACGAGATCCAAGCTGCCCAGTAGAATTCAGAATTGTCCATA
GGATAGCAAACTCATCGGCGGGT------------------------TT--TACCCAACGGTGGGCCGCATT
CGGTCGAATTCTTCTCTGCGGGATTCCTTTGTAATTGCACAAGGTGAAATTTTGGGCAACAGCAGGTCTGTG
ATGCTCCTCAATGTTCTGGGCGACACGCGCACTACAATGTCAGTGAGAACAAGAAAAACGACTTT-------
--TGTCGAACCTACTTGATCAAAAGAGTGGGGAAACCCCGGAATCACATAGACCCACTTGGGACCGAGGATT
GCAATTATTGGTCGCGCAACGAGGAATGTCTCGTAGGCGCAGCTCATCAAACTGTGCCGATTACGTCCCTGC
CATTTGTACACACCGCCCGTCGTTGTTTCCGATGATGGTGCAATACAGGTGATCGGACAGGCGGTGTTTT-A
TCCGCCCGAAAGTTCACCGATATTCTCAATAGAGAAGCA---------------------------------
------------------------------------------------------------------------
------------------------------------------------------------------------
------------------------------------------------------------------------
--------------------
>AF303938.1_Leishmania_sp._MHOM/MQ/92/MAR1_18S_ribosomal_RNA_gene,_complete_sequence/1-2108
----------------------------TTGCTTGTTTCAAGGACTTAGCCATGCATGCCTCAGAATCACTG
CATTTGCAGGAATCTGCGCATGGCTCATTACATCAGACGTAATCTGCCGCAAAAATCTTGCGGTTT-CCGCG
AAATTGGATAACTTGGCGAAACGCCAAGCTAATACATGAACCAACCGGGTGCTCTCCACTCCAGACGGTG--
------------GACAACCA-TCGTCGTGAGACGCCCAGCGAATGAATGACAGTAAAACCAATGCCTT--C-
-ACTGGCAGTAACACCCAGCAGTGTTGACTCAATTCATTCCGTGCGAAAGCCGGCTTGT------TCCGGCG
TCTTTTGACGAACAACTGCCCTATCAGCTGGTGATGGCCGTGTAGTGGACTGCCATGGCGTTGACGGGAGCG
GGGGATTAGGGTTCGATTCCGGAGAGGGAGCCTGAGAAATAGCTACCACTTCTACGGAGGGCAGCAGGCGCG
CAAATTGCCCAATGTCAAAACAAAACGATGAGGCAGCGAAAAGAAATAGAGTTGTCAGTCCA---TTTGGAT
TGTCAT-TTCAATGGGGGATATTTAAACCCATCCAATATCGAGTAACAATTGGAGGACAAGTCTGGTGCCAG
CACCCGCGGTAATTCCAGCTCCAAAAGCGTATATTAATGCTGTTGCTGTTAAAGGGTTCGTAGTTGAACTGT
GGGCTGTGCAGGTTTGTCCCTGGTCGTCCCGTCCA---TGTCGGATTTGGTGACCCAGGCCCTTGCAGCCCG
TGA----ACATTCAAAGAAACAAGAAACACGGGAGTGGTTCCTTTCCTGATTTACGCATGTCATGCATGCCA
GGGGGCGTCCGTGATTTTTTACTGTGACTAAAGAAGCGTGACCAAAGCAGTCATTCGACTTGAATTAGAAAG
CATGGGATAACAAAGGAGCAGCCTCTAGGCTACCGTTTCGGCTTTTGTTGGTTTTAAAGGTCTATTGGAGAT
TATGGAGCTGTGCGACAAGCGCTTCCCCATCGCAACTTCG---------------GTTCGGTGTGTGGCG--
------------------------CCTTTG-AGG--------------------------GGTTTAGTGCGA
CCGGTGCGAGCTCCGGTTCGTCCGGCCGTAACGCCTTTTCAACTCACGGCCTCTAGGAATGAAGGAGGGTAG
TTCGGGGGAGAACGTACTGGGGCGTCAGAGGTGAAATTCTTAGACCGCACCAAGACGAACTACAGCGAAGGC
ATTCTTCAAGGATACCTTCCTCAATCAAGAACCAAAGTGTGGAGATCGAAGATGA-TTAGAGACCATTGTAG
TCCACACTGCAAACGATGACACCCATGAATTGGGGATCTTATGGGCCGGCCTGCGGCAGGGTTTACCCTGTG
TC-AGCA-----CCGCG-------------CCCGCTTTTACCAACTTACGTATCTTTTCTATT---------
----------CGG------CCTTTACCGGCCACCCACGGGAATATCCTCAGCA-CGTTTT-CTGTTTTTTTA
CGCGAAAGCTTTGAGGTTACAGTCTCAGGGGGGAGTACGTTCGCAAGAGTGAAACTTAAAGAAATTGACGGA
ATGGCACCACAAGACGTGGAGCGTGCGGTTTAATTTGACTCAACACGGGGAACTTTA-CCAGATCCGGACAG
GATGAGGATTGACAGATTGAGTGTTCTTTCTCGATTCCCTGAATGGTGGTGCATGGCCGCTTTTGGTCGGTG
GAGTGATTTGTTTGGTTGATTCCGTCAACGGACGAGATCCAAGCTGCCCAGTAGAATTCAGAATTGCCCATA
GGATAGCTAACTCATCGGCGGGT------------------------TT--TACCCAACGGTGGGCCGCATT
CGGTCGAATTCTTCTCTGCGGGATTCCTTTGTAATTGCACAAGGTGAAATTTTGGGCAACAGCAGGTCTGTG
ATGCTCCTCAATGTTCTGGGCGACACGCGCACTACAATGTCAGTGAGAACAAGAAAAACGACTTT-------
--TGTCGAACCTACTTGATCAAAAGAGTGGGGAAACCCCGGAATCACATAGACCCACTTGGGACCGAGGATT
GCAATTATTGGTCGCGCAACGAGGAATGTCTCGTAGGCGCAGCTCATCAAACTGTGCCGATTACGTCCCTGC
CATTTGTACACACCGCCCGTCGTTGTTTCCGATGATGGTGCAATACAGGTGATCGGACAGGCGGTGTTTC-A
TCCGCCCGAAAGTTCACCGAT---------------------------------------------------
------------------------------------------------------------------------
------------------------------------------------------------------------
------------------------------------------------------------------------
--------------------
>GQ920678.1_Leishmania_aethiopica_isolate_1214_18S_ribosomal_RNA_gene,_complete_sequence/1-2127
---------------------TAGTCATATGCTTGTTTCAAGGACTTAGCCATGCATGCCTCAGAATCACTG
CATTTGCAGGAATCTGCGCATGGCTCATTACATCAGACGTAATCTGCCGCAAAAATCTTGCGGTTT-CCGCA
AAATTGGATAACTTGGCGAAACGCCAAGCTAATACATGAACCAACCGGGTGTTCTCCACTCCAGACGGTG--
------------GGCAACCA-TCGTCGTGAGACGCCCAGCGAATGAATGACAGTAAAACCAATGCCTT--C-
-ACTGGCAGTAACACCCAGCAGTGTTGACTCAATTCATTCCGTGCGAAAGCCGGCTTGT------TCCGGCG
TCTTTTGACGAACAACTGCCCTATCAGCTGGTGATGGCCGTGTAGTGGACTGCCATGGCGTTGACGGGAGCG
GGGGATTAGGGTTCGATTCCGGAGAGGGAGCCTGAGAAATAGCTACCACTTCTACGGAGGGCAGCAGGCGCG
CAAATTGCCCAATGTCAAAACAAAACGATGAGGCAGCGAAAAGAAATAGAGTTGTCAGTCCA---TCTGGAT
TGTCAT-TTCAATGGGGGATATTTAAACCCATCCAATATCGAGTAACAATTGGAGGACAAGTCTGGTGCCAG
CACCCGCGGTAATTCCAGCTCCAAAAGCGTATATTAATGCTGTTGCTGTTAAAGGGTTCGTAGTTGAACTGT
GGGCTGTGCAGGTTTGTTCCTGGTCGTCCCGTCCA---TGTCGGATTTGGTGACCCAGGCCCTTGCAGCCCG
TGA----ACATTCAAAGAAACAAGAAACACGGGAGTGGTTCCTTTCCTGATTTACGCATGTCATGCATGCCA
GGGGGCGTCCGTGATTTTTTACTGTGACTAAAGAAGCGTGACTAAAGCAGTCATTTGACTTGAATTAGAAAG
CATGGGATAACAAAGGAGCAGCCTCTAGGCTACCGTTTCGGCTTTTGTTGGTTTTAAAGGTCTATTGGAGAT
TATGGAGCTGTGCGACAAGTGCTTTCCCATCGCAACTTCG---------------GTTCGGTGTGTGGCG--
------------------------CCTTTG-AGG--------------------------GGTTTAGTGCGT
CCGGTGCGAGCTCCGGCTCGTCCGGCCGTTACGCCTTTTCAACTCACGGCCTCTAGGAATGAAGGAGGGTAG
TTCGGGGGAGAACGTACTGGGGCGTCAGAGGTGAAATTCTTAGACCGCACCAAGACGAACTACAGCGAAGGC
ATTCTTCAAGGATACCTTCCTCAATCAAGAACCAAAGTGTGGAGATCGAAGATGA-TTAGAGACCATTGTAG
TCCACACTGCAAACGATGACACCCATGAATTGGGGATCTTATGGGCCGGCCTGCGGCAGGGTTTACCCTGTG
TC-AGCA-----CCGCG-------------CCCGCTTTTACCAACTTACGTATCTTTTCTATT---------
----------CGG------CCTTTACCGGCCACCCACGGGAATATCCTCAGCA-CGTTTT-CAGTTTTTTCA
CGCGAAAGCTTTGAGGTTACAGTCTCAGGGGGGAGTACGTTCGCAAGAGTGAAACTTAAAGAAATTGACGGA
ATGGCACCACAAGACGTGGAGCGTGCGGTTTAATTTGACTCAACACGGGGAACTTTA-CCAGATCCGGACAG
GATGAGGATTGACAGATTGAGTGTTCTTTCTCGATTCCCTGAATGGTGGTGCATGGCCGCTTTTGGTCGGTG
GAGTGATTTGTTTGGTTGATTCCGTCAACGGACGAGATCCAAGCTGCCCAGTAGAATTCAGAATTGCCCATA
GGATAGCAAACTCATCGGCGGGT------------------------TT--TACCCAACGGTGGGCCGCATT
CGGTCGAATTCTTCTCTGCGGGATTCCTTTGTAATTGCACAAGGTGAAATTTTGGGCAACAGCAGGTCTGTG
ATGCTCCTCAATGTTCTGGGCGACACGCGCACTACAATGTCAGTGAGAACAAGAAAAACGACTTT-------
--TGTCGAACCTACTTGATCAAAAGAGTGGGGAAACCCCGGAATCACATAGACCCACTTGGGACCGAGGATT
GCAATTATTGGTCGCGCAACGAGGAATGTCTCGTAGGCGCAGCTCATCAAACTGTGCCGATTACGTCCCTGC
CATTTGTACACACCGCCCGTCGTTGTTTCCGATGATGGTGCAATACAGGTGATCGGACAGGCGGTGTTTT-A
TCCGCCCGAAAGTTCACCGATATTTCTTCAATA---------------------------------------
------------------------------------------------------------------------
------------------------------------------------------------------------
------------------------------------------------------------------------
--------------------
>JN003595.1_Leishmania_panamensis_strain_UA946_18S_ribosomal_RNA_gene,_complete_sequence/1-2128
---------------------TAGTCATATGCTTGTTTCAAGGACTTAGCCATGCATGCCTCAGAATCACTG
CATTTGCAGGAATCTGCGCATGGCTCATTACATCAGACGTAATCTGCCGCAAAAATCTTGCGGTTT-CCGCA
AAATTGGATAACTTGGCGAAACGCCAAGCTAATACATGAACCAACCGGGTGTTCTCCACTCCAGACGGTG--
------------GGCAACCA-TCGTCGTGAGACGCCCAGCGAATGAATGACAGTAAAACCAATGCCTT--C-
-ACTGGCAGTAACACCCAGCAGTGTTGACTCAATTCATTCCGTGCGAAAGCCGGCTTGT------TCCGGCG
TCTTTTGACGAACAACTGCCCTATCAGCTGGTGATGGCCGTGTAGTGGACTGCCATGGCGTTGACGGGAGCG
GGGGATTAGGGTTCGATTCCGGAGAGGGAGCCTGAGAAATAGCTACCACTTCTACGGAGGGCAGCAGGCGCG
CAAATTGCCCAATGTCAAAACAAAACGATGAGGCAGCGAAAAGAAATAGAGTTGTCAGTCCA---TTTGGAT
TGTCAT-TTCAATGGGGGATATTTAAACCCATCCAATATCGAGTAACAATTGGAGGACAAGTCTGGTGCCAG
CACCCGCGGTAATTCCAGCTCCAAAAGCGTATATTAATGCTGTTGCTGTTAAAGGGTTCGTAGTTGAACTGT
GGGCTGTGCAGGTTTGTCCCTGGTCGTCCCGTCCA---TGTCGGATTTGGTGACCCAGGCCCTTGCAGCCCG
TGA----ACATTCAAAGAAACAAGAAACACGGGAGTGGTTCCTTTCCTGATTTACGCATGTCATGCATGCCA
GGGGGCGTCCGTGATTTTTTACTGTGACTAAAGAAGCGTGACTAAAGCAGTCATTCGACTTGAATTAGAAAG
CATGGGATAACAAAGGAGCAGCCTCTAGGCTACCGTTTCGGCTTTTGTTGGTTTTAAAGGTCTATTGGAGAT
TATGGAGCTGTGCGACAAGCGCTCTCCCATCGCAACTTCG---------------GTTCGGTGTGTGGCG--
------------------------CCTTTGGAGG--------------------------GGTTTAGTGCGT
CCGGTGCGGGCTCCGGTTCGTCCGGCCGTAACGCCTTTTCAACTCACGGCCTCTAGGAATGAAGGAGGGTAG
TTCGGGGGAGAACGTACTGGGGCGTCAGAGGTGAAATTCTTAGACCGCACCAAGACGAACTACAGCGAAGGC
ATTCTTCAAGGATACCTTCCTCAATCAAGAACCAAAGTGTGGAGATCGAAGATGA-TTAGAGACCATTGTAG
TCCACACTGCAAACGATGACACCCATGAATTGGGGATCTTATGGGCCGGCCTGCGGCAGGGTTTACCCTGTG
TC-AGCA-----CCGCG-------------CCCGCTTTTACCAACTTACGTATCTTTTCTATT---------
----------CGG------CCTTTACCGGCCACCCACGGGAATATCCTCAGCA-CGTTTT-CTGTTTTTTCA
CGCGAAAGCTTTGAGGTTACAGTCTCAGGGGGGAGTACGTTCGCAAGAGTGAAACTTAAAGAAATTGACGGA
ATGGCACCACAAGACGTGGAGCGTGCGGTTTAATTTGACTCAACACGGGGAACTTTA-CCAGATCCGGACAG
GATGAGGATTGACAGATTGAGTGTTCTTTCTCGATTCCCTGAATGGTGGTGCATGGCCGCTTTTGGTCGGTG
GAGTGATTTGTTTGGTTGATTCCGTCAACGGACGAGATCCAAGCTGCCCAGTAGAATTCAGAATTGTCCATA
GGATAGCAAACTCATCGGCGGGT------------------------TT--TACCCAACGGTGGGCCGCATT
CGGTCGAATTCTTCTCTGCGGGATTCCTTTGTAATTGCACAAGGTGAAATTTTGGGCAACAGCAGGTCTGTG
ATGCTCCTCAATGTTCTGGGCGACACGCGCACTACAATGTCAGTGAGAACAAGAAAAACGACTTT-------
--TGTCGAACCTACTTGATCAAAAGAGTGGGGAAACCCCGGAATCACATAGACCCACTTGGGACCGAGGATT
GCAATTATTGGTCGCGCAACGAGGAATGTCTCGTAGGCGCAGCTCATCAAACTGTGCCGATTACGTCCCTGC
CATTTGTACACACCGCCCGTCGTTGTTTCCGATGATGGTGCAATACAGGTGATCGGACAGGCGGTGTTTT-A
TCCGCCCGAAAGTTCACCGATATTTCTTCAATA---------------------------------------
------------------------------------------------------------------------
------------------------------------------------------------------------
------------------------------------------------------------------------
--------------------
>GQ332363.1_Leishmania_tropica_18S_ribosomal_RNA_gene,_complete_sequence;_and_internal_transcribed_spacer_1,_partial_sequence/1-2190
---------------------TAGTCATATGCTTGTTTCAAGGACTTAGCCATGCATGCCTCAGAATCACTG
CATTTGCAGGAATCTGCGCATGGCTCATTACATCAGACGTAATCTGCCGCAAAAATCTTGCGGTTT-CCGCA
AAATTGGATAACTTGGCGAAACGCCAAGCTAATACATGAACCAACCGGGTGTTCTCCACTCCAGACGGTG--
------------GGCAACCA-TCGTCGTGAGACGCCCAGCGAATGAATGACAGTAAAACCAATGCCTT--C-
-ACTGGCAGTAACACCCAGCAGTGTTGACTCAATTCATTCCGTGCGAAAGCCGGCTTGT------TCCGGCG
TCTTTTGACGAACAACTGCCCTATCAGCTGGTGATGGCCGTGTAGTGGACTGCCATGGCGTTGACGGGAGCG
GGGGATTAGGGTTCGATTCCGGAGAGGGAGCCTGAGAAATAGCTACCACTTCTACGGAGGGCAGCAGGCGCG
CAAATTGCCCAATGTCAAAACAAAACGATGAGGCAGCGAAAAGAAATAGAGTTGTCAGTCCA---TTTGGAT
TGTCAT-TTCAATGGGGGATATTTAAACCCATCCAATATCGAGTAACAATTGGAGGACAAGTCTGGTGCCAG
CACCCGCGGTAATTCCAGCTCCAAAAGCGTATATTAATGCTGTTGCTGTTAAAGGGTTCGTAGTTGAACTGT
GGGCTGTGCAGGTTTGTTCCTGGTCGTCCCGTCCA---TGTCGGATTTGGTGACCCAGGCCCTTGCAGCCCG
TGA----ACATTCAAAGAAACAAGAAACACGGGAGTGGTTCCTTTCCTGATTTACGCATGTCATGCATGCCA
GGGGGCGTCCGTGATTTTTTACTGTGACTAAAGAAGCGTGACTAAAGCAGTCATTTGACTTGAATTAGAAAG
CATGGGATAACAAAGGAGCAGCCTCTAGGCTACCGTTTCGGCTTTTGTTGGTTTTAAAGGTCTATTGGAGAT
TATGGAGCTGTGCGACAAGTGCTTTCCCATCGCAACTTCG---------------GTTCGGTGTGTGGCG--
------------------------CCTTTG-AGG--------------------------GGTTTAGTGCGT
CCGGTGCGAGCTCCGGTTCGTCCGGCCGTAACGCCTTTTCAACTCACGGCCTCTAGGAATGAAGGAGGGTAG
TTCGGGGGAGAACGTACTGGGGCGTCAGAGGTGAAATTCTTAGACCGCACCAAGACGAACTACAGCGAAGGC
ATTCTTCAAGGATACCTTCCTCAATCAAGAACCAAAGTGTGGAGATCGAAGATGA-TTAGAGACCATTGTAG
TCCACACTGCAAACGATGACACCCATGAATTGGGGATCTTATGGGCCGGCCTGCGGCAGGGTTTACCCTGTG
TC-AGCA-----CCGCG-------------CCCGCTTTTACCAACTTACGTATCTTTTCTATT---------
----------CGG------CCTTTACCGGCCACCCACGGGAATATCCTCAGCA-CGTTTT-CTGTTTTTTCA
CGCGAAAGCTTTGAGGTTACAGTCTCAGGGGGGAGTACGTTCGCAAGAGTGAAACTTAAAGAAATTGACGGA
ATGGCACCACAAGACGTGGAGCGTGCGGTTTAATTTGACTCAACACGGGGAACTTTA-CCAGATCCGGACAG
GATGAGGATTGACAGATTGAGTGTTCTTTCTCGATTCCCTGAATGGTGGTGCATGGCCGCTTTTGGTCGGTG
GAGTGATTTGTTTGGTTGATTCCGTCAACGGACGAGATCCAAGCTGCCCAGTAGAATTCAGAATTGCCCATA
GGATAGCAAACTCATCGGCGGGT------------------------TT--TACCCAACGGTGGGCCGCATT
CGGTCGAATTCTTCTCTGCGGGATTCCTTTGTAATTGCACAAGGTGAAATTTTGGGCAACAGCAGGTCTGTG
ATGCTCCTCAATGTTCTGGGCGACACGCGCACTACAATGTCAGTGAGAACAAGAAAAACGACTTT-------
--TGTCGAACCTACTTGATCAAAAGAGTGGGGAAACCCCGGAATCACATAGACCCACTTGGGACCGAGGATT
GCAATTATTGGTCGCGCAACGAGGAATGTCTCGTAGGCGCAGCTCATCAAACTGTGCCGATTACGTCCCTGC
CATTTGTACACACCGCCCGTCGTTGTTTCCGATGATGGTGCAATACAGGTGATCGGACAGGCGGTGTTTT-A
TCCGCCCGAAAGTTCACCGATATTTCTTCAATAGAGGAAGCAAAAGTCGTAACAAGGTAGCTGTAGGTGAAC
CTGCAGCTGGATCATTTTCCGATG------------------------------------------------
------------------------------------------------------------------------
------------------------------------------------------------------------
--------------------
>GQ332361.1_Leishmania_major_18S_ribosomal_RNA_gene,_complete_sequence;_and_internal_transcribed_spacer_1,_partial_sequence/1-2190
---------------------TAGTCATATGCTTGTTTCAAGGACTTAGCCATGCATGCCTCAGAATCACTG
CATTTGCAGGAATCTGCGCATGGCTCATTACATCAGACGTAATCTGCCGCAAAAATCTTGCGGTTT-CCGCA
AAATTGGATAACTTGGCGAAACGCCAAGCTAATACATGAACCAACCGGGTGTTCTCCACTCCAGACGGTG--
------------GGCAACCA-TCGTCGTGAGACGCCCAGCGAATGAATGACAGTAAAACCAATGCCTT--C-
-ACTGGCAGTAACACCCAGCAGTGTTGACTCAATTCATTCCGTGCGAAAGCCGGCTTGT------TCCGGCG
TCTTTTGACGAACAACTGCCCTATCAGCTGGTGATGGCCGTGTAGTGGACTGCCATGGCGTTGACGGGAGCG
GGGGATTAGGGTTCGATTCCGGAGAGGGAGCCTGAGAAATAGCTACCACTTCTACGGAGGGCAGCAGGCGCG
CAAATTGCCCAATGTCAAAACAAAACGATGAGGCAGCGAAAAGAAATAGAGTTGTCAGTCCA---TTTGGAT
TGTCAT-TTCAATGGGGGATATTTAAACCCATCCAATATCGAGTAACAATTGGAGGACAAGTCTGGTGCCAG
CACCCGCGGTAATTCCAGCTCCAAAAGCGTATATTAATGCTGTTGCTGTTAAAGGGTTCGTAGTTGAACTGT
GGGCTGTGCAGGTTTGTTCCTGGTCGTCCCGTCCA---TGTCGGATTTGGTGACCCAGGCCCTTGCAGCCCG
TGA----ACATTCAAAGAAACAAGAAACACGGGAGTGGTTCCTTTCCTGATTTACGCATGTCATGCATGCCA
GGGGGCGTCCGTGATTTTTTACTGTGACTAAAGAAGCGTGACTAAAGCAGTCATTTGACTTGAATTAGAAAG
CATGGGATAACAAAGGAGCAGCCTCTAGGCTACCGTTTCGGCTTTTGTTGGTTTTAAAGGTCTATTGGAGAT
TATGGAGCTGTGCGACAAGTGCTTTCCCATCGCAACTTCG---------------GTTCGGTGTGTGGCG--
------------------------CCTTTG-AGG--------------------------GGTTTAGTGCGT
CCGGTGCGAGCTCCGGTTCGTCCGGCCGTAACGCCTTTTCAACTCACGGCCTCTAGGAATGAAGGAGGGTAG
TTCGGGGGAGAACGTACTGGGGCGTCAGAGGTGAAATTCTTAGACCGCACCAAGACGAACTACAGCGAAGGC
ATTCTTCAAGGATACCTTCCTCAATCAAGAACCAAAGTGTGGAGATCGAAGATGA-TTAGAGACCATTGTAG
TCCACACTGCAAACGATGACACCCATGAATTGGGGATCTTATGGGCCGGCCTGCGGCAGGGTTTACCCTGTG
TC-AGCA-----CCGCG-------------CCCGCTTTTACCAACTTACGTATCTTTTCTATT---------
----------CGG------CCTTTACCGGCCACCCACGGGAATATCCTCAGCA-CGTTTT-CTGTTTTTTCA
CGCGAAAGCTTTGAGGTTACAGTCTCAGGGGGGAGTACGTTCGCAAGAGTGAAACTTAAAGAAATTGACGGA
ATGGCACCACAAGACGTGGAGCGTGCGGTTTAATTTGACTCAACACGGGGAACTTTA-CCAGATCCGGACAG
GATGAGGATTGACAGATTGAGTGTTCTTTCTCGATTCCCTGAATGGTGGTGCATGGCCGCTTTTGGTCGGTG
GAGTGATTTGTTTGGTTGATTCCGTCAACGGACGAGATCCAAGCTGCCCAGTAGAATTCAGAATTGCCCATA
GAATAGCAAACTCATCGGCGGGT------------------------TT--TACCCAACGGTGGGCCGCATT
CGGTCGAATTCTTCTCTGCGGGATTCCTTTGTAATTGCACAAGGTGAAATTTTGGGCAACAGCAGGTCTGTG
ATGCTCCTCAATGTTCTGGGCGACACGCGCACTACAATGTCAGTGAGAACAAGAAAAACGACTTT-------
--TGTCGAACCTACTTGATCAAAAGAGTGGGGAAACCCCGGAATCACATAGACCCACTTGGGACCGAGGATT
GCAATTATTGGTCGCGCAACGAGGAATGTCTCGTAGGCGCAGCTCATCAAACTGTGCCGATTACGTCCCTGC
CATTTGTACACACCGCCCGTCGTTGTTTCCGATGATGGTGCAATACAGGTGATCGGACAGGCGGTGTTTT-A
TCCGCCCGAAAGTTCACCGATATTTCTTCAATAGAGGAAGCAAAAGTCGTAACAAGGTAGCTGTAGGTGAAC
CTGCAGCTGGATCATTTTCCGATG------------------------------------------------
------------------------------------------------------------------------
------------------------------------------------------------------------
--------------------
>GQ332359.1_Leishmania_infantum_18S_ribosomal_RNA_gene,_complete_sequence;_and_internal_transcribed_spacer_1,_partial_sequence/1-2190
---------------------TAGTCATATGCTTGTTTCAAGGACTTAGCCATGCATGCCTCAGAATCACTG
CATTTGCAGGAATCTGCGCATGGCTCATTACATCAGACGTAATCTGCCGCAAAAATCTTGCGGTTT-CCGCA
AAATTGGATAACTTGGCGAAACGCCAAGCTAATACATGAACCAACCGGGTGTTCTCCACTCCAGACGGTG--
------------GGCAACCA-TCGTCGTGAGACGCCCAGCGAATGAATGACAGTAAAACCAATGCCTT--C-
-ACTGGCAGTAACACCCAGCAGTGTTGACTCAATTCATTCCGTGCGAAAGCCGGCTTGT------TCCGGCG
TCTTTTGACGAACAACTGCCCTATCAGCTGGTGATGGCCGTGTAGTGGACTGCCATGGCGTTGACGGGAGCG
GGGGATTAGGGTTCGATTCCGGAGAGGGAGCCTGAGAAATAGCTACCACTTCTACGGAGGGCAGCAGGCGCG
CAAATTGCCCAATGTCAAAACAAAACGATGAGGCAGCGAAAAGAAATAGAGTTGTCAGTCCA---TTTGGAT
TGTCAT-TTCAATGGGGGATATTTAAACCCATCCAATATCGAGTAACAATTGGAGGACAAGTCTGGTGCCAG
CACCCGCGGTAATTCCAGCTCCAAAAGCGTATATTAATGCTGTTGCTGTTAAAGGGTTCGTAGTTGAACTGT
GGGCTGTGCAGGTTTGTTCCTGGTCGTCCCGTCCA---TGTCGGATTTGGTGACCCAGGCCCTTGCAGCCCG
TGA----ACATTCAAAGAAACAAGAAACACGGGAGTGGTTCCTTTCCTGATTTACGCATGTCATGCATGCCA
GGGGGCGTCCGTGATTTTTTACTGTGACTAAAGAAGCGTGACTAAAGCAGTCATTTGACTTGAATTAGAAAG
CATGGGATAACAAAGGAGCAGCCTCTAGGCTACCGTTTCGGCTTTTGTTGGTTTTAAAGGTCTATTGGAGAT
TATGGAGCTGTGCGACAAGTGCTTTCCCATCGCAACCTCG---------------GTTCGGTGTGTGGCG--
------------------------CCTTTG-AGG--------------------------GGTTTAGTGCGT
CCGGTACGAGCTCCGGTTCGTCCGGCCGTAACGCCTTTTCAACTCACGGCCTCTAGGAATGAAGGAGGGTAG
TTCGGGGGAGAACGTACTGGGGCGTCAGAGGTGAAATTCTTAGACCGCACCAAGACGAACTACAGCGAAGGC
ATTCTTCAAGGATACCTTCCTCAATCAAGAACCAAAGTGTGGAGATCGAAGATGA-TTAGAGACCATTGTAG
TCCACACTGCAAACGATGACACCCATGAATTGGGGATCTTATGGGCCGGCCTGCGGCAGGGTTTACCCTGTG
TC-AGCA-----CCGCG-------------CCCGCTTTTACCACCTTACGTATCTTTTCTATT---------
----------CGG------CCTTTACCGGCCACCCACGGGAATATCCTCAGCA-CGTTTT-CTGTTTTTTCA
CGCGAAAGCTTTGAGGTTACAGTCTCAGGGGGGAGTACGTTCGCAAGAGTGAAACTTAAAGAAATTGACGGA
ATGGCACCACAAGACGTGGAGCGTGCGGTTTAATTTGACTCAACACGGGGAACTTTA-CCAGATCCGGACAG
GATGAGGATTGACAGATTGAGTGTTCTTTCTCGATTCCCTGAATGGTGGTGCATGGCCGCTTTTGGTCGGTG
GAGTGATTTGTTTGGTTGATTCCGTCAACGGACGAGATCCAAGCTGCCCAGTAGAATTCAGAATTGCCCATA
GGATAGCAAACTCATCGGCGGGT------------------------TT--TACCCAACGGTGGGCCGCATT
CGGTCGAATTCTTCTCTGCGGGATTCCTTTGTAATTGCACAAGGTGAAATTTTGGGCAACAGCAGGTCTGTG
ATGCTCCTCAATGTTCTGGGCGACACGCGCACTACAATGTCAGTGAGAACAAGAAAAACGACTTT-------
--TGTCGAACCTACTTGATCAAAAGAGTGGGGAAACCCCGGAATCACATAGACTCACTTGGGACCGAGGATT
GCAATTATTGGTCGCGCAACGAGGAATGTCTCGTAGGCGCAGCTCATCAAACTGTGCCGATTACGTCCCTGC
CATTTGTACACACCGCCCGTCGTTGTTTCCGATGATGGTGCAATACAGGTGATCGGACAGGCGGTGTTTT-A
TCCGCCCGAAAGTTCACCGATATTTCTTCAATAGAGGAAGCAAAAGTCGTAACAAGGTAGCTGTAGGTGAAC
CTGCAGCTGGATCATTTTCCGATG------------------------------------------------
------------------------------------------------------------------------
------------------------------------------------------------------------
--------------------
>GQ332356.1_Leishmania_donovani_18S_ribosomal_RNA_gene,_complete_sequence;_and_internal_transcribed_spacer_1,_partial_sequence/1-2190
---------------------TAGTCATATGCTTGTTTCAAGGACTTAGCCATGCATGCCTCAGAATCACTG
CATTTGCAGGAATCTGCGCATGGCTCATTACATCAGACGTAATCTGCCGCAAAAATCTTGCGGTTT-CCGCA
AAATTGGATAACTTGGCGAAACGCCAAGCTAATACATGAACCAACCGGGTGTTCTCCACTCCAGACGGTG--
------------GGCAACCA-TCGTCGTGAGACGCCCAGCGAATGAATGACAGTAAAACCAATGCCTT--C-
-ACTGGCAGTAACACCCAGCAGTGTTGACTCAATTCATTCCGTGCGAAAGCCGGCTTGT------TCCGGCG
TCTTTTGACGAACAACTGCCCTATCAGCTGGTGATGGCCGTGTAGTGGACTGCCATGGCGTTGACGGGAGCG
GGGGATTAGGGTTCGATTCCGGAGAGGGAGCCTGAGAAATAGCTACCACTTCTACGGAGGGCAGCAGGCGCG
CAAATTGCCCAATGTCAAAACAAAACGATGAGGCAGCGAAAAGAAATAGAGTTGTCAGTCCA---TTTGGAT
TGTCAT-TTCAATGGGGGATATTTAAACCCATCCAATATCGAGTAACAATTGGAGGACAAGTCTGGTGCCAG
CACCCGCGGTAATTCCAGCTCCAAAAGCGTATATTAATGCTGTTGCTGTTAAAGGGTTCGTAGTTGAACTGT
GGGCTGTGCAGGTTTGTTCCTGGTCGTCCCGTCCA---TGTCGGATTTGGTGACCCAGGCCCTTGCAGCCCG
TGA----ACATTCAAAGAAACAAGAAACACGGGAGTGGTTCCTTTCCTGATTTACGCATGTCATGCATGCCA
GGGGGCGTCCGTGATTTTTTACTGTGACTAAAGAAGCGTGACTAAAGCAGTCATTTGACTTGAATTAGAAAG
CATGGGATAACAAAGGAGCAGCCTCTAGGCTACCGTTTCGGCTTTTGTTGGTTTTAAAGGTCTATTGGAGAT
TATGGAGCTGTGCGACAAGTGCTTTCCCATCGCAACCTCG---------------GTTCGGTGTGTGGCG--
------------------------CCTTTG-AGG--------------------------GGTTTAGTGCGT
CCGGTACGAGCTCCGGTTCGTCCGGCCGTAACGCCTTTTCAACTCACGGCCTCTAGGAATGAAGGAGGGTAG
TTCGGGGGAGAACGTACTGGGGCGTCAGAGGTGAAATTCTTAGACCGCACCAAGACGAACTACAGCGAAGGC
ATTCTTCAAGGATACCTTCCTCAATCAAGAACCAAAGTGTGGAGATCGAAGATGA-TTAGAGACCATTGTAG
TCCACACTGCAAACGATGACACCCATGAATTGGGGATCTTATGGGCCGGCCTGCGGCAGGGTTTACCCTGTG
TC-AGCA-----CCGCG-------------CCCGCTTTTACCACCTTACGTATCTTTTCTATT---------
----------CGG------CCTTTACCGGCCACCCACGGGAATATCCTCAGCA-CGTTTT-CTGTTTTTTCA
CGCGAAAGCTTTGAGGTTACAGTCTCAGGGGGGAGTACGTTCGCAAGAGTGAAACTTAAAGAAATTGACGGA
ATGGCACCACAAGACGTGGAGCGTGCGGTTTAATTTGACTCAACACGGGGAACTTTA-CCAGATCCGGACAG
GATGAGGATTGACAGATTGAGTGTTCTTTCTCGATTCCCTGAATGGTGGTGCATGGCCGCTTTTGGTCGGTG
GAGTGATTTGTTTGGTTGATTCCGTCAACGGACGAGATCCAAGCTGCCCAGTAGAATTCAGAATTGCCCATA
GGATAGCAAACTCATCGGCGGGT------------------------TT--TACCCAACGGTGGGCCGCATT
CGGTCGAATTCTTCTCTGCGGGATTCCTTTGTAATTGCACAAGGTGAAATTTTGGGCAACAGCAGGTCTGTG
ATGCTCCTCAATGTTCTGGGCGACACGCGCACTACAATGTCAGTGAGAACAAGAAAAACGACTTT-------
--TGTCGAACCTACTTGATCAAAAGAGTGGGGAAACCCCGGAATCACATAGACTCACTTGGGACCGAGGATT
GCAATTATTGGTCGCGCAACGAGGAATGTCTCGTAGGCGCAGCTCATCAAACTGTGCCGATTACGTCCCTGC
CATTTGTACACACCGCCCGTCGTTGTTTCCGATGATGGTGCAATACAGGTGATCGGACAGGCGGTGTTTT-A
TCCGCCCGAAAGTTCACCGATATTTCTTCAATAGAGGAAGCAAAAGTCGTAACAAGGTAGCTGTAGGTGAAC
CTGCAGCTGGATCATTTTCCGATG------------------------------------------------
------------------------------------------------------------------------
------------------------------------------------------------------------
--------------------
>GQ332362.1_Leishmania_panamensis_18S_ribosomal_RNA_gene,_complete_sequence;_and_internal_transcribed_spacer_1,_partial_sequence/1-2191
---------------------TAGTCATATGCTTGTTTCAAGGACTTAGCCATGCATGCCTCAGAATCACTG
CATTTGCAGGAATCTGCGCATGGCTCATTACATCAGACGTAATCTGCCGCAAAAATCTTGCGGTTT-CCGCA
AAATTGGATAACTTGGCGAAACGCCAAGCTAATACATGAACCAACCGGGTGTTCTCCACTCCAGACGGTG--
------------GGCAACCA-TCGTCGTGAGACGCCCAGCGAATGAATGACAGTAAAACCAATGCCTT--C-
-ACTGGCAGTAACACCCAGCAGTGTTGACTCAATTCATTCCGTGCGAAAGCCGGCTTGT------TCCGGCG
TCTTTTGACGAACAACTGCCCTATCAGCTGGTGATGGCCGTGTAGTGGACTGCCATGGCGTTGACGGGAGCG
GGGGATTAGGGTTCGATTCCGGAGAGGGAGCCTGAGAAATAGCTACCACTTCTACGGAGGGCAGCAGGCGCG
CAAATTGCCCAATGTCAAAACAAAACGATGAGGCAGCGAAAAGAAATAGAGTTGTCAGTCCA---TTTGGAT
TGTCAT-TTCAATGGGGGATATTTAAACCCATCCAATATCGAGTAACAATTGGAGGACAAGTCTGGTGCCAG
CACCCGCGGTAATTCCAGCTCCAAAAGCGTATATTAATGCTGTTGCTGTTAAAGGGTTCGTAGTTGAACTGT
GGGCTGTGCAGGTTTGTCCCTGGTCGTCCCGTCCA---TGTCGGATTTGGTGACCCAGGCCCTTGCAGCCCG
TGA----ACATTCAAAGAAACAAGAAACACGGGAGTGGTTCCTTTCCTGATTTACGCATGTCATGCATGCCA
GGGGGCGTCCGTGATTTTTTACTGTGACTAAAGAAGCGTGACTAAAGCAGTCATTCGACTTGAATTAGAAAG
CATGGGATAACAAAGGAGCAGCCTCTAGGCTACCGTTTCGGCTTTTGTTGGTTTTAAAGGTCTATTGGAGAT
TATGGAGCTGTGCGACAAGCGCTCTCCCATCGCAACTTCG---------------GTTCGGTGTGTGGCG--
------------------------CCTTTGGAGG--------------------------GGTTTAGTGCGT
CCGGTGCGGGCTCCGGTTCGTCCGGCCGTAACGCCTTTTCAACTCACGGCCTCTAGGAATGAAGGAGGGTAG
TTCGGGGGAGAACGTACTGGGGCGTCAGAGGTGAAATTCTTAGACCGCACCAAGACGAACTACAGCGAAGGC
ATTCTTCAAGGATACCTTCCTCAATCAAGAACCAAAGTGTGGAGATCGAAGATGA-TTAGAGACCATTGTAG
TCCACACTGCAAACGATGACACCCATGAATTGGGGATCTTATGGGCCGGCCTGCGGCAGGGTTTACCCTGTG
TC-AGCA-----CCGCG-------------CCCGCTTTTACCAACTTACGTATCTTTTCTATT---------
----------CGG------CCTTTACCGGCCACCCACGGGAATATCCTCAGCA-CGTTTT-CTGTTTTTTCA
CGCGAAAGCTTTGAGGTTACAGTCTCAGGGGGGAGTACGTTCGCAAGAGTGAAACTTAAAGAAATTGACGGA
ATGGCACCACAAGACGTGGAGCGTGCGGTTTAATTTGACTCAACACGGGGAACTTTA-CCAGATCCGGACAG
GATGAGGATTGACAGATTGAGTGTTCTTTCTCGATTCCCTGAATGGTGGTGCATGGCCGCTTTTGGTCGGTG
GAGTGATTTGTTTGGTTGATTCCGTCAACGGACGAGATCCAAGCTGCCCAGTAGAATTCAGAATTGTCCATA
GGATAGCAAACTCATCGGCGGGT------------------------TT--TACCCAACGGTGGGCCGCATT
CGGTCGAATTCTTCTCTGCGGGATTCCTTTGTAATTGCACAAGGTGAAATTTTGGGCAACAGCAGGTCTGTG
ATGCTCCTCAATGTTCTGGGCGACACGCGCACTACAATGTCAGTGAGAACAAGAAAAACGACTTT-------
--TGTCGAACCTACTTGATCAAAAGAGTGGGGAAACCCCGGAATCACATAGACCCACTTGGGACCGAGGATT
GCAATTATTGGTCGCGCAACGAGGAATGTCTCGTAGGCGCAGCTCATCAAACTGTGCCGATTACGTCCCTGC
CATTTGTACACACCGCCCGTCGTTGTTTCCGATGATGGTGCAATACAGGTGATCGGACAGGCGGTGTTTT-A
TCCGCCCGAAAGTTCACCGATATTTCTTCAATAGAGGAAGCAAAAGTCGTAACAAGGTAGCTGTAGGTGAAC
CTGCAGCTGGATCATTTTCCGATG------------------------------------------------
------------------------------------------------------------------------
------------------------------------------------------------------------
--------------------
>GQ332360.1_Leishmania_mexicana_18S_ribosomal_RNA_gene,_complete_sequence;_and_internal_transcribed_spacer_1,_partial_sequence/1-2191
---------------------TAGTCATATGCTTGTTTCAAGGACTTAGCCATGCATGCCTCAGAATCACTG
CATTTGCAGGAATCTGCGCATGGCTCATTACATCAGACGTAATCTGCCGCAAAAACCTTGCGGTTT-CCGCA
AAATTGGATAACTTGGCGAAACGCCAAGCTAATACATGAACCAACCGGGTGTTCTCCACTCCAGACGGTG--
------------GGCAACCA-TCGTCGTGAGACGCCCAGCGAATGAATGACAGTAAAACCAATGCCTT--C-
-ACTGGCAGTAACACCCAGCAGTGTTGACTCAATTCATTCCGTGCGAAAGCCGGCTTGT------TCCGGCG
TCTTTTGACGAACAACTGCCCTATCAGCTGGTGATGGCCGTGTAGTGGACTGCCATGGCGTTGACGGGAGCG
GGGGATTAGGGTTCGATTCCGGAGAGGGAGCCTGAGAAATAGCTACCACTTCTACGGAGGGCAGCAGGCGCG
CAAATTGCCCAATGTCAAAACAAAACGATGAGGCAGCGAAAAGAAATAGAGTTGTCAGTCCA---TTTGGAT
TGTCAT-TTCAATGGGGGATATTTAAACCCATCCAATATCGAGTAACAATTGGAGGACAAGTCTGGTGCCAG
CACCCGCGGTAATTCCAGCTCCAAAAGCGTATATTAATGCTGTTGCTGTTAAAGGGTTCGTAGTTGAACTGT
GGGCTGTGCAGGTTTGTTCCTGGTCGTCCCGTCCA---TGTCGGATTTGGTGACCCAGGCCCTTGCAGCCCG
TGA----ACATTCAAAGAAACAAGAAACACGGGAGTGGTTCCTTTCCTGATTTACGCATGTCATGCATGCCA
GGGGGCGTCCGTGATTTTTTACTGTGACTAAAGAAGCGTGACTAAAGCAGTCATTTGACTTGAATTAGAAAG
CATGGGATAACAAAGGAGCAGCCTCTAGGCTACCGTTTCGGCTTTTGTTGGTTTTAAAGGTCTATTGGAGAT
TATGGAGCTGTGCGACAAGTGCTTTCCCATCGCAACTTCG---------------GTTCGGTGTGTGGCG--
------------------------CCTTTGGAGG--------------------------GGTTTAGTGCGT
CCGGTGCGAGCTCCGGTTCGTCCGGCCGTAACGCCTTTTCAACTCACGGCCTCTAGGAATGAAGGAGGGTAG
TTCGGGGGAGAACGTACTGGGGCGTCAGAGGTGAAATTCTTAGACCGCACCAAGACGAACTACAGCGAAGGC
ATTCTTCAAGGATACCTTCCTCAATCAAGAACCAAAGTGTGGAGATCGAAGATGA-TTAGAGACCATTGTAG
TCCACACTGCAAACGATGACACCCATGAATTGGGGATCTTATGGGCCGGCCTGCGGCAGGGTTTACCCTGTG
TC-AGCA-----CCGCG-------------CCCGCTTTTACCAACTTACGTATCTTTTCTATT---------
----------CGG------CCTTTACCGGCCACCCACGGGAATATCCTCAGCA-CGTTTT-CTGTTTTTTCA
CGCGAAAGCTTTGAGGTTACAGTCTCAGGGGGGAGTACGTTCGCAAGAGTGAAACTTAAAGAAATTGACGGA
ATGGCACCACAAGACGTGGAGCGTGCGGTTTAATTTGACTCAACACGGGGAACTTTA-CCAGATCCGGACAG
GATGAGGATTGACAGATTGAGTGTTCTTTCTCGATTCCCTGAATGGTGGTGCATGGCCGCTTTTGGTCGGTG
GAGTGATTTGTTTGGTTGATTCCGTCAACGGACGAGATCCAAGCTGCCCAGTAGAATTCAGAATTGCCCATA
GGATAGCAAACTCATCGGCGGGT------------------------TT--TACCCAACGGTGGGCCGCATT
CGGTCGAATTCTTCTCTGCGGGATTCCTTTGTAATTGCACAAGGTGAAATTTTGGGCAACAGCAGGTCTGTG
ATGCTCCTCAATGTTCTGGGCGACACGCGCACTACAATGTCAGTGAGAACAAGAAAAACGACTTT-------
--TGTCGAACCTACTTGATCAAAAGAGTGGGGAAACCCCGGAATCACATAGACCCACTTGGGACCGAGGATT
GCAATTATTGGTCGCGCAACGAGGAATGTCTCGTAGGCGCAGCTCATCAAACTGTGCCGATTACGTCCCTGC
CATTTGTACACACCGCCCGTCGTTGTTTCCGATGATGGTGCAATACAGGTGATCGGACAGGCGGTGTTTT-A
TCCGCCCGAAAGTTCACCGATATTTCTTCAATAGAGGAAGCAAAAGTCGTAACAAGGTAGCTGTAGGTGAAC
CTGCAGCTGGATCATTTTCCGATG------------------------------------------------
------------------------------------------------------------------------
------------------------------------------------------------------------
--------------------
>GQ332358.1_Leishmania_guyanensis_18S_ribosomal_RNA_gene,_complete_sequence;_and_internal_transcribed_spacer_1,_partial_sequence/1-2191
---------------------TAGTCATATGCTTGTTTCAAGGACTTAGCCATGCATGCCTCAGAATCACTG
CATTTGCAGGAATCTGCGCATGGCTCATTACATCAGACGTAATCTGCCGCAAAAATCTTGCGGTTT-CCGCA
AAATTGGATAACTTGGCGAAACGCCAAGCTAATACATGAACCAACCGGGTGTTCTCCACTCCAGACGGTG--
------------GGCAACCA-TCGTCGTGAGACGCCCAGCGAATGAATGACAGTAAAACCAATGCCTT--C-
-ACTGGCAGTAACACCCAGCAGTGTTGACTCAATTCATTCCGTGCGAAAGCCGGCTTGT------TCCGGCG
TCTTTTGACGAACAACTGCCCTATCAGCTGGTGATGGCCGTGTAGTGGACTGCCATGGCGTTGACGGGAGCG
GGGGATTAGGGTTCGATTCCGGAGAGGGAGCCTGAGAAATAGCTACCACTTCTACGGAGGGCAGCAGGCGCG
CAAATTGCCCAATGTCAAAACAAAACGATGAGGCAGCGAAAAGAAATAGAGTTGTCAGTCCA---TTTGGAT
TGTCAT-TTCAATGGGGGATATTTAAACCCATCCAATATCGAGTAACAATTGGAGGACAAGTCTGGTGCCAG
CACCCGCGGTAATTCCAGCTCCAAAAGCGTATATTAATGCTGTTGCTGTTAAAGGGTTCGTAGTTGAACTGT
GGGCTGTGCAGGTTTGTCCCTGGTCGTCCCGTCCA---TGTCGGATTTGGTGACCCAGGCCCTTGCAGCCCG
TGA----ACATTCAAAGAAACAAGAAACACGGGAGTGGTTCCTTTCCTGATTTACGCATGTCATGCATGCCA
GGGGGCGTCCGTGATTTTTTACTGTGACTAAAGAAGCGTGACTAAAGCAGTCATTCGACTTGAATTAGAAAG
CATGGGATAACAAAGGAGCAGCCTCTAGGCTACCGTTTCGGCTTTTGTTGGTTTTAAAGGTCTATTGGAGAT
TATGGAGCTGTGCGACAAGCGCTCTCCCATCGCAACTTCG---------------GTTCGGTGTGTGGCG--
------------------------CCTTTGGAGG--------------------------GGTTTAGTGCGT
CCGGTGCGGGCTCCGGTTCGTCCGGCCGTAACGCCTTTTCAACTCACGGCCTCTAGGAATGAAGGAGGGTAG
TTCGGGGGAGAACGTACTGGGGCGTCAGAGGTGAAATTCTTAGACCGCACCAAGACGAACTACAGCGAAGGC
ATTCTTCAAGGATACCTTCCTCAATCAAGAACCAAAGTGTGGAGATCGAAGATGA-TTAGAGACCATTGTAG
TCCACACTGCAAACGATGACACCCATGAATTGGGGATCTTATGGGCCGGCCTGCGGCAGGGTTTACCCTGTG
TC-AGCA-----CCGCG-------------CCCGCTTTTACCAACTTACGTATCTTTTCTATT---------
----------CGG------CCTTTACCGGCCACCCACGGGAATATCCTCAGCA-CGTTTT-CTGTTTTTTCA
CGCGAAAGCTTTGAGGTTACAGTCTCAGGGGGGAGTACGTTCGCAAGAGTGAAACTTAAAGAAATTGACGGA
ATGGCACCACAAGACGTGGAGCGTGCGGTTTAATTTGACTCAACACGGGGAACTTTA-CCAGATCCGGACAG
GATGAGGATTGACAGATTGAGTGTTCTTTCTCGATTCCCTGAATGGTGGTGCATGGCCGCTTTTGGTCGGTG
GAGTGATTTGTTTGGTTGATTCCGTCAACGGACGAGATCCAAGCTGCCCAGTAGAATTCAGAATTGTCCATA
GGATAGCAAACTCATCGGCGGGT------------------------TT--TACCCAACGGTGGGCCGCATT
CGGTCGAATTCTTCTCTGCGGGATTCCTTTGTAATTGCACAAGGTGAAATTTTGGGCAACAGCAGGTCTGTG
ATGCTCCTCAATGTTCTGGGCGACACGCGCACTACAATGTCAGTGAGAACAAGAAAAACGACTTT-------
--TGTCGAACCTACTTGATCAAAAGAGTGGGGAAACCCCGGAATCACATAGACCCACTTGGGACCGAGGATT
GCAATTATTGGTCGCGCAACGAGGAATGTCTCGTAGGCGCAGCTCATCAAACTGTGCCGATTACGTCCCTGC
CATTTGTACACACCGCCCGTCGTTGTTTCCGATGATGGTGCAATACAGGTGATCGGACAGGCGGTGTTTT-A
TCCGCCCGAAAGTTCACCGATATTTCTTCAATAGAGGAAGCAAAAGTCGTAACAAGGTAGCTGTAGGTGAAC
CTGCAGCTGGATCATTTTCCGATG------------------------------------------------
------------------------------------------------------------------------
------------------------------------------------------------------------
--------------------
>GQ332355.1_Leishmania_braziliensis_18S_ribosomal_RNA_gene,_complete_sequence;_and_internal_transcribed_spacer_1,_partial_sequence/1-2191
---------------------TAGTCATATGCTTGTTTCAAGGACTTAGCCATGCATGCCTCAGAATCACTG
CATTTGCAGGAATCTGCGCATGGCTCATTACATCAGACGTAATCTGCCGCAAAAATCTTGCGGTTT-CCGCA
AAATTGGATAACTTGGCGAAACGCCAAGCTAATACATGAACCAACCGGGTGTTCTCCACTCCAGACGGTG--
------------GGCAACCA-TCGTCGTGAGACGCCCAGCGAATGAATGACAGTAAAACCAATGCCTT--C-
-ACTGGCAGTAACACCCAGCAGTGTTGACTCAATTCATTCCGTGCGAAAGCCGGCTTGT------TCCGGCG
TCTTTTGACGAACAACTGCCCTATCAGCTGGTGATGGCCGTGTAGTGGACTGCCATGGCGTTGACGGGAGCG
GGGGATTAGGGTTCGATTCCGGAGAGGGAGCCTGAGAAATAGCTACCACTTCTACGGAGGGCAGCAGGCGCG
CAAATTGCCCAATGTCAAAACAAAACGATGAGGCAGCGAAAAGAAATAGAGTTGTCAGTCCA---TTTGGAT
TGTCAT-TTCAATGGGGGATATTTAAACCCATCCAATATCGAGTAACAATTGGAGGACAAGTCTGGTGCCAG
CACCCGCGGTAATTCCAGCTCCAAAAGCGTATATTAATGCTGTTGCTGTTAAAGGGTTCGTAGTTGAACTGT
GGGCTGTGCAGGTTTGTCCCTGGTCGTCCCGTCCA---TGTCGGATTTGGTGACCCAGGCCCTTGCAGCCCG
TGA----ACATTCAAAGAAACAAGAAACACGGGAGTGGTTCCTTTCCTGATTTACGCATGTCATGCATGCCA
GGGGGCGTCCGTGATTTTTTACTGTGACTAAAGAAGCGTGACTAAAGCAGTCATTCGACTTGAATTAGAAAG
CATGGGATAACAAAGGAGCAGCCTCTAGGCTACCGTTTCGGCTTTTGTTGGTTTTAAAGGTCTATTGGAGAT
TATGGAGCTGTGCGACAAGCGCTCTCCCATCGCAACTTCG---------------GTTCGGTGTGTGGCG--
------------------------CCTTTGGAGG--------------------------GGTTTAGTGCGT
CCGGTGCGGGCTCCGGTTCGTCCGGCCGTAACGCCTTTTCAACTCACGGCCTCTAGGAATGAAGGAGGGTAG
TTCGGGGGAGAACGTACTGGGGCGTCAGAGGTGAAATTCTTAGACCGCACCAAGACGAACTACAGCGAAGGC
ATTCTTCAAGGATACCTTCCTCAATCAAGAACCAAAGTGTGGAGATCGAAGATGA-TTAGAGACCATTGTAG
TCCACACTGCAAACGATGACACCCATGAATTGGGGATCTTATGGGCCGGCCTGCGGCAGGGTTTACCCTGTG
TC-AGCA-----CCGCG-------------CCCGCTTTTACCAACTTACGTATCTTTTCTATT---------
----------CGG------CCTTTACCGGCCACCCACGGGAATATCCTCAGCA-CGTTTT-CTGTTTTTTCA
CGCGAAAGCTTTGAGGTTACAGTCTCAGGGGGGAGTACGTTCGCAAGAGTGAAACTTAAAGAAATTGACGGA
ATGGCACCACAAGACGTGGAGCGTGCGGTTTAATTTGACTCAACACGGGGAACTTTA-CCAGATCCGGACAG
GATGAGGATTGACAGATTGAGTGTTCTTTCTCGATTCCCTGAATGGTGGTGCATGGCCGCTTTTGGTCGGTG
GAGTGATTTGTTTGGTTGATTCCGTCAACGGACGAGATCCAAGCTGCCCAGTAGAATTCAGAATTGTCCATA
GGATAGCAAACTCATCGGCGGGT------------------------TT--TACCCAACGGTGGGCCGCATT
CGGTCGAATTCTTCTCTGCGGGATTCCTTTGTAATTGCACAAGGTGAAATTTTGGGCAACAGCAGGTCTGTG
ATGCTCCTCAATGTTCTGGGCGACACGCGCACTACAATGTCAGTGAGAACAAGAAAAACGACTTT-------
--TGTCGAACCTACTTGATCAAAAGAGTGGGGAAACCCCGGAATCACATAGACCCACTTGGGACCGAGGATT
GCAATTATTGGTCGCGCAACGAGGAATGTCTCGTAGGCGCAGCTCATCAAACTGTGCCGATTACGTCCCTGC
CATTTGTACACACCGCCCGTCGTTGTTTCCGATGATGGTGCAATACAGGTGATCGGACAGGCGGTGTTTT-A
TCCGCCCGAAAGTTCACCGATATTTCTTCAATAGAGGAAGCAAAAGTCGTAACAAGGTAGCTGTAGGTGAAC
CTGCAGCTGGATCATTTTCCGATG------------------------------------------------
------------------------------------------------------------------------
------------------------------------------------------------------------
--------------------
>GQ332354.1_Leishmania_amazonensis_18S_ribosomal_RNA_gene,_complete_sequence;_and_internal_transcribed_spacer_1,_partial_sequence/1-2191
---------------------TAGTCATATGCTTGTTTCAAGGACTTAGCCATGCATGCCTCAGAATCACTG
CATTTGCAGGAATCTGCGCATGGCTCATTACATCAGACGTAATCTGCCGCAAAAACCTTGCGGTTT-CCGCA
AAATTGGATAACTTGGCGAAACGCCAAGCTAATACATGAACCAACCGGGTGTTCTCCACTCCAGACGGTG--
------------GGCAACCA-TCGTCGTGAGACGCCCAGCGAATGAATGACAGTAAAACCAATGCCTT--C-
-ACTGGCAGTAACACCCAGCAGTGTTGACTCAATTCATTCCGTGCGAAAGCCGGCTTGT------TCCGGCG
TCTTTTGACGAACAACTGCCCTATCAGCTGGTGATGGCCGTGTAGTGGACTGCCATGGCGTTGACGGGAGCG
GGGGATTAGGGTTCGATTCCGGAGAGGGAGCCTGAGAAATAGCTACCACTTCTACGGAGGGCAGCAGGCGCG
CAAATTGCCCAATGTCAAAACAAAACGATGAGGCAGCGAAAAGAAATAGAGTTGTCAGTCCA---TTTGGAT
TGTCAT-TTCAATGGGGGATATTTAAACCCATCCAATATCGAGTAACAATTGGAGGACAAGTCTGGTGCCAG
CACCCGCGGTAATTCCAGCTCCAAAAGCGTATATTAATGCTGTTGCTGTTAAAGGGTTCGTAGTTGAACTGT
GGGCTGTGCAGGTTTGTTCCTGGTCGTCCCGTCCA---TGTCGGATTTGGTGACCCAGGCCCTTGCAGCCCG
TGA----ACATTCAAAGAAACAAGAAACACGGGAGTGGTTCCTTTCCTGATTTACGCATGTCATGCATGCCA
GGGGGCGTCCGTGATTTTTTACTGTGACTAAAGAAGCGTGACTAAAGCAGTCATTTGACTTGAATTAGAAAG
CATGGGATAACAAAGGAGCAGCCTCTAGGCTACCGTTTCGGCTTTTGTTGGTTTTAAAGGTCTATTGGAGAT
TATGGAGCTGTGCGACAAGTGCTTTCCCATCGCAACTTCG---------------GTTCGGTGTGTGGCG--
------------------------CCTTTGGAGG--------------------------GGTTTAGTGCGT
CCGGTGCGAGCTCCGGTTCGTCCGGCCGTAACGCCTTTTCAACTCACGGCCTCTAGGAATGAAGGAGGGTAG
TTCGGGGGAGAACGTACTGGGGCGTCAGAGGTGAAATTCTTAGACCGCACCAAGACGAACTACAGCGAAGGC
ATTCTTCAAGGATACCTTCCTCAATCAAGAACCAAAGTGTGGAGATCGAAGATGA-TTAGAGACCATTGTAG
TCCACACTGCAAACGATGACACCCATGAATTGGGGATCTTATGGGCCGGCCTGCGGCAGGGTTTACCCTGTG
TC-AGCA-----CCGCG-------------CCCGCTTTTACCAACTTACGTATCTTTTCTATT---------
----------CGG------CCTTTACCGGCCACCCACGGGAATATCCTCAGCA-CGTTTT-CTGTTTTTTCA
CGCGAAAGCTTTGAGGTTACAGTCTCAGGGGGGAGTACGTTCGCAAGAGTGAAACTTAAAGAAATTGACGGA
ATGGCACCACAAGACGTGGAGCGTGCGGTTTAATTTGACTCAACACGGGGAACTTTA-CCAGATCCGGACAG
GATGAGGATTGACAGATTGAGTGTTCTTTCTCGATTCCCTGAATGGTGGTGCATGGCCGCTTTTGGTCGGTG
GAGTGATTTGTTTGGTTGATTCCGTCAACGGACGAGATCCAAGCTGCCCAGTAGAATTCAGAATTGCCCATA
GAATAGCAAACTCATCGGCGGGT------------------------TT--TACCCAACGGTGGGCCGCATT
CGGTCGAATTCTTCTCTGCGGGATTCCTTTGTAATTGCACAAGGTGAAATTTTGGGCAACAGCAGGTCTGTG
ATGCTCCTCAATGTTCTGGGCGACACGCGCACTACAATGTCAGTGAGAACAAGAAAAACGACTTT-------
--TGTCGAACCTACTTGATCAAAAGAGTGGGGAAACCCCGGAATCACATAGACCCACTTGGGACCGAGGATT
GCAATTATTGGTCGCGCAACGAGGAATGTCTCGTAGGCGCAGCTCATCAAACTGTGCCGATTACGTCCCTGC
CATTTGTACACACCGCCCGTCGTTGTTTCCGATGATGGTGCAATACAGGTGATCGGACAGGCGGTGTTTT-A
TCCGCCCGAAAGTTCACCGATATTTCTTCAATAGAGGAAGCAAAAGTCGTAACAAGGTAGCTGTAGGTGAAC
CTGCAGCTGGATCATTTTCCGATG------------------------------------------------
------------------------------------------------------------------------
------------------------------------------------------------------------
--------------------
>XR_002460809.1_Leishmania_major_strain_Friedlin_18S_ribosomal_RNA_(SSU)_RNA_rRNA/1-2204
-GATCTGGTTGATTCTGCCAGTAGTCATATGCTTGTTTCAAGGACTTAGCCATGCATGCCTCAGAATCACTG
CATTTGCAGGAATCTGCGCATGGCTCATTACATCAGACGTAATCTGCCGCAAAAATCTTGCGGTTT-CCGCA
AAATTGGATAACTTGGCGAAACGCCAAGCTAATACATGAACCAACCGGGTGTTCTCCACTCCAGACGGTG--
------------GGCAACCA-TCGTCGTGAGACGCCCAGCGAATGAATGACAGTAAAACCAATGCCTT--C-
-ACTGGCAGTAACACCCAGCAGTGTTGACTCAATTCATTCCGTGCGAAAGCCGGCTTGT------TCCGGCG
TCTTTTGACGAACAACTGCCCTATCAGCTGGTGATGGCCGTGTAGTGGACTGCCATGGCGTTGACGGGAGCG
GGGGATTAGGGTTCGATTCCGGAGAGGGAGCCTGAGAAATAGCTACCACTTCTACGGAGGGCAGCAGGCGCG
CAAATTGCCCAATGTCAAAACAAAACGATGAGGCAGCGAAAAGAAATAGAGTTGTCAGTCCA---TTTGGAT
TGTCAT-TTCAATGGGGGATATTTAAACCCATCCAATATCGAGTAACAATTGGAGGACAAGTCTGGTGCCAG
CACCCGCGGTAATTCCAGCTCCAAAAGCGTATATTAATGCTGTTGCTGTTAAAGGGTTCGTAGTTGAACTGT
GGGCTGTGCAGGTTTGTTCCTGGTCGTCCCGTCCA---TGTCGGATTTGGTGACCCAGGCCCTTGCAGCCCG
TGA----ACATTCAAAGAAACAAGAAACACGGGAGTGGTTCCTTTCCTGATTTACGCATGTCATGCATGCCA
GGGGGCGTCCGTGATTTTTTACTGTGACTAAAGAAGCGTGACTAAAGCAGTCATTTGACTTGAATTAGAAAG
CATGGGATAACAAAGGAGCAGCCTCTAGGCTACCGTTTCGGCTTTTGTTGGTTTTAAAGGTCTATTGGAGAT
TATGGAGCTGTGCGACAAGTGCTTTCCCATCGCAACTTCG---------------GTTCGGTGTGTGGCG--
------------------------CCTTTG-AGG--------------------------GGTTTAGTGCGT
CCGGTGCGAGCTCCGGTTCGTCCGGCCGTAACGCCTTTTCAACTCACGGCCTCTAGGAATGAAGGAGGGTAG
TTCGGGGGAGAACGTACTGGGGCGTCAGAGGTGAAATTCTTAGACCGCACCAAGACGAACTACAGCGAAGGC
ATTCTTCAAGGATACCTTCCTCAATCAAGAACCAAAGTGTGGAGATCGAAGATGA-TTAGAGACCATTGTAG
TCCACACTGCAAACGATGACACCCATGAATTGGGGATCTTATGGGCCGGCCTGCGGCAGGGTTTACCCTGTG
TC-AGCA-----CCGCG-------------CCCGCTTTTACCAACTTACGTATCTTTTCTATT---------
----------CGG------CCTTTACCGGCCACCCACGGGAATATCCTCAGCA-CGTTTT-CTGTTTTTTCA
CGCGAAAGCTTTGAGGTTACAGTCTCAGGGGGGAGTACGTTCGCAAGAGTGAAACTTAAAGAAATTGACGGA
ATGGCACCACAAGACGTGGAGCGTGCGGTTTAATTTGACTCAACACGGGGAACTTTA-CCAGATCCGGACAG
GATGAGGATTGACAGATTGAGTGTTCTTTCTCGATTCCCTGAATGGTGGTGCATGGCCGCTTTTGGTCGGTG
GAGTGATTTGTTTGGTTGATTCCGTCAACGGACGAGATCCAAGCTGCCCAGTAGAATTCAGAATTGCCCATA
GAATAGCAAACTCATCGGCGGGT------------------------TT--TACCCAACGGTGGGCCGCATT
CGGTCGAATTCTTCTCTGCGGGATTCCTTTGTAATTGCACAAGGTGAAATTTTGGGCAACAGCAGGTCTGTG
ATGCTCCTCAATGTTCTGGGCGACACGCGCACTACAATGTCAGTGAGAACAAGAAAAACGACTTT-------
--TGTCGAACCTACTTGATCAAAAGAGTGGGGAAACCCCGGAATCACATAGACCCACTTGGGACCGAGGATT
GCAATTATTGGTCGCGCAACGAGGAATGTCTCGTAGGCGCAGCTCATCAAACTGTGCCGATTACGTCCCTGC
CATTTGTACACACCGCCCGTCGTTGTTTCCGATGATGGTGCAATACAGGTGATCGGACAGGCGGTGTTTT-A
TCCGCCCGAAAGTTCACCGATATTTCTTCAATAGAGGAAGCAAAAGTCGTAACAAGGTAGCTGTAGGTGAAC
CTGCAGCTGGATCATTTT------------------------------------------------------
------------------------------------------------------------------------
------------------------------------------------------------------------
--------------------
>JX030135.1_Leishmania_braziliensis_isolate_LbrET.rRNA.01_18S_ribosomal_RNA,_partial_sequence/1-2205
-GATCTGGTTGATTCTGCCAGTAGTCATATGCTTGTTTCAAGGACTTAGCCATGCATGCCTCAGAATCACTG
CATTTGCAGGAATCTGCGCATGGCTCATTACATCAGACGTAATCTGCCGCAAAAATCTTGCGGTTT-CCGCA
AAATTGGATAACTTGGCGAAACGCCAAGCTAATACATGAACCAACCGGGTGTTCTCCACTCCAGACGGTG--
------------GGCAACCA-TCGTCGTGAGACGCCCAGCGAATGAATGACAGTAAAACCAATGCCTT--C-
-ACTGGCAGTAACACCCAGCAGTGTTGACTCAATTCATTCCGTGCGAAAGCCGGCTTGT------TCCGGCG
TCTTTTGACGAACAACTGCCCTATCAGCTGGTGATGGCCGTGTAGTGGACTGCCATGGCGTTGACGGGAGCG
GGGGATTAGGGTTCGATTCCGGAGAGGGAGCCTGAGAAATAGCTACCACTTCTACGGAGGGCAGCAGGCGCG
CAAATTGCCCAATGTCAAAACAAAACGATGAGGCAGCGAAAAGAAATAGAGTTGTCAGTCCA---TTTGGAT
TGTCAT-TTCAATGGGGGATATTTAAACCCATCCAATATCGAGTAACAATTGGAGGACAAGTCTGGTGCCAG
CACCCGCGGTAATTCCAGCTCCAAAAGCGTATATTAATGCTGTTGCTGTTAAAGGGTTCGTAGTTGAACTGT
GGGCTGTGCAGGTTTGTCCCTGGTCGTCCCGTCCA---TGTCGGATTTGGTGACCCAGGCCCTTGCAGCCCG
TGA----ACATTCAAAGAAACAAGAAACACGGGAGTGGTTCCTTTCCTGATTTACGCATGTCATGCATGCCA
GGGGGCGTCCGTGATTTTTTACTGTGACTAAAGAAGCGTGACTAAAGCAGTCATTCGACTTGAATTAGAAAG
CATGGGATAACAAAGGAGCAGCCTCTAGGCTACCGTTTCGGCTTTTGTTGGTTTTAAAGGTCTATTGGAGAT
TATGGAGCTGTGCGACAAGCGCTCTCCCATCGCAACTTCG---------------GTTCGGTGTGTGGCG--
------------------------CCTTTGGAGG--------------------------GGTTTAGTGCGT
CCGGTGCGGGCTCCGGTTCGTCCGGCCGTAACGCCTTTTCAACTCACGGCCTCTAGGAATGAAGGAGGGTAG
TTCGGGGGAGAACGTACTGGGGCGTCAGAGGTGAAATTCTTAGACCGCACCAAGACGAACTACAGCGAAGGC
ATTCTTCAAGGATACCTTCCTCAATCAAGAACCAAAGTGTGGAGATCGAAGATGA-TTAGAGACCATTGTAG
TCCACACTGCAAACGATGACACCCATGAATTGGGGATCTTATGGGCCGGCCTGCGGCAGGGTTTACCCTGTG
TC-AGCA-----CCGCG-------------CCCGCTTTTACCAACTTACGTATCTTTTCTATT---------
----------CGG------CCTTTACCGGCCACCCACGGGAATATCCTCAGCA-CGTTTT-CTGTTTTTTCA
CGCGAAAGCTTTGAGGTTACAGTCTCAGGGGGGAGTACGTTCGCAAGAGTGAAACTTAAAGAAATTGACGGA
ATGGCACCACAAGACGTGGAGCGTGCGGTTTAATTTGACCCAACACGGGGAACTTTA-CCAGATCCGGACAG
GATGAGGATTGACAGATTGAGTGTTCTTTCTCGATTCCCTGAATGGTGGTGCATGGCCGCTTTTGGTCGGTG
GAGTGATTTGTTTGGTTGATTCCGTCAACGGACGAGATCCAAGCTGCCCAGTAGAATTCAGAATTGTCCATA
GGATAGCAAACTCATCGGCGGGT------------------------TT--TACCCAACGGTGGGCCGCATT
CGGTCGAATTCTTCTCTGCGGGATTCCTTTGTAATTGCACAAGGTGAAATTTTGGGCAACAGCAGGTCTGTG
ATGCTCCTCAATGTTCTGGGCGACACGCGCACTACAATGTCAGTGAGAACAAGAAAAACGACTTT-------
--TGTCGAACCTACTTGATCAAAAGAGTGGGGAAACCCCGGAATCACATAGACCCACTTGGGACCGAGGATT
GCAATTATTGGTCGCGCAACGAGGAATGTCTCGTAGGCGCAGCTCATCAAACTGTGCCGATTACGTCCCTGC
CATTTGTACACACCGCCCGTCGTTGTTTCCGATGATGGTGCAATACAGGTGATCGGACAGGCGGTGTTTT-A
TCCGCCCGAAAGTTCACCGATATTTCTTCAATAGAGGAAGCAAAAGTCGTAACAAGGTAGCTGTAGGTGAAC
CTGCAGCTGGATCATTTT------------------------------------------------------
------------------------------------------------------------------------
------------------------------------------------------------------------
--------------------
>JX030083.1_Leishmania_amazonensis_isolate_LaPH8.rRNA.01_18S_ribosomal_RNA,_partial_sequence/1-2205
-GATCTGGTTGATTCTGCCAGTAGTCATATGCTTGTTTCAAGGACTTAGCCATGCATGCCTCAGAATCACTG
CATTTGCAGGAATCTGCGCATGGCTCATTACATCAGACGTAATCTGCCGCAAAAACCTTGCGGTTT-CCGCA
AAATTGGATAACTTGGCGAAACGCCAAGCTAATACATGAACCAACCGGGTGTTCTCCACTCCAGACGGTG--
------------GGCAACCA-TCGTCGTGAGACGCCCAGCGAATGAATGACAGTAAAACCAATGCCTT--C-
-ACTGGCAGTAACACCCAGCAGTGTTGACTCAATTCATTCCGTGCGAAAGCCGGCTTGT------TCCGGCG
TCTTTTGACGAACAACTGCCCTATCAGCTGGTGATGGCCGTGTAGTGGACTGCCATGGCGTTGACGGGAGCG
GGGGATTAGGGTTCGATTCCGGAGAGGGAGCCTGAGAAATAGCTACCACTTCTACGGAGGGCAGCAGGCGCG
CAAATTGCCCAATGTCAAAACAAAACGATGAGGCAGCGAAAAGAAATAGAGTTGTCAGTCCA---TTTGGAT
TGTCAT-TTCAATGGGGGATATTTAAACCCATCCAATATCGAGTAACAATTGGAGGACAAGTCTGGTGCCAG
CACCCGCGGTAATTCCAGCTCCAAAAGCGTATATTAATGCTGTTGCTGTTAAAGGGTTCGTAGTTGAACTGT
GGGCTGTGCAGGTTTGTTCCTGGTCGTCCCGTCCA---TGTCGGATTTGGTGACCCAGGCCCTTGCAGCCCG
TGA----ACATTCAAAGAAACAAGAAACACGGGAGTGGTTCCTTTCCTGATTTACGCATGTCATGCATGCCA
GGGGGCGTCCGTGATTTTTTACTGTGACTAAAGAAGCGTGACTAAAGCAGTCATTTGACTTGAATTAGAAAG
CATGGGATAACAAAGGAGCAGCCTCTAGGCTACCGTTTCGGCTTTTGTTGGTTTTAAAGGTCTATTGGAGAT
TATGGAGCTGTGCGACAAGTGCTTTCCCATCGCAACTTCG---------------GTTCGGTGTGTGGCG--
------------------------CCTTTGGAGG--------------------------GGTTTAGTGCGT
CCGGTGCGAGCTCCGGTTCGTCCGGCCGTAACGCCTTTTCAACTCACGGCCTCTAGGAATGAAGGAGGGTAG
TTCGGGGGAGAACGTACTGGGGCGTCAGAGGTGAAATTCTTAGACCGCACCAAGACGAACTACAGCGAAGGC
ATTCTTCAAGGATACCTTCCTCAATCAAGAACCAAAGTGTGGAGATCGAAGATGA-TTAGAGACCATTGTAG
TCCACACTGCAAACGATGACACCCATGAATTGGGGATCTTATGGGCCGGCCTGCGGCAGGGTTTACCCTGTG
TC-AGCA-----CCGCG-------------CCCGCTTTTACCAACTTACGTATCTTTTCTATT---------
----------CGG------CCTTTACCGGCCACCCACGGGAATATCCTCAGCA-CGTTTT-CTGTTTTTTCA
CGCGAAAGCTTTGAGGTTACAGTCTCAGGGGGGAGTACGTTCGCAAGAGTGAAACTTAAAGAAATTGACGGA
ATGGCACCACAAGACGTGGAGCGTGCGGTTTAATTTGACCCAACACGGGGAACTTTA-CCAGATCCGGACAG
GATGAGGATTGACAGATTGAGTGTTCTTTCTCGATTCCCTGAATGGTGGTGCATGGCCGCTTTTGGTCGGTG
GAGTGATTTGTTTGGTTGATTCCGTCAACGGACGAGATCCAAGCTGCCCAGTAGAATTCAGAATTGCCCATA
GAATAGCAAACTCATCGGCGGGT------------------------TT--TACCCAACGGTGGGCCGCATT
CGGTCGAATTCTTCTCTGCGGGATTCCTTTGTAATTGCACAAGGTGAAATTTTGGGCAACAGCAGGTCTGTG
ATGCTCCTCAATGTTCTGGGCGACACGCGCACTACAATGTCAGTGAGAACAAGAAAAACGACTTT-------
--TGTCGAACCTACTTGATCAAAAGAGTGGGGAAACCCCGGAATCACATAGACCCACTTGGGACCGAGGATT
GCAATTATTGGTCGCGCAACGAGGAATGTCTCGTAGGCGCAGCTCATCAAACTGTGCCGATTACGTCCCTGC
CATTTGTACACACCGCCCGTCGTTGTTTCCGATGATGGTGCAATACAGGTGATCGGACAGGCGGTGTTTT-A
TCCGCCCGAAAGTTCACCGATATTTCTTCAATAGAGGAAGCAAAAGTCGTAACAAGGTAGCTGTAGGTGAAC
CTGCAGCTGGATCATTTT------------------------------------------------------
------------------------------------------------------------------------
------------------------------------------------------------------------
--------------------
>AF303659.1_Trypanosoma_cruzi_strain_Silvio_X10_cl1_18S_ribosomal_RNA_gene,_complete_sequence/1-2235
-----------------------GTCATATGCTTGTTTCAAGGACTTAGCCATGCATGCCTCAGAATCACTG
CAT-TGCAGGAATCTGCGCATGGCTCATTACATCAGACGTAATCTGCCGCAAAAATCTTGCGGTCT-CCGCA
AAATTGGATAACTTGGCGAAACGCCAAGCTAATACATGAACCAACCGGATGTTCTCTGTTCCGGCGGCAG--
------------GGCAACCTGCTGCCATGGGACGTCCAGCGAATGAATGAAAGTAAAACCAATGCCTT--C-
-ACCGGCAGTAACACTCAGAAGTGTTGATTCAATTCATTCCGTGCGAAAGCCGGGTTTTT---TATCCGGCG
TCTTTTGACGAACAACTGCCCTATCAGCCAGCGATGGCCGTGTAGTGGACTGCCATGGCGTTGACGGGAGCG
GGGGATTAGGGTTCGATTCCGGAGAGGGAGCCTGAGAAATAGCTACCACTTCTACGGAGGGCAGCAGGCGCG
CAAATTGCCCAATGTCAAAAAAAAAAGATGAGGCAGCGAAAAGAAATAGAGCCGACAGTGCT---TTTGCAT
TGTCGTTTTCAATGGGGGATATTTAAACCCATCCAAAATCGAGTAACAATTGGAGGACAAGTCTGGTGCCAG
CACCCGCGGTAATTCCAGCTCCAAAAGCGTATATTAATGCTGTTGCTGTTAAAGGGTTCGTAGTTGAATTGA
GGGCCTCTAAGGCGCAATGGTTT-AGTCCCATCCA---C-TTCGGATTGGTGACCCATGCCCTTGTGGTCCG
TGAACAGACATATTCAGAAACAAAAAACACGGGAGTGGTACCTTTTCTGATTATCGCATGTCATGCATGCCA
GAGGGCGCCCGTGATTTTTTACTGTGACTAAAAAAGTGTGACCAAAGCAGTCATTCGACTTGAATTAGAAAG
CATGGGATAACAAAGGAGCAGCCTCTGGGCCACCGTTTCGGCTTTTGTTGGTTTTAAAAGTCCATTGGAGAT
TATGGGGCAGTGTGACAAGCGGCTGGGTGGTTATTCCACACACGCACACTCCTTTTTTGGATGTGTGTCTCG
TGTGTGGCACT--------CGTCGCCTTTGTGGGAAATCCGTGTGGCACTTGTTTGGTGTTGTTGGCAGACT
TCGGTCTTGCCTTCACAGCACATGTGTCATGCCTTCCCTCAACTCACGGCATCCAGGAATGAAGGAGGGTAG
TTCGGGGGAGAACGTACTGGTGCGTCAGAGGTGAAATTCTTAGACCGCACCAAGACGAACTACAGCGAAGGC
ATTCTTCAAGGATACCTTCCTCAATCAAGAACCAAAGTGTGGGGATCGAAGATGA-TTAGAGACCATTGTAG
TCCACACTGCAAACGATGACACCCATGAATTGGGGAGTTTTTGGTCGTAGGCGTGGTCGGGCTTGATTATAT
TA-TTTTTCATCCCGTTCCTCGTCTCGCCAATGAATATATTAAATTTACGTGCATATTCTTTTTGGTCTT--
----------CGTCTTTTTACGGCGAGGACCTTTAACGGGAATATCCTCAGCA-CGTTATCTGACTTCTTCA
CGCGAAAGCTTTGAGGTTACAGTCTCAGGGGGGAGTACGTTCGCAAGAGTGAAACTTAAAGAAATTGACGGA
ATGGCACCACAAGACGTGGAGCGTGCGGTTTAATTTGACTCAACACGGGGAACTTTA-CCAGATCCGGACAG
GGTGAGGATTGACAGATTGAGTGTTCTTTCTCGATCCCCTGAATGGTGGTGCATGGCCGCTTTTGGTCGGTG
GAGTGATTTGTTTGGTTGATTCCGTCAACGGACGAGATCCAAGCTGCCCAGTAGGATTCAGAATTGCCCATA
GGATAGCAATCCCTTCCGCGGGT------------------------TT--TACCCAAGGGGGGGCGGTATT
CGCTTGTATCCTTCTCTGCGGGATTCCTTGTT--TTGCGCAAGGTGAGATTTTGGGCAACAGCAGGTCTGTG
ATGCTCCTCAATGTTCTGGGCGACACGCGCACTACAATGTCAGTGAGAACAAGAAAAACGACTCT-------
--TGTCGGACCTACTTGATCAAAAGAGTGGGAAAACCCCGGAATCACGTAGACCCACTTGGGACCGAGTATT
GCAATTATTGGTCGCGCAACGAGGAATGTCTCGTAGGCGCAGCTCATCAAACTGTGCCGATTACGTCCCTGC
CATTTGTACACACCGCCCGTCGTTGTTTCCGATGATGGTGCAATACAGGTGATCGGACAGTCGAGTGCTTCA
CTTGACCGAAAGTTCACCGATATTTCTTCAATAGAGGAAGCAAAAG--------------------------
------------------------------------------------------------------------
------------------------------------------------------------------------
------------------------------------------------------------------------
--------------------
>KX007996.1_Trypanosoma_brucei_gambiense_isolate_Tgb1_18S_ribosomal_RNA_gene,_partial_sequence/1-2186
-------------------------CATATGCTTGTTTCAAGGACTTAGCCATGCATGCCTCAGAATCACTG
CAT-TGCAGGAATCTGCGCATGGCTCATTACATCAGACGTAATCTGCCGCCAAAATTTTGCGGTCT-CCGCA
TTACTGGATAACTTGGCGAAACGCCAAGCTAATACATGAACCAATCGGACGCTCTCTTTTTCTATGTCGCGG
CTTGTGTTTACGCACTTGTCGTGGCGATGGGACGTCCAGCGAATGAATGAAATTAGAACCAACGCCTCCACC
CGGGGGCAGTAACACTCAGACGTGTTGACTCAATTCATTCCGTGCGAAAGCCGAGCCTTGTTGCT--CGGCG
TCTACTGACGAACAACTGCCCTATCAGCCAGTGATGGCCGTGTAGTGGACTGCCATGGCGTTGACGGGAGCG
GGGGATTAGGGTTCGATTCCGGAGAGGGAGCCTGAGAAATAGCTACCACTTCTACGGAGGGCAGCAGGCGCG
CAAATTGCCCAATGTCGAAAAAATACGATGAGGCAGCGAAAAGAAATAGAGCCGACCGTG-CCCTAGTGCAT
GGTTGTTTTCAATGGGGGATACTCAAACCCATCCAATATCGAGTAACAATTGGAGGACAAGTCTGGTGCCAG
CACCCGCGGTAATTCCAGCTCCAAAAGCGTATATTAATGCTGTTGCTGTTAAAGGGTTCGTAGTTGAACTGT
GGGCCACGTAGTTTTGTGCCGTGCCAGTCCCGTCCACCTCGGACGTGTTTTGACCCACGCCCTCGTGGCCCG
TGAACACACTC----AGATACAAGAAACACGGGAGCGGTTCCTCCTCACTTTCACGCAT-GTCATGCATGCG
AGGGGGCGTCCGTGAATTTTACTGTGACCAAAAAAGTGCGACCAAAGCAGTCTGCCGACTTGAATTACAAAG
CATGGGATAACGAAGCATCAGCCCTGGGGCCACCGTTTCGGCTTTTGTTGGTTTTAGAAGTCCTTGGGAGAT
TATGGGGCCGCGTGCCTTGGGTCGGTGTTTCGTGTCTCATTTTTGTGGC--------------------GCG
CACATTCGG---------------------------------------------------------------
---------CT-CTTCGTGATGTTTTTTTACATTCATTGCGACGCGCGGCTTCCAGGAATGAAGGAGGGTAG
TTCGGGGGAGAACGTACTGGTGCGTCAGAGGTGAAATTCTTAGACCGCACCAAGACGAACTACAGCGAAGGC
ATTCTTCAAGGATACCTTCCTCAATCAAGAACCAAAGTGTGGGGATCAAAGATGA-TTAGAGACCATTGTAG
TCCACACTGCAAACCATGACACCCATGA-ATTGGGGAACATCATTGGGTGCCCGTGTGGCGGCCTTTTGTGC
CGACCCTCGGCCCC--AATT--------------TATTTATCAATTTACGTGCCTATTCTATCACCCCCGGT
TCCCTC----TTTTGAGGTTCTTCCGGGGTTTTTTACGGGAATATCCTCAGC--ACGTTTCTTACTTCTTCA
CGCGAAAGCTTGGAGGTTACAGTCTCAGGGGGGAGTACGTTCGCAAGAGTGAAACTTAAAGAAATTGACGGA
ATGGCACCACAAGACGTGGAGCGTGCGGTTTAATTTGACTCAACACGGGGAACTTTA-CCAGATCCGGACAG
GGTGAGGATTGACAGATGGAGTGTTCTTTCTCGATCCCCTGAATGGTGGTGCATGGCCGCTTTTGGTCGGTG
GAGTGATTTGTTTGGTTGATTCCGTCAACGGACGAGATCCAAGCTGCCCAGTAGGTGCCGGGATTGTCCACA
CAGGACAGCAGTCCCTCCGGCGGGGATTTTTTCCCCAACGGTGGTCGTCATC-----------C--TTCTTT
TTACAGGCCCCTTCTCTGCGGGATTCCTTGCTTTTCGCGCAAGGTGAGATTTTGGGCAACAGCAGGTCTGTG
ATGCTCCTCAATGTTCTGGGCGACACGCGCACTACAATGTCAGTGAGAACAAGAGTCCGAGCGGCACTTCAC
AATGTCGCTCCCGCTTGATCAAAAGAGCGGGGAAACCACGGAATCACGTAGACCCACTTGGGACCGAGTATT
GCAATTATTGGTCGCGCAACGAGGAATGTCTCGTAGGCGCAGCTCATCAAACTGTGCCGATTACGTCCCTGC
CATTTGTACACACCGCCCGTCGTTGTTTCCGATGATGGTGCAATACAGGTGATCGGACCGTCGCTCGTCTCG
GGCGACCGAAAGTTCACCGATATTGCTTCAATAGAGGAAGCAAAAGTC------------------------
------------------------------------------------------------------------
------------------------------------------------------------------------
------------------------------------------------------------------------
--------------------
>KX007997.1_Trypanosoma_brucei_rhodesiense_isolate_Tbr_18S_ribosomal_RNA_gene,_partial_sequence/1-2186
-------------------------CATATGCTTGTTTCAAGGACTTAGCCATGCATGCCTCAGAATCACTG
CAT-TGCAGGAATCTGCGCATGGCTCATTACATCAGACGTAATCTGCCGCCAAAATTTTGCGGTCT-CCGCA
TTACTGGATAACTTGGCGAAACGCCAAGCTAATACATGAACCAATCGGACGCTCTCTTTTTCTATGTCGCGG
CTTGTGTTTACGCACTTGTCGTGGCGATGAGACGTCCAGCGAATGAATGAAATTAGAACCAACGCCTCCACC
CGGGGGCAGTAACACTCAGACGTGTTGACTCAATTCATTCCGTGCGAAAGCCGAGCCTTGTTGCT--CGGCG
TCTACTGACGAACAACTGCCCTATCAGCCAGTGATGGCCGTGTAGTGGACTGCCATGGCGTTGACGGGAGCG
GGGGATTAGGGTTCGATTCCGGAGAGGGAGCCTGAGAAATAGCTACCACTTCTACGGAGGGCAGCAGGCGCG
CAAATTGCCCAATGTCGAAAAAATACGATGAGGCAGCGAAAAGAAATAGAGCCGACCGTG-CCCTAGTGCAT
GGTTGTTTTCAATGGGGGATACTCAAACCCATCCAATATCGAGTAACAATTGGAGGACAAGTCTGGTGCCAG
CACCCGCGGTAATTCCAGCTCCAAAAGCGTATATTAATGCTGTTGCTGTTAAAGGGTTCGTAGTTGAACTGT
GGGCCACGTAGTTTTGTGCCGTGCCAGTCCCGTCCACCTCGGACGTGTTTTGACCCACGCCCTCGTGGCCCG
TGAACACACTC----AGATACAAGAAACACGGGAGCGGTTCCTCCTCACTTTCACGCAT-GTCATGCATGCG
AGGGGGCGTCCGTGAATTTTACTGTGACCAAAAAAGTGCGACCAAAGCAGTCTGCCGACTTGAATTACAAAG
CATGGGATAACGAAGCATCAGCCCTGGGGCCACCGTTTCGGCTTTTGTTGGTTTTAGAAGTCCTTGGGAGAT
TATGGGGCCGCGTGCCTTGGGTCGGTGTTTCGTGTCTCATTTTTGTGGC--------------------GCG
CACATTCGG---------------------------------------------------------------
---------CT-CTTCGTGATGTTTTTTTACATTCATTGCGACGCGCGGCTTCCAGGAATGAAGGAGGGTAG
TTCGGGGGAGAACGTACTGGTGCGTCAGAGGTGAAATTCTTAGACCGCACCAAGACGAACTACAGCGAAGGC
ATTCTTCAAGGATACCTTCCTCAATCAAGAACCAAAGTGTGGGGATCAAAGATGA-TTAGAGACCATTGTAG
TCCACACTGCAAACCATGACACCCATGA-ATTGGGGAACATCATTGGGTGCCCGTGTGGCGGCCTTTTGTGC
CGACCCTCGGCCCC--AATT--------------TATTTATCAATTTACGTGCCTATTCTATCACCCCCGGT
TCCCTC----TTTTGAGGTTCTTCCGGGGTTTTTTACGGGAATATCCTCAGC--ACGTTTCTTACTTCTTCA
CGCGAAAGCTTGGAGGTTACAGTCTCAGGGGGGAGTACGTTCGCAAGAGTGAAACTTAAAGAAATTGACGGA
ATGGCACCACAAGACGTGGAGCGTGCGGTTTAATTTGACTCAACACGGGGAACTTTA-CCAGATCCGGACAG
GGTGAGGATTGACAGATGGAGTGTTCTTTCTCGATCCCCTGAATGGTGGTGCATGGCCGCTTTTGGTCGGTG
GAGTGATTTGTTTGGTTGATTCCGTCAACGGACGAGATCCAAGCTGCCCAGTAGGTGCCGGGATTGTCCACA
CAGGACAGCAGTCCCTCCGGCGGGGATTTTTTCCCCAACGGTGGTCGTCATC-----------C--TTCTTT
TTACAGGCCCCTTCTCTGCGGGATTCCTTGCTTTTCGCGCAAGGTGAGATTTTGGGCAACAGCAGGTCTGTG
ATGCTCCTCAATGTTCTGGGCGACACGCGCACTACAATGTCAGTGAGAACAAGAGTCCGAGCGGCACTTCAC
AATGTCGCTCCCGCTTGATCAAAAGAGCGGGGAAACCACGGAATCACGTAGACCCACTTGGGACCGAGTATT
GCAATTATTGGTCGCGCAACGAGGAATGTCTCGTAGGCGCAGCTCATCAAACTGTGCCGATTACGTCCCTGC
CATTTGTACACACCGCCCGTCGTTGTTTCCGATGATGGTGCAATACAGGTGATCGGACCGTCGCTCGTCTCG
GGCGACCGAAAGTTCACCGATATTGCTTCAATAGAGGAAGCAAAAGTC------------------------
------------------------------------------------------------------------
------------------------------------------------------------------------
------------------------------------------------------------------------
--------------------
>KP307026.1_Trypanosoma_congolense_'dzanga-sangha'_isolate_G34_18S_ribosomal_RNA_gene,_partial_sequence/1-2101
-----------------------GTCATATGCTTGTTTCAAGGACTTAGCCATGCATGCCTCAGAATCACTG
CAT-TGCAGGAATCTGCGCATGGCTCATTACATCAGACGTAATCTGCCGCCAAAATCTTGCGGTCT-CCGCA
TTATTGGATAACTTGGCGAAACGCCAAGCTAATACATGAACCTAAGGGACGCTCCCTGCTACGGCCGCGG--
------------GGTGACTCGCGGTCACGGGACGTCCTGCGAATGAATGAAATTAAGACCAACGCCCCCACC
CGGGGGCAGTAACACCCAGACGTGTTGACTCAATTCATTCCGTGCGAAAGCCGGTCCTTCTTGGTGCCGGCG
TGTGCTGACGAACAACTGCCCTATCAGCCAGTGATGGCCGTGTAGTGGACTGCCATGGCGTTGACGGGAGCG
GGGGATTAGGGTTCGATTCCGGAGAGGGAGCCTGAGAAATAGCTACCACTTCTACGGAGGGCAGCAGGCGCG
CAAATTGCCCAATGTCGAAAAAAAACGATGAGGCAGCGAAAAGAAATAGAGCCGACCGTGCCTTTTGTGCAC
GGTCGTTTTCAATGGGGGATATTTAAACCCATCCAACATCGAGTAACCATTGGAGGACAAGTCTGGTGCCAG
CACCCGCGGTAATTCCAGCTCCAAAAGCGTATATTAATGCTGTTGCTGTTAAAGGGTTCGTAGTTGAACTGT
GGGCGTTGTGCAGGTGCCGTGTCCGTCCCAC--CC---GACTTGGGGTGGTGACCCACGCCCTCGGCGCCCG
TGAACACA--C----AGAAACGAGAAACACGGGAGCGGTCCCCCACTCAT-TTTACGCAT--GTCATGCATG
CGGGGGCGTCCGTGATTTTTACTGTGACTAAAAAAGTGCGACCAAAGCAGTCCGCCGACTTGAATTACAAAG
CATGGGATAACAAAGCACCAGCCCTAGGGCCACCGTTTCGGCTTTTGTTGGTTTTAGAAGTCCTTGGGAGAT
TATGGCATCGCGTGCCCGCGCTGTGCGCCGCCCCCCTCCTTCCACGGAGG-----------TGTGTGGCGGG
CCGCCCGGCGTCC------------------TCGTCGTGTGTGTGCCCTCC---------------------
-----TCCCCTTTTTGGGGTGTGTTGGTGTGTCACCACGTCGACGCGCGGTGCCAGGAATGAAGGAGGGTAG
TTCGGGGGAGAACGTACTGGTGCGTCAGAGGTGAAATTCTTAGACCGCACCAAGACGAACTACAGCGAAGGC
ATTCTTCAAGGATACCTTCCTCAATCAAGAACCAAAGTGTGGGGATCAAAGATGA-TTAGAGACCATTGTAG
TCCACACTGCAAACCATGACACCCATGAATTGGGGACCACCTGGCTTGCACG--GCACGGTGCTTGCGCCGA
TT--TGCCTGTGCG--GTCA--------------CGACAAACAACTTACGTGTCTATTCTGCTGCCGCACGT
TCGCCCCTTATTTTTTAAGGGGTTTGTGCGGTTGAACGGGAATATCCTCAGCACGTCGTTTACATTTTTTCA
CGCGAAAGCTTTGAGGTTACAGTCTCAGGGGGGAGTACGTTCGCAAGAGTGAAACTTAAAGAAATTGACGGA
ATGGCACCACAAGACGTGGAGCGTGCGGTTTAATTTGACTCAACACGGGGAACTTTA-CCAGATCCGGACAG
GGTGAGGATTGACAGATTGAGTGTTCTTTCTCGATCCCCTGAATGGTGGTGCATGGCCGCTTTTGGTCGGTG
GAGTGATTTGTTTGGTTGATTCCGTCAACGGACGAGATCCAAGCTGCCCAGTAGGGCCCGTGATTGTCCACA
CAGGACAGCCTACCGTCGTGGGCACAGTGTGTTCCTTCTGGGGGCATCTCTGTGCTCCATGGCGGCGCTATC
ACACGGGGTCCTTCTCTGCGGGATTCC--TTGCCCCGCGCAAGGTGAGATTTTGGGCAACAGCAGGTCTGTG
ATGCTCCTCAATGTTCTGGGCGACACGCGCACTACAATGTCAGTGAGAACAAGAGTTACCGCGGCGTT----
--TGCCGCTCCCGCTTGATCAAAAGAGCGGGGAAACCACGGAATCACGTAGACCCACTTGGGACCGAGTATT
GCAATTATTGGTCGCGCAACGAGGAATGTCTCGTAGGCGCAGCTCATCAAACTGTGCCGATTACGTCCCTGC
CATTTGT-----------------------------------------------------------------
------------------------------------------------------------------------
------------------------------------------------------------------------
------------------------------------------------------------------------
------------------------------------------------------------------------
--------------------
>AY912268.1_Trypanosoma_evansi_evansi_strain_KAI_18S_ribosomal_RNA_gene,_partial_sequence/1-2250
-GATCTGGTTGATTCTGCCAGTAGTCATATGCTTGTTTCAAGGACTTAGCCATGCATGCCT-AGAATCACTG
CAT-TGCAGGAATCTGCGCATGGCTCATTACATCAGACGTAATCTGCCGCCAAAATTTTGCGGTCT-CCGCA
TTACTGGATAACTTGGCGAAACGCCAAGCTAATACATGAACCAATCGGACGCTCTCTTTTTCTATGTCGCGG
CTTGTGTTTACGCACTTGTCGTGGCGATGGGACGTCCAGCGAATGAATGAAATTAGAACCAACGCCTCCACC
CGGGGGCAGTAACACTCAGACGTGTTGACTCAATTCATTCCGTGCGAAAGCCGAGCCTTGTTGCT--CGGCG
TCTACTGACGAACAACTGCCCTATCAGCCAGTGATGGCCGTGTAGTGGACTGCCATGGCGTTGACGGGAGCG
GGGGATTAGGGTTCGATTCCGGAGAGGGAGCCTGAGAAATAGCTACCACTTCTACGGAGGGCAGCAGGCGCG
CAAATTGCCCAATGTCGAAAAAATACGATGAGGCAGCGAAAAGAAATAGAGCCGACCGTGC-CCTAGTGATG
GGTTGTTTTCAATGGGGGATACTCAAACCCATCCAATATCGAGTAACAATTGGAGGACAAGTCTGGTGCCAG
CACCCGCGGTAATTCCAGCTCCAAAAGCGTATATTAATGCTGTTGCTGTAA-AGGGTTCGTAATTGAACTGT
GGGCCACGTAGTTTTGTGCCGTGCCAGTCCCGTCCACCTCGGACGTGTTTTGACCCACGCCTTCGTGGCCCG
TGAACACACTC----AGATACAAGAAACACGGGAGCGGGTCCTCCTCACTTTACG--CATGTCATGCATGCG
AGGGGGCGTCCGTGAATTTTACTGTGACCAAAAAAGTGCGACCAAAGCAGTCTGCCGACTTGAATTACAAAG
CATGGGATAACGAAGCATCAGCCCTGGGGCCACCGTTTCGGCTTTTGTTGGTTTTAGAAGTCCTTGGGAGAT
TATGGGGCCGCGTGCCTTGGGTCGGTGTTTCGTGTCTCATTTTTGTGGC--------------------GCG
CACATTCGG---------------------------------------------------------------
---------CT-CTTCGTGATGTTTTTTTACATTCATTGCGACGCGCGGCTTCCAGGAATGAAGGAGGGTAG
TTCGGGGGAGAACGTACTGGTGCGTCAGAGGTGAAATTCTTAGACCGCACCAAGACGAACTACAGCGAAGGC
ATTCTTCAAGGATACCTTCCTCAATCAAGAACCAAAGTGTGGGGATCAAAGATGGATTAGAGACCATTGTAG
TCCACACTGCAAACCATGACACCCAT-GAATTGGGGAACATCATTGGGTGCCCGTGTGGCGGCCTTTTGTGC
CGACCCTCGGCCCC--AATT--------------TATTTATCAATTAACGTGCCTATTCTATCACCCCCGGT
TCCCTC----TTTTGAGGTTCTTCCGGGGTTTTTTACGGGAATATCCTCAGC--ACGTTTTTTATTTTTTCA
CGCGAAAGCTTGGAGGTTACAGTCTCAGGGGGAAGTACGTTCGCAAGAGTGAAACTTAAAGAAATTGACGGA
ATGGCACCACAAGACGTGGAGCGTGCGGTTTAATTTGACTCAACACGGGGAACTTTACCCAGATCCGGACAG
GGTGAGGATTGACAGATGGAGTGTTCTTTCTCGATCCCCTGAATGGTGGTGCATGGCCGCTTTTGGTCGGTG
GAGTGATTTGTTTGGTTGATTCCGTCAACGGACGAGATCCAAGCTGCCCAGTAGGTGCCGGGATTGTCCACA
CAGGACAGCAGTCCCTCCGGCGGGGATTTTTTCCCCAACGGTGGTCGTCATC-----------C--TTCTTT
TTACAGGCCCCTTCTCTGCGGGATTCCTTGCTTTTCGCGCAAGGTGAGATTTTGGGCAACAGCAGGTCTGTG
ATGCTCCTCAATGTTCTGGGCGACACGCGCACTACAATGTCAGTGAGAACAAGAGTCCGAGCGGCACTTCAC
AATGTCGCTCCCGCTTGATCAAAAGAGCGGGGAAACCACGGAATCACGTAGACCCACTTGGGACCGAGTATT
GCAATTATTGGTCGCGCAACGAGGAATGTCTCGTAGGCGCAGCTCATCAAACTGTGCCGATTACGTCCCTGC
CATTTGTACACACCGCCCGTCGTTGTTTCCGATGATGGTGCAATACAGGTGATCGGACCGTCGCTCGTCTCG
GGCGACCGAAAGTTCACCGATATTGCTTCAATAGAGGAAGCAAAAGTCGTAACAAGGTAGCTGTAGGTGAAC
CTGCAGCTGGATCATTT-------------------------------------------------------
------------------------------------------------------------------------
------------------------------------------------------------------------
--------------------
>AY912269.1_Trypanosoma_evansi_evansi_strain_Sam_18S_ribosomal_RNA_gene,_partial_sequence/1-2254
-GATCTGGTTGATTCTGCCAGTAGTCATATGCTTGTTTCAAGGACTTAGCCATGCATGCCTCAGAATCACTG
CAT-TGCAGGAATCTGCGCATGGCTCATTACATCAGACGTAATCTGCCGCCAAAATTTTGCGGTCT-CCGCA
TTACTGGATAACTTGGCGAAACGCCAAGCTAATACATGAACCAATCGGACGCTCTCTTTTTCTATGTCGCGG
CTTGTGTTTACGCACTTGTCGTGGCGATGGGACGTCCAGCGAATGAATGAAATTAGAACCAACGCCTCCACC
CGGGGGCAGTAACACTCAGACGTGTTGACTCAATTCATTCCGTGCGAAAGCCGAGCCTTGTTGTT--CGGCG
TCTACTGACGAACAACTGCCCTATCAGCCAGTGATGGCCGTGTAGTGGACTGCCATGGCGTTGACGGGAGCG
GGGGATTAGGGTTCGATTCCGGAGAGGGAGCCTGAGAAATAGCTACCACTTCTACGGAGGGCAGCAGGCGCG
CAAATTGCCCAATGTCGAAAAAATACGATGAGGCAGCGAAAAGAAATAGAGCCGACCGTGGCCCTAGTGCAT
GGTTGTTTTCAATGGGGGATACTCAAACCCATCCAATATCGAGTAACAATTGGAGGACAAGTCTGGTGCCAG
CACCCGCGGTAATTCCAGCTCCAAAAGCGTATATTAATGCTGTTGCTGTTAAAGGGTTCGTAATTGAACTGT
GGGCCACGTAATTTTGTGCCGTGCCAGTCCCGTCCCCCTCGGACGTGTTTTGACCCACGCCCTCGTGGCCCG
TGAACACCCTC----AGATACAAGAAACACGGGAGCGGGTCCTCCTCACTTTCACGCATGGTCATGCATGCG
AGGGGGCGTCCGTGAATTTTACTGTGACCAAAAAAGTGCGACCAAAGCAGTCTGCCGACTTGAATTACAAAG
CATGGGATAACGAAGCATCAGCCCTGGGGCCACCGTTTCGGCTTTTGTTGGTTTTAGAAGTCCTTGGGAGAT
TATGGGGCCGCGTGCCTTGGGTCGGTGTTTCGTGTCTCATTTTTGTGGC--------------------GCG
CACATTCGG---------------------------------------------------------------
---------CT-CTTCGTGATGTTTTTTTACATTCATTGCGACGCGCGGCTTCCAGGAATGAAGGAGGGTAG
TTCGGGGGAGAACGTACTGGTGCGTCAGAGGTGAAATTCTTAGACCGCACCAAGACGAACTACAGCGAAGGC
ATTCTTCAAGGATACCTTCCTCAATCAAGAACCAAAGTGTGGGGATCAAAGATGA-TTAGAGACCATTGTAG
TCCACACTGCAAACCATGACACCCATGGAATTGGGGAACATCATTGGGTGCCCGTGTGGCGGCCTTTTGTGC
CGACCCTCGGCCCC--AATT--------------TATTTATCAATTTACGTGCCTATTCTATCACCCCCGGT
TCCCTC----TTTTGAGGTTCTTCCGGGGTTTTTTACGGGAATATCCTCAGC--ACGTTTCTTACTTCTTCA
CGCGAAAGCTTGGAGGTTACAGTCTCAGGGGGTAGTACGTTCGCAAGAGTGAAACTTAAAGAAATTGACGGA
ATGGCACCACAAGACGTGGAGCGTGCGGTTTAATTTGACTCAACACGGGGAACTTTA-CCAGATCCGGACAG
GGTGAGGATTGACAGATGGAGTGTTCTTTCTCGATCCCCTGAATGGTGGTGCATGGCCGCTTTTGGTCGGTG
GAGTGATTTGTTTGGTTGATTCCGTCAACGGACGAGATCCAAGCTGCCCAGTAGGTGCCGGGATTGTCCACA
CAGGACAGCAGTCCCTCCGGCGGGGATTTTTTCCCCAACGGTGGTCGTCATC-----------C--TTCTTT
TTACAGGCCCCTTCTCTGCGGGATTCCTTGCTTTTCGCGCAAGGTGAGATTTTGGGCAACAGCAGGTCTGTG
ATGCTCCTCAATGTTCTGGGCGACACGCGCACTACAATGTCAGTGAGAACAAGAGTCCGAGCGGCACTTCAC
AATGTCGCTCCCGCTTGATCAAAAGAGCGGGGAAACCACGGAATCACGTAGACCCACTTGGGACCGAGTATT
GCAATTATTGGTCGCGCAACGAGGAATGTCTCGTAGGCGCAGCTCATCAAACTGTGCCGATTACGTCCCTGC
CATTTGTACACACCGCCCGTCGTTGTTTCCGATGATGGTGCAATACAGGTGATCGGACCGTCGCTCGTCTCG
GGCGACCGAAAGTTCACCGATATTGCTTCAATAGAGGAAGCAAAAGTCGTAACAAGGTAGCTGTAGGTGAAC
CTGCAGCTGGATCATTT-------------------------------------------------------
------------------------------------------------------------------------
------------------------------------------------------------------------
--------------------
>FJ900242.2_Trypanosoma_rangeli_isolate_TryCC_643_18S_ribosomal_RNA_gene,_complete_sequence;_kinetoplast/1-2273
TGATCTGGTTGATTCTGCCAGTAGTCATATGCTTGTTTCAAGGACTTAGCCATGCATGCCTCAGAATCACTG
CAT-TGCAGGAATCTGCGCATGGCTCATTACATCAGACGTAATCTGCCGCAAAAATCTTGCGGTCT-CCGCA
ACATTGGATAACTTGGCGAAACGCCAAGCTAATACATGAACCAACCGGATGTTCTCTGTTTCGGCGGTGG--
------------GGCAACTCGCCGCCATGGGATGTCCAGCGAATGAATGAAAG-AAAACCAATGCCTT--C-
-ACCGGCAGTAACACCCAGAAGTGTTGATTCAATTCATTCCGTGCGAAAGCTGGGTTTT----TTCCTGGCG
TCTTTTGACGAACAACTGCCCTATCAGCCAGCGATGGCCGTGTAGTGGACTGCCATGGCGTTGACGGGAGCG
GGGGATTAGGGTTCGATTCCGGAGAGGGAGCCTGAGAAATAGCTACCACTTCTACGGAGGGCAGCAGGCGCG
CAAATTGCCCAATGTCAAAAAAAAACGATGAGGCAGCGAAAAGAAATAGAGCCGACAGTGCT---T-TGCAT
TGTCGTTTTCAATGGGGGATATTTAAACCCATCCAAAATCGAGTAACAATTGGAGGACAAGTCTGGTGCCAG
CACCCGCGGTAATTCCAGCTCCAAAAGCGTATATTAATGCTGTTGCTGTTAAAGGGTTCGTAGTTGAATTGT
GGGCCTTCGAGGCGCAATGGTTTAG-TCCCGTCCA----CTTCGGATTGGTGACCCATGCCCTTGAGGTCCG
TGAACACTCAG------AAACAAAAAACACGG-GAGTGGTACCTCTCTGATTTTCGCATGTCATGCATGCCA
GGGGGCGCCCGTGATTTTTTACTGTGACTAAAAAAGTGTGACCAAAGCAGTCATTCGACTTGAATTAGAAAG
CATGGGATAACAAAGGAGCAGCCTATGGGCCACCGTTTCGGCTTTTGTTGGTTTTAAAAGTCCATTGGAGAT
TATGGGGCAGTGTGACAAGCGGCTGGGTGATTTCCCCTTCAATGGGGTACACTCGT-CGCCTTTGTGGGAAA
TCAGTGACGGTAGTGCTGCTGTATTGTTTGTTGTACGTATGTCTGGACACCTT--TTCGGTGCCCAGGCCGA
CGTACGGCGCATTACACACACACTGCCTTCGCCTTCCCTCAACTCACGGCATCCAGGAATGAAGGAGGGTAG
TTCGGGGGAGAACGTACTGGTGCGTCAGAGGTGAAATTGTTAGACCGCACCAAGACGAACTACAGCGAAGGC
ATTCTTCAAGGATACCTTCCTCAATCAAGAACCAAAGTGTGGGGATCGAAGATGA-TTAGAGACCATTGTAG
TCCACACTGCAAACGATGACACCCATGAATTGGGGAGTTTTTGGTCGTTAGGCAAGGTCGAGTTCACCTCGC
TC-C---------------TTGTCTCGCCA---ATGAATATCAATTTACGTGCATATTCTTTATGGTCCT--
----------C--TCGCTCTCGCGGGAGACCTTTAACGGGAATATCCTCAGCA-CGTTATCTGACTTCTTCA
CGCGAAAGCTTTGAGGTTACAGTCTCAGGGGGGAGTACGTTCGCAAGAGTGAAACTTAAAGAAATTGACGGA
ATGGCACCACAAGACGTGGAGCGTGCGGTTTAATTTGACTCAACACGGGGAACTTTA-CCAGATCCGGACAG
GGTGAGGATTGACAGATTGAGTGTTCTTTCTCGATCCCCTGAATGGTGGTGCATGGCCGCTTTTGGTCGGTG
GAGTGATTTGTTTGGTTGATTCCGTCAACGGACGAGATCCAAGCTGCCCAGTAGGATTCAGAATTGCCCATA
GGATAGCAATCCCTTCCGCGGGT------------------------TT--TACCTAAGGGGGGGCGGTATT
CGTTTGTATCCTTCTTTGCGGGATTCCTTGTT--TCGCGCAAGGTGAGATTTTGGGCAACAGCAGGTCTGTG
ATGCTCCTCAATGTTCTGGGCGACACGCGCACTACAATGTCAGTGAGAACAAGAAAAACGACGCT-------
--TGTCGGACCTACTTGATCAAAAGAGTGGGAAAACCCCGGAATCACGTAGACCCACTTGGGACCGAGTATT
GCAATTATTGGTCGCGCAACGAGGAATGTCTCGTAGGCGCAGCTCATCAAACTGTGCCGATTACGTCCCTGC
CATTTGTACACACCGCCCGTCGTTGTTTCCGATGATGGTGCAATACAGGTGATCGGACAGTCGAGTGTCTCA
TTCGACCGAAAGTTCACCGATATTTCTTCAATAGAGGAAGCAAAAGTCGTAACAAGGTAGCTGTAGGTGAAC
CTGCAGCTGGATCA----------------------------------------------------------
------------------------------------------------------------------------
------------------------------------------------------------------------
--------------------
>EU477537.1_Trypanosoma_vivax_isolate_TviMzNy_18S_ribosomal_RNA_gene,_partial_sequence/1-2140
-GATCTGGTTGATTCTGCCAGTAGTCATATGCTTGTTTCAAGGACTTAGCCATGCATGCCTCAGAATCACTG
CAC-TGCAGGAATCTGCGCATGGCTCATTACATCAGACGTAATCTGCCGCAATCACTTTGCGGTCCTCCGCA
TTACTGGATAACTTGGCGAAACGCCAAGCTAATACATGAGCCAACGGGCGC-TCCCTGCTCCGGCGGCGG--
------------GGCAACCCGCCGTCATGGGACGCCCCGCGAATGAGTGACATTAAAACCAACGCCCG--CA
-CAGGGCAGTACCCACCAGACGTGTTGACTCAATTCATTCCGTGCGAAAGCCGGCC-------CGTCCGGCG
TCTTTTGACGAACAACTGCCCTATCAGCCAGTGATGGCCGTGTAGTGGACTGCCATGGCGTTGACGGGAGCG
GGGGATTAGGGTTCGATTCCGGAGAGGGAGCCTGAGAAATAGCTACCACTTCTACGGAGGGCAGCAGGCGCG
CAAATTGCCCAATGTCGAGACCGAACGATGAGGCAGCGAAAAGAAATAGAGCCGGCAGTGCT---A-CGCAT
TGTCGTTTTCAATGGGGGATACCCAAACCCATCCAACATCGAGTAGCCATTGGAGGACAAGTCTGGTGCCAG
CACCCGCGGTAATTCCAGCTCCAAAAGCGTATATTAATGCTGTTGCTGTTAAAGGGTTCGTAGTTGCACTGT
GGGCCGCGCTGTCGCCGCGCTCCGCCCCACCCGCA---GAGGGTGCGTG--GCACGCGGCGCGCGCCGCCCG
CGAACACTCAG------ACACACGCAGCGCGG----GAGCGCTTCCCCACACCACGCGTGTCAT-GCGCGCA
CGGGGCGCCCGCGAGTCTTTACTGTGACGAAAAAAGCGCGACCAAAGCAGTCCACCGACCTGCATTGCAAAG
CATGGGATAACAAGGCATCAGCCTCCGGGCCACCGATTCGGCTTTTGTTGGTTTTAGCAGTCCGTTGGAGAT
TGGGGGCCGGCGCGAGCAGGCACCGCGGCATTCCGCTCGGAACACGCCGCACGCC-----------------
------------------------------------------------------------------------
--------------------CCGCGGCGCCCTGCGCGTCGCGGCTCGCCGGCCCGGGAATGAAGGAGGGCGG
CTCGGGGGAGAACGTACTGGTGCGTCAGAGGTGAAATTCTTAGACCGCGCCAAGACGAACCACAGCGAAGGC
ATTCTTCAAGGACGCCTTCCTCAATCAAGAACCAAAGTGTGGGGATCGAAGATGA-TCAGAGACCATTGTAG
TCCACACTGCAAACGATGACGCCCATGGATTGGGGACCTGTGGCCAGCGGCGCCGCCGGGCTCGCCCGCGCG
CG-CGCGCGCTCC----------------ACCAA--------CCATCACGTGCTCATTCTTTG---------
----------GCGCGGCCCTCGCGGCCCCGCCGATAAGGGAATGTCCTCAGCA-CG----TCCAA-CCGCCA
CGCGAAGGCTTTGAGGTTACAGTCTCAGGGGGGAGTACGTTCGCAAGAGTGAAACTTAAAGAAATTGACGGA
ATGGCACCACAAGACGTGGAGCGTGCGGTTTAATTTGACTCAACACGGGGAACTTTA-CCAGATCCGGACAG
GGTGAGGATTGACAGATTGAGTGTTCTTTCTCGATCCCCTGAATGGTGGTGCATGGCCGCTTTTGGTCGGTG
GAGTGATTTGTTTGGTTGATTCCGTCAACGGACGAGATCCAGGCCGCCCATTAGGCCCCGGGATCACGCACA
GGACAGCGCCCGGCGG--CGGGC------------------------CG-CAAGCCCAACGCCGGCAGCATC
CGGCCGGGGCCTGCTCTGCGGGATTC---CTTGCGCGCGCAAGGTGAGATGCTGGGCAACAGCAGGTCTGTG
ATGCTCCTCGATGCTCTGGGCGACACGCGCACTACAATGTCAGTGGGAACAAGCCACGCGGCT---------
--CGCCGCGCCCGCCTGACCAAGAGGGCGGGGAAGCACCGGAAGCACGTAGACACACTTGGGACCGAGTATT
GCAATTATTGGTCGCGCAACGAGGAATGTCTCGTAGGCGCGGCTCATCAAACCGCGCCGATTACGTCCCTGC
CATTTGTACACACCGCCCGTCGTTGTTTCCGATGCTGGCGCAATACAGGTGATTGGACCGCCGGGCGCCT-C
GCCCGCGGGAAGTTCACCGATATTGCCTCAATAGAGGAAGCAAAAGTCGTAACAAGGTAGCTGTAGGTGAAC
CTGCAGCTGGATCA----------------------------------------------------------
------------------------------------------------------------------------
------------------------------------------------------------------------
--------------------
>KM391816.1_Trypanosoma_vivax_strain_306_clone_1_18S_ribosomal_RNA_gene,_partial_sequence;_internal_transcribed_spacer_1,_complete_sequence;_and_5.8S_ribosomal_RNA_gene,_partial_sequence/1-2355
--CTCTGGTTGATTCTGCCAGTAGTCATATGCTTGTTTCAAGGACTTAGCCATGCATGCCTCAGAATCACTG
CAC-TGCAGGAATCTGCGCATGGCTCATTACATCAGACGTAATCTGCCGCAATCACCTTGCGGTCACCCGCA
TTACTGGATAACTTGGCGAAACGCCAAGCTAATACATGAACCACCGGGCGC-TCCCTGCTCCGGCGACGG--
------------CTTCCACCGCCGCTATGGGACGCCCCGCGAATGAGTGACATTAAGACCAACGCCCG--TA
CCTGGGCAGTACCACACAGACGTGTTGACTCAATTCATTCCGTGCGAAAGCCGGCT-------TGTCCGGCG
TCTTTTGACGAACAACTGCCCTATCAGCCAGTGATGGCCGTGTAGTGGACTGCCATGGCGTTGACGGGAGCG
GGGGATTAGGGTTCGATTCCGGAGAGGGAGCCTGAGAAATAGCTACCACTTCTACGGAGGGCAGCAGGCGCG
CAAATTGCCCAATGTCGAGACAGAACGATGAGGCAGCGAAAAGAAATAGAGCCGGCAGTGCT---A-CGCAT
TGTCGTTTTCAATGGGGGATACCCAAACCCATCCAACATCGAGTAACTATTGGAGGACAAGTCTGGTGCCAG
CACCCGCGGTAATTCCAGCTCCAAAAGCGTATATTAATGCTGTTGCTGTTAAAGGGTTCGTAGTTGAACTGT
GGGCCGCGCTGCCGCCGCGCTCCGCCCCACCCACA---GAGGGTGCGTG--GCACGCGGCGCGCGCCGCCCG
CGAACACTCAG------ACACAAGCAGCGCGG----GAGCGCTTCCCCACACCACGCGTGTCAT-GCACGCT
CGGGGCGCCCGCGAGTCTTTACTGTGACTAAAAAAGCGCGACCAAAGCAGTCCACCGACCTGAATTGCAAAG
CATGGGATAACAAAGCATCAGCCTCCGGGCCACCGATTCGGCTTTTGTTGGTTTTAACAGTCCGTTGGAGAT
TGGGGGCCGGCGCGACCACGCACCGCGGCATTCCTCTCGGAACTCGCCGCACGCC-----------------
------------------------------------------------------------------------
--------------------CCGCGGCGCCTCGCGCGTCGCGGCTCGCCGGCCCGGGAATGAAGGAGGGCGG
CTCGGGGGAGAACGTACTGGCGCGTCAGAGGTGAAATTCTTAGACCGCGCCAAGACGAACCACAGCGAAGGC
ATTCTTCAAGGACGCCTTCCTCAATCAAGAACCAAAGTGTGGGGATCGAAGATGA-TTAGAGACCATTGTAG
TCCACACTGCAAACGATGACGCCCATGAATTGGGGACCTGTGGCCAGCGGCGCCGCCGGGCTCGCCCGCGCG
CG-CGCCCGCTCC----------------ACCAT--------CCATCACGTGCACATTCTTTG---------
----------GCGCAGCCTC-ACGGCTCCGCCGCTACGGGAATGTCCTCAGCA-CG----TCTCACTTTCCA
CGCGAAAGCTTTGAGGTTACAGTCTCAGGGGGGAGTACGTTCGCAAGAGTGAAACTTAAAGAAATTGACGGA
ATGGCACCACAAGACGTGGAGCGTGCGGTTTAATTTGACTCAACACGGGGAACTTTA-CCAGATCCGGACAG
GGTGAGGATTGACAGATTGAGTGTTCTTTCTCGATCCCCTGAATGGTGGTGCATGGCCGCTTTTGGTCGGTG
GAGTGATTTGTTTGGTTGATTCCGTCAACGGACGAGATCCAGGCCGCCCAGTAGGCCCCAGGATCACGCACA
GGACAGCAGCACGCGCGTCGGGC------------------------CTCACGGCCCCTCGCCGTCCGCATC
CGGTCGGGGCCTTCTCTGCGGGATTC---CTTGCACGCGCAAGGTGAGATGCTGGGCAACAGCAGGTCTGTG
ATGCTCCTCGATGCTCTGGGCGACACGCGCACTACAATGTCAGTGGGAACAAGACACGCGGCT---------
--CGCCGCGCCCGCCTGACCAAGAGGGCGGGGAAGCACCGGAATCACGTAGACACACTTGGGACCGAGTATT
GCAATTATTGGTCGCGCAACGAGGAATGTCTCGTAGGCGCAGCTCATCAAACTGCGCCGATTACGTCCCTGC
CATTTGTACACACCGCCCGTCGTTGTTTCCGATGCTGGCGCAATACAGGTGATTGGACCGCTGGGCGTCT-C
GCCCGCGGGAAGTTCACCGATATTGCCTCATTAGAGGAAGCAAAAGTCGTAACAAGGTAGCTGTAGGTGAAC
CTGCAGCTGGATCATTTTCCGATCTTTC-ATCACAGGCGCGCGCTGCGCTTCGCTCGCGCGCCGAA-AAAGA
ATAGAAGA--------CAGTGCCGCTCGACCAAGCCGCAGGCACATGGCTGCGCTCGGTGGTGCACGGCCCA
CACAACGTGTCGCGATGGATGACTTGGCTTCCCGGTTCGTTGAAGAACGCAGCAAAGCGCGATATGTGGTAT
GACCTGCAGAACCACTCGGG
>KM391818.1_Trypanosoma_vivax_strain_310_clone_1_18S_ribosomal_RNA_gene,_partial_sequence;_internal_transcribed_spacer_1,_complete_sequence;_and_5.8S_ribosomal_RNA_gene,_partial_sequence/1-2357
--CTCTGGTTGATTCTGCCAGTAGTCATATGCTTGTTTCAAGGACTTAGCCATGCATGCCTCAGAATCACTG
CAC-TGCAGGAATCTGCGCATGGCTCATTACATCAGACGTAATCTGCCGCAATCACCTTGCGGTCACCCGCA
TTACTGGATAACTTGGCGAAACGCCAAGCTAATACATGAACCACCGGGCGC-TCCCTGCTCCGGCGACGG--
------------CTTCCACCGCCGCTATGGGACGCCCCGCGAATGAGTGACATTAAGACCAACGCCCG--TA
CCTGGGCAGTACCACACAGACGTGTTGACTCAATTCATTCCGTGCGAAAGCCGGCT-------TGTCCGGCG
TCTTTTGACGAACAACTGCCCTATCAGCCAGTGATGGCCGTGTAGTGGACTGCCATGGCGTTGACGGGAGCG
GGGGATTAGGGTTCGATTCCGGAGAGGGAGCCTGAGAAATAGCTACCACTTCTACGGAGGGCAGCAGGCGCG
CAAATTGCCCAATGTCGAGACAGAACGATGAGGCAGCGAAAAGAAATAGAGCCGGCAGTGCT---A-CGCAT
TGTCGTTTTCAATGGGGGATACCCAAACCCATCCAACATCGAGTAACTATTGGAGGACAAGTCTGGTGCCAG
CACCCGCGGTAATTCCAGCTCCAAAAGCGTATATTAATGCTGTTGCTGTTAAAGGGTTCGTAGTTGAACTGT
GGGCCGCGCTGCCGCCGCGCTCCGCCCCACCCACA---GAGGGTGCGTG--GCACGCGGCGCGCGCCGCCCG
CGAACACTCAG------ACACAAGCAGCGCGG----GAGCGCTTCCCCACACCACGCGTGTCAT-GCACGCT
CGGGGCGCCCGCGAGTCTTTACTGTGACTAAAAAAGCGCGACCAAAGCAGTCCACCGACCTGAATTGCAAAG
CATGGGATAACAAAGCATCAGCCTCCGGGCCACCGATTCGGCTTTTGTTGGTTTTAACAGTCCGTTGGAGAT
TGGGGGCCGGCGCGACCACGCACCGCGGCATTCCTCTCGGAACTCGCCGCACGCT-----------------
------------------------------------------------------------------------
--------------------CCGCGGCGCCTCGCGCGTCGCGGCTCGCCGGCCCGGGAATGAAGGAGGGCGG
CTCGGGGGAGAACGTACTGGCGCGTCAGAGGTGAAATTCTTAGACCGCGCCAAGACGAACCACAGCGAAGGC
ATTCTTCAAGGACGCCTTCCTCAATCAAGAACCAAAGTGTGGGGATCGAAGATGA-TTAGAGACCATTGTAG
TCCACACTGCAAACGATGACGCCCATGAATTGGGGACCTGTGGCCAGCGGCGCCGCCGGGCTCGCCCGCGCG
CG-CGCCCGCTCC----------------ACCAT--------CCATCACGTGCACATTCTTTG---------
----------GCGCAGCCTC-ACGGCTCCGCCGCTACGGGAATGTCCTCAGCA-CG----TCTCACTTTCCA
CGCGAAAGCTTTGAGGTTACAGTCTCAGGGGGGAGTACGTTCGCAAGAGTGAAACTTAAAGAAATTGACGGA
ATGGCACCACAAGACGTGGAGCGTGCGGTTTAATTTGACTCAACACGGGGAACTTTA-CCAGATCCGGACAG
GGTGAGGATTGACAGATTGAGTGTTCTTTCTCGATCCCCTGAATGGTGGTGCATGGCCGCTTTTGGTCGGTG
GAGTGATTTGTTTGGTTGATTCCGTCAACGGACGAGATCCAGGCCGCCCAGTAGGCCCCAGGATCACGCACA
GGACAGCAGCACGCGCGTCGGGC------------------------CTCACGGCCCCTCGCCGTCCGCATC
CGGTCGGGGCCTTCTCTGCGGGATTC---CTTGCACGCGCAAGGTGAGATGCTGGGCAACAGCAGGTCTGTG
ATGCTCCTCGATGCTCTGGGCGACACGCGCACTACAATGTCAGTGGGAACAAGACACGCGGCT---------
--CGCCGCGCCCGCCTGACCAAGAGGGCGGGGAAGCACCGGAATCACGTAGACACACTTGGGACCGAGTATT
GCAATTATTGGTCGCGCAACGAGGAATGTCTCGTAGGCGCAGCTCATCAAACTGCGCCGATTACGTCCCTGC
CATTTGTACACACCGCCCGTCGTTGTTTCCGATGCTGGCGCAATACAGGTGATTGGACCGCTGGGCGTCT-C
GCCCGCGGGAAGTTCACCGATATTGCCTCATTAGAGGAAGCAAAAGTCGTAACAAGGTAGCTGTAGGTGAAC
CTGCAGCTGGATCATTTTCCGATCTCAACATCACAGGCGCGCGCTGCGCTTCGCTCGCGCGCCGAAAAAAAA
ATAAAAGA--------CAGTGCCGCTCGACCAAGCCGCAGGCACATGGCTGCGCTCGGTGGTGCACGGCCCA
CACAACGTGTCGCGATGGATGACTTGGCTTCCCGGTTCGTTGAAGAACGCAGCAAAGCGCGATATGTGGTAT
GACCTGCAGAACCACTCGGG
>KM391820.1_Trypanosoma_vivax_isolate_MBOV/ET/2012/AAU-CVMA/001_clone_1_18S_ribosomal_RNA_gene,_partial_sequence;_internal_transcribed_spacer_1,_complete_sequence;_and_5.8S_ribosomal_RNA_gene,_partial_sequence/1-2356
--CTCTGGTTGATTCTGCCAGTAGTCATATGCTTGTTTCAAGGACTTAGCCATGCATGCCTCAGAATCACTG
CAC-TGCAGGAATCTGCGCATGGCTCATTACATCAGACGTAATCTGCCGCAATCACCTTGCGGTCACCCGCA
TTACTGGATAACTTGGCGAAACGCCAAGCTAATACATGAACCACCGGGCGC-TCCCTGCTCCGGCGACGG--
------------CTTCCACCGCCGCTATGGGACGCCCCGCGAATGAGTGACATTAAGACCAACGCCCG--TA
CCTGGGCAGTACCACACAGACGTGTTGACTCAATTCATTCCGTGCGAAAGCCGGCT-------TGTCCGGCG
TCTTTTGACGAACAACTGCCCTATCAGCCAGTGATGGCCGTGTAGTGGACTGCCATGGCGTTGACGGGAGCG
GGGGATTAGGGTTCGATTCCGGAGAGGGAGCCTGAGAAATAGCTACCACTTCTACGGAGGGCAGCAGGCGCG
CAAATTGCCCAATGTCGAGACAGAACGATGAGGCAGCGAAAAGAAATAGAGCCGGCAGTGCT---A-CGCAT
TGTCGTTTTCAATGGGGGATACCCAAACCCATCCAACATCGAGTAACTATTGGAGGACAAGTCTGGTGCCAG
CACCCGCGGTAATTCCAGCTCCAAAAGCGTATATTAATGCTGTTGCTGTTAAAGGGTTCGTAGTTGAACTGT
GGGCCGCGCTGCCGCCGCGCTCCGCCCCACCCACA---GAGGGTGCGTG--GCACGCGGCGCGCGCCGCCCG
CGAACACTCAG------ACACAAGCAGCGCGG----GAGCGCTTCCCCACACCACGCGTGTCAT-GCACGCT
CGGGGCGCCCGCGAGTCTTTACTGTGACTAAAAAAGCGCGACCAAAGCAGTCCACCGACCTGAATTGCAAAG
CATGGGATAACAAAGCATCAGCCTCCGGGCCACCGATTCGGCTTTTGTTGGTTTTAACAGTCCGTTGGAGAT
TGGGGGCCGGCGCGACCACGCACCGCGGCATTCCTCTCGGAACTCGCCGCACGCT-----------------
------------------------------------------------------------------------
--------------------CCGCGGCGCCTCGCGCGTCGCGGCTCGCCGGCCCGGGAATGAAGGAGGGCGG
CTCGGGGGAGAACGTACTGGCGCGTCAGAGGTGAAATTCTTAGACCGCGCCAAGACGAACCACAGCGAAGGC
ATTCTTCAAGGACGCCTTCCTCAATCAAGAACCAAAGTGTGGGGATCGAAGATGA-TTAGAGACCATTGTAG
TCCACACTGCAAACGATGACGCCCATGAATTGGGGACCTGTGGCCAGCGGCGCCGCCGGGCTCGCCCGCGCG
CG-CGCCCGCTCC----------------ACCAT--------CCATCACGTGCACATTCTTTG---------
----------GCGCAGCCTC-ACGGCTCCGCCGCTACGGGAATGTCCTCAGCA-CG----TCTCACCTTCCA
CGCGAAAGCTTTGAGGTTACAGTCTCAGGGGGGAGTACGTTCGCAAGAGTGAAACTTAAAGAAATTGACGGA
ATGGCACCACAAGACGTGGAGCGTGCGGTTTAATTTGACTCAACACGGGGAACTTTA-CCAGATCCGGACAG
GGTGAGGATTGACAGATTGAGTGTTCTTTCTCGATCCCCTGAATGGTGGTGCATGGCCGCTTTTGGTCGGTG
GAGTGATTTGTTTGGTTGATTCCGTCAACGGACGAGATCCAGGCCGCCCAGTAGGCCCCAGGATCACGCACA
GGACAGCAGCACGCGCGTCGGGC------------------------CTCACGGCCCCTCGCCGTCCGCATC
CGGTCGGGGCCTTCTCTGCGGGATTC---CTTGCACGCGCAAGGTGAGATGCTGGGCAACAGCAGGTCTGTG
ATGCTCCTCGATGCTCTGGGCGACACGCGCACTACAATGTCAGTGGGAACAAGACACGCGGCT---------
--CGCCGCGCCCGCCTGACCAAGAGGGCGGGGAAGCACCGGAATCACGTAGACACACTTGGGACCGAGTATT
GCAATTATTGGTCGCGCAACGAGGAATGTCTCGTAGGCGCAGCTCATCAAACTGCGCCGATTACGTCCCTGC
CATTTGTACACACCGCCCGTCGTTGTTTCCGATGCTGGCGCAATACAGGTGATTGGACCGCTGGGCGTCT-C
GCCCGCGGGAAGTTCACCGATATTGCCTCATTAGAGGAAGCAAAAGTCGTAACAAGGTAGCTGTAGGTGAAC
CTGCAGCTGGATCATTTTCCGATCTCGACATCACAGGCGCGCGCTGCGCTTCGCTCGCGCGCCGAAAA-AGA
ATAGAAGA--------CAGTGCCGCTCGACCAAGCCGCAGGCATATGGCTGCGCTCGGTGGTGCACGGCCCA
CACAACGTGTCGCGATGGATGACTTGGCTTCCCGGTTCGTTGAAGAACGCAGCAAAGCGCGATATGTGGTAT
GACCTGCAGAACCACTCGGG
>KM391822.1_Trypanosoma_vivax_isolate_MBOV/ET/2012/AAU-CVMA/002_clone_1_18S_ribosomal_RNA_gene,_partial_sequence;_internal_transcribed_spacer_1,_complete_sequence;_and_5.8S_ribosomal_RNA_gene,_partial_sequence/1-2360
--CTCTGGTTGATTCTGCCAGTAGTCATATGCTTGTTTCAAGGACTTAGCCATGCATGCCTCAGAATCACTG
CAC-TGCAGGAATCTGCGCATGGCTCATTACATCAGACGTAATCTGCCGCAATCACTTTGCGGTCCTCCGCA
TTACTGGATAACTTGGCGAAACGCCAAGCTAATACATGAGCCACCGGGCGC-TCCCTGCTCCGGCGACGG--
------------GGCAACCCGCCGCTATGGGACGCCCCGCGAATGAGTGACATTAAAACCAACGCCCG--CC
-CAGGGCAGTACCACGCAGACGTGTTGACTCAATTCATTCCGTGSGAAAGCCGGCT-------CGTCCGGCG
TCTTTTGACGAACAACTGCCCTATCAGCCAGTGATGGCCGTGTAGTGGACTGCCATGGCGTTGACGGGAGCG
GGGGATTAGGGTTCGATTCCGGAGAGGGAGCCTGAGAAATAGCTACCACTTCTACGGAGGGCAGCAGGCGCG
CAAATTGCCCAATGTCGAGACAGAGCGATGAGGCAGCGAAAAGAAATAGAGCCGGCAGTGCT---A-CGCAT
TGTCGTTTTCAATGGGGGATACCCAAACCCATCCAACATCGAGTAACTATTGGAGGACAAGTCTGGTGCCAG
CACCCGCGGTAATTCCAGCTCCAAAAGCGTATATTAATGCTGTTGCTGTTAAAGGGTTCGTAGTTGAACTGT
GGGCCGCGCTGCCGCCGCGCTCCGCCCCACCCGCA---GAGGGTGCGTG--GCACGCGGCGCGCGCTGCCCG
CGAACACTCAG------ACACAAGCAGCGCGG----GAACGCTTCCCCACACCACGCGTGTCAT-GCACGCA
CGGGGCGCCCGCGAGTCTTTACTGTGACTAAAAAAGCGCGACCAAAGCAGTCCACCGACCTGCATTGCAAAG
CATGGGATAACAAAGCATCAGCCTCCGGGCCACCGATTCGGCTTTTGTTGGTTTTAACAGTCCGTTGGAGAT
TGTGGGCCGGCGCGAGCACGCACCGCGGCATTCCACTCGGAACACGCCGCACGCC-----------------
------------------------------------------------------------------------
--------------------CCGCGGCGCCTCGCGCGTCGCGGCTCGCCGGCCCGGGAATGAAGGAGGGCGG
CTCGGGGGAGAACGTACTGGCGCGTCAGAGGTGAAATTCTTAGACCGCGCCAAGACGAACCACAGCGAAGGC
ATTCTTCAAGGACGCCTTCCTCAATCAAGAACCAAAGTGTGGGGATCGAAGATGA-TCAGAGACCATTGTAG
TCCACACTGCAAACGATGACGCCCATGAATTGGGGACCTGTGGCCAGGGGCGCCGCCGGGCCTGCCCGCGCG
CG-CGCTCGCTCC----------------ACCAA--------CCATCACGTGCACATTCTTTG---------
----------GCGCGGCTTCGGCC---CCGCCGCTACGGGAATGTCCTCAGCA-CG----TCTCACTGCC-A
CGCGAAAGCTTTGAGGTTACAGTCTCAGGGGGGAGTACGTTCGCAAGAGTGAAACTTAAAGAAATTGACGGA
ATGGCACCACAAGACGTGGAGCGTGCGGTTTAATTTGACTCAACACGGGGAACTTTA-CCAGATCCGGACAG
GGTGAGGATTGACAGATTGAGTGTTCTTTCTCGATCCCCTGAATGGTGGTGCATGGCCGCTTTTGGTCGGTG
GAGTGATTTGTTTGGTTGATTCCGTCAACGGACGAGATCCAGGCCGCCCAGTAGGCCCCAGGATCACGCACA
GGACAGCAGCACGGTGGCGGGCC------------------------CT-CGGGCCCAACGCCGTCCGCATC
CGGTCGGGGCCTTCTCTGCGGGATTC---CTTGCACGCGCAAGGTGAGATGCTGGGCAACAGCAGGTCTGTG
ATGCTCCTCGATGCTCTGGGCGACACGCGCACTACAATGTCAGTGGGAACAAGACACGCGGCT---------
--CGCCGCGCCCGCCTGACCAAAAGGGCGGGGAAGCACCGGAATCACGTAGACACACTTGGGACCGAGTATT
GCAATTATTGGTCGCGCAACGAGGAATGTCTCGTAGGCGCAGCTCATCAAACTGCGCCGATTACGTCCCTGC
CATTTGTACACACCGCCCGTCGTTGTTTCCGATGCTGGCGCAATACAGGTGATTGGACCGCCGGGCGCCT-C
GCCCGCGGGAAGTTCACCGATATTGCCTCATTAGAGGAAGCAAAAGTCGTAACAAGGTAGCTGTAGGTGAAC
CTGCAGCTGGATCATTTTCCGACGCTCTTCCCTTCTCTTCTCTTCTCGTCGCGCCTCGCCGCCGCAACAGGC
GCACCGGGGCGGGACAGCAAGCCACGCAGCTGCCGCTCGACCCCGCCGCGCGCGCAGGTGGAGCACGGCCCG
CACAACGTGTCGCGATGGATGACTTGGCTTCCCGGTTCGTTGAAGAACGCAGCAAAGCGCGATAGTTGGTAT
GACCTGCAGAACCACTCGGG
>KM391824.1_Trypanosoma_vivax_isolate_MBOV/ET/2012/AAU-CVMA/003_clone_1_18S_ribosomal_RNA_gene,_partial_sequence/1-1802
--CTCTGGTTGATTCTGCCAGTAGTCATATGCTTGTTTCAAGGACTTAGCCATGCATGCCTCAGAATCACTG
CAC-TGCAGGAATCTGCGCATGGCTCATTACATCAGACGTAATCTGCCGCAATCACCTTGCGGTCACCCGCA
TTACTGGATAACTTGGCGAAACGCCAAGCTAATACATGAACCACCGGGCGC-TCCCTGCTCCGGCGACGG--
------------CTTCCACCGCCGCTATGGGACGCCCCGCGAATGAGTGACATTAAGACCAACGCCCG--TA
CCTGGGCAGTACCACACAGACGTGTTGACTCAATTCATTCCGTGCGAAAGCCGGCT-------TGTCCGGCG
TCTTTTGACGAACAACTGCCCTATCAGCCAGTGATGGCCGTGTAGTGGACTGCCATGGCGTTGACGGGAGCG
GGGGATTAGGGTTCGATTCCGGAGAGGGAGCCTGAGAAATAGCTACCACTTCTACGGAGGGCAGCAGGCGCG
CAAATTGCCCAATGTCGAGACAGAACGATGAGGCAGCGAAAAGAAATAGAGCCGGCAGTGCT---A-CGCAT
TGTCGTTTTCAATGGGGGATACCCAAACCCATCCAACATCGAGTAACTATTGGAGGACAAGTCTGGTGCCAG
CACCCGCGGTAATTCCAGCTCCAAAAGCGTATATTAATGCTGTTGCTGTTAAAGGGTTCGTAGTTGAACTGT
GGGCCGCGCTGCCGCCGCGCTCCGCCCCACCCACA---GAGGGTGCGTG--GCACGCGGCGCGCGCCGCCCG
CGAACACTCAG------ACACAAGCAGCGCGG----GAGCGCTTCCCCACACCACGCGTGTCAT-GCACGCT
CGGGGCGCCCGCGAGTCTTTACTGTGACTAAAAAAGCGCGACCAAAGCAGTCCACCGACCTGAATTGCAAAG
CATGGGATAACAAAGCATCAGCCTCCGGGCCACCGATTCGGCTTTTGTTGGTTTTAACAGTCCGTTGGAGAT
TGGGGGCCGGCGCGACCACGCACCGCGGCATTCCTCTCGGAACTCGCCGCACGCT-----------------
------------------------------------------------------------------------
--------------------CCGCGGCGCCTCGCGCGTCGCGGCTCGCCGGCCCGGGAATGAAGGAGGGCGG
CTCGGGGGAGAACGTACTGGCGCGTCAGAGGTGAAATTCTTAGACCGCGCCAAGACGAACCACAGCGAAGGC
ATTCTTCAAGGACGCCTTCCTCAATCAAGAACCAAAGTGTGGGGATCGAAGATGA-TTAGAGACCATTGTAG
TCCACACTGCAAACGATGACGCCCATGAATTGGGGACCTGTGGCCAGCGGCGCCGCCGGGCTCGCCCGCGCG
CG-CGCCCGCTCC----------------ACCAT--------CCATCACGTGCACATTCTTTG---------
----------GCGCAGCCTC-ACGGCTCCGCCGCTACGGGAATGTCCTCAGCA-CG----TCTCACCTTCCA
CGCGAAAGCTTTGAGGTTACAGTCTCAGGGGGGAGTACGTTCGCAAGAGTGAAACTTAAAGAAATTGACGGA
ATGGCACCACAAGACGTGGAGCGTGCGGTTTAATTTGACTCAACACGGGGAACTTTA-CCAGATCCGGACAG
GGTGAGGATTGACAGATTGAGTGTTCTTTCTCGATCCCCTGAATGGTGGTGCATGGCCGCTTTTGGTCGGTG
GAGTGATTTGTTTGGTTGATTCCGTCAACGGACGAGATCCAGGCCGCCCAGTAGGCCCCAGGATCACGCACA
GGACAGCAGCACGCGCGTCGGGC------------------------CTCACGGCCCCTCGCCGTCCGCATC
CGGTCGGGGCCTTCTCTGCGGGATTC---CTTGCACGCGCAAGGTGAGATGCTGGGCAACAGCAGGTCTGTG
ATGCTCCTCGATGCTCTGGGC---------------------------------------------------
------------------------------------------------------------------------
------------------------------------------------------------------------
------------------------------------------------------------------------
------------------------------------------------------------------------
------------------------------------------------------------------------
------------------------------------------------------------------------
------------------------------------------------------------------------
--------------------
>KM391826.1_Trypanosoma_vivax_isolate_MBOV/ET/2012/AAU-CVMA/004_clone_1_18S_ribosomal_RNA_gene,_partial_sequence;_internal_transcribed_spacer_1,_complete_sequence;_and_5.8S_ribosomal_RNA_gene,_partial_sequence/1-2344
--CTCTGGTTGATTCTGCCAGTAGTCATACGCTTGTTTCAAGGACTTAGCCATGCATGCCTCAGAATCACTG
CAC-TGCAGGAATCTGCGCATGGCTCATTACATCAGACGTAATCTGCCGCAATCACTTTGCGGTCCTCCGCA
TTACTGGATAACTTGGCGAAACGCCAAGCTAATACATGAGCCACCGGGCGC-TCCCTGCTCCGGCGACGG--
------------GGCAACCCGCCGCTATGGGACGCCCCGCGAATGAGTGACATTAAAACCAACGCCCG--CT
-CAGGGCAGTACCACGCAGACGTGTTGACTCAATTCATTCCGTGCGAAAGCCGGCT-------CGTCCGGCG
TCTTTTGACGAACAACTGCCCTATCAGCCAGTGATGGCCGTGTAGTGGACTGCCATGGCGTTGACGGGAGCG
GGGGATTAGGGTTCGATTCCGGAGAAGGAGCCTGAGAAATAGCTACCACTTCTACGGAGGGCAGCAGGCGCG
CAAATTGCCCAATGTCGAGACAGAACGATGAGGCAGCGAAAAGAAATAGAGCCGACAGTGCT---A-CGCAT
TGTCGTTTTCAATGGGGGATACCCAAACCCATCCAACATCGAGTAACTATTGGAGGACAAGTCTGGTGCCAG
CACCCGCGGTAATTCCAGCTCCAAAAGCGTATATTAATGCTGTTGCTGTTAAAGGGTTCGTAGTTGAACTGT
GGGCCGCGCTGCCGCCGCGCTCCGCCCCACCCGCA---GAGGGTGCGTG--GCACGCGGCGCGCGCTGCCCG
CGAACACTCAG------ACACAAGCAGCGCGG----GAACGCTTCCCCACACCACGCGTGTCAT-GCACGCA
CGGGGCGCCCGCGAGTCTTTACTGTGACTAAAAAAGCGCGACCAAAGCAGTCCACCGGCCTGAATTGCAAAG
CATGGGATAACAAAGCATCAGCCTCCGGGCCACCGATTCGGCTTTTGTTGGTTTTAACAGTCCGTTGGAGAT
TATGGGCCGGCGCGAGCACGCACCGCGGCATTCCACTCGGAACACGCCGCACGCC-----------------
------------------------------------------------------------------------
--------------------CCGCGGCGCCTCGCGCGTCGCGGCTCGCCGGCCCGGGAATGAAGGAGGGCGG
CTCGGGGGAGAACGTACTGGCGCGTCAGAGGTGAAATTCTTAGACCGCGCCAAGACGAACCACAGCGAAGGC
ATTCTTCAAGGACGCCTTCSTCAATCAAGAACCAAAGTGTGGGGATCGAAGATGA-TTAGAGACCATTGTAG
TCCACACTGCAAACGATGACGCCCATGAATTGGGGACCTGTGGCCAGCGGCGCCGCCGGGCTTGCCCGCGCG
CG-CGCTCGCTCC----------------ACCAA--------CCATCACGTGCACATTCTTTG---------
----------GCGCGGCTTCGGCC---CCGCCGCTACGGGAATGTCCTCAGCA-CG----TCTCACTGCCCA
CGCGAAAGCTTTGAGGTTACAGTCTCAGGGGGGAGTACGTTCGCAAGAGTGAAACTTAAAGAAATTGACGGA
ATGGCACCACAAGACGTGGAGCGTGCGGTTTAATTTGACTCAACACGGGGAACTTTA-CCAGATCCGGACAG
GGTGAGGATGGACAGATTGAGTGTTCTTTCTCGATCCCCTGAATGGTGGTGCATGGCCGCTTTTGGTCGGTG
GAGTGATTTGTTTGGTTGATTCCGTCAACGGACGAGATCCAGGCCGCCCAGTAGGCCCCAGGATCACGCACA
GGACAGCAGCACGGTGGCGGGCC------------------------CT-CGGGCCCAACGCCGTCCGCATC
CGGTCGGGGCCTTCTCTGCGGGATTC---CTTGCACGCGCAAGGTGAGATGCTGGGCAACAGCAGGTCTGTG
ATGCTCCTCGATGCTCTGGGCGACACGCGCACTACAATGTCAGTGGGAACAAGACACGCGGCT---------
--CGCCGCGCCCGCCTGACCAAAAGGGCGGGGAAGCACCGGAATCACGTAGACACACTTGGGACCGAGTATT
GCAATTATTGGTCGCGCAACGAGGAATGTCTCGTAGGCGCAGCTCATCAAACTGCGCCGATTACGTCCCTGC
CATTTGTACACACCGCCCGTCGTTGTTTCCGATGCTGGCGCAATACAGGTGATTGGACCGCCGGGCGCCT-C
GCCCGCGGGAAGTTCACCGATATTGCCTCATTAGAGGAAGCAAAAGTCGTAACAAGGTAGCTGTAGGTGAAC
CTGCAGCTGGATCATTTTCCGACCCTCTTCTCTTCTCGTCGCGCC-----------------CGTCTCCCGG
CCACCGGGGCGGGACAGCAAACCACGCAGCTGCCGCTCGACCGCGCCCCGCGCGCAGGTGGAGCACGGCCCG
CACAACGTGTCGCGGTGGATGACTTGGCTTCCCGGTTCGTTGAAGAACGCAGCAAAGCGCGATAGTTGGTAT
GACCTGCAGAACCACTCGGG
>KM391828.1_Trypanosoma_vivax_isolate_TvY486(ILRAD700)_clone_1_18S_ribosomal_RNA_gene,_partial_sequence;_internal_transcribed_spacer_1,_complete_sequence;_and_5.8S_ribosomal_RNA_gene,_partial_sequence/1-2344
--CTCTGGTTGATTCTGCCAGTAGTCATATGCTTGTTTCAAGGACTTAGCCATGCATGCCTCAGAATCACTG
CAC-TGCAGGAATCTGCGCATGGCTCATTACATCAGACGTAATCTGCCGCAATCACTTTGCGGTCCTCCGCA
TTACTGGATAACTTGGCGAAACGCCAAGCTAATACATGAGCCACCGGGCGC-TCCCTGCTCCGGCGACGG--
------------GGCAACCCGCCGCTATGGGACGCCCCGCGAATGAGTGACATTAAAACCAACGCCCG--CT
-CAGGGCAGTACCACACAGACGTGTTGACTCAATTCATTCCGTGCGAAAGCCGGCT-------CGTCCGGCG
TCTTTTGACGAACAACTGCCCTATCAGCCAGTGATGGCCGTGTAGTGGACTGCCATGGCGTTGACGGGAGCG
GGGGATTAGGGTTCGATTCCGGAGAGGGAGCCTGAGAAATAGCTACCACTTCTACGGAGGGCAGCAGGCGCG
CAAATTGCCCAATGTCGAGACAGAACGATGAGGCAGCGAAAAGAAATAGAGCCGACAGTGCT---A-CGCAT
TGTCGTTTTCAATGGGGGATACCCAAACCCATCCAACATCGAGTAACTATTGGAGGACAAGTCTGGTGCCAG
CACCCGCGGTAATTCCAGCTCCAAAAGCGTATATTAATGCTGTTGCTGTTAAAGGGTTCGTAGTTGAACTGT
GGGCCGCGCTGCCGCCGCGCTCCGCCCCACCCGCA---GAGGGTGCGTG--GCACGCGGCGCGCGCTGCCCG
CGAACACTCAG------ACACAAGCAGCGCGG----GAACGCTTCCCCACACCACGCGTGTCAT-ACACGCA
CGGGGCGCCCGCGAGTCTTTACTGTGACTAAAAAAGCGCGACCAAAGCAGTCCACCGACCTGAATTGCAAAG
CATGGGATAACAAAGCATCAGCCTCCGGGCCACCGATTCGGCTTTTGTTGGTTTTAACAGTCCGTTGGAGAT
TATGGGCCGGCGCGAGCACGCACCGCGGCATTCCACTCGGAACACGCCGCACGCC-----------------
------------------------------------------------------------------------
--------------------CCGCGGCGCCTCGCGCGTCGCGGCTCGCCGGCCCGGGAATGAAGGAGGGCGG
CTCGGGGGAGAACGTACTGGCGCGTCAGAGGTGAAATTCTTAGACCGCGCCAAGACGAACCACAGCGAAGGC
ATTCTTCAAGGACGCCTTCCTCAATCAAGAACCAAAGTGTGGGGATCGAAGATGA-TTAGAGACCATTGTAG
TCCACACTGCAAACGATGACGCCCATGAATTGGGGACCTGTGGCCAGCGGCGCCGCCGGGCTTGCCCGCGCG
CG-CGCTCGCTCC----------------ACCAA--------CCATCACGTGCACATTCTTTG---------
----------GCGCGGCTTCGGCC---CCGCCGCTACGGGAATGTCCTCAGCA-CG----TCTCACTGCCCA
CGCGAAAGCTTTGAGGTTACAGTCTCAGGGGGGAGTACGTTCGCAAGAGTGAAACTTAAAGAAATTGACGGA
ATGGCACCACAAGACGTGGAGCGTGCGGTTTAATTTGACTCAACACGGGGAACTTTA-CCAGATCCGGACAG
GGTGAGGATTGACAGATTGAGTGTTCTTTCTCGATCCCCTGAATGGTGGTGCATGGCCGCTTTTGGTCGGTG
GAGTGATTTGTTTGGTTGATTCCGTCAACGGACGAGATCCAGGCCGCCCAGTAGGCCCCAGGATCACGCACA
GGACAGCAGCACGGTGGCGGGCC------------------------CT-CGGGCCCAACGCCGTCCGCATC
CGGTCGGGGCCTTCTCTGCGGGATTC---CTTGCACGCGCAAGGTGAGATGCTGGGCAACAGCAGGTCTGTG
ATGCTCCTCGATGCTCTGGGCGACACGCGCACTACAATGTCAGTGGGAACAAGACACGCGGCT---------
--CGCCGCGCCCGCCTGACCAAAAGGGCGGGGAAGCACCGGAATCACGTAGACACACTTGGGACCGAGTATT
GCAATTATTGGTCGCGCAACGAGGAATGTCTCGTAGGCGCAGCTCATCAAACTGCGCCGATTACGTCCCTGC
CATTTGTACACACCGCCCGTCGTTGTTTCCGATGCTGGCGCAATACAGGTGATTGGACCGCCGGGCGCCT-C
GCCCGCGGGAAGTTCACCGATATTGCCTCATTAGAGGAAGCAAAAGTCGTAACAAGGTAGCTGTAGGTGAAC
CTGCAGCTGGATCATTTTCCGACCCTCTTCTCTTCTCGTCGCGCC-----------------CGTCTCCCGG
CCACCGGGGCGGGACAGCAAACCACGCAGCTGCCGCTCGACCGCGCCCCGCGCGCAGGTGGAGCACGGCCCG
CACAACGTGTCGCGATGGATGACTTGGCTTCCCGGTTCGTTGAAGAACGCAGCAAAGCGCGATAGTTGGTAT
GACCTGCAGAACCACTCGGG
